# Supplementary material for: Compendium of 5810 genomes of sheep and goat gut microbiomes provides new insights into the glycan and mucin utilization
Source: Microbiome. 2024 Jun 6;12:104. doi: 10.1186/s40168-024-01806-z (PMC11155115; doi:10.1186/s40168-024-01806-z)
Supplement: Supplementary file 3 — Additional file 2: Table S1. Background information on the sheep and goat samples. [file 40168_2024_1806_MOESM2_ESM.xls]

## Sheet: Table S1
Table S1. Background information on the sheep and goat samples.
Group Name	Breed	Provider	Farm Location	Breed	Elevation（meter）	Feed system	Age	Number of samples for sequencing
WG_HB	Goat	Banyue Town, Zhijiang City	Zhi Jiang	Yichang white goat	107	Drylot	2	10
WG_GZ	Goat	Sinan County,Tongren City	Si Nan	Guizhou white goat	917.1	Grazing	2	10
BG_SC	Goat	Jintang County,Chengdu City	Jin Tang	Chuanzhong black goat	418.9	Drylot	2	10
BEG_SC	Goat	Shipan Town,Jianyang City	Shi Pan	Jianzhou big ear goat	417.6	Drylot	2	10
YG_SC	Goat	Nanjiang County,Bazhong City	Nan Jiang	Nanjiang yellow goat	1267.6	Grazing	2	10
CG_QH	Goat	Wulan Town,Qing hai City	Wu Lan	Chaidam cashmere goat	3117.7	Grazing	2	10
GG_SD	Goat	Jiaxiang County,Jining City	Jia Xiang	Jining green goat	45.2	Drylot	2	10
MG_SD	Goat	Yishui Town,Linyi City	Yi Shui	Laoshan milk Goat	86.5	Drylot	2	10
XG_XJ	Goat	Tacheng prefecture,Urumqi Municipality	Chang Ji	Xinjiang goat	1046.5	Grazing	2	10
CG_XJ	Goat	Daban prefecture,Urumqi Municipality	Urumqi	Bogda cashmere goat	900.2	Grazing	2	10
SCG_XJ	Goat	Wenxiu Town,Aksu City	Wen Xiu	Southern xinjiang cashmere goat	2256.7	Grazing	2	10
HS_AH	Sheep	Lujiang County,Hefei City	Lu Jiang	Hu sheep	26.3	Drylot	2	10
HS_JS	Sheep	Jiangyan County,Taizhou City	Jiang Yan	Hu sheep	9.4	Drylot	2	10
HS_ZJ	Sheep	Linan County,Hangzhou City	Lin An	Hu sheep	148.5	Drylot	2	10
HS_JM	Sheep	Zhongxiang County,Jingmen City	Zhong Xiang	Hu sheep	59.9	Drylot	2	10
HS_GZ	Sheep	Wuchuan County,Zunyi City	Wu Chuan	Hu sheep	697.6	Drylot	2	10
HS_GS	Sheep	Tianzhu County,Wuwei City	Tian Zhu	Hu sheep	2443.9	Drylot	2	10
HS_QH	Sheep	Gonghe County,Qinghai City	Gong He	Hu sheep	3179.3	Drylot	2	10
WS_QH	Sheep	Tibetan Autonomous Prefecture of Haibei,Qinghai City	Hai Bei	Qinghai fine-wool sheep	3262.8	Grazing	2	10
WS_JL	Sheep	Gongzhuling City,Changchun City	Gong Zhuling	Northeast fine-wool sheep	204.7	Drylot	2	10
DS_JL	Sheep	Gongzhuling City,Changchun City	Gong Zhuling	Dorper sheep	204.7	Drylot	2	10
MS_JL	Sheep	Gongzhuling City,Changchun City	Gong Zhuling	Merino sheep	204.7	Drylot	2	10
HS_JL	Sheep	Yanbian Korean Autonomous Prefecture	Yan Bian	Hu sheep	244	Drylot	2	10
HS_HB	Sheep	Wuyi County,Hengshui City	Wu Yi	Hu sheep	16.6	Drylot	2	10
STHS_SD	Sheep	Jiaxiang County,Jining City	Jia Xiang	Small tailed han sheep	45.2	Drylot	2	10
HS_SD	Sheep	Linqing City,Liaocheng City	Lin Qing	Hu sheep	29.7	Drylot	2	10
HS_SX	Sheep	Jingyang County,Xianyang City	Jing Yang	Hu sheep	400.4	Drylot	2	10
TS_SX	Sheep	Baishui County,Weinan City	Bai Shui	Tong sheep	857.9	Drylot	2	10
KS_XJ	Sheep	Changji Hui Autonomous Prefecture	Chang Ji	Kazakh sheep	1046.5	Grazing	2	10
HS_XJ	Sheep	Wenxiu Town,Aksu City	Wen Xiu	Hu sheep	1193.7	Drylot	2	10
DLS_XJ	Sheep	Wenxiu Town,Aksu City	Wen Xiu	Duolang sheep	1193.7	Drylot	2	10
WS-XJ	Sheep	Changji Hui Autonomous Prefecture	Chang Ji	Xinjiang fine-wool sheep	1046.5	Grazing	2	10
