# Supplementary material for: Compendium of 5810 genomes of sheep and goat gut microbiomes provides new insights into the glycan and mucin utilization
Source: Microbiome. 2024 Jun 6;12:104. doi: 10.1186/s40168-024-01806-z (PMC11155115; doi:10.1186/s40168-024-01806-z)
Supplement: Supplementary file 4 — Additional file 3: Table S2. General features of the gene catalogs. [file 40168_2024_1806_MOESM3_ESM.xls]

## Sheet: Table S2
Table S2. General features of the gene catalogs.
Gene catalog	Sample size	Number of ORFs	Complete ORFs (%)	Total length (bp)	Average length (bp)	N50 (bp)	N75 (bp)	N90 (bp)	Max length	Min length
Goat	110	941445393	100	46901479814	565.2	678	504	321	38694	39
Sheep	210	1809582099	100	89756304490	552.3	660	498	315	43218	33
