# Supplementary material for: Compendium of 5810 genomes of sheep and goat gut microbiomes provides new insights into the glycan and mucin utilization
Source: Microbiome. 2024 Jun 6;12:104. doi: 10.1186/s40168-024-01806-z (PMC11155115; doi:10.1186/s40168-024-01806-z)
Supplement: Supplementary file 5 — Additional file 4: Table S3. The common set of 678 NR genes shared by 100% of sheep. Table S4. The common set of 433 species shared by 100% of sheep. Table S5. The common set of 125 CAZy family shared by 100% of sheep. Table S6. The common set of 424 related KEGG pathway functions shared by 100% of sheep. [file 40168_2024_1806_MOESM4_ESM.xls]

## Sheet: Table S3
Table S3. The common set of 678 NR genes shared by 100% of sheep.
Name	mean	std
contig_27086334_2	88.812	3.46385
contig_29952620_3	107.093	6.46308
contig_55617264_2	11.8411	0.498362
contig_65436369_1	77.0184	2.1573
contig_70730409_1	121.212	2.83434
contig_86579684_1	144.283	8.89583
contig_96755448_2	31.0905	1.09944
contig_99475745_1	32.3081	1.03553
contig_99771603_6	649.108	25.993
contig_164278425_1	59.7166	2.75602
contig_28084741_1	53.8192	1.75003
contig_57374031_1	15.3112	0.553263
contig_65841396_1	29.3161	1.0755
contig_90874512_1	19.4845	0.62662
contig_131376079_1	24.0864	0.894963
contig_48308973_1	14.1926	0.486963
contig_78698360_1	27.5675	1.13408
contig_87388473_4	55.3543	1.90612
contig_126836648_1	21.7126	0.653391
contig_134789571_1	257.37	9.48098
contig_23371329_1	16.8544	0.94762
contig_40922368_1	67.748	3.0064
contig_41203579_1	65.9592	2.1977
contig_53416764_1	28.9461	1.78632
contig_55766262_1	61.4511	2.63223
contig_77755854_3	38.8021	1.33439
contig_85200923_1	18.2309	0.668719
contig_91518977_1	48.9449	1.57371
contig_93200825_1	29.5903	1.13083
contig_104509299_1	170.455	7.61968
contig_104625596_1	69.5666	2.15971
contig_115979766_1	95.8255	4.26886
contig_128257036_1	115.053	3.38244
contig_131459077_1	38.018	1.83788
contig_134789571_2	56.4487	2.22363
contig_137300759_1	31.0588	1.03581
contig_150666550_2	129.722	4.17295
contig_29322760_1	48.3769	1.53186
contig_31542980_2	11.3755	0.539531
contig_106681003_1	14.8451	0.559524
contig_110153657_2	25.1475	1.37376
contig_133344692_1	17.8525	0.607823
contig_134789571_3	108.916	4.2397
contig_61270281_2	21.4219	0.928702
contig_149281976_1	91.7697	4.55309
contig_53034721_2	13.222	0.632863
contig_67737554_1	80.6074	2.47034
contig_68579905_1	16.5718	0.520131
contig_77074036_1	34.7531	1.71054
contig_103110944_2	16.7632	0.607865
contig_27303818_2	79.2761	4.10845
contig_77368687_1	40.5973	1.82556
contig_100412382_1	16.7069	0.625859
contig_103293990_2	81.5034	3.69421
contig_116441353_1	11.8857	0.511617
contig_130357233_1	19.6139	0.714626
contig_135147219_1	10.4028	0.379218
contig_38352515_1	80.0837	2.88128
contig_41428400_1	57.6888	3.18823
contig_41882233_2	147.205	4.74183
contig_42954883_2	117.539	4.15577
contig_44061225_1	26.5005	1.03159
contig_47298371_1	33.3029	1.45713
contig_59329522_1	112.731	2.62445
contig_62127021_1	49.898	1.3562
contig_66442462_1	21.2258	0.70373
contig_73954748_1	41.6665	2.24406
contig_74706263_1	23.445	0.901543
contig_74963055_1	25.6937	0.808218
contig_138149255_1	69.4576	1.71163
contig_161571432_1	34.6483	1.1614
contig_163207905_1	82.2699	2.32098
contig_21444180_2	36.955	1.08684
contig_46904501_1	57.3252	2.09559
contig_60950175_1	20.7404	0.625735
contig_67393243_1	221.026	6.00566
contig_88981883_2	13.5614	0.676113
contig_106310816_1	39.1917	1.55875
contig_131861423_4	250.712	11.3519
contig_149907526_1	222.581	8.46382
contig_60063113_1	28.1751	0.934732
contig_76376795_1	40.5305	1.48073
contig_78080512_1	122.632	2.87135
contig_86264572_1	112.17	3.70219
contig_127616130_2	38.5219	1.12952
contig_150737314_1	16.256	0.653976
contig_153217075_1	15.9609	0.736673
contig_58109948_1	70.2534	3.71219
contig_79060897_1	29.734	1.31146
contig_93228951_1	112.189	6.86375
contig_108465793_2	23.2436	1.04549
contig_115316232_1	41.4876	1.18449
contig_116962134_1	78.6777	2.283
contig_161203776_1	87.5505	5.9487
contig_164159856_1	33.0941	1.40519
contig_38947757_1	27.42	0.91449
contig_95902595_2	55.8579	2.38919
contig_99147545_1	18.0933	0.613552
contig_133592375_2	47.0786	1.59453
contig_137878247_2	13.1379	0.55236
contig_154160065_2	36.044	2.91179
contig_156962725_2	36.4634	1.6111
contig_44916410_1	37.6789	1.07494
contig_58730088_1	173.591	4.64749
contig_62526859_1	50.2733	1.55627
contig_69971874_1	39.1788	1.30996
contig_81966797_1	18.7445	1.00109
contig_84045187_1	27.0228	1.0206
contig_91405585_1	47.4672	1.27023
contig_129132789_1	35.0144	1.4214
contig_129842139_2	26.444	0.837263
contig_160876421_1	65.9969	2.36073
contig_70151831_2	54.2838	1.8651
contig_88443902_1	28.504	1.0168
contig_102057213_2	122.511	4.60913
contig_110471484_1	124.138	5.0947
contig_152925441_3	110.982	4.55193
contig_37753848_1	38.0138	1.13927
contig_38140289_1	30.0846	1.1169
contig_44159918_1	54.713	2.04771
contig_88152445_2	22.9891	1.07109
contig_89910518_1	289.316	7.84579
contig_89938201_1	43.0685	1.26207
contig_102869540_1	27.8904	0.993904
contig_104283730_1	83.7741	3.09516
contig_131220259_1	40.4087	1.42283
contig_156581235_5	67.7646	3.23323
contig_44826699_2	75.1535	2.07921
contig_47942553_1	20.5732	0.698745
contig_48114997_1	29.9416	1.29576
contig_88243429_2	23.4033	0.853916
contig_92708453_1	94.8778	3.71188
contig_104331302_1	19.7702	1.09443
contig_119734443_2	30.7487	1.88591
contig_120672033_1	52.3722	2.39989
contig_127050176_3	60.8485	2.25683
contig_133342189_1	44.7528	1.56663
contig_75595193_1	97.1832	3.71773
contig_75612141_2	23.8014	0.806071
contig_89737459_1	82.7575	2.25785
contig_127184098_1	27.6485	0.884863
contig_153875254_2	19.1237	0.958919
contig_154428384_1	113.37	3.91784
contig_107632171_1	68.2809	2.08308
contig_134423220_1	51.216	1.99793
contig_162514931_1	52.6297	2.92573
contig_46909965_1	17.8957	0.813135
contig_74611125_1	15.6434	0.545503
contig_78110797_1	22.4239	1.07164
contig_90853304_1	17.134	0.539945
contig_91947780_2	39.443	1.91386
contig_102451090_8	61.4905	2.53624
contig_109089427_1	56.1192	2.57272
contig_133678760_1	53.5118	2.18646
contig_31292394_1	69.5313	2.21852
contig_40541796_1	69.2593	2.11612
contig_52708187_1	68.9029	1.87003
contig_55884342_1	28.5796	0.875824
contig_58526630_1	32.6409	1.02415
contig_68066862_1	103.454	5.31673
contig_75267898_1	13.062	0.505861
contig_87347988_3	36.8645	1.00366
contig_93069731_1	93.467	2.78527
contig_154067169_1	15.0894	0.602964
contig_42317964_3	15.5721	0.660915
contig_49610265_2	51.6974	1.87369
contig_52680351_1	30.9229	1.02063
contig_67081263_2	24.3229	0.798603
contig_84171487_3	123.813	4.98984
contig_101102104_1	26.2027	0.90172
contig_108775729_3	33.0581	1.53522
contig_133500679_1	47.3349	1.55525
contig_137140981_2	36.4255	1.37316
contig_155809750_1	28.8611	1.00748
contig_164498173_1	10.2246	0.440935
contig_39104529_2	38.7988	1.55222
contig_41113330_1	69.6369	2.10932
contig_42995016_1	26.4275	1.16472
contig_65697708_1	42.3468	1.52675
contig_75429239_1	79.0844	3.92628
contig_75901986_1	28.6618	1.0589
contig_83020135_2	26.0831	1.19431
contig_94233808_2	34.5608	0.798337
contig_155336869_1	75.7075	3.06581
contig_157686191_1	20.9603	0.678421
contig_30672589_1	44.9267	1.54785
contig_30835246_1	15.4004	0.630149
contig_42477659_1	53.6488	1.6363
contig_49300087_2	78.256	3.65614
contig_54287620_2	35.5736	1.43736
contig_57848574_2	15.7372	0.552658
contig_58336248_1	13.4194	0.480459
contig_103295485_1	117.893	3.19022
contig_128523207_2	40.246	1.40501
contig_162279581_1	92.2822	3.09485
contig_25440553_1	23.556	0.684007
contig_30129277_2	137.992	5.10138
contig_31713281_1	15.8928	0.588422
contig_62538825_2	42.2041	1.65721
contig_67163474_1	42.0873	1.52228
contig_70706610_2	34.1354	1.1395
contig_99757583_1	63.8519	1.61961
contig_127829605_1	16.5657	0.553339
contig_129613888_1	58.6904	3.5492
contig_158296913_1	48.028	1.46923
contig_29579489_1	58.8983	2.73364
contig_30542786_2	12.5575	0.416529
contig_49915441_5	31.7311	1.54787
contig_72536014_1	30.1358	1.0772
contig_117254809_2	19.359	0.856758
contig_119500340_2	391.962	15.7361
contig_159697312_2	52.8457	2.97481
contig_24878565_2	53.1043	2.21308
contig_29156329_1	12.8749	0.41907
contig_42029512_2	20.4984	0.732323
contig_47457975_2	17.9424	0.618229
contig_61904767_2	74.3141	2.59321
contig_76108193_2	20.9121	0.667483
contig_77399776_1	251.279	7.84121
contig_81434048_4	55.5155	1.32542
contig_90575943_4	60.8463	3.01215
contig_101142261_1	46.187	1.5519
contig_108971226_1	23.5178	0.747112
contig_118052215_1	123.873	3.01034
contig_150611751_2	19.4118	0.75553
contig_50613412_1	36.7391	1.49873
contig_62885993_1	43.2659	1.82036
contig_77153775_1	24.3337	0.83431
contig_86400173_1	37.0598	1.28789
contig_95300323_1	15.8434	0.51423
contig_100707082_4	13.0928	0.567758
contig_149163123_1	10.408	0.360296
contig_158667328_1	91.7132	4.4426
contig_61181287_1	146.354	4.07163
contig_73649625_1	18.9062	0.696334
contig_75511073_3	88.0522	3.05832
contig_81655303_2	34.7073	1.29652
contig_90171377_1	38.0568	1.69822
contig_108013823_2	24.5552	0.88148
contig_154182567_1	28.3899	1.21154
contig_22134764_2	15.4328	0.515889
contig_23124434_1	54.9736	1.44667
contig_37530716_3	13.7976	0.52418
contig_44809056_1	77.8065	2.13432
contig_62340770_1	73.3346	2.70975
contig_73976437_2	25.7459	1.09614
contig_84448525_1	39.4012	2.08471
contig_100717296_1	13.3622	0.533739
contig_42200639_1	20.4663	0.9961
contig_59233925_1	323.019	13.3114
contig_62609951_1	94.287	3.89115
contig_66771566_1	24.9228	0.839692
contig_97468540_1	57.089	1.63879
contig_110362735_1	28.1017	1.12557
contig_118467738_1	18.5554	1.09741
contig_127052272_1	70.2176	2.64746
contig_132791573_1	19.3925	0.604258
contig_163209458_9	69.5989	3.07752
contig_26290617_1	58.92	2.16874
contig_28231266_13	26.5326	0.765098
contig_45684871_1	86.7158	4.0048
contig_55509460_1	49.1524	2.08462
contig_55778815_1	57.4983	2.05103
contig_76399122_1	152.99	5.9419
contig_88757783_2	36.7277	1.07982
contig_89892782_1	55.0959	1.70456
contig_90097877_2	138.019	5.58425
contig_105574106_2	9.08996	0.355969
contig_106512137_1	21.5469	0.777324
contig_117788863_2	72.991	2.4284
contig_131775852_1	115.817	3.92335
contig_152423576_1	35.9212	1.0645
contig_153865438_1	22.1148	0.734069
contig_42720302_4	116.969	3.51442
contig_59459365_1	22.1593	0.763716
contig_60447909_1	33.3274	1.2284
contig_101342430_1	40.7704	1.76194
contig_108232823_1	44.7392	0.972293
contig_120336282_1	56.3469	2.03218
contig_121200489_1	148.526	6.17967
contig_138639318_1	45.806	2.18384
contig_154610067_2	16.4448	0.569324
contig_159588865_1	16.0015	0.739921
contig_26507383_1	44.9542	1.63583
contig_29078325_1	75.4372	2.5615
contig_44857500_1	64.7084	2.57772
contig_86817359_2	39.9738	1.66938
contig_96860699_1	69.0539	2.65839
contig_115314839_1	59.1702	1.67031
contig_134358944_1	171.747	6.24435
contig_158753213_1	25.5414	1.11462
contig_59430761_1	10.0817	0.342329
contig_62314442_1	27.6272	1.00402
contig_82583537_1	16.6141	0.56538
contig_83452911_1	74.1478	2.29663
contig_117400249_1	13.636	0.581525
contig_118518911_2	55.6866	2.4742
contig_131023555_1	33.7337	1.04327
contig_131598297_1	97.9194	3.97526
contig_155849434_1	29.6101	1.14429
contig_65896966_1	30.7331	1.61599
contig_67819478_1	21.5305	0.925468
contig_69202356_1	189.497	9.18121
contig_75955268_1	25.9317	0.834526
contig_115472933_2	58.0775	2.19765
contig_132836152_1	85.2161	2.64938
contig_138997086_2	12.0718	0.468005
contig_39040216_1	203.22	8.28849
contig_56018093_2	6.0456	0.240425
contig_73997445_2	76.3373	2.82388
contig_100284484_1	135.872	5.26801
contig_105543689_5	15.5103	0.544926
contig_115675915_1	21.0139	0.760476
contig_118920463_1	18.738	0.667136
contig_164145636_1	31.6531	1.05998
contig_38843399_1	32.5974	0.974531
contig_39728049_2	36.8585	1.08313
contig_43708817_1	22.7021	0.786697
contig_59330657_2	167.674	6.42327
contig_61913767_9	169.461	5.81717
contig_70799098_2	58.2125	1.93568
contig_73182020_1	88.096	4.30317
contig_83772154_1	38.5485	1.44639
contig_95192602_1	15.2662	0.526572
contig_109551836_2	63.0203	2.65331
contig_117585626_1	68.106	2.32283
contig_155430260_1	12.8792	0.487273
contig_22880151_1	15.8628	0.640161
contig_28413810_2	53.5105	2.50886
contig_41593117_1	299.438	9.43098
contig_63340474_1	21.3777	1.29841
contig_76013202_1	87.0438	2.10684
contig_86199756_1	21.6394	0.607077
contig_95416370_1	71.8844	2.36712
contig_47597616_1	33.9255	1.06006
contig_77919428_4	36.026	1.49067
contig_137123237_1	49.0057	1.13597
contig_152179071_1	92.2266	4.38312
contig_39864523_1	126.277	3.69613
contig_56434990_2	49.0724	1.64802
contig_59499890_1	94.9258	7.08699
contig_91396867_1	53.2967	2.05968
contig_104219791_1	35.4229	1.57734
contig_104316445_1	69.9122	2.91696
contig_127468449_1	40.6161	1.73233
contig_39637783_3	43.1447	1.99822
contig_58684635_1	16.6957	0.593797
contig_61760760_1	52.9805	2.10371
contig_65397411_1	16.5881	0.588769
contig_71729244_2	150.725	7.46058
contig_76917433_3	13.4778	0.479756
contig_78785284_1	35.0734	1.2907
contig_109163308_1	13.5265	0.548402
contig_159185712_1	20.969	0.856689
contig_22577379_2	55.748	2.90542
contig_24695816_2	19.0555	0.733709
contig_26461065_1	166.3	6.57736
contig_26617705_1	247.297	6.45659
contig_27974903_1	74.5628	3.60535
contig_98425961_1	62.5945	2.86233
contig_103072350_1	119.023	4.4019
contig_116781724_2	39.0187	1.31667
contig_129159677_1	92.2262	4.25207
contig_132538300_2	78.5032	2.79696
contig_23622259_1	25.6448	0.92703
contig_27147188_4	44.7475	3.48792
contig_55261769_1	36.8926	1.19304
contig_59005150_1	12.8555	0.58007
contig_65398655_1	82.8419	2.80978
contig_65979431_1	60.7829	2.25822
contig_126834396_1	17.0246	0.692955
contig_150754832_1	80.0727	1.73997
contig_158055584_2	49.7642	1.52652
contig_164336866_1	18.7736	1.22942
contig_43149460_1	23.6609	0.7994
contig_68636905_2	42.6364	1.99467
contig_82735573_2	157.421	6.71965
contig_101068010_1	23.8301	0.913592
contig_116508524_2	45.2564	2.09035
contig_133356767_5	236.002	6.07154
contig_39385382_3	36.492	1.67284
contig_42434369_2	100.344	4.18174
contig_70118544_1	21.2167	0.836589
contig_70490071_1	104.576	2.462
contig_73382565_1	133.536	5.90785
contig_84440367_1	31.4383	1.42899
contig_96655205_1	38.5907	1.30185
contig_43135590_1	36.1134	1.16733
contig_43416606_1	24.0898	1.31547
contig_91765862_1	15.4566	0.493033
contig_92621492_1	44.7298	1.68668
contig_105581352_1	323.809	7.2568
contig_107168322_1	391.857	9.76667
contig_120439412_1	77.9253	5.62772
contig_127052279_4	207.842	8.54189
contig_161926392_1	36.9109	1.3852
contig_41196482_1	83.8915	2.38552
contig_49180087_2	77.1102	3.11035
contig_51673514_2	41.0565	1.25488
contig_52969147_1	120.082	5.3551
contig_53622999_1	19.4411	0.862875
contig_62825497_1	29.455	1.02742
contig_68864333_1	61.9825	2.68171
contig_87296464_1	44.494	1.39969
contig_120917784_1	14.3882	0.545656
contig_128236156_1	60.2293	2.4156
contig_160657417_1	76.4357	2.59294
contig_49987948_1	53.8656	1.96155
contig_55281209_1	17.9611	0.601161
contig_66032993_3	15.3428	0.632256
contig_72613224_2	35.2173	1.14018
contig_84409439_1	14.2907	0.536131
contig_92760384_2	45.2889	1.9384
contig_152019883_1	21.6	0.816091
contig_152141454_3	80.0847	3.82755
contig_23048713_1	89.8287	3.01663
contig_27592535_1	44.0203	1.75798
contig_42318623_1	22.126	1.17483
contig_60005141_1	16.9279	0.8523
contig_61002217_2	18.4485	0.716721
contig_63306661_1	34.9577	1.10996
contig_65899842_1	19.5628	0.660506
contig_75279428_1	112.121	4.61074
contig_91320547_1	60.8988	2.03799
contig_100289237_1	23.7753	1.11462
contig_104208360_1	158.589	5.70362
contig_104627761_2	165.535	6.29137
contig_135997278_3	84.7947	2.44942
contig_138067290_2	185.61	6.90046
contig_155087039_1	23.3013	0.853693
contig_158498419_1	11.8966	0.440665
contig_162801435_1	23.6808	2.6128
contig_28166580_4	240.651	6.77597
contig_62440170_1	18.3078	0.660197
contig_67769594_1	40.0965	1.6314
contig_69991292_1	77.7389	2.85823
contig_93153751_2	26.2946	0.979725
contig_106446657_1	16.2702	0.529306
contig_152702490_1	28.377	1.09279
contig_157222037_2	34.2352	1.41075
contig_163815275_1	70.6836	2.5016
contig_25589117_2	12.4138	0.426355
contig_30808746_1	17.8949	0.603056
contig_31667960_1	32.0269	1.0892
contig_51860823_1	37.5544	1.31381
contig_52704585_1	39.1363	1.46696
contig_63986694_3	48.1322	1.14377
contig_70140302_1	55.2535	1.21695
contig_75491857_1	375.343	16.8661
contig_80402274_1	8.59847	0.333936
contig_86779804_2	30.8484	1.22602
contig_100066721_1	21.4001	1.09273
contig_133444227_1	61.5723	1.86789
contig_48021625_1	31.989	1.03924
contig_57874532_1	56.0825	1.48551
contig_58421963_2	15.3118	0.496074
contig_72661529_1	33.0689	1.42234
contig_89041857_1	29.604	0.891101
contig_103848422_1	30.7161	1.25355
contig_136053437_1	43.2243	1.2405
contig_139086628_1	23.8898	0.656533
contig_153510420_1	26.5124	1.12097
contig_159488017_2	59.464	2.04229
contig_163380119_1	45.4475	1.48396
contig_43971527_1	659.121	11.7379
contig_48421871_1	171.147	4.87439
contig_86251770_1	49.2141	2.12618
contig_115730542_1	17.0637	0.543327
contig_129575460_1	52.1101	1.55316
contig_129601507_1	28.2419	1.24055
contig_130458118_1	44.8368	1.60489
contig_136223248_1	46.1162	1.51638
contig_25420770_1	115.289	3.49562
contig_26372099_1	21.9617	0.89194
contig_29098280_1	32.2677	1.17981
contig_31819424_1	118.701	5.29559
contig_38788755_1	59.6084	1.76121
contig_40195667_3	56.8571	2.70627
contig_48795452_1	38.0754	1.42776
contig_54566764_3	40.15	1.74055
contig_58427203_1	25.7085	1.14007
contig_75569298_1	103.527	4.76921
contig_77633153_2	10.6879	0.379222
contig_90401321_3	36.676	2.62622
contig_109673561_2	46.4445	1.74997
contig_116008595_1	58.2654	2.05365
contig_159899406_1	83.1309	2.41902
contig_31501912_2	79.5788	3.72341
contig_46062407_2	54.5458	2.37087
contig_73291314_1	129.235	3.83997
contig_81395579_1	20.5276	0.647995
contig_90235873_1	69.6458	2.2364
contig_97203424_1	57.8424	1.71728
contig_115408276_1	28.0484	0.834624
contig_158475880_1	47.2017	1.74238
contig_47406904_3	29.4166	1.10044
contig_65376693_2	160.502	3.3711
contig_104121729_1	17.3504	0.557758
contig_156971412_2	30.8828	1.33873
contig_24497983_1	532.535	14.4494
contig_28849280_1	75.0789	2.64205
contig_30752893_2	15.8941	0.558336
contig_31031988_2	23.8157	0.948411
contig_41008522_1	52.2072	2.2375
contig_49948196_1	20.4816	0.700037
contig_54207762_2	29.05	1.19807
contig_66265912_1	42.5697	1.54778
contig_76595107_15	34.9485	1.31577
contig_81221751_1	26.1543	0.964028
contig_83258818_1	27.4746	1.20363
contig_98054500_2	300.174	10.0872
contig_130990489_4	79.4514	3.3368
contig_28413426_1	112.131	3.02994
contig_52193778_1	227.564	7.80694
contig_86512086_1	48.2784	1.61993
contig_88726096_2	18.228	0.60914
contig_105158956_1	82.2342	2.57376
contig_109772955_1	13.2626	0.556797
contig_22517888_3	31.5486	0.970558
contig_30355477_2	51.4964	2.12521
contig_39479016_1	32.8353	1.41441
contig_86323750_1	73.3643	1.97585
contig_103810809_2	61.485	2.1307
contig_118840895_1	57.4862	1.47588
contig_120667343_1	93.3019	3.16888
contig_127737078_2	40.2767	1.3492
contig_134765967_1	35.1507	1.53386
contig_62588294_2	110.124	4.8342
contig_62806955_1	38.4374	1.72585
contig_72342024_1	34.8171	1.19951
contig_91314463_1	18.2517	0.670124
contig_95809021_2	73.7489	2.68124
contig_131739252_1	86.9445	2.35241
contig_150528375_2	40.3915	1.90788
contig_41854308_1	57.8062	1.90061
contig_43124949_2	99.7654	3.81333
contig_51142788_1	19.0863	0.650495
contig_56164978_1	26.8053	1.11828
contig_61456006_1	132.636	5.56526
contig_118421275_1	19.924	0.682894
contig_120798981_1	118.698	3.85649
contig_121080540_1	63.2981	2.06366
contig_134572300_1	36.0659	2.2071
contig_138199265_1	16.3747	0.598464
contig_30064238_3	36.8563	1.50457
contig_31288225_1	58.6357	1.89958
contig_37439306_1	73.4983	2.31378
contig_44884839_2	52.6783	2.52987
contig_50280044_2	64.6953	2.85456
contig_55550448_1	18.5719	0.678542
contig_69905205_1	10.0072	0.344771
contig_79550290_1	76.3804	2.44249
contig_97489139_1	72.0172	2.27734
contig_121345123_1	19.394	0.928191
contig_128434627_1	22.6566	0.798548
contig_128473480_1	19.0262	0.658946
contig_135273921_1	16.2816	0.687205
contig_150945691_2	26.1472	0.82358
contig_162969553_2	101.595	7.31052
contig_60807878_1	32.5246	0.835226
contig_77346964_5	54.2061	2.08883
contig_78025930_2	22.6478	1.13719
contig_104851942_2	73.0774	3.36366
contig_115427870_1	34.4964	1.23308
contig_115792279_1	61.459	2.97256
contig_150879962_1	22.9101	0.861611
contig_31135134_1	160.412	3.6711
contig_40175554_2	156.069	4.7014
contig_55819599_1	17.6556	0.78018
contig_60526343_1	286.49	11.6412
contig_66917899_1	13.4651	0.588855
contig_83648066_2	80.6941	2.20798
contig_84312953_1	55.1545	2.23014
contig_101901580_2	79.4044	3.05318
contig_105504926_4	125.155	4.16642
contig_110149854_1	32.0217	1.10479
contig_120937649_9	58.8129	3.05784
contig_132020026_2	10.5822	0.415846
contig_135377248_1	25.0518	0.732752
contig_159370380_1	102.46	4.50202
contig_50796586_2	60.1084	2.32706
contig_61777294_1	36.7826	1.08988
contig_97909695_1	34.4099	1.21509
contig_131155954_3	21.3858	0.63485
contig_149393413_1	259.567	8.21748
contig_162001844_1	76.5691	2.38219
contig_25095554_3	16.9675	0.602408
contig_44957906_1	32.9139	1.54177
contig_45413879_1	61.3822	2.08108
contig_51910115_2	18.482	0.690806
contig_52759034_2	111.9	4.58374
contig_94731001_2	18.2168	0.644372
contig_116418440_1	68.5455	3.33405
contig_120434736_1	30.742	1.16558
contig_135041952_2	21.4444	0.773345
contig_163443709_1	32.0825	1.38436
contig_27672668_2	21.2583	0.803899
contig_39827986_1	23.4413	0.863467
contig_47064161_1	67.8697	2.32951
contig_49796385_1	18.4782	0.637048
contig_57412489_1	10.4714	0.381752
contig_66842975_1	44.7978	1.66943
contig_77269893_1	135.358	4.56778
contig_90822213_1	50.6535	2.16277
contig_106759642_1	33.1076	1.40285
contig_133468948_2	20.0722	0.850307
contig_149915864_1	65.6367	2.8987
contig_157092070_1	89.2115	5.3025
contig_161437818_1	31.8884	1.52247
contig_21663748_2	32.4765	1.13083
contig_48400538_1	66.407	2.57126
contig_57458811_1	103.931	4.55125
contig_132511706_1	20.8146	0.649461
contig_137568518_1	35.6099	0.888334
contig_31606627_1	19.9946	0.729392
contig_63845817_1	32.0459	1.1593
contig_99340778_1	28.0999	0.937209
contig_118886585_1	138.071	2.95678
contig_133663990_1	29.7249	0.840724
contig_31753798_1	50.1101	1.81013
contig_61505124_2	89.3639	4.21288
contig_90328608_1	19.9278	0.665629
contig_99555273_1	141.262	3.39319
contig_154543521_3	26.8595	1.28919
contig_47458087_3	214.161	10.8024
contig_47833707_1	30.1333	1.1994
contig_55105513_2	49.541	1.46873
contig_68652254_1	114.655	2.87079
contig_87806258_1	137.74	4.22793
contig_94720763_1	54.1064	2.03642
contig_108828805_1	39.2092	1.04591
contig_130862346_2	46.915	1.60365
contig_163874519_2	16.6643	0.587091
contig_21867151_1	24.3323	0.939195
contig_44788759_2	23.6656	1.38791
contig_66018254_1	47.811	1.52016
contig_79543977_1	18.8231	0.864012
contig_93976589_1	42.4741	2.52508
contig_116675531_1	22.2666	1.07394
contig_47868285_1	44.9592	1.92506
contig_61874889_2	60.5716	3.15145
contig_105905102_1	14.8754	0.646621
contig_116074420_1	108.514	2.3125
contig_118086542_1	28.8637	1.07061
contig_136074867_1	255.126	6.45197
contig_149182095_3	21.7397	0.816707
contig_56334785_3	70.3367	2.45154
contig_73240121_1	10.5621	0.444339
contig_88477909_1	65.8324	1.92796
contig_96874737_1	40.8273	1.34252
contig_151036446_1	27.1408	0.975164
contig_57176431_1	123.382	3.92331
contig_66506694_2	18.2814	0.805731
contig_71785290_21	18.4799	0.731873
contig_79653793_1	35.7828	1.49677
contig_149996504_1	22.4545	1.58942
contig_31878818_1	39.0821	1.63554
contig_39060957_1	12.2272	0.551339
contig_52709103_2	13.8154	0.532051
contig_74058865_1	16.507	0.713496
contig_74667379_2	10.5163	0.45664
contig_75068117_1	21.1869	1.18803
contig_83065817_1	18.6975	0.798223
contig_120114887_1	126.685	4.96439
contig_127543921_1	32.768	0.941933
contig_130360036_1	28.0888	1.05599
contig_31679919_1	76.0291	2.99679
contig_97462952_1	75.1646	2.76876
contig_120545739_1	60.5182	3.47605
contig_131693154_1	33.6041	1.42136
contig_133586721_1	39.2085	1.33204
contig_25498568_2	10.808	0.449767
contig_41899930_1	33.762	1.67928
contig_49516808_1	37.724	1.76963
contig_60131535_2	66.6264	2.9389
contig_74646327_3	140.479	4.5861
contig_118239939_6	11.3037	0.401954
contig_155201437_1	19.5316	0.779737

## Sheet: Table S4
Table S4. The common set of 433 species shared by 100% of sheep.
Species	mean	std
Escherichia_coli	0.0479726	0.00434764
Treponema_saccharophilum	0.0237162	0.00492426
Treponema_porcinum	0.0233303	0.00561866
Prevotella_ruminicola	0.00546177	0.00256738
Treponema_succinifaciens	0.00519231	0.00133099
Treponema_bryantii	0.00440757	0.000954802
Butyricicoccus_pullicaecorum	0.058088	0.00273189
Bacteroides_vulgatus	0.00878012	0.00111074
Clostridioides_difficile	0.0227661	0.000932062
Butyrivibrio_fibrisolvens	0.0117983	0.000447829
Bacteroides_ovatus	0.00184538	0.000588246
Ruminococcus_bromii	0.00303221	0.000447492
Bacteroides_caecimuris	0.010848	0.000503266
Desulfovibrio_piger	0.0144402	0.000674247
Treponema_berlinense	0.00251884	0.000239238
Alistipes_senegalensis	0.000772721	9.13562e-05
Ruminococcus_flavefaciens	0.00950957	0.000476392
Bacteroides_uniformis	0.00196216	0.000270932
Clostridiales_bacterium_CCNA10	0.0127602	0.000460748
Klebsiella_pneumoniae	0.000807787	0.000241348
Fournierella_massiliensis	0.00457348	0.000224153
Odoribacter_splanchnicus	0.000838092	6.79229e-05
Prevotella_brevis	0.00159711	0.000252359
Lachnospiraceae_bacterium_GAM79	0.00956501	0.000457521
Anaerotignum_lactatifermentans	0.00911617	0.000454936
Alistipes_shahii	0.00190188	5.49153e-05
Bacteroides_fluxus	0.0046538	0.000271968
Prevotella_copri	0.00129959	0.000218674
Faecalibacterium_prausnitzii	0.00731131	0.000232387
Bacteroides_coprophilus	0.00733163	0.000348991
Mediterranea_massiliensis	0.00528477	0.000212261
Oscillibacter_ruminantium	0.0155858	0.000505207
Bacteroides_faecichinchillae	0.00735237	0.000299713
Bacteroides_caccae	0.00119538	0.000193639
Acetivibrio_ethanolgignens	0.00795596	0.000342238
Prevotella_stercorea	0.0032099	0.000125649
Negativibacillus_massiliensis	0.00736736	0.000207765
Bacteroides_stercoris	0.00296598	0.000143911
Clostridium_bornimense	0.000895251	0.000138797
Roseburia_hominis	0.00275811	0.000174863
Roseburia_intestinalis	0.0028729	0.000180841
[Eubacterium]_hallii	0.00552503	0.000291106
Turicibacter_sanguinis	0.00414814	0.000364419
Lachnobacterium_bovis	0.000891623	0.00012857
Phascolarctobacterium_succinatutens	0.00848104	0.000281618
Bacillus_velezensis	0.0042106	0.000182102
[Clostridium]_aminophilum	0.00750142	0.000315182
Roseburia_inulinivorans	0.00545078	0.000188273
Tyzzerella_nexilis	0.00404872	0.000166486
Bacteroides_fragilis	0.0020035	0.000122467
Bacteroides_coprocola	0.00765568	0.000241447
Alistipes_obesi	0.00870545	0.000249476
Clostridiales_bacterium	0.0071841	0.000253112
Staphylococcus_aureus	0.00359379	0.000193997
Pseudoflavonifractor_capillosus	0.00555498	0.000138936
[Eubacterium]_rectale	0.00164081	0.000112988
Butyrivibrio_crossotus	0.00251561	8.38764e-05
Roseburia_faecis	0.0029027	0.000163961
Clostridium_disporicum	0.00059918	9.80398e-05
Mailhella_massiliensis	0.00484483	0.000234665
Olsenella_umbonata	0.000647115	0.000136382
Oscillibacter_sp._PEA192	0.00643738	0.000167138
Allobaculum_stercoricanis	0.000322891	1.49742e-05
Subdoligranulum_variabile	0.00387985	0.000116942
Sporobacter_termitidis	0.0049162	0.000142825
Provencibacterium_massiliense	0.00508758	0.000188023
Ruthenibacterium_lactatiformans	0.00168227	0.000104801
Blautia_hansenii	0.00112348	7.37974e-05
Acetitomaculum_ruminis	0.00265638	0.000132775
Bacteroidales_bacterium_CF	0.00634138	0.000180579
Bacteroides_dorei	0.00351915	0.000112228
Selenomonas_ruminantium	0.000768692	7.18704e-05
Bacteroides_salanitronis	0.00261371	9.92759e-05
Bacteroides_thetaiotaomicron	0.00222889	0.000134106
Coprococcus_comes	0.00416629	0.000120861
Bacteroides_plebeius	0.00518151	0.000145865
Bacteroides_barnesiae	0.00384493	0.000120572
Anaerovibrio_lipolyticus	0.000239218	1.79462e-05
Cellulomonas_carbonis	0.000840813	4.95174e-05
Clostridium_perfringens	0.000408125	1.49126e-05
Clostridium_phoceensis	0.00321693	9.08481e-05
Angelakisella_massiliensis	0.00397971	0.000115699
Akkermansia_muciniphila	0.0022784	9.84632e-05
Barnesiella_viscericola	0.00102397	3.97609e-05
Culturomica_massiliensis	0.0013544	5.86138e-05
Slackia_heliotrinireducens	6.95291e-05	2.23928e-06
Lachnospira_multipara	0.00043459	2.42543e-05
Gemmiger_formicilis	0.00224041	8.99705e-05
[Clostridium]_methylpentosum	0.00298574	9.67469e-05
Alistipes_putredinis	0.00425798	0.00011125
Ileibacterium_massiliense	0.00298511	0.000106592
Prevotella_timonensis	0.000626473	7.19702e-05
Massilioclostridium_coli	0.00260353	7.2106e-05
Bacteroides_cellulosilyticus	0.00197553	0.000112596
Blautia_obeum	0.00171903	7.25773e-05
Bacillus_subtilis	0.00173181	0.000114962
Monoglobus_pectinilyticus	0.00273442	7.76349e-05
Victivallales_bacterium_CCUG_44730	0.00283682	0.000126028
Alistipes_finegoldii	0.00251255	7.08603e-05
[Clostridium]_viride	0.00189977	5.52932e-05
Succiniclasticum_ruminis	0.000434695	4.00813e-05
Ruminococcaceae_bacterium	0.00123064	6.60863e-05
Cellulosilyticum_lentocellum	0.000497143	5.52185e-05
[Clostridium]_saccharogumia	0.00218349	8.05933e-05
Prevotella_buccalis	0.000544715	5.16123e-05
Eubacterium_coprostanoligenes	0.00257708	7.63102e-05
Prevotella_dentasini	0.000556231	4.18434e-05
Clostridium_beijerinckii	0.000871797	5.36363e-05
Lachnoclostridium_phytofermentans	0.00140758	5.53113e-05
Intestinimonas_butyriciproducens	0.00140272	3.84268e-05
Coprococcus_eutactus	0.00186789	8.13262e-05
[Clostridium]_leptum	0.00272897	8.78437e-05
Fusicatenibacter_saccharivorans	0.00175228	4.59918e-05
Oscillibacter_valericigenes	0.00148037	4.27605e-05
Butyrivibrio_hungatei	0.000709239	3.79341e-05
Prevotellamassilia_timonensis	0.00193305	7.0837e-05
[Eubacterium]_cellulosolvens	0.000454634	4.79235e-05
Butyrivibrio_proteoclasticus	0.00125244	4.23889e-05
Faecalicatena_contorta	0.000811299	2.79727e-05
Flavonifractor_plautii	0.00191616	4.86149e-05
Treponema_brennaborense	0.00149151	6.88268e-05
Akkermansia_glycaniphila	0.00166389	6.69357e-05
Bariatricus_massiliensis	0.00140819	3.76995e-05
Bacteroides_paurosaccharolyticus	0.00230417	6.28242e-05
Ruminococcus_champanellensis	0.00195244	7.06916e-05
Parabacteroides_johnsonii	0.00111133	6.3825e-05
Agathobaculum_desmolans	0.00059529	1.40685e-05
Christensenella_timonensis	0.00146649	4.03138e-05
Bittarella_massiliensis	0.00165466	5.15049e-05
[Eubacterium]_siraeum	0.00188695	4.93807e-05
Christensenella_sp._Marseille-P3954	0.00154396	5.76352e-05
Hungatella_hathewayi	0.00053507	1.65163e-05
Dorea_formicigenerans	0.00174371	5.97815e-05
Porphyromonas_asaccharolytica	0.00069837	3.49751e-05
[Clostridium]_dakarense	0.000394008	4.19467e-05
Bacteroides_zoogleoformans	0.00225343	7.18575e-05
Petrimonas_mucosa	0.00034513	2.29734e-05
[Ruminococcus]_gnavus	0.0010316	4.09109e-05
Lachnoclostridium_phocaeense	0.000964749	4.10352e-05
Ruminococcus_faecis	0.00097094	4.44858e-05
Alistipes_sp._Marseille-P5997	0.00173717	4.77353e-05
Alloprevotella_tannerae	0.00101224	3.99065e-05
Mageeibacillus_indolicus	0.00142559	5.55098e-05
Prevotella_bryantii	0.000508561	2.95801e-05
[Ruminococcus]_torques	0.000839997	3.45138e-05
Pseudobutyrivibrio_ruminis	0.000820544	2.88855e-05
Clostridium_neonatale	9.92375e-05	7.56496e-06
[Bacteroides]_pectinophilus	0.00133505	4.66925e-05
Bacteroides_coprosuis	0.000792415	3.27787e-05
Prevotella_bivia	0.00048044	3.29288e-05
Cellulosilyticum_ruminicola	0.000354181	2.40423e-05
Paraprevotella_xylaniphila	0.00180369	5.47189e-05
Ruminococcus_bicirculans	0.00150575	5.48533e-05
Collinsella_aerofaciens	0.000173354	2.105e-05
Stomatobaculum_longum	0.0014476	4.4684e-05
Emergencia_timonensis	0.00119826	4.62019e-05
Eubacterium_plexicaudatum	0.000757157	2.2438e-05
Rikenella_microfusus	0.00123536	4.15374e-05
Ruminococcus_callidus	0.00143413	4.58806e-05
Porphyromonas_levii	0.000301143	2.73317e-05
Porphyromonas_somerae	0.000526053	3.26534e-05
Catabacter_hongkongensis	0.00109082	3.37927e-05
Papillibacter_cinnamivorans	0.00127636	3.47865e-05
Porphyromonas_gingivalis	0.000678433	4.83185e-05
Anaerostipes_hadrus	0.00145634	4.82177e-05
Alloprevotella_rava	0.00121739	4.18524e-05
Prevotella_intermedia	0.000740146	3.50489e-05
Prevotella_nigrescens	0.00110908	3.93465e-05
Lachnospiraceae_bacterium_Choco86	0.00100994	3.65652e-05
Muribaculum_intestinale	0.000798387	3.74775e-05
Alistipes_ihumii	0.0011452	3.8594e-05
Clostridium_botulinum	0.000693788	3.6472e-05
[Clostridium]_bolteae	0.00128573	3.35985e-05
Fastidiosipila_sanguinis	0.00143268	4.6231e-05
[Clostridium]_saccharolyticum	0.00139356	4.13489e-05
Coprobacter_secundus	0.000558056	4.16761e-05
Traorella_massiliensis	0.000254827	1.11642e-05
[Eubacterium]_eligens	0.00052213	2.03688e-05
Sanguibacteroides_justesenii	0.000325157	2.0153e-05
Prevotella_albensis	0.00058272	3.01192e-05
Dorea_longicatena	0.000956512	3.62267e-05
Prevotella_ihumii	0.000424476	1.77854e-05
Ruminococcus_albus	0.000916604	3.05316e-05
Hespellia_stercorisuis	0.00066213	1.87747e-05
[Clostridium]_symbiosum	0.000892922	2.98112e-05
Eubacterium_ramulus	0.000729974	2.17432e-05
Merdibacter_massiliensis	0.00103591	4.60239e-05
Alistipes_timonensis	0.000825068	2.58885e-05
Phocea_massiliensis	0.00112751	3.35259e-05
Eubacterium_xylanophilum	0.000257176	2.01183e-05
Blautia_sp._N6H1-15	0.000910846	2.70407e-05
Herbinix_luporum	0.000719755	2.91195e-05
[Clostridium]_citroniae	0.000709791	2.64854e-05
[Clostridium]_sporosphaeroides	0.000990776	3.27674e-05
Massiliomicrobiota_timonensis	0.000474612	2.61557e-05
Merdimonas_faecis	0.000772507	2.2808e-05
Bacteroides_salyersiae	0.00067294	2.23296e-05
Neglecta_timonensis	0.00105721	2.90017e-05
Faecalicoccus_pleomorphus	0.00024306	1.81839e-05
Prevotella_multisaccharivorax	0.000269866	1.35531e-05
Eubacterium_ventriosum	0.000668453	2.32708e-05
Blautia_schinkii	0.000575776	2.24279e-05
Fermentimonas_caenicola	0.000675322	2.12421e-05
Clostridium_cellulovorans	0.000441024	2.32817e-05
Bacteroides_nordii	0.00066405	2.45833e-05
[Clostridium]_glycyrrhizinilyticum	0.000692974	2.11173e-05
Barnesiella_intestinihominis	0.000785976	2.79195e-05
Anaerotignum_propionicum	0.00100442	3.16045e-05
Shuttleworthia_satelles	0.000662936	1.95524e-05
Eubacterium_pyruvativorans	0.000206534	1.49352e-05
Ethanoligenens_harbinense	0.000758161	2.19944e-05
Rickettsia_endosymbiont_of_Bemisia_tabaci	0.000803034	3.1534e-05
Johnsonella_ignava	0.000591335	1.71926e-05
Anaerotruncus_colihominis	0.000810567	2.55889e-05
[Clostridium]_polysaccharolyticum	0.000293694	1.3277e-05
Bacteroides_heparinolyticus	0.000851379	3.08417e-05
[Clostridium]_cellulosi	0.000843734	2.6982e-05
Flavobacterium_caeni	0.000670005	2.39431e-05
Paludibacter_propionicigenes	0.000693486	2.83886e-05
Lachnoclostridium_sp._YL32	0.000376891	1.61111e-05
Solobacterium_moorei	0.000698979	2.63913e-05
Mordavella_sp._Marseille-P3756	0.000765557	2.7454e-05
Anaerobium_acetethylicum	0.000663763	2.04661e-05
Andreesenia_angusta	0.000527012	2.43509e-05
Anaerocolumna_aminovalerica	0.000315469	1.76424e-05
Ruminococcus_lactaris	0.000248916	1.4137e-05
Eisenbergiella_tayi	0.000649782	2.23695e-05
Blautia_hydrogenotrophica	0.000503237	2.08326e-05
Robinsoniella_peoriensis	0.000746787	2.35213e-05
Ruminiclostridium_josui	0.000249376	1.73492e-05
Lactobacillus_rogosae	0.00034507	1.63891e-05
Lentimicrobium_saccharophilum	0.000331286	1.29809e-05
Lachnospiraceae_bacterium_oral_taxon_500	0.000732082	2.34798e-05
Bacteroides_pyogenes	0.000716843	2.27856e-05
Eubacterium_uniforme	0.00048105	1.64118e-05
Tetragenococcus_muriaticus	0.000495185	1.57517e-05
Intestinibacillus_massiliensis	0.000603596	1.9457e-05
Denitrobacterium_detoxificans	0.000204498	1.22669e-05
Clostridium_colicanis	0.000422521	2.37208e-05
Anaerostipes_caccae	0.000435434	1.47063e-05
Prevotella_bergensis	0.000267699	1.37918e-05
Alistipes_indistinctus	0.00071907	2.43304e-05
Clostridium_butyricum	0.000148356	1.40913e-05
[Eubacterium]_sulci	0.000511004	1.67458e-05
Eubacterium_ruminantium	0.000546236	2.32227e-05
Anaerosporobacter_mobilis	0.000555321	1.56588e-05
Porphyromonas_bennonis	0.000588091	1.94177e-05
Prevotella_enoeca	0.000403469	1.60365e-05
Candidatus_Azobacteroides_pseudotrichonymphae	0.00065939	1.91713e-05
Treponema_phagedenis	0.000269259	1.89577e-05
Catonella_morbi	0.000597843	1.72554e-05
Hydrogenoanaerobacterium_saccharovorans	0.000654393	1.69811e-05
[Eubacterium]_nodatum	0.000550268	1.59238e-05
Ruminococcaceae_bacterium_CPB6	0.000697765	2.12266e-05
Prevotella_aff._ruminicola_Tc2-24	0.00038499	1.50252e-05
[Eubacterium]_brachy	0.000611016	1.70566e-05
Mucinivorans_hirudinis	0.000422299	1.34083e-05
Millionella_massiliensis	0.000520873	1.42662e-05
Hathewaya_proteolytica	0.000407693	1.64779e-05
Bacteroides_ihuae	0.00038345	1.11454e-05
Anaerotruncus_rubiinfantis	0.000684793	2.01825e-05
Bacteroides_reticulotermitis	0.000387441	1.44823e-05
Massilimaliae_massiliensis	0.00066455	1.90221e-05
Desulfonispora_thiosulfatigenes	0.000153465	6.57184e-06
Prevotella_shahii	0.000328364	1.58851e-05
Clostridium_sartagoforme	7.77852e-05	8.63928e-06
Marvinbryantia_formatexigens	0.000516586	1.45831e-05
Clostridium_baratii	0.000129869	9.46789e-06
Brevefilum_fermentans	0.000373337	1.13397e-05
Prevotella_sp._oral_taxon_299	0.000468934	1.84263e-05
Phocaeicola_abscessus	0.000623525	1.91636e-05
Prevotella_disiens	0.000307057	1.32573e-05
Hungateiclostridium_thermocellum	0.000297425	1.20854e-05
Alistipes_inops	0.000596933	1.69976e-05
Leadbetterella_byssophila	0.000264179	1.26114e-05
[Clostridium]_scindens	0.000408677	1.08277e-05
Prevotella_marshii	0.000468188	1.53569e-05
Clostridium_sp._SY8519	0.000556768	1.5194e-05
Bacteroides_neonati	0.000570828	1.82399e-05
Prevotella_dentalis	0.000268381	1.21095e-05
Christensenella_massiliensis	0.000356663	1.32606e-05
Coprobacter_fastidiosus	0.000433671	1.33025e-05
Oribacterium_parvum	0.000260592	8.70411e-06
Pseudoclostridium_thermosuccinogenes	0.000593699	1.91559e-05
Clostridium_tepidum	0.000361577	1.52574e-05
Frateuria_aurantia	0.000379504	1.50671e-05
Niameybacter_massiliensis	0.000201612	9.14091e-06
Flectobacillus_major	0.000372328	1.39381e-05
Intestinibacter_bartlettii	0.000153387	1.18443e-05
Prevotella_melaninogenica	0.00025618	9.22486e-06
Sellimonas_intestinalis	0.000373127	1.11096e-05
Thermotalea_metallivorans	0.000312063	1.30342e-05
Clostridiaceae_bacterium_14S0207	0.000380921	1.6696e-05
Anaerofustis_stercorihominis	0.000489093	1.28199e-05
Eubacterium_oxidoreducens	0.000344881	1.32735e-05
Acetanaerobacterium_elongatum	0.000489333	1.34004e-05
Lachnoanaerobaculum_umeaense	0.000293274	9.38541e-06
Anaerovorax_odorimutans	0.000435824	1.3101e-05
Prevotella_oryzae	0.000312421	1.06273e-05
Candidatus_Dependentiae_bacterium_(ex_Spumella_elongata_CCAP_955/1)	0.000381752	1.45944e-05
Defluviitalea_phaphyphila	0.000361135	1.26029e-05
Parabacteroides_goldsteinii	0.000331773	1.1442e-05
Hydromonas_sp._F02	0.000359378	1.41739e-05
Mobilibacterium_timonense	0.000364461	9.9706e-06
Faecalicatena_fissicatena	0.00023068	1.04593e-05
Porphyromonas_cangingivalis	0.000404159	1.38994e-05
Erysipelothrix_rhusiopathiae	0.000270163	9.79083e-06
Prevotella_oralis	0.000309587	1.16951e-05
Hungateiclostridium_clariflavum	0.000410555	1.41158e-05
Bacteroides_helcogenes	0.000385815	1.2238e-05
Lachnospiraceae_bacterium	0.000272975	1.16052e-05
Dethiobacter_alkaliphilus	9.33815e-05	2.79801e-06
Clostridium_thermobutyricum	8.64977e-05	4.17531e-06
Anaeromassilibacillus_senegalensis	0.000435707	1.33783e-05
Pseudobacteroides_cellulosolvens	0.000410028	1.22734e-05
Desulfotomaculum_hydrothermale	0.000262084	1.10421e-05
Bacteroides_luti	0.00037254	1.04809e-05
Clostridium_merdae	0.000309819	1.16898e-05
[Clostridium]_asparagiforme	0.000374565	9.5677e-06
Bacteroides_graminisolvens	0.000376215	1.1353e-05
Collinsella_tanakaei	0.000157393	4.59185e-06
Paludibacter_jiangxiensis	0.000411001	1.39411e-05
Oxobacter_pfennigii	0.000320732	1.07198e-05
Desulfovibrio_alaskensis	0.000279022	1.15635e-05
Treponema_maltophilum	0.000152157	7.23659e-06
Schleiferia_thermophila	0.00031753	1.06209e-05
Tannerella_forsythia	0.000309923	1.06421e-05
[Clostridium]_fimetarium	0.000327408	1.01471e-05
Tangfeifania_diversioriginum	0.000399569	1.38038e-05
Porphyromonas_crevioricanis	0.000233957	8.82457e-06
Prevotella_oris	0.000142802	5.48047e-06
Parvimonas_micra	0.000270648	9.56446e-06
Desulfallas_gibsoniae	0.000236326	1.00587e-05
Acidaminococcus_timonensis	0.000346321	8.88616e-06
Prevotella_oulorum	0.000194176	7.81221e-06
Bacillus_cereus	0.000241425	1.04015e-05
[Eubacterium]_yurii	0.000210678	5.7605e-06
Mogibacterium_diversum	0.000160069	5.94034e-06
Ruminococcus_gauvreauii	0.000211065	9.19588e-06
Blautia_producta	0.00020741	6.37699e-06
Caloramator_mitchellensis	0.000125464	4.29501e-06
Anaerotignum_neopropionicum	0.000255935	8.42045e-06
Mogibacterium_timidum	0.000226003	7.27968e-06
Candidatus_Solibacter_usitatus	0.000222172	8.91816e-06
Ruminiclostridium_cellulolyticum	0.000136226	4.31785e-06
Candidatus_Sulcia_muelleri	0.000325016	1.11018e-05
Thermoclostridium_stercorarium	0.000268201	8.2457e-06
Clostridium_tyrobutyricum	0.000184792	6.84938e-06
Lactonifactor_longoviformis	0.000259314	7.66462e-06
Proteiniclasticum_ruminis	0.000159159	4.83308e-06
Bilophila_wadsworthia	0.000195366	7.11893e-06
Clostridium_kluyveri	0.000201048	6.04715e-06
Paraburkholderia_sacchari	0.000205064	6.68302e-06
Lachnoanaerobaculum_saburreum	0.000250188	7.05318e-06
Alkaliphilus_oremlandii	0.000244796	8.46273e-06
Acidaminococcus_intestini	0.000256257	9.02125e-06
Lutispora_thermophila	0.000316875	1.13948e-05
Clostridium_novyi	0.000166974	6.63642e-06
Peptoanaerobacter_stomatis	0.000296891	6.99458e-06
Prevotella_loescheii	0.000185258	6.88622e-06
Anaerocolumna_jejuensis	0.000191157	5.62696e-06
Eubacterium_limosum	0.000105512	4.81619e-06
Anaerocolumna_xylanovorans	0.00018435	6.13652e-06
Desulfovibrio_vulgaris	0.00021539	8.19618e-06
Mycoplasma_elephantis	0.000163161	6.8093e-06
[Clostridium]_populeti	0.000193325	6.75951e-06
Hungateiclostridium_saccincola	0.0002526	7.57497e-06
Caldanaerobius_polysaccharolyticus	0.000160763	6.51025e-06
Candidatus_Arthromitus_sp._SFB-rat-Yit	0.000235152	7.82929e-06
Odoribacter_laneus	0.000257647	8.12622e-06
Alkalibacter_saccharofermentans	0.000180722	6.4157e-06
Holdemania_massiliensis	0.000152714	4.95945e-06
Oribacterium_sinus	0.000167598	4.50557e-06
Bacteroides_propionicifaciens	0.000220126	6.32879e-06
Clostridium_cochlearium	0.000115266	3.76986e-06
Clostridium_argentinense	0.000172435	5.65356e-06
Desulfotomaculum_ferrireducens	0.000150211	4.95502e-06
Bifidobacterium_saguini	0.000116827	4.83881e-06
Prevotella_scopos	0.000185835	6.12819e-06
Fervidicella_metallireducens	0.000187832	6.84556e-06
Acidaminococcus_fermentans	0.000126534	3.87574e-06
Dysgonomonas_gadei	0.000112465	4.94794e-06
[Clostridium]_hylemonae	0.000166445	4.92555e-06
Dehalobacterium_formicoaceticum	0.000186053	5.78823e-06
Hungateiclostridium_cellulolyticum	0.000172445	5.50865e-06
Caloramator_quimbayensis	8.76722e-05	3.03684e-06
Neofamilia_massiliensis	0.000111424	4.49213e-06
Clostridium_magnum	8.85404e-05	3.2919e-06
Caldicoprobacter_oshimai	0.000158921	6.04874e-06
Desulfosporosinus_acidiphilus	0.000108448	3.05463e-06
Anaerophaga_thermohalophila	0.000141251	6.6316e-06
Alkaliphilus_transvaalensis	5.65821e-05	2.98615e-06
Peptococcus_niger	6.86086e-05	2.21368e-06
Prevotella_veroralis	0.000147946	4.92617e-06
Clostridium_grantii	0.000102474	3.81237e-06
Clostridium_cylindrosporum	0.000153647	4.55843e-06
[Eubacterium]_minutum	0.000149362	4.89008e-06
Dolosigranulum_pigrum	9.93008e-05	3.77653e-06
Eubacterium_aggregans	0.000138447	5.05576e-06
[Eubacterium]_saphenum	0.000182717	4.97974e-06
[Clostridium]_aerotolerans	0.000115913	3.56706e-06
Candidatus_Izimaplasma_sp._HR1	0.00010542	3.65778e-06
Brevibacillus_laterosporus	0.000145608	4.91771e-06
Tannerella_sp._oral_taxon_HOT-286	0.000103574	3.72293e-06
Symbiobacterium_thermophilum	0.000111945	3.66523e-06
Beduini_massiliensis	7.97541e-05	3.02697e-06
Clostridium_tepidiprofundi	0.000132112	3.88944e-06
Succinispira_mobilis	0.000115113	3.13542e-06
Gottschalkia_acidurici	0.00011163	4.14737e-06
Clostridium_intestinale	0.000110898	3.14772e-06
bacterium_MS4	9.85742e-05	3.11377e-06
Clostridium_pasteurianum	9.94742e-05	3.3318e-06
Clostridium_estertheticum	8.95267e-05	3.26164e-06
Clostridium_tetani	9.84768e-05	3.45832e-06
Finegoldia_magna	9.94915e-05	3.40743e-06
Tissierella_creatinophila	7.83165e-05	2.2193e-06
Prevotella_paludivivens	5.5073e-05	2.51061e-06
Alkaliflexus_imshenetskii	0.000102326	3.46271e-06
Ruminiclostridium_hungatei	7.81706e-05	2.9638e-06
Desulfohalotomaculum_alkaliphilum	8.68318e-05	3.35519e-06
Desulfovibrio_mexicanus	8.04614e-05	3.36495e-06
Thermosinus_carboxydivorans	7.54688e-05	2.35615e-06
Clostridium_acetireducens	7.52458e-05	2.64071e-06
Enterorhabdus_caecimuris	7.13973e-05	2.14477e-06
Geosporobacter_ferrireducens	7.98276e-05	2.6228e-06
Anaerobranca_californiensis	5.85179e-05	1.9297e-06
Garciella_nitratireducens	8.3755e-05	2.89744e-06
Heliobacterium_modesticaldum	5.38417e-05	2.14421e-06
endosymbiont_'TC1'_of_Trimyema_compressum	8.22042e-05	2.54502e-06
Acetoanaerobium_sticklandii	6.20059e-05	1.9609e-06
Desulfotomaculum_ruminis	6.98101e-05	2.08394e-06
Desulfotomaculum_copahuensis	6.08194e-05	2.27218e-06
Thermosyntropha_lipolytica	5.63599e-05	1.9162e-06

## Sheet: Table S5
Table S5. The common set of 125 CAZy family shared by 100% of sheep.
# Ortholog Group	Description	mean	std
AA10	AA10 (formerly CBM33) proteins are copper-dependent lytic polysaccharide monooxygenases (LPMOs); some proteins have been shown to act on chitin, others on cellulose;	0.987892	0.0397193
AA15	lytic cellulose monooxygenase / cellulose oxidase (glycosidic bond-cleaving) (EC 1.-.-.-); lytic chitin monooxygenase / chitin oxidase (glycosidic bond-cleaving) (EC 1.-.-.-)	2.64222	0.0850628
CBM0	Carbohydrate-binding modules not yet assigned to a family.	12.962	1.70886
CBM1	Modules of approx. 40 residues found almost exclusively in fungi. The cellulose-binding function has been demonstrated in many cases, and appears to be mediated by three aromatic residues separated by about 10.4 angstrom and which form a flat surface. The only non-fungal occurence of CBM1 is in an algal non-hydrolytic polysaccharide-binding protein which is composed of four repeated CBM1 modules.…	0.751476	0.0424601
CBM10	Modules of approx. 50 residues. The cellulose-binding function has been demonstrated in one case.	1.06116	0.0439669
CBM12	Modules of approx. 40-60 residues. The majority of these modules is found among chitinases where the function is chitin-binding. Distantly related to the CBM5 family.	5.01449	0.151419
CBM13	Modules of approx. 150 residues which always appear as a threefold internal repeat. The only apparent exception to this, xylanase II of Actinomadura sp. FC7 (GenBank U08894), is in fact not completely sequenced. These modules were first identified in several plant lectins such as ricin or agglutinin of Ricinus communis which bind galactose residues. The three-dimensional structure of a plant lect…	12.7956	0.270402
CBM14	Modules of approx. 70 residues. The chitin-binding function has been demonstrated in several cases. These modules are found attached to a number of chitinase catalytic domains, but also in non-catalytic proteins either in isolation or as multiple repeats; chitin binding (EC IIa.chitin)	3.74423	0.114272
CBM2	Modules of approx. 100 residues and which are found in a large number of bacterial enzymes. The cellulose-binding function has been demonstrated in many cases. Several of these modules have been shown to also bind chitin or xylan.	13.6871	0.304679
CBM20	The granular starch-binding function has been demonstrated in several cases. Interact strongly with cyclodextrins. Often designated as starch-binding domains (SBD).	11.1668	0.370024
CBM22	A xylan binding function has been demonstrated in several cases and affinity with mixed beta-1,3/beta-1,4-glucans in one. In several cases a thermostabilizing effect has also been seen.	3.78606	0.144681
CBM25	Starch-binding function demonstrated in one case.	1.11335	0.230364
CBM3	Modules of approx. 150 residues found in bacterial enzymes. The cellulose-binding function has been demonstrated in many cases. In one instance binding to chitin has been reported.	4.06204	0.107343
CBM32	Binding to galactose and lactose has been demonstrated for the module of Micromonospora viridifaciens sialidase (PMID: 16239725). Binding to polygalacturonic acid has been shown for a Yersinia member (PMID: 17292916). Binding to LacNAc (beta-D-galactosyl-1,4-beta-D-N-acetylglucosamine) has been shown for an N-acetylglucosaminidase from Clostridium perfingens (PMID: 16990278).	17.6388	0.275476
CBM34	Modules of approx. 120 residues. Granular starch-binding function has been demonstrated in the case of Thermoactinomyces vulgaris R-47 脦卤-amylase 1 (TVAI).	0.847022	0.0542011
CBM35	Modules of approx. 130 residues. A module that is conserved in three Cellvibrio xylan-degrading enzymes binds to xylan and the interaction is calcium dependent, while a module from a Cellvibrio mannanase binds to decorated soluble mannans and mannooligosaccharides. A module in a Phanerochaete chrysosporium galactan 1,3-beta-galactosidase binds to beta-galactan.	12.4937	1.31891
CBM37	Modules of approx. 100 residues, conserved in numerous R. albus polysaccharide-degrading enzymes and other proteins from this bacterium. Several members of CBM37 have been shown to exhibit rather broad binding specificity to xylan, chitin, microcrystalline and phosphoric-acid swollen cellulose, as well as more heterogeneous substrates, such as alfalfa cell walls, banana stem and wheat straw.	3.22048	0.141138
CBM4	Modules of approx. 150 residues found in bacterial enzymes. Binding of these modules has been demonstrated with xylan, beta-1,3-glucan, beta-1,3-1,4-glucan, beta-1,6-glucan and amorphous cellulose but not with crystalline cellulose.	5.7226	0.552699
CBM48	Modules of approx. 100 residues with glycogen-binding function, appended to GH13 modules. Also found in the beta subunit (glycogen-binding) of AMP-activated protein kinases (AMPK)	31.6927	0.886159
CBM5	Modules of approx. 60 residues found in bacterial enzymes. Chitin-binding described in several cases. Distantly related to the CBM12 family.	9.19676	0.269771
CBM50	Modules of approx. 50 residues found attached to various enzymes from families GH18, GH19, GH23, GH24, GH25 and GH73, i.e. enzymes cleaving either chitin or peptidoglycan. Binding to chitopentaose demonstrated in the case of Pteris ryukyuensis chitinase A [Ohnuma T et al. (2008) J. Biol. Chem. 283:5178-87 (PMID: 18083709)]. CBM50 modules are also found in a multitude of other enzymes targeting th…	22.1075	0.533827
CBM54	Binding to xylan, yeast cell wall glucan and chitin shown in Dvortsov et al., Microbiology UK (2009) in press.	0.811565	0.0352633
CBM57	Created from reading Schallus et al (2008) Mol Biol Cell. 19:3404-3414 [PMID: 18524852] and finding related domains attached to various glycosidases.	2.38199	0.0994363
CBM6	Modules of approx. 120 residues. The cellulose-binding function has been demonstrated in one case on amorphous cellulose and beta-1,4-xylan. Some of these modules also bind beta-1,3-glucan, beta-1,3-1,4-glucan, and beta-1,4-glucan.	33.9008	2.15241
CBM64	Module found at C-term of several Spirochaeta thermophila proteins. Binding to cellulose shown by Angelov, Loderer, Pompei Liebl (2011) AEM, 77:5483-5489 [PMID - 21685171]	0.509216	0.023627
CBM73	Modules of approx 65 residues found on various enzymes active of chitin. Chitin-binding function demonstrated for the Cellvibrio japonicus CjLPMO10A protein.	1.54779	0.04824
CE1	acetyl xylan esterase (EC 3.1.1.72); cinnamoyl esterase (EC 3.1.1.-); feruloyl esterase (EC 3.1.1.73); carboxylesterase (EC 3.1.1.1); S-formylglutathione hydrolase (EC 3.1.2.12); diacylglycerol O-acyltransferase (EC 2.3.1.20); trehalose 6-O-mycolyltransferase (EC 2.3.1.122); acetylesterase (EC 3.1.1.6)	18.255	0.676763
CE11	UDP-3-0-acyl N-acetylglucosamine deacetylase (EC 3.5.1.-).	36.5292	0.861047
CE12	pectin acetylesterase (EC 3.1.1.-); rhamnogalacturonan acetylesterase (EC 3.1.1.-); acetyl xylan esterase (EC 3.1.1.72)	5.6234	0.303437
CE15	4-O-methyl-glucuronoyl methylesterase (EC 3.1.1.-)	4.89303	0.198058
CE4	acetyl xylan esterase (EC 3.1.1.72); chitin deacetylase (EC 3.5.1.41); chitooligosaccharide deacetylase (EC 3.5.1.-); peptidoglycan GlcNAc deacetylase (EC 3.5.1.-); peptidoglycan N-acetylmuramic acid deacetylase (EC 3.5.1.-).	26.9435	0.554161
CE6	acetyl xylan esterase (EC 3.1.1.72).	6.00556	0.509806
CE7	acetyl xylan esterase (EC 3.1.1.72); cephalosporin-C deacetylase (EC 3.1.1.41).	1.9624	0.12529
CE8	pectin methylesterase (EC 3.1.1.11).	1.94366	0.131818
CE9	N-acetylglucosamine 6-phosphate deacetylase (EC 3.5.1.25); N-acetylglucosamine 6-phosphate deacetylase (EC 3.5.1.80)	31.7567	0.652041
GH0	Glycoside hydrolases not yet assigned to a family.	7.29446	0.285667
GH1	beta-glucosidase (EC 3.2.1.21); beta-galactosidase (EC 3.2.1.23); beta-mannosidase (EC 3.2.1.25); beta-glucuronidase (EC 3.2.1.31); beta-xylosidase (EC 3.2.1.37); beta-D-fucosidase (EC 3.2.1.38); phlorizin hydrolase (EC 3.2.1.62); exo-beta-1,4-glucanase (EC 3.2.1.74); 6-phospho-beta-galactosidase (EC 3.2.1.85); 6-phospho-beta-glucosidase (EC 3.2.1.86); strictosidine beta-glucosidase (EC 3.2.1.105…	5.0685	0.228384
GH10	endo-1,4-beta-xylanase (EC 3.2.1.8); endo-1,3-beta-xylanase (EC 3.2.1.32); tomatinase (EC 3.2.1.-); xylan endotransglycosylase (EC 2.4.2.-)	11.7803	0.445386
GH102	peptidoglycan lytic transglycosylase (EC 3.2.1.-)	1.37571	0.062039
GH105	unsaturated rhamnogalacturonyl hydrolase (EC 3.2.1.172); d-4,5-unsaturated beta-glucuronyl hydrolase (EC 3.2.1.-); d-4,5-unsaturated alpha-galacturonidase (EC 3.2.1.-)	13.8389	0.534884
GH106	alpha-L-rhamnosidase (EC 3.2.1.40); rhamnogalacturonan alpha-L-rhamnohydrolase (EC 3.2.1.174)	1.90195	0.117908
GH109	alpha-N-acetylgalactosaminidase (EC 3.2.1.49)	13.8467	0.239692
GH11	endo-beta-1,4-xylanase (EC 3.2.1.8); endo-beta-1,3-xylanase (EC 3.2.1.32)	6.70341	0.248973
GH112	lacto-N-biose phosphorylase or galacto-N-biose phosphorylase (EC 2.4.1.211); D-galactosyl-beta-1,4-L-rhamnose phosphorylase (EC 2.4.1.247); galacto-N-biose/lacto-N-biose phosphorylase (EC 2.4.1.-)	20.3336	0.527338
GH115	xylan alpha-1,2-glucuronidase (3.2.1.131); alpha-(4-O-methyl)-glucuronidase (3.2.1.-)	2.71094	0.0989557
GH120	beta-xylosidase (EC 3.2.1.37)	4.9517	0.208671
GH123	beta-N-acetylgalactosaminidase (EC 3.2.1.53); glycosphingolipid beta-N-acetylgalactosaminidase (EC 3.2.1.-)	1.03882	0.0358545
GH125	exo-alpha-1,6-mannosidase (EC 3.2.1.-)	11.2737	0.312237
GH127	beta-L-arabinofuranosidase (EC 3.2.1.185); 3-C-carboxy-5-deoxy-L-xylose (aceric acid) hydrolase (EC 3.2.1.-)	7.69528	0.287832
GH128	beta-1,3-glucanase (EC 3.2.1.39)	3.80537	0.121419
GH13	alpha-amylase (EC 3.2.1.1); pullulanase (EC 3.2.1.41); cyclomaltodextrin glucanotransferase (EC 2.4.1.19); cyclomaltodextrinase (EC 3.2.1.54); trehalose-6-phosphate hydrolase (EC 3.2.1.93); oligo-alpha-glucosidase (EC 3.2.1.10); maltogenic amylase (EC 3.2.1.133); neopullulanase (EC 3.2.1.135); alpha-glucosidase (EC 3.2.1.20); maltotetraose-forming alpha-amylase (EC 3.2.1.60); isoamylase (EC 3.2.1…	118.552	2.16079
GH130	beta-1,4-mannosylglucose phosphorylase (EC 2.4.1.281); beta-1,4-mannooligosaccharide phosphorylase (EC 2.4.1.319); beta-1,4-mannosyl-N-acetyl-glucosamine phosphorylase (EC 2.4.1.320); beta-1,2-mannobiose phosphorylase (EC 2.4.1.-); beta-1,2-oligomannan phosphorylase (EC 2.4.1.-); beta-1,2-mannosidase (EC 3.2.1.-)	71.529	0.929929
GH133	amylo-alpha-1,6-glucosidase (EC 3.2.1.33);	38.0514	0.813097
GH138	alpha-galacturonidase (EC 3.2.1.-)	0.910093	0.0707897
GH146	beta-L-arabinofuranosidase (3.2.1.185)	5.37326	0.172826
GH16	xyloglucan:xyloglucosyltransferase (EC 2.4.1.207); keratan-sulfate endo-1,4-beta-galactosidase (EC 3.2.1.103); endo-1,3-beta-glucanase (EC 3.2.1.39); endo-1,3(4)-beta-glucanase (EC 3.2.1.6); licheninase (EC 3.2.1.73); beta-agarase (EC 3.2.1.81); kappa;-carrageenase (EC 3.2.1.83); xyloglucanase (EC 3.2.1.151); endo-beta-1,3-galactanase (EC 3.2.1.181); beta-porphyranase (EC 3.2.1.178); hyaluronidas…	8.87042	0.305339
GH18	chitinase (EC 3.2.1.14); lysozyme (EC 3.2.1.17); endo-beta-N-acetylglucosaminidase (EC 3.2.1.96); peptidoglycan hydrolase with endo-beta-N-acetylglucosaminidase specificity (EC 3.2.1.-); Nod factor hydrolase (EC 3.2.1.-); xylanase inhibitor; concanavalin B; narbonin	16.9805	0.383831
GH19	chitinase (EC 3.2.1.14); lysozyme (EC 3.2.1.17)	1.94413	0.056336
GH2	beta-galactosidase (EC 3.2.1.23) ; beta-mannosidase (EC 3.2.1.25); beta-glucuronidase (EC 3.2.1.31); alpha-L-arabinofuranosidase (EC 3.2.1.55); mannosylglycoprotein endo-beta-mannosidase (EC 3.2.1.152); exo-beta-glucosaminidase (EC 3.2.1.165); alpha-L-arabinopyranosidase (EC 3.2.1.-); beta-galacturonidase (EC 3.2.1.-)	98.3641	1.79165
GH20	beta-hexosaminidase (EC 3.2.1.52); lacto-N-biosidase (EC 3.2.1.140); beta-1,6-N-acetylglucosaminidase) (EC 3.2.1.-); beta-6-SO3-N-acetylglucosaminidase (EC 3.2.1.-)	16.1451	0.348915
GH23	lysozyme type G (EC 3.2.1.17); peptidoglycan lyase (EC 4.2.2.n1) also known in the literature as peptidoglycan lytic transglycosylase; chitinase (EC 3.2.1.14)	18.9677	0.841715
GH25	lysozyme (EC 3.2.1.17)	3.12817	0.21751
GH26	beta-mannanase (EC 3.2.1.78); exo-beta-1,4-mannobiohydrolase (EC 3.2.1.100); beta-1,3-xylanase (EC 3.2.1.32); lichenase / endo-beta-1,3-1,4-glucanase (EC 3.2.1.73); mannobiose-producing exo-beta-mannanase (EC 3.2.1.-)	5.52361	0.414141
GH27	alpha-galactosidase (EC 3.2.1.22); alpha-N-acetylgalactosaminidase (EC 3.2.1.49); isomalto-dextranase (EC 3.2.1.94); beta-L-arabinopyranosidase (EC 3.2.1.88); galactan:galactan galactosyltransferase (EC 2.4.1.-)	10.8889	0.459382
GH28	polygalacturonase (EC 3.2.1.15); alpha-L-rhamnosidase (EC 3.2.1.40); exo-polygalacturonase (EC 3.2.1.67); exo-polygalacturonosidase (EC 3.2.1.82); rhamnogalacturonase (EC 3.2.1.171); rhamnogalacturonan alpha-1,2-galacturonohydrolase (EC 3.2.1.173); endo-xylogalacturonan hydrolase (EC 3.2.1.-)	6.82333	0.364339
GH29	alpha-L-fucosidase (EC 3.2.1.51); alpha-1,3/1,4-L-fucosidase (EC 3.2.1.111)	28.0286	0.61743
GH3	beta-glucosidase (EC 3.2.1.21); xylan 1,4-beta-xylosidase (EC 3.2.1.37); beta-glucosylceramidase (EC 3.2.1.45); beta-N-acetylhexosaminidase (EC 3.2.1.52); alpha-L-arabinofuranosidase (EC 3.2.1.55); glucan 1,3-beta-glucosidase (EC 3.2.1.58); glucan 1,4-beta-glucosidase (EC 3.2.1.74); isoprimeverose-producing oligoxyloglucan hydrolase (EC 3.2.1.120); coniferin beta-glucosidase (EC 3.2.1.126); exo-1…	67.3987	1.31409
GH30	endo-beta-1,4-xylanase (EC 3.2.1.8); beta-glucosidase (3.2.1.21); beta-glucuronidase (EC 3.2.1.31); beta-xylosidase (EC 3.2.1.37); beta-fucosidase (EC 3.2.1.38); glucosylceramidase (EC 3.2.1.45); beta-1,6-glucanase (EC 3.2.1.75); glucuronoarabinoxylan endo-beta-1,4-xylanase (EC 3.2.1.136); endo-beta-1,6-galactanase (EC:3.2.1.164); [reducing end] beta-xylosidase (EC 3.2.1.-)	3.04926	0.210396
GH31	alpha-glucosidase (EC 3.2.1.20); alpha-galactosidase (EC 3.2.1.22); alpha-mannosidase (EC 3.2.1.24); alpha-1,3-glucosidase (EC 3.2.1.84); sucrase-isomaltase (EC 3.2.1.48) (EC 3.2.1.10); alpha-xylosidase (EC 3.2.1.177); alpha-glucan lyase (EC 4.2.2.13); isomaltosyltransferase (EC 2.4.1.-); oligosaccharide alpha-1,4-glucosyltransferase (EC 2.4.1.161); sulfoquinovosidase (EC 3.2.1.-)	26.6071	0.554679
GH32	invertase (EC 3.2.1.26); endo-inulinase (EC 3.2.1.7); beta-2,6-fructan 6-levanbiohydrolase (EC 3.2.1.64); endo-levanase (EC 3.2.1.65); exo-inulinase (EC 3.2.1.80); fructan beta-(2,1)-fructosidase/1-exohydrolase (EC 3.2.1.153); fructan beta-(2,6)-fructosidase/6-exohydrolase (EC 3.2.1.154); sucrose:sucrose 1-fructosyltransferase (EC 2.4.1.99); fructan:fructan 1-fructosyltransferase (EC 2.4.1.100); …	1.4774	0.180732
GH33	sialidase or neuraminidase (EC 3.2.1.18); trans-sialidase (EC 2.4.1.-); anhydrosialidase (EC 4.2.2.15); Kdo hydrolase (EC 3.2.1.-); 2-keto-3-deoxynononic acid hydrolase / KDNase (EC 3.2.1.-)	2.64691	0.109458
GH35	beta-galactosidase (EC 3.2.1.23); exo-beta-glucosaminidase (EC 3.2.1.165); exo-beta-1,4-galactanase (EC 3.2.1.-); beta-1,3-galactosidase (EC 3.2.1.-)	9.94232	0.301612
GH36	alpha-galactosidase (EC 3.2.1.22); alpha-N-acetylgalactosaminidase (EC 3.2.1.49); stachyose synthase (EC 2.4.1.67); raffinose synthase (EC 2.4.1.82)	9.68674	0.303429
GH38	alpha-mannosidase (EC 3.2.1.24); mannosyl-oligosaccharide alpha-1,2-mannosidase (EC 3.2.1.113); mannosyl-oligosaccharide alpha-1,3-1,6-mannosidase (EC 3.2.1.114); alpha-2-O-mannosylglycerate hydrolase (EC 3.2.1.170); mannosyl-oligosaccharide alpha-1,3-mannosidase (EC 3.2.1.-)	2.62726	0.0798477
GH4	maltose-6-phosphate glucosidase (EC 3.2.1.122); alpha-glucosidase (EC 3.2.1.20); alpha-galactosidase (EC 3.2.1.22); 6-phospho-beta-glucosidase (EC 3.2.1.86); alpha-glucuronidase (EC 3.2.1.139); alpha-galacturonase (EC 3.2.1.67); palatinase (EC 3.2.1.-)	19.3635	0.310789
GH42	beta-galactosidase (EC 3.2.1.23); alpha-L-arabinopyranosidase (EC 3.2.1.-)	4.44335	0.231762
GH43	beta-xylosidase (EC 3.2.1.37); alpha-L-arabinofuranosidase (EC 3.2.1.55); arabinanase (EC 3.2.1.99); xylanase (EC 3.2.1.8); galactan 1,3-beta-galactosidase (EC 3.2.1.145); alpha-1,2-L-arabinofuranosidase (EC 3.2.1.-); exo-alpha-1,5-L-arabinofuranosidase (EC 3.2.1.-); [inverting] exo-alpha-1,5-L-arabinanase (EC 3.2.1.-); beta-1,3-xylosidase (EC 3.2.1.-)	138.331	3.87953
GH5	endo-beta-1,4-glucanase / cellulase (EC 3.2.1.4); endo-beta-1,4-xylanase (EC 3.2.1.8); beta-glucosidase (EC 3.2.1.21); beta-mannosidase (EC 3.2.1.25); beta-glucosylceramidase (EC 3.2.1.45); glucan beta-1,3-glucosidase (EC 3.2.1.58); licheninase (EC 3.2.1.73); exo-beta-1,4-glucanase / cellodextrinase (EC 3.2.1.74); glucan endo-1,6-beta-glucosidase (EC 3.2.1.75); mannan endo-beta-1,4-mannosidase (E…	30.8139	1.40217
GH51	endoglucanase (EC 3.2.1.4); endo-beta-1,4-xylanase (EC 3.2.1.8); beta-xylosidase (EC 3.2.1.37); alpha-L-arabinofuranosidase (EC 3.2.1.55)	39.274	0.96442
GH53	endo-beta-1,4-galactanase (EC 3.2.1.89).	2.53283	0.283293
GH57	alpha-amylase (EC 3.2.1.1); alpha-galactosidase (EC 3.2.1.22); amylopullulanase (EC 3.2.1.41); cyclomaltodextrinase (EC 3.2.1.54); branching enzyme (EC 2.4.1.18); 4-alpha-glucanotransferase (EC 2.4.1.25)	58.8476	0.812032
GH6	endoglucanase (EC 3.2.1.4); cellobiohydrolase (EC 3.2.1.91)	4.32876	0.10546
GH63	processing alpha-glucosidase (EC 3.2.1.106); alpha-1,3-glucosidase (EC 3.2.1.84); alpha-glucosidase (EC 3.2.1.20); mannosylglycerate alpha-mannosidase / mannosylglycerate hydrolase (EC 3.2.1.170)	9.15239	0.281909
GH64	beta-1,3-glucanase (EC 3.2.1.39)	1.60167	0.0715907
GH67	alpha-glucuronidase (EC 3.2.1.139); xylan alpha-1,2-glucuronidase (EC 3.2.1.131)	1.23162	0.0663367
GH73	lysozyme (EC 3.2.1.17); mannosyl-glycoprotein endo-beta-N-acetylglucosaminidase (EC 3.2.1.96); peptidoglycan hydrolase with endo-beta-N-acetylglucosaminidase specificity (EC 3.2.1.-)	9.91265	0.467049
GH74	endoglucanase (EC 3.2.1.4); oligoxyloglucan reducing end-specific cellobiohydrolase (EC 3.2.1.150); xyloglucanase (EC 3.2.1.151)	2.25274	0.214052
GH77	amylomaltase or 4-alpha-glucanotransferase (EC 2.4.1.25)	30.2644	0.679208
GH78	alpha-L-rhamnosidase (EC 3.2.1.40); rhamnogalacturonan alpha-L-rhamnohydrolase (EC 3.2.1.174); L-Rhap-alpha-1,3-D-Apif -specific alpha-1,3-L-rhamnosidase (EC 3.2.1.-)	14.2454	0.236226
GH8	chitosanase (EC 3.2.1.132); cellulase (EC 3.2.1.4); licheninase (EC 3.2.1.73); endo-1,4-beta-xylanase (EC 3.2.1.8); reducing-end-xylose releasing exo-oligoxylanase (EC 3.2.1.156)	7.85125	0.353381
GH84	N-acetyl beta-glucosaminidase (EC 3.2.1.52); hyaluronidase (EC 3.2.1.35); [protein]-3-O-(GlcNAc)-L-Ser/Thr beta-N-acetylglucosaminidase (EC 3.2.1.169)	1.86634	0.0521095
GH86	beta-agarase (EC 3.2.1.81); beta-porphyranase (EC 3.2.1.178)	1.87108	0.0693516
GH87	mycodextranase (EC 3.2.1.61); alpha-1,3-glucanase (EC 3.2.1.59)	1.74866	0.0693512
GH88	d-4,5-unsaturated beta-glucuronyl hydrolase (EC 3.2.1.-)	1.02984	0.0680556
GH89	alpha-N-acetylglucosaminidase (EC 3.2.1.50)	3.10921	0.154307
GH9	endoglucanase (EC 3.2.1.4); endo-beta-1,3(4)-glucanase / lichenase-laminarinase (EC 3.2.1.6); beta-glucosidase (EC 3.2.1.21); lichenase / endo-beta-1,3-1,4-glucanase (EC 3.2.1.73); exo-beta-1,4-glucanase / cellodextrinase (EC 3.2.1.74); cellobiohydrolase (EC 3.2.1.91); xyloglucan-specific endo-beta-1,4-glucanase / endo-xyloglucanase (EC 3.2.1.151); exo-beta-glucosaminidase (EC 3.2.1.165)	33.108	0.563711
GH92	mannosyl-oligosaccharide alpha-1,2-mannosidase (EC 3.2.1.113); mannosyl-oligosaccharide alpha-1,3-mannosidase (EC 3.2.1.-);	62.1824	1.6039
GH94	cellobiose phosphorylase (EC 2.4.1.20); laminaribiose phosphorylase (EC 2.4.1.31); cellodextrin phosphorylase (EC 2.4.1.49); chitobiose phosphorylase (EC 2.4.1.-); cyclic beta-1,2-glucan synthase (EC 2.4.1.-); cellobionic acid phosphorylase (EC 2.4.1.321); beta-1,2-oligoglucan phosphorylase (EC 2.4.1.-)	94.9406	2.19326
GH95	alpha-L-fucosidase (EC 3.2.1.51); alpha-1,2-L-fucosidase (EC 3.2.1.63); alpha-L-galactosidase (EC 3.2.1.-)	17.8942	0.489296
GH97	glucoamylase (EC 3.2.1.3); alpha-glucosidase (EC 3.2.1.20); alpha-galactosidase (EC 3.2.1.22)	31.2944	0.741323
GT0	Glycosyltransferases not yet assigned to a family	11.0911	0.233511
GT1	UDP-glucuronosyltransferase (EC 2.4.1.17); zeatin O-beta-xylosyltransferase (EC 2.4.2.40); 2-hydroxyacylsphingosine 1-beta-galactosyltransferase (EC 2.4.1.45); N-acylsphingosine galactosyltransferase (EC 2.4.1.47); flavonol 3-O-glucosyltransferase (EC 2.4.1.91); anthocyanidin 3-O-glucosyltransferase (EC 2.4.1.115); sinapate 1-glucosyltransferase (EC 2.4.1.120); indole-3-acetate beta-glucosyltrans…	3.17689	0.119268
GT19	lipid-A-disaccharide synthase (EC 2.4.1.182).	18.9622	0.32634
GT2	cellulose synthase (EC 2.4.1.12); chitin synthase (EC 2.4.1.16); dolichyl-phosphate beta-D-mannosyltransferase (EC 2.4.1.83); dolichyl-phosphate beta-glucosyltransferase (EC 2.4.1.117); N-acetylglucosaminyltransferase (EC 2.4.1.-); N-acetylgalactosaminyltransferase (EC 2.4.1.-); hyaluronan synthase (EC 2.4.1.212); chitin oligosaccharide synthase (EC 2.4.1.-); beta-1,3-glucan synthase (EC 2.4.1.34…	306.123	2.73291
GT25	lipopolysaccharide beta-1,4-galactosyltransferase (EC 2.4.1.-); beta-1,3-glucosyltransferase (EC 2.4.1.-); beta-1,2-glucosyltransferase (EC 2.4.1.-); beta-1,2-galactosyltransferase (EC 2.4.1.-); LPS beta-1,4-galactosyltransferase (EC 2.4.1.-); occidiofungin beta-xylosyltransferase (EC 2.4.2.-); UDP-Gal:procollagen beta-galactosyltransferase (EC 2.4.1.50)	3.91776	0.237763
GT26	UDP-ManNAcA: beta-N-acetyl mannosaminuronyltransferase (EC 2.4.1.-); UDP-ManNAc: beta-N-acetyl-mannosaminyltransferase (EC 2.4.1.-); UDP-Glc: beta-1,4-glucosyltransferase (EC 2.4.1.-); beta-1,4-galactosyltransferase (EC 2.4.1.-)	3.45968	0.176513
GT28	1,2-diacylglycerol 3-beta-galactosyltransferase (EC 2.4.1.46); 1,2-diacylglycerol 3-beta-glucosyltransferase (EC 2.4.1.157); UDP-GlcNAc: Und-PP-MurAc-pentapeptide beta-N-acetylglucosaminyltransferase (EC 2.4.1.227); digalactosyldiacylglycerol synthase (EC 2.4.1.241)	35.6853	0.64402
GT3	glycogen synthase (EC 2.4.1.11).	37.9218	0.68018
GT30	CMP-beta-KDO: alpha-3-deoxy-D-manno-octulosonic-acid (KDO) transferase (EC 2.4.99.-).	7.72702	0.288228
GT35	glycogen or starch phosphorylase (EC 2.4.1.1).	105.723	1.2166
GT4	sucrose synthase (EC 2.4.1.13); sucrose-phosphate synthase (EC 2.4.1.14); alpha-glucosyltransferase (EC 2.4.1.52); lipopolysaccharide N-acetylglucosaminyltransferase (EC 2.4.1.56); phosphatidylinositol alpha-mannosyltransferase (EC 2.4.1.57); GDP-Man: Man1GlcNAc2-PP-dolichol alpha-1,3-mannosyltransferase (EC 2.4.1.132); GDP-Man: Man3GlcNAc2-PP-dolichol/Man4GlcNAc2-PP-dolichol alpha-1,2-mannosyltr…	119.918	2.26516
GT41	UDP-GlcNAc: peptide beta-N-acetylglucosaminyltransferase (EC 2.4.1.255); UDP-Glc: peptide N-beta-glucosyltransferase (EC 2.4.1.-)	4.57077	0.132678
GT5	UDP-Glc: glycogen glucosyltransferase (EC 2.4.1.11); ADP-Glc: starch glucosyltransferase (EC 2.4.1.21); NDP-Glc: starch glucosyltransferase (EC 2.4.1.242); UDP-Glc: alpha-1,3-glucan synthase (EC 2.4.1.183) UDP-Glc: alpha-1,4-glucan synthase (EC 2.4.1.-)	49.169	0.515508
GT51	murein polymerase (EC 2.4.1.129).	21.423	0.611919
GT66	dolichyl-diphosphooligosaccharide芒鈧€漰rotein glycotransferase (EC 2.4.99.18); undecaprenyl-diphosphooligosaccharide芒鈧€漰rotein glycotransferase (EC 2.4.99.19)	4.01694	0.297473
GT8	lipopolysaccharide alpha-1,3-galactosyltransferase (EC 2.4.1.44); UDP-Glc: (glucosyl)lipopolysaccharide alpha-1,2-glucosyltransferase (EC 2.4.1.-); lipopolysaccharide glucosyltransferase 1 (EC 2.4.1.58); glycogenin glucosyltransferase (EC 2.4.1.186); inositol 1-alpha-galactosyltransferase (galactinol synthase) (EC 2.4.1.123); homogalacturonan alpha-1,4-galacturonosyltransferase (EC 2.4.1.43); UDP…	3.70223	0.245034
GT9	lipopolysaccharide N-acetylglucosaminyltransferase (EC 2.4.1.56); heptosyltransferase (EC 2.4.-.-).	5.52371	0.46104
PL0	Polysaccharide lyases not yet assigned to a family.	1.98388	0.0752387
PL1	pectate lyase (EC 4.2.2.2); exo-pectate lyase (EC 4.2.2.9); pectin lyase (EC 4.2.2.10).	10.1139	0.567148
PL10	pectate lyase (EC 4.2.2.2)	1.72492	0.120888
PL11	rhamnogalacturonan endolyase (EC 4.2.2.23); rhamnogalacturonan exolyase (EC 4.2.2.24)	4.83898	0.24669
PL14	alginate lyase (EC 4.2.2.3); exo-oligoalginate lyase (EC 4.2.2.-); beta-1,4-glucuronan lyase (EC 4.2.2.14)	1.31755	0.136503
PL22	oligogalacturonate lyase / oligogalacturonide lyase (EC 4.2.2.6)	1.65932	0.129833
PL26	rhamnogalacturonan exolyase (EC 4.2.2.24).	0.809397	0.0691813
PL9	pectate lyase (EC 4.2.2.2); exopolygalacturonate lyase (EC 4.2.2.9); thiopeptidoglycan lyase (EC 4.2.2.-).	1.58213	0.137795

## Sheet: Table S6
Table S6. The common set of 424 related KEGG pathway functions shared by 100% of sheep.
# Ortholog Group	Description	mean	std
map00010	Glycolysis / Gluconeogenesis	137.639	0.399614
map00020	Citrate cycle (TCA cycle)	122.495	0.49844
map00030	Pentose phosphate pathway	92.8583	0.249903
map00040	Pentose and glucuronate interconversions	56.5329	0.258502
map00051	Fructose and mannose metabolism	87.4339	0.251385
map00052	Galactose metabolism	117.004	0.346975
map00053	Ascorbate and aldarate metabolism	21.324	0.0990404
map00061	Fatty acid biosynthesis	151.992	0.621681
map00062	Fatty acid elongation	0.649141	0.0155229
map00071	Fatty acid degradation	58.569	0.218456
map00072	Synthesis and degradation of ketone bodies	38.577	0.375762
map00100	Steroid biosynthesis	0.401714	0.0123498
map00120	Primary bile acid biosynthesis	10.9511	0.0659723
map00121	Secondary bile acid biosynthesis	27.4463	0.209599
map00130	Ubiquinone and other terpenoid-quinone biosynthesis	27.1008	0.176281
map00140	Steroid hormone biosynthesis	4.38998	0.0437271
map00190	Oxidative phosphorylation	35.0304	0.117481
map00195	Photosynthesis	27.8564	0.147168
map00220	Arginine biosynthesis	113.221	0.348588
map00230	Purine metabolism	105.421	0.234187
map00232	Caffeine metabolism	0.0913433	0.00391792
map00240	Pyrimidine metabolism	140.392	0.31263
map00250	Alanine, aspartate and glutamate metabolism	175.781	1.01767
map00253	Tetracycline biosynthesis	0.626129	0.0136007
map00260	Glycine, serine and threonine metabolism	106.123	0.314259
map00261	Monobactam biosynthesis	86.9277	0.262441
map00270	Cysteine and methionine metabolism	92.5976	0.209012
map00280	Valine, leucine and isoleucine degradation	47.5748	0.314536
map00281	Geraniol degradation	6.55872	0.0853514
map00290	Valine, leucine and isoleucine biosynthesis	153.369	0.634664
map00300	Lysine biosynthesis	155.48	0.412296
map00310	Lysine degradation	14.2425	0.120264
map00311	Penicillin and cephalosporin biosynthesis	27.4292	0.222871
map00330	Arginine and proline metabolism	36.7444	0.135526
map00331	Clavulanic acid biosynthesis	0.374563	0.0170539
map00332	Carbapenem biosynthesis	25.6988	0.108826
map00333	Prodigiosin biosynthesis	63.925	0.192244
map00340	Histidine metabolism	84.4393	0.265544
map00350	Tyrosine metabolism	28.5424	0.0949916
map00360	Phenylalanine metabolism	33.0072	0.108429
map00361	Chlorocyclohexane and chlorobenzene degradation	6.31036	0.0327262
map00362	Benzoate degradation	10.4704	0.0903019
map00364	Fluorobenzoate degradation	1.87606	0.0299164
map00365	Furfural degradation	19.6014	0.220372
map00380	Tryptophan metabolism	11.5556	0.0730033
map00400	Phenylalanine, tyrosine and tryptophan biosynthesis	101.875	0.282868
map00401	Novobiocin biosynthesis	55.596	0.167749
map00404	Staurosporine biosynthesis	3.78538	0.0469971
map00405	Phenazine biosynthesis	7.28488	0.141871
map00410	beta-Alanine metabolism	42.4081	0.191302
map00430	Taurine and hypotaurine metabolism	63.4473	0.215135
map00440	Phosphonate and phosphinate metabolism	13.1048	0.0521746
map00450	Selenocompound metabolism	121.741	0.509705
map00460	Cyanoamino acid metabolism	67.2833	0.302801
map00471	D-Glutamine and D-glutamate metabolism	220.585	0.728818
map00472	D-Arginine and D-ornithine metabolism	7.75763	0.131448
map00473	D-Alanine metabolism	300.389	0.89833
map00480	Glutathione metabolism	28.1971	0.0844654
map00500	Starch and sucrose metabolism	123.067	0.492559
map00510	N-Glycan biosynthesis	15.7899	0.0676037
map00511	Other glycan degradation	245.379	1.51816
map00512	Mucin type O-glycan biosynthesis	0.242662	0.0104304
map00513	Various types of N-glycan biosynthesis	15.81	0.165007
map00514	Other types of O-glycan biosynthesis	0.119749	0.00427888
map00515	Mannose type O-glycan biosynthesis	0.237166	0.00744339
map00520	Amino sugar and nucleotide sugar metabolism	107.925	0.251251
map00521	Streptomycin biosynthesis	190.645	0.578548
map00522	Biosynthesis of 12-, 14- and 16-membered macrolides	0.217398	0.00724366
map00523	Polyketide sugar unit biosynthesis	38.531	0.220844
map00524	Neomycin, kanamycin and gentamicin biosynthesis	11.8749	0.0460131
map00525	Acarbose and validamycin biosynthesis	33.3088	0.184522
map00531	Glycosaminoglycan degradation	118.429	0.765544
map00532	Glycosaminoglycan biosynthesis - chondroitin sulfate / dermatan sulfate	0.334242	0.00909711
map00533	Glycosaminoglycan biosynthesis - keratan sulfate	0.257064	0.00924303
map00540	Lipopolysaccharide biosynthesis	67.2885	0.657031
map00550	Peptidoglycan biosynthesis	230.247	0.922389
map00561	Glycerolipid metabolism	38.4993	0.136708
map00562	Inositol phosphate metabolism	24.2415	0.119139
map00563	Glycosylphosphatidylinositol (GPI)-anchor biosynthesis	0.784305	0.0184892
map00564	Glycerophospholipid metabolism	43.5964	0.114709
map00565	Ether lipid metabolism	1.7774	0.0204096
map00571	Lipoarabinomannan (LAM) biosynthesis	6.04998	0.0661033
map00590	Arachidonic acid metabolism	1.84916	0.0346952
map00591	Linoleic acid metabolism	0.206427	0.010727
map00592	alpha-Linolenic acid metabolism	1.4775	0.0200448
map00600	Sphingolipid metabolism	71.6418	0.372343
map00601	Glycosphingolipid biosynthesis - lacto and neolacto series	0.0361844	0.00144197
map00603	Glycosphingolipid biosynthesis - globo and isoglobo series	103.34	0.702435
map00604	Glycosphingolipid biosynthesis - ganglio series	56.4159	0.604323
map00620	Pyruvate metabolism	132.951	0.405039
map00621	Dioxin degradation	2.55034	0.0464827
map00622	Xylene degradation	2.34406	0.0447105
map00623	Toluene degradation	1.12204	0.0154388
map00624	Polycyclic aromatic hydrocarbon degradation	0.186265	0.00403598
map00625	Chloroalkane and chloroalkene degradation	29.3877	0.130644
map00626	Naphthalene degradation	25.5242	0.197072
map00627	Aminobenzoate degradation	6.13395	0.0460419
map00630	Glyoxylate and dicarboxylate metabolism	75.2156	0.258605
map00633	Nitrotoluene degradation	42.1363	0.210093
map00640	Propanoate metabolism	66.9061	0.232399
map00642	Ethylbenzene degradation	1.7148	0.0342879
map00643	Styrene degradation	4.09178	0.046826
map00650	Butanoate metabolism	83.8107	0.293615
map00660	C5-Branched dibasic acid metabolism	49.375	0.265564
map00670	One carbon pool by folate	167.139	0.515216
map00680	Methane metabolism	57.2537	0.176951
map00710	Carbon fixation in photosynthetic organisms	173.138	0.488575
map00720	Carbon fixation pathways in prokaryotes	109.872	0.363779
map00730	Thiamine metabolism	125.841	0.340579
map00740	Riboflavin metabolism	30.3397	0.230995
map00750	Vitamin B6 metabolism	61.7615	0.204272
map00760	Nicotinate and nicotinamide metabolism	61.2497	0.166749
map00770	Pantothenate and CoA biosynthesis	116.614	0.35547
map00780	Biotin metabolism	115.775	0.478938
map00785	Lipoic acid metabolism	50.1494	0.540193
map00790	Folate biosynthesis	47.0161	0.249372
map00791	Atrazine degradation	7.79176	0.0964317
map00830	Retinol metabolism	8.56925	0.0491217
map00860	Porphyrin and chlorophyll metabolism	26.6643	0.14471
map00900	Terpenoid backbone biosynthesis	96.7378	0.24038
map00901	Indole alkaloid biosynthesis	0.088461	0.00442444
map00903	Limonene and pinene degradation	23.4899	0.180431
map00906	Carotenoid biosynthesis	4.06436	0.0356928
map00908	Zeatin biosynthesis	54.9982	0.231582
map00909	Sesquiterpenoid and triterpenoid biosynthesis	0.328185	0.00681494
map00910	Nitrogen metabolism	66.7131	0.493407
map00920	Sulfur metabolism	21.2757	0.0890854
map00930	Caprolactam degradation	5.95586	0.0603409
map00940	Phenylpropanoid biosynthesis	44.0391	0.283629
map00941	Flavonoid biosynthesis	7.74315	0.0533826
map00943	Isoflavonoid biosynthesis	0.715018	0.0197463
map00944	Flavone and flavonol biosynthesis	17.5864	0.164045
map00945	Stilbenoid, diarylheptanoid and gingerol biosynthesis	13.5447	0.0934164
map00950	Isoquinoline alkaloid biosynthesis	10.3687	0.0509174
map00960	Tropane, piperidine and pyridine alkaloid biosynthesis	42.9385	0.158546
map00965	Betalain biosynthesis	0.371121	0.0129003
map00966	Glucosinolate biosynthesis	9.18707	0.0732025
map00970	Aminoacyl-tRNA biosynthesis	213.404	0.744424
map00980	Metabolism of xenobiotics by cytochrome P450	11.6871	0.0768773
map00981	Insect hormone biosynthesis	10.8381	0.101147
map00982	Drug metabolism - cytochrome P450	15.8065	0.104861
map00983	Drug metabolism - other enzymes	161.24	0.386463
map00984	Steroid degradation	0.47974	0.0102775
map00999	Biosynthesis of secondary metabolites - unclassified	13.2845	0.0837418
map01040	Biosynthesis of unsaturated fatty acids	36.0614	0.113026
map01051	Biosynthesis of ansamycins	34.4508	0.139471
map01052	Type I polyketide structures	0.072266	0.00140778
map01053	Biosynthesis of siderophore group nonribosomal peptides	7.32995	0.104227
map01054	Nonribosomal peptide structures	2.4873	0.0368169
map01055	Biosynthesis of vancomycin group antibiotics	22.9916	0.160019
map01056	Biosynthesis of type II polyketide backbone	0.792063	0.0159673
map01057	Biosynthesis of type II polyketide products	0.143952	0.00371385
map01059	Biosynthesis of enediyne antibiotics	0.0892409	0.00219391
map01062	Biosynthesis of terpenoids and steroids	10.2518	0.327333
map01100	Metabolic pathways	65.1408	0.128009
map01110	Biosynthesis of secondary metabolites	71.779	0.149063
map01120	Microbial metabolism in diverse environments	42.6356	0.114027
map01130	Biosynthesis of antibiotics	63.185	0.136614
map01200	Carbon metabolism	86.9304	0.254454
map01210	2-Oxocarboxylic acid metabolism	88.383	0.243516
map01212	Fatty acid metabolism	72.2079	0.298161
map01220	Degradation of aromatic compounds	7.10878	0.0508242
map01230	Biosynthesis of amino acids	174.454	0.385526
map01501	beta-Lactam resistance	58.9923	0.208605
map01502	Vancomycin resistance	165.555	0.518312
map01503	Cationic antimicrobial peptide (CAMP) resistance	65.3521	0.24379
map01521	EGFR tyrosine kinase inhibitor resistance	0.135905	0.00610364
map01522	Endocrine resistance	0.158443	0.00596998
map01523	Antifolate resistance	76.7702	0.201651
map01524	Platinum drug resistance	11.528	0.0986413
map02010	ABC transporters	49.9759	0.312291
map02020	Two-component system	34.8241	0.160003
map02024	Quorum sensing	54.3981	0.208095
map02025	Biofilm formation - Pseudomonas aeruginosa	11.9538	0.104082
map02026	Biofilm formation - Escherichia coli	49.9583	0.124994
map02030	Bacterial chemotaxis	76.2682	1.47066
map02040	Flagellar assembly	49.0468	0.921287
map02060	Phosphotransferase system (PTS)	22.0504	0.357054
map03008	Ribosome biogenesis in eukaryotes	5.09565	0.0344412
map03010	Ribosome	133.722	0.434288
map03013	RNA transport	8.27597	0.0296024
map03015	mRNA surveillance pathway	0.684511	0.0121563
map03018	RNA degradation	85.7515	0.229758
map03020	RNA polymerase	91.1369	0.316157
map03022	Basal transcription factors	4.10206	0.0533992
map03030	DNA replication	125.284	0.355173
map03040	Spliceosome	0.198032	0.00949358
map03050	Proteasome	1.15659	0.0242761
map03060	Protein export	146.846	0.406799
map03070	Bacterial secretion system	88.6878	0.24575
map03320	PPAR signaling pathway	33.0567	0.150693
map03410	Base excision repair	73.9158	0.211358
map03420	Nucleotide excision repair	103.033	0.359201
map03430	Mismatch repair	191.015	0.50617
map03440	Homologous recombination	142.307	0.297029
map03450	Non-homologous end-joining	1.64392	0.0228468
map03460	Fanconi anemia pathway	1.03207	0.0216392
map04010	MAPK signaling pathway	0.0578322	0.00183606
map04011	MAPK signaling pathway - yeast	1.30816	0.0146212
map04012	ErbB signaling pathway	0.0520192	0.00478636
map04013	MAPK signaling pathway - fly	1.41303	0.0148525
map04014	Ras signaling pathway	0.080518	0.00291733
map04015	Rap1 signaling pathway	0.119103	0.0027815
map04016	MAPK signaling pathway - plant	12.4769	0.0737568
map04020	Calcium signaling pathway	0.164021	0.00499819
map04022	cGMP-PKG signaling pathway	0.208566	0.0076249
map04024	cAMP signaling pathway	0.111811	0.00526078
map04062	Chemokine signaling pathway	0.0337319	0.00173406
map04064	NF-kappa B signaling pathway	0.0276004	0.00127568
map04066	HIF-1 signaling pathway	14.1988	0.0531564
map04068	FoxO signaling pathway	3.64419	0.0301275
map04070	Phosphatidylinositol signaling system	7.83291	0.0308927
map04071	Sphingolipid signaling pathway	1.25668	0.0157312
map04072	Phospholipase D signaling pathway	1.03753	0.0114078
map04075	Plant hormone signal transduction	0.775153	0.0154034
map04080	Neuroactive ligand-receptor interaction	0.353963	0.00399955
map04110	Cell cycle	0.23089	0.00563375
map04111	Cell cycle - yeast	0.198461	0.00599085
map04112	Cell cycle - Caulobacter	162.317	0.36141
map04113	Meiosis - yeast	2.81518	0.0381599
map04114	Oocyte meiosis	0.26993	0.0139147
map04115	p53 signaling pathway	0.155709	0.00496725
map04120	Ubiquitin mediated proteolysis	0.114335	0.00530252
map04122	Sulfur relay system	73.3408	0.357781
map04130	SNARE interactions in vesicular transport	0.0258395	0.00321384
map04136	Autophagy - other	0.475066	0.0159145
map04137	Mitophagy - animal	0.116292	0.00358241
map04138	Autophagy - yeast	2.09289	0.0158396
map04139	Mitophagy - yeast	0.52853	0.0117511
map04140	Autophagy - animal	0.335851	0.0117806
map04141	Protein processing in endoplasmic reticulum	5.72325	0.0209605
map04142	Lysosome	18.3912	0.129125
map04144	Endocytosis	0.59159	0.0098699
map04145	Phagosome	0.390959	0.00726798
map04146	Peroxisome	28.7441	0.118527
map04150	mTOR signaling pathway	0.140649	0.0059014
map04151	PI3K-Akt signaling pathway	3.1474	0.0161859
map04152	AMPK signaling pathway	15.3476	0.0604575
map04210	Apoptosis	1.90735	0.0206227
map04211	Longevity regulating pathway	2.9767	0.032695
map04212	Longevity regulating pathway - worm	36.9301	0.0984268
map04213	Longevity regulating pathway - multiple species	17.7496	0.0863578
map04214	Apoptosis - fly	3.69699	0.0346247
map04215	Apoptosis - multiple species	0.209177	0.00725872
map04216	Ferroptosis	52.0824	0.26353
map04217	Necroptosis	31.2803	0.16516
map04218	Cellular senescence	0.144063	0.00673819
map04260	Cardiac muscle contraction	0.25016	0.0134292
map04261	Adrenergic signaling in cardiomyocytes	0.221614	0.00813597
map04270	Vascular smooth muscle contraction	0.183559	0.00870496
map04310	Wnt signaling pathway	0.0867738	0.00372823
map04320	Dorso-ventral axis formation	0.243279	0.00661076
map04330	Notch signaling pathway	0.205954	0.00397966
map04340	Hedgehog signaling pathway	0.0924369	0.00940105
map04341	Hedgehog signaling pathway - fly	0.121286	0.0111978
map04350	TGF-beta signaling pathway	0.200543	0.00615178
map04360	Axon guidance	0.058326	0.00223131
map04370	VEGF signaling pathway	0.258813	0.00671663
map04371	Apelin signaling pathway	0.530766	0.0112802
map04380	Osteoclast differentiation	0.0387053	0.0017717
map04390	Hippo signaling pathway	0.259081	0.00584539
map04391	Hippo signaling pathway - fly	0.544285	0.0115098
map04392	Hippo signaling pathway - multiple species	0.0946	0.00748152
map04510	Focal adhesion	0.381351	0.00472507
map04512	ECM-receptor interaction	0.441021	0.0058685
map04514	Cell adhesion molecules (CAMs)	0.0238263	0.00086113
map04520	Adherens junction	0.397488	0.0059148
map04530	Tight junction	0.50033	0.00844479
map04540	Gap junction	0.0702847	0.0105975
map04550	Signaling pathways regulating pluripotency of stem cells	0.0665867	0.00197061
map04610	Complement and coagulation cascades	0.336273	0.00820802
map04611	Platelet activation	0.339593	0.0082805
map04612	Antigen processing and presentation	11.1667	0.046437
map04614	Renin-angiotensin system	3.59615	0.0503039
map04620	Toll-like receptor signaling pathway	0.0444794	0.00172245
map04621	NOD-like receptor signaling pathway	10.5903	0.0352467
map04622	RIG-I-like receptor signaling pathway	0.292341	0.00647206
map04623	Cytosolic DNA-sensing pathway	0.133769	0.00388812
map04624	Toll and Imd signaling pathway	0.13934	0.00413231
map04625	C-type lectin receptor signaling pathway	0.0406393	0.00541126
map04626	Plant-pathogen interaction	15.1779	0.0634977
map04630	JAK-STAT signaling pathway	0.0307525	0.0010439
map04640	Hematopoietic cell lineage	0.500052	0.00919981
map04650	Natural killer cell mediated cytotoxicity	0.0322591	0.00163518
map04657	IL-17 signaling pathway	5.60538	0.0234614
map04658	Th1 and Th2 cell differentiation	0.0427196	0.00142209
map04659	Th17 cell differentiation	5.31127	0.022415
map04660	T cell receptor signaling pathway	0.0696384	0.00287123
map04662	B cell receptor signaling pathway	0.0507965	0.00329855
map04664	Fc epsilon RI signaling pathway	0.0742767	0.00327231
map04666	Fc gamma R-mediated phagocytosis	0.428492	0.00970242
map04668	TNF signaling pathway	0.0418963	0.00222886
map04670	Leukocyte transendothelial migration	0.246571	0.00427515
map04710	Circadian rhythm	0.118833	0.011497
map04711	Circadian rhythm - fly	0.0986303	0.011448
map04712	Circadian rhythm - plant	0.0289415	0.0025411
map04713	Circadian entrainment	0.0574797	0.00899962
map04714	Thermogenesis	8.39801	0.0413895
map04720	Long-term potentiation	0.185309	0.0131962
map04721	Synaptic vesicle cycle	0.499229	0.00883393
map04722	Neurotrophin signaling pathway	0.0856522	0.00501298
map04723	Retrograde endocannabinoid signaling	0.178979	0.00460262
map04724	Glutamatergic synapse	17.2897	0.143275
map04725	Cholinergic synapse	0.111436	0.00460039
map04726	Serotonergic synapse	0.0529308	0.00346584
map04727	GABAergic synapse	24.4669	0.183459
map04728	Dopaminergic synapse	0.190119	0.00963618
map04730	Long-term depression	0.275209	0.0135121
map04740	Olfactory transduction	0.133825	0.0214105
map04742	Taste transduction	0.0577603	0.00559373
map04744	Phototransduction	0.0865235	0.010038
map04745	Phototransduction - fly	0.84355	0.0223121
map04750	Inflammatory mediator regulation of TRP channels	0.0685996	0.00756477
map04810	Regulation of actin cytoskeleton	0.30906	0.00399414
map04910	Insulin signaling pathway	14.305	0.0515801
map04911	Insulin secretion	0.114074	0.00467467
map04912	GnRH signaling pathway	0.0877225	0.00809875
map04913	Ovarian steroidogenesis	0.062885	0.00342745
map04914	Progesterone-mediated oocyte maturation	7.17517	0.0303339
map04915	Estrogen signaling pathway	6.07312	0.0263649
map04916	Melanogenesis	0.0781913	0.00551372
map04917	Prolactin signaling pathway	2.56062	0.036792
map04918	Thyroid hormone synthesis	1.68788	0.0309635
map04919	Thyroid hormone signaling pathway	0.429554	0.00645005
map04920	Adipocytokine signaling pathway	31.36	0.165978
map04921	Oxytocin signaling pathway	0.417921	0.00943894
map04922	Glucagon signaling pathway	30.6975	0.108458
map04923	Regulation of lipolysis in adipocytes	0.092457	0.00824825
map04924	Renin secretion	0.146243	0.0125629
map04925	Aldosterone synthesis and secretion	0.160492	0.00956985
map04926	Relaxin signaling pathway	0.233986	0.00394354
map04927	Cortisol synthesis and secretion	0.0660335	0.00501457
map04928	Parathyroid hormone synthesis, secretion and action	0.168319	0.00592689
map04930	Type II diabetes mellitus	7.6194	0.055289
map04931	Insulin resistance	19.7437	0.0737444
map04932	Non-alcoholic fatty liver disease (NAFLD)	0.327691	0.00933907
map04933	AGE-RAGE signaling pathway in diabetic complications	0.30695	0.00474084
map04934	Cushing syndrome	0.756328	0.0071008
map04940	Type I diabetes mellitus	25.6641	0.120042
map04950	Maturity onset diabetes of the young	0.0924601	0.00486374
map04960	Aldosterone-regulated sodium reabsorption	0.235791	0.00813179
map04961	Endocrine and other factor-regulated calcium reabsorption	0.261862	0.0111857
map04962	Vasopressin-regulated water reabsorption	0.539131	0.0179511
map04964	Proximal tubule bicarbonate reclamation	36.3322	0.304688
map04966	Collecting duct acid secretion	0.129439	0.00759239
map04970	Salivary secretion	0.149684	0.0112724
map04971	Gastric acid secretion	0.357159	0.0115666
map04972	Pancreatic secretion	0.179303	0.00720712
map04973	Carbohydrate digestion and absorption	40.5712	0.387518
map04974	Protein digestion and absorption	7.04505	0.0665468
map04975	Fat digestion and absorption	0.428762	0.0113302
map04976	Bile secretion	0.829484	0.0133785
map04977	Vitamin digestion and absorption	0.0636955	0.0051178
map04978	Mineral absorption	1.0879	0.0195856
map04979	Cholesterol metabolism	1.7551	0.0199506
map05010	Alzheimer disease	4.33126	0.0160268
map05012	Parkinson disease	0.630012	0.0104989
map05014	Amyotrophic lateral sclerosis (ALS)	3.01598	0.0287467
map05016	Huntington disease	1.37083	0.0126817
map05020	Prion diseases	0.972686	0.0175023
map05030	Cocaine addiction	0.0646635	0.00304751
map05031	Amphetamine addiction	0.0976526	0.00843421
map05032	Morphine addiction	0.0676865	0.00331934
map05033	Nicotine addiction	0.0554715	0.00179306
map05034	Alcoholism	0.0872231	0.0050707
map05100	Bacterial invasion of epithelial cells	3.47738	0.0293422
map05110	Vibrio cholerae infection	1.00613	0.0136103
map05111	Biofilm formation - Vibrio cholerae	29.7216	0.0916725
map05120	Epithelial cell signaling in Helicobacter pylori infection	10.335	0.0370978
map05130	Pathogenic Escherichia coli infection	0.50233	0.00839057
map05131	Shigellosis	0.281317	0.0049383
map05132	Salmonella infection	5.15609	0.075622
map05133	Pertussis	4.45893	0.0471284
map05134	Legionellosis	25.7361	0.0943381
map05140	Leishmaniasis	0.0344691	0.00161238
map05142	Chagas disease (American trypanosomiasis)	0.27999	0.00653854
map05143	African trypanosomiasis	0.762909	0.0160387
map05144	Malaria	0.0688115	0.00264433
map05145	Toxoplasmosis	0.209601	0.00676018
map05146	Amoebiasis	3.61164	0.0203451
map05150	Staphylococcus aureus infection	1.71803	0.0246523
map05152	Tuberculosis	11.5394	0.039565
map05160	Hepatitis C	0.293978	0.00717668
map05161	Hepatitis B	0.206923	0.00392034
map05162	Measles	0.167303	0.00400652
map05163	Human cytomegalovirus infection	0.0757425	0.00431134
map05164	Influenza A	0.501952	0.00591349
map05165	Human papillomavirus infection	1.31309	0.00921422
map05166	Human T-cell leukemia virus 1 infection	0.601761	0.00628035
map05167	Kaposi sarcoma-associated herpesvirus infection	0.113587	0.00395906
map05168	Herpes simplex virus 1 infection	0.308066	0.00577287
map05169	Epstein-Barr virus infection	0.378889	0.00866653
map05200	Pathways in cancer	1.55126	0.00555265
map05202	Transcriptional misregulation in cancer	0.240806	0.00464188
map05203	Viral carcinogenesis	1.70244	0.01127
map05204	Chemical carcinogenesis	2.44378	0.0217764
map05205	Proteoglycans in cancer	2.57362	0.0121539
map05206	MicroRNAs in cancer	3.96086	0.030129
map05210	Colorectal cancer	0.285674	0.00723456
map05211	Renal cell carcinoma	1.65305	0.0132311
map05212	Pancreatic cancer	0.195711	0.00633124
map05213	Endometrial cancer	0.0858983	0.00422383
map05214	Glioma	0.0587757	0.00685716
map05215	Prostate cancer	6.08278	0.0234687
map05216	Thyroid cancer	0.0327983	0.00196716
map05218	Melanoma	0.0260275	0.00266804
map05219	Bladder cancer	9.51922	0.0414003
map05220	Chronic myeloid leukemia	0.0447573	0.00207277
map05221	Acute myeloid leukemia	0.0501443	0.00481001
map05222	Small cell lung cancer	0.388639	0.00648057
map05223	Non-small cell lung cancer	0.0342013	0.00279105
map05224	Breast cancer	0.0520667	0.00365353
map05225	Hepatocellular carcinoma	0.510779	0.00739405
map05226	Gastric cancer	0.153628	0.00495367
map05230	Central carbon metabolism in cancer	33.7693	0.103068
map05231	Choline metabolism in cancer	1.95711	0.0156837
map05322	Systemic lupus erythematosus	0.268332	0.00644134
map05323	Rheumatoid arthritis	0.0627332	0.0022176
map05340	Primary immunodeficiency	13.0363	0.0536139
map05410	Hypertrophic cardiomyopathy (HCM)	0.369982	0.00579942
map05412	Arrhythmogenic right ventricular cardiomyopathy (ARVC)	0.292681	0.00487659
map05414	Dilated cardiomyopathy (DCM)	0.28888	0.00463734
map05416	Viral myocarditis	0.720014	0.0113232
map05418	Fluid shear stress and atherosclerosis	16.3201	0.0452327
