# Supplementary material for: Compendium of 5810 genomes of sheep and goat gut microbiomes provides new insights into the glycan and mucin utilization
Source: Microbiome. 2024 Jun 6;12:104. doi: 10.1186/s40168-024-01806-z (PMC11155115; doi:10.1186/s40168-024-01806-z)
Supplement: Supplementary file 6 — Additional file 5: Table S7. The common set of 261 NR genes shared by 100% of the goats. Table S8. The common set of 396 species shared by 100% of the goats. Table S9. The common set of 114 CAZy family shared by 100% of the goats. Table S10. The common set of 420 KEGG pathway functions shared by 100% of the goats. [file 40168_2024_1806_MOESM5_ESM.xls]

## Sheet: Table S7
Table S7. The common set of 261 NR genes shared by 100% of the goats.
Name	mean	std
contig_34054699_2	16.9925	1.00426
contig_18854958_1	19.6334	1.29076
contig_36893405_1	66.5121	3.55556
contig_6019861_1	44.7536	2.51554
contig_9712050_2	20.9592	1.2307
contig_11535947_1	25.5883	2.43033
contig_169992705_1	27.1856	1.61299
contig_9195276_3	63.7319	3.06863
contig_17476857_1	14.5118	0.88516
contig_34146124_1	15.439	0.867985
contig_122423983_1	52.9276	2.56059
contig_174412482_1	11.933	0.731439
contig_8499596_1	59.7381	2.95741
contig_112852800_2	63.5049	2.29761
contig_35100399_1	14.13	0.798803
contig_35222702_2	11.1696	0.677144
contig_144679489_1	16.3036	0.813839
contig_170565462_1	27.6968	1.32413
contig_8414522_3	19.3713	2.65218
contig_9147370_1	40.49	1.95206
contig_114686272_2	43.3724	2.11404
contig_141307947_1	57.7621	2.91826
contig_166363223_1	13.8948	0.646056
contig_168737517_1	30.4664	0.939768
contig_8996979_1	78.6681	2.96373
contig_12034530_1	10.4584	0.45278
contig_17407620_2	47.3846	2.42635
contig_36760489_2	84.4561	3.18359
contig_112157411_1	24.0909	1.52551
contig_125136920_1	38.9241	1.40643
contig_2616514_2	46.1491	2.64789
contig_5825361_2	66.0993	4.86545
contig_122430536_2	33.9079	1.74047
contig_124375927_1	35.6273	2.83918
contig_171560937_1	33.7621	1.84605
contig_19101389_1	133.403	6.22917
contig_35359055_1	47.1164	1.95394
contig_115089695_1	41.5325	2.39972
contig_13223001_2	28.3836	1.24837
contig_173892620_2	13.6414	0.741613
contig_3371093_1	14.7361	0.85685
contig_9917486_1	89.6321	3.74906
contig_12696394_1	39.6985	2.00203
contig_170992544_1	103.458	4.8397
contig_34399179_1	11.5019	0.572089
contig_111906247_1	57.0514	4.35507
contig_126303726_1	49.4942	2.61168
contig_145637864_1	29.9926	1.27744
contig_9219026_1	77.4954	2.70507
contig_12148796_1	14.6016	0.851058
contig_19993814_2	227.856	8.20671
contig_113162706_1	74.6692	4.40892
contig_145274467_1	19.974	1.159
contig_8708987_1	16.3062	1.60875
contig_12693672_1	34.1202	1.28498
contig_14753400_1	249.744	9.90675
contig_15942893_1	264.291	11.7529
contig_113829137_1	16.4528	0.744723
contig_167278922_1	38.8144	2.33194
contig_4983577_1	17.2199	0.83836
contig_146862928_1	34.667	1.9436
contig_165478175_1	67.6643	19.1965
contig_166329537_1	19.5327	1.22097
contig_6374399_2	84.7273	2.82534
contig_12147566_1	8.29482	0.484105
contig_11592465_1	184.792	7.95717
contig_32671669_1	27.6105	1.94881
contig_110603151_1	97.7146	8.41979
contig_113771241_1	135.772	5.62097
contig_166192757_2	169.279	6.74031
contig_1614159_1	50.4344	2.14491
contig_2823332_1	36.9079	3.38033
contig_3022126_1	61.4565	2.66351
contig_6671708_1	13.0599	0.681173
contig_36732605_1	26.7399	1.19093
contig_122088322_1	31.3257	1.65292
contig_173654344_1	161.973	9.36687
contig_9427549_1	75.1405	2.86224
contig_33818421_1	38.0004	1.99706
contig_36914375_1	16.6569	0.852718
contig_35466355_1	12.3715	1.11159
contig_143074986_1	88.1165	2.71357
contig_167673070_1	38.0041	1.8821
contig_112552202_1	67.1868	6.28559
contig_142206293_1	11.8272	0.657345
contig_142312074_1	40.5314	1.96062
contig_173593471_1	33.6935	1.89875
contig_12520270_1	27.9924	1.75718
contig_111762506_2	11.6161	0.714205
contig_144110060_1	31.29	2.3404
contig_17390644_1	42.5862	2.25203
contig_124164223_1	24.5783	1.81963
contig_140843254_4	33.5233	2.05377
contig_174538580_1	17.9071	1.03248
contig_33958485_1	70.5735	3.14517
contig_34803507_1	35.7848	3.37928
contig_36825508_2	119.081	5.05233
contig_143608300_1	22.9744	1.32297
contig_126144274_2	43.8399	2.2769
contig_143731056_2	347.468	23.5129
contig_147161973_1	24.2422	1.17119
contig_166246758_1	15.7708	1.13885
contig_174097751_2	21.9828	1.27592
contig_15233713_2	46.5413	1.34366
contig_16061615_1	52.481	2.68878
contig_114606702_1	88.355	6.00701
contig_114835888_2	26.584	1.7888
contig_9517373_1	8.32555	0.557693
contig_17477207_2	57.7268	2.72771
contig_144028350_2	10.1555	0.614889
contig_170578694_1	125.843	5.74356
contig_13651191_1	8.20797	0.481847
contig_16186459_1	36.1583	1.76832
contig_5933363_1	251.726	10.1644
contig_147332968_1	98.1403	5.43268
contig_823775_1	25.6699	1.43007
contig_2835008_1	21.7346	1.38651
contig_5154165_1	30.642	1.60845
contig_18885299_1	26.1571	1.4516
contig_141535082_1	102.871	5.48705
contig_166418198_1	28.3455	1.55406
contig_166521697_1	10.4101	0.638479
contig_5079997_2	38.2674	3.42349
contig_16324452_1	31.4434	1.51464
contig_2422102_1	23.9446	1.62943
contig_125441529_1	35.7849	1.93599
contig_6481410_1	750.698	26.2865
contig_11318608_1	87.4622	5.91621
contig_11732471_1	23.5227	1.27248
contig_16827403_1	390.469	16.3966
contig_12678794_1	32.1588	1.64205
contig_142178678_1	29.7315	1.46104
contig_169582456_1	41.5298	1.35096
contig_5246584_1	51.5637	2.27381
contig_20456793_1	156.582	6.31596
contig_36489787_1	27.7528	0.879631
contig_111783696_1	13.0273	0.643493
contig_114242736_1	39.8725	2.24372
contig_173958185_1	209.613	9.19472
contig_12871638_2	113.102	6.2251
contig_112885038_2	35.7678	3.27074
contig_149076340_1	10.2137	0.474125
contig_3532127_2	31.002	1.79607
contig_3537356_1	56.8801	2.67202
contig_11598105_5	187.361	8.07498
contig_12159991_1	53.0187	2.46211
contig_12742169_3	727.803	24.863
contig_126628090_1	20.7309	1.06039
contig_148473497_1	189.799	6.84776
contig_172034488_1	34.7172	1.71815
contig_111299295_1	48.2674	2.60821
contig_121883188_2	30.1552	1.62701
contig_122014835_1	79.7028	3.31152
contig_125804840_1	17.5455	1.34813
contig_140093771_2	42.679	2.16128
contig_165983486_2	45.2321	1.87114
contig_167673127_1	10.8726	0.546246
contig_126549043_1	35.5461	1.92562
contig_143698463_1	105.169	4.34476
contig_13861587_1	21.1532	1.17963
contig_114146544_1	10.1433	0.698723
contig_9539172_1	22.9703	1.04938
contig_34300938_1	5.77148	0.363265
contig_122842194_1	118.87	4.2947
contig_167188474_1	23.3291	2.18386
contig_167208276_1	37.6303	1.83365
contig_141819686_2	16.1782	0.924359
contig_143689423_1	34.7976	1.62846
contig_168442654_1	27.6614	1.39641
contig_16198333_1	102.936	6.14664
contig_145146628_1	27.7294	1.38148
contig_9632132_1	57.6066	2.8945
contig_122343155_2	62.2015	2.23451
contig_126129130_1	275.439	14.0871
contig_144330929_1	44.7887	2.03159
contig_169454780_1	32.1782	1.38818
contig_110747949_1	28.2943	1.36138
contig_114323146_6	64.9087	3.84776
contig_125485374_1	18.5683	1.13549
contig_167262979_1	23.169	1.24003
contig_35952846_1	35.1494	1.70941
contig_175012764_1	14.3054	1.21372
contig_19970643_1	21.3311	1.11299
contig_112675411_1	15.2556	0.94822
contig_111215456_1	39.1216	2.17639
contig_122163882_2	50.5903	3.94066
contig_460083_1	30.0466	1.32014
contig_2792341_1	29.905	1.65482
contig_12389758_1	40.5883	1.6381
contig_33135274_1	87.5978	4.8294
contig_16179332_1	8.15769	0.418835
contig_112476415_1	32.2443	1.88059
contig_12072034_1	12.5191	0.739569
contig_16589262_1	90.0344	3.80028
contig_114924471_1	66.7731	3.24949
contig_165886599_1	138.384	5.92824
contig_168350082_1	12.8458	0.639025
contig_12456680_1	9.86221	0.484635
contig_21203242_2	24.1848	1.19575
contig_34030487_1	243.606	13.1756
contig_140736017_2	13.7662	0.763186
contig_143335561_1	38.0222	1.75308
contig_172068840_1	13.826	0.998332
contig_10301225_1	45.8953	3.0198
contig_3352987_2	22.0456	1.12154
contig_7857481_2	40.6553	1.79236
contig_32890472_1	58.2087	3.11708
contig_123320376_1	44.5146	3.49345
contig_3996301_1	21.7768	1.28403
contig_7462047_3	138.146	6.02894
contig_20203041_1	15.524	1.03991
contig_170184205_1	14.0204	0.75121
contig_174248936_1	23.3159	1.42357
contig_6545795_2	12.1587	0.671081
contig_5702626_1	125.399	5.29055
contig_139944443_1	108.181	4.33828
contig_143408524_1	350.957	15.2905
contig_132336_1	12.601	0.587595
contig_12249216_1	18.2638	1.29806
contig_16378080_1	182.583	8.25145
contig_35778535_1	47.8778	2.55578
contig_125673820_2	13.7594	0.88757
contig_168356916_1	46.9463	2.33917
contig_173882472_1	9.23674	0.533705
contig_173910174_1	24.8634	1.66972
contig_17689326_1	12.6774	1.13301
contig_147785850_1	54.4858	2.84654
contig_144830845_1	91.5083	4.09569
contig_148412763_1	32.4322	1.17621
contig_169065943_1	20.7651	1.25592
contig_169218357_1	17.754	1.22023
contig_12997876_1	39.3876	2.91489
contig_32767335_4	124.743	6.05383
contig_112063291_1	58.3149	3.02936
contig_3605981_1	15.7391	0.771405
contig_33859820_2	18.3535	0.921121
contig_14106431_2	13.9844	0.618293
contig_3207538_1	20.0818	1.34595
contig_19132594_1	96.3672	4.10122
contig_34788248_1	31.2421	1.43952
contig_168953552_1	9.00336	0.752067
contig_33920832_1	28.0623	1.90238
contig_34828875_1	16.6615	0.844375
contig_2477837_2	33.4	2.26343
contig_2525135_1	32.23	2.61928
contig_5152995_1	275.074	11.5067
contig_8857914_1	27.0022	1.26758
contig_15227837_1	327.917	12.0059
contig_125927227_1	60.1942	3.04868
contig_171336517_1	101.746	5.01409
contig_126594889_1	5.75261	0.354861
contig_165364230_1	96.3957	4.07184
contig_170417485_1	21.0437	1.21853
contig_10774777_2	30.2943	1.49075
contig_17408719_7	82.1042	3.57429
contig_17760668_2	23.8273	1.01387
contig_34635520_1	12.8384	0.625545
contig_174113579_1	42.889	2.30171
contig_21081429_1	8.09206	0.387911
contig_124932300_1	59.2518	2.92476
contig_139849081_1	14.0529	1.05546

## Sheet: Table S8
Table S8. The common set of 396 species shared by 100% of the goats.
Species	mean	std
Escherichia_coli	0.0724414	0.0109407
Treponema_saccharophilum	0.00413583	0.00141415
Prevotella_ruminicola	0.00366095	0.00169251
Treponema_bryantii	0.00517566	0.00155516
Butyricicoccus_pullicaecorum	0.0377219	0.00375105
Bacteroides_vulgatus	0.00759648	0.00130426
Clostridioides_difficile	0.0281936	0.00255559
Butyrivibrio_fibrisolvens	0.0108184	0.00134472
Bacteroides_ovatus	0.00120314	0.000218332
Ruminococcus_bromii	0.00279676	0.000118036
Bacteroides_caecimuris	0.0128662	0.000704643
Alistipes_senegalensis	0.00168407	0.000571339
Ruminococcus_flavefaciens	0.00814501	0.00042761
Bacteroides_uniformis	0.00220243	0.000435308
Clostridiales_bacterium_CCNA10	0.0155665	0.000595654
Klebsiella_pneumoniae	0.000460385	6.27433e-05
Fournierella_massiliensis	0.00621609	0.000264249
Odoribacter_splanchnicus	0.0014402	0.00045918
Prevotella_brevis	0.00178125	0.000359786
Lachnospiraceae_bacterium_GAM79	0.0126175	0.000611536
Anaerotignum_lactatifermentans	0.00676881	0.000360331
Alistipes_shahii	0.00265988	0.000312421
Bacteroides_fluxus	0.00594513	0.000430661
Prevotella_copri	0.00117949	0.000151197
Faecalibacterium_prausnitzii	0.0120461	0.000550384
Bacteroides_coprophilus	0.00776841	0.000351108
Mediterranea_massiliensis	0.00859316	0.000428721
Oscillibacter_ruminantium	0.00946033	0.000504339
Bacteroides_faecichinchillae	0.0104245	0.000735152
Bacteroides_caccae	0.00154979	0.000436102
Acetivibrio_ethanolgignens	0.00872106	0.000621665
Prevotella_stercorea	0.00396768	0.000337133
Negativibacillus_massiliensis	0.00800244	0.000453039
Bacteroides_stercoris	0.00368514	0.000155597
Clostridium_bornimense	0.00114407	0.000167098
Roseburia_hominis	0.00371293	0.000199263
Roseburia_intestinalis	0.00320667	0.000137796
[Eubacterium]_hallii	0.005132	0.000346881
Turicibacter_sanguinis	0.00302585	0.000374704
Lachnobacterium_bovis	0.00131001	0.000145038
Phascolarctobacterium_succinatutens	0.00934701	0.000435254
Bacillus_velezensis	0.00774607	0.000500192
[Clostridium]_aminophilum	0.00370507	0.000330027
Roseburia_inulinivorans	0.00802255	0.00031752
Tyzzerella_nexilis	0.00538399	0.00021564
Bacteroides_fragilis	0.00304281	0.000269898
Bacteroides_coprocola	0.00866091	0.000262331
Alistipes_obesi	0.0104581	0.000431379
Clostridiales_bacterium	0.00564731	0.000251956
Staphylococcus_aureus	0.00499604	0.00037144
Pseudoflavonifractor_capillosus	0.00832318	0.000393925
[Eubacterium]_rectale	0.0018886	0.000124546
Butyrivibrio_crossotus	0.00339065	0.000228801
Romboutsia_timonensis	0.00177469	0.000184105
Roseburia_faecis	0.00354303	0.000200147
Clostridium_disporicum	0.000389399	1.83215e-05
Campylobacter_jejuni	0.000415192	0.000159514
Mailhella_massiliensis	0.00453416	0.000284112
Olsenella_umbonata	0.000189718	1.32798e-05
Oscillibacter_sp._PEA192	0.00846081	0.000359048
Allobaculum_stercoricanis	0.000611652	0.000157046
Subdoligranulum_variabile	0.00675824	0.000310524
Sporobacter_termitidis	0.00727673	0.000322237
Provencibacterium_massiliense	0.00764886	0.000377977
Ruthenibacterium_lactatiformans	0.00185584	7.15385e-05
Blautia_hansenii	0.00149858	6.462e-05
Acetitomaculum_ruminis	0.00247837	0.000239983
Bacteroidales_bacterium_CF	0.00601924	0.000233157
Bacteroides_dorei	0.00416548	0.000149857
Selenomonas_ruminantium	0.000792006	6.99945e-05
Bacteroides_salanitronis	0.00237059	8.74691e-05
Bacteroides_thetaiotaomicron	0.00231753	0.000233936
Coprococcus_comes	0.00515306	0.000207055
Bacteroides_plebeius	0.00605992	0.000189902
Bacteroides_barnesiae	0.00414387	0.000189017
Anaerovibrio_lipolyticus	0.000409306	0.00010499
Clostridium_perfringens	0.000750931	0.000114692
Clostridium_phoceensis	0.0049494	0.000232047
Angelakisella_massiliensis	0.00512436	0.000206411
Barnesiella_viscericola	0.00160805	0.00011807
Culturomica_massiliensis	0.00190484	0.000116018
Slackia_heliotrinireducens	0.000317561	0.000102577
Lachnospira_multipara	0.000824988	0.000139063
Gemmiger_formicilis	0.00336649	0.000145596
[Clostridium]_methylpentosum	0.00455148	0.000210472
Alistipes_putredinis	0.00508205	0.000190399
Ileibacterium_massiliense	0.00436707	0.000217761
Massilioclostridium_coli	0.00352086	0.000157023
Bacteroides_cellulosilyticus	0.00155758	9.2767e-05
Blautia_obeum	0.00208773	8.40503e-05
Monoglobus_pectinilyticus	0.0035444	0.000135501
Alistipes_finegoldii	0.00342921	0.000142351
[Clostridium]_viride	0.0028994	0.000166628
Succiniclasticum_ruminis	0.000605202	0.000105785
Ruminococcaceae_bacterium	0.00114393	5.84595e-05
Cellulosilyticum_lentocellum	0.000381324	1.61533e-05
[Clostridium]_saccharogumia	0.00173553	0.000137442
Eubacterium_coprostanoligenes	0.00359507	0.000156596
Clostridium_beijerinckii	0.00125297	8.21094e-05
Lachnoclostridium_phytofermentans	0.00186958	0.000120688
Intestinimonas_butyriciproducens	0.0022115	0.000140747
Coprococcus_eutactus	0.00236374	0.000105305
[Clostridium]_leptum	0.00337819	0.00014782
Fusicatenibacter_saccharivorans	0.00261915	8.89622e-05
Oscillibacter_valericigenes	0.0027522	0.000156077
Butyrivibrio_hungatei	0.000765213	3.85352e-05
Prevotellamassilia_timonensis	0.00178476	8.41949e-05
[Eubacterium]_cellulosolvens	0.000695168	7.58972e-05
Butyrivibrio_proteoclasticus	0.00165498	8.69298e-05
Faecalicatena_contorta	0.00103846	9.47846e-05
Flavonifractor_plautii	0.00281273	0.000120764
Bariatricus_massiliensis	0.00162981	8.17769e-05
Bacteroides_paurosaccharolyticus	0.00280227	0.000101
Ruminococcus_champanellensis	0.00216347	9.03891e-05
Parabacteroides_johnsonii	0.00101414	5.79976e-05
Agathobaculum_desmolans	0.000974076	6.8978e-05
Christensenella_timonensis	0.00221573	9.49528e-05
Bittarella_massiliensis	0.00244215	0.000117835
[Eubacterium]_siraeum	0.00265476	0.000100845
Christensenella_sp._Marseille-P3954	0.00141068	6.62433e-05
Hungatella_hathewayi	0.00079127	5.95564e-05
Dorea_formicigenerans	0.00239148	8.76252e-05
Porphyromonas_asaccharolytica	0.000575526	2.21697e-05
[Clostridium]_dakarense	0.000416596	4.30532e-05
Bacteroides_zoogleoformans	0.00260169	9.77647e-05
Petrimonas_mucosa	0.000327618	5.62344e-05
[Ruminococcus]_gnavus	0.00128741	4.6866e-05
Lachnoclostridium_phocaeense	0.00158321	9.09252e-05
Ruminococcus_faecis	0.00141838	6.75074e-05
Alistipes_sp._Marseille-P5997	0.00239811	9.71003e-05
Alloprevotella_tannerae	0.00103505	6.05018e-05
Mageeibacillus_indolicus	0.00207643	0.000109172
Prevotella_bryantii	0.000749242	9.70451e-05
[Ruminococcus]_torques	0.00103035	4.66454e-05
Pseudobutyrivibrio_ruminis	0.00125317	7.25775e-05
[Bacteroides]_pectinophilus	0.00149529	5.85723e-05
Bacteroides_coprosuis	0.00125208	9.63345e-05
Prevotella_bivia	0.000558447	5.58202e-05
Cellulosilyticum_ruminicola	0.000320526	1.32468e-05
Paraprevotella_xylaniphila	0.00184951	6.34018e-05
Ruminococcus_bicirculans	0.00169529	6.65341e-05
Collinsella_aerofaciens	0.000186669	6.89078e-06
Stomatobaculum_longum	0.00178063	7.11547e-05
Emergencia_timonensis	0.00134238	7.78202e-05
Eubacterium_plexicaudatum	0.00117461	6.33617e-05
Rikenella_microfusus	0.0010395	4.02119e-05
Ruminococcus_callidus	0.00163741	6.11385e-05
Porphyromonas_somerae	0.000248839	1.04294e-05
Catabacter_hongkongensis	0.00166349	7.48874e-05
Papillibacter_cinnamivorans	0.00180567	7.72891e-05
Porphyromonas_gingivalis	0.000813546	8.45771e-05
Anaerostipes_hadrus	0.00197614	8.06674e-05
Alloprevotella_rava	0.00109225	4.00313e-05
Prevotella_intermedia	0.000952553	5.30459e-05
Prevotella_nigrescens	0.00101927	4.94485e-05
Lachnospiraceae_bacterium_Choco86	0.00155234	7.73876e-05
Muribaculum_intestinale	0.000953252	5.38071e-05
Alistipes_ihumii	0.00126108	6.02733e-05
Clostridium_botulinum	0.00112695	7.33821e-05
[Clostridium]_bolteae	0.00125679	4.07525e-05
Fastidiosipila_sanguinis	0.00187252	8.29459e-05
[Clostridium]_saccharolyticum	0.00175954	6.42073e-05
Coprobacter_secundus	0.000583726	4.35694e-05
Traorella_massiliensis	0.000563816	6.16597e-05
[Eubacterium]_eligens	0.000640549	3.6761e-05
Sanguibacteroides_justesenii	0.0003081	1.56295e-05
Prevotella_albensis	0.000562729	5.98634e-05
Dorea_longicatena	0.00144808	5.4082e-05
Prevotella_ihumii	0.000435399	4.04124e-05
Ruminococcus_albus	0.000966156	3.53235e-05
Hespellia_stercorisuis	0.00106106	4.61714e-05
[Clostridium]_symbiosum	0.00123996	4.64001e-05
Eubacterium_ramulus	0.00105733	4.39682e-05
Alistipes_timonensis	0.00107869	5.00768e-05
Phocea_massiliensis	0.0015763	6.40635e-05
Eubacterium_xylanophilum	0.000249525	1.12013e-05
Blautia_sp._N6H1-15	0.00132967	5.05629e-05
Herbinix_luporum	0.00109313	5.87435e-05
[Clostridium]_citroniae	0.000908626	4.64277e-05
[Clostridium]_sporosphaeroides	0.000947638	3.40363e-05
Massiliomicrobiota_timonensis	0.000621816	5.65511e-05
Merdimonas_faecis	0.000992734	4.27566e-05
Bacteroides_salyersiae	0.000744995	3.75957e-05
Neglecta_timonensis	0.00136053	5.25161e-05
Faecalicoccus_pleomorphus	0.000249371	2.09931e-05
Prevotella_multisaccharivorax	0.000263132	2.813e-05
Eubacterium_ventriosum	0.000816341	3.00864e-05
Paeniclostridium_sordellii	0.000120087	1.04939e-05
Blautia_schinkii	0.000694082	3.95607e-05
Fermentimonas_caenicola	0.000802658	4.01783e-05
Clostridium_cellulovorans	0.00050802	4.15556e-05
Bacteroides_nordii	0.000673419	2.78104e-05
[Clostridium]_glycyrrhizinilyticum	0.000769356	3.01431e-05
Barnesiella_intestinihominis	0.000923211	4.35286e-05
Anaerotignum_propionicum	0.00114485	5.59253e-05
Shuttleworthia_satelles	0.0010919	5.30756e-05
Eubacterium_pyruvativorans	0.000213042	1.30946e-05
Ethanoligenens_harbinense	0.0010164	4.49054e-05
Rickettsia_endosymbiont_of_Bemisia_tabaci	0.001145	5.56641e-05
Johnsonella_ignava	0.000686087	3.31273e-05
Anaerotruncus_colihominis	0.00117379	4.26221e-05
[Clostridium]_polysaccharolyticum	0.000364363	1.56823e-05
Bacteroides_heparinolyticus	0.000782553	3.84636e-05
[Clostridium]_cellulosi	0.00115684	5.19701e-05
Paludibacter_propionicigenes	0.000499893	2.81581e-05
Lachnoclostridium_sp._YL32	0.000519704	2.28372e-05
Solobacterium_moorei	0.00107779	5.4307e-05
Mordavella_sp._Marseille-P3756	0.000915177	4.35495e-05
Anaerobium_acetethylicum	0.000990949	4.2246e-05
Andreesenia_angusta	0.00068292	4.32328e-05
Anaerocolumna_aminovalerica	0.000360189	1.28669e-05
Ruminococcus_lactaris	0.000272945	1.14375e-05
Eisenbergiella_tayi	0.000813567	3.18028e-05
Blautia_hydrogenotrophica	0.00060528	2.50554e-05
Robinsoniella_peoriensis	0.000897006	3.28179e-05
Ruminiclostridium_josui	0.000262224	2.50213e-05
Lactobacillus_rogosae	0.000323555	1.41005e-05
Lachnospiraceae_bacterium_oral_taxon_500	0.000867712	3.79838e-05
Bacteroides_pyogenes	0.000892716	3.75555e-05
Eubacterium_uniforme	0.000602003	2.43602e-05
Tetragenococcus_muriaticus	0.000863967	4.29189e-05
Intestinibacillus_massiliensis	0.000803562	3.52118e-05
Denitrobacterium_detoxificans	0.000323306	2.5009e-05
Clostridium_colicanis	0.000361718	2.18838e-05
Anaerostipes_caccae	0.000564214	2.20896e-05
Alistipes_indistinctus	0.000654623	2.97207e-05
Clostridium_butyricum	0.000150599	1.87861e-05
[Eubacterium]_sulci	0.000478328	2.11704e-05
Eubacterium_ruminantium	0.000578211	2.26046e-05
Anaerosporobacter_mobilis	0.000604725	2.16979e-05
Prevotella_enoeca	0.000378061	2.48666e-05
Candidatus_Azobacteroides_pseudotrichonymphae	0.000635087	2.46441e-05
Catonella_morbi	0.000752665	3.022e-05
Hydrogenoanaerobacterium_saccharovorans	0.000799921	3.20931e-05
[Eubacterium]_nodatum	0.000738215	3.62889e-05
Ruminococcaceae_bacterium_CPB6	0.000868039	3.49302e-05
Prevotella_aff._ruminicola_Tc2-24	0.000461064	2.79593e-05
[Eubacterium]_brachy	0.000672706	2.95566e-05
Mucinivorans_hirudinis	0.000448114	1.95373e-05
Millionella_massiliensis	0.000807666	3.13464e-05
Hathewaya_proteolytica	0.000584886	3.39076e-05
Bacteroides_ihuae	0.000457201	2.2166e-05
Anaerotruncus_rubiinfantis	0.000878795	3.40702e-05
Bacteroides_reticulotermitis	0.000457411	2.57724e-05
Massilimaliae_massiliensis	0.000832833	2.92038e-05
Desulfonispora_thiosulfatigenes	0.000267742	2.34005e-05
Prevotella_shahii	0.000294005	1.64727e-05
Clostridium_sartagoforme	7.82241e-05	4.27468e-06
Marvinbryantia_formatexigens	0.000666964	2.54031e-05
Clostridium_baratii	0.000141497	1.19119e-05
Brevefilum_fermentans	0.000616984	2.85775e-05
Phocaeicola_abscessus	0.000665181	2.64429e-05
Hungateiclostridium_thermocellum	0.000331142	1.99451e-05
Alistipes_inops	0.000633611	2.76839e-05
[Clostridium]_scindens	0.000554951	2.0208e-05
Prevotella_marshii	0.000406499	1.69584e-05
Clostridium_sp._SY8519	0.000735912	2.83783e-05
Bacteroides_neonati	0.000618087	2.55017e-05
Prevotella_dentalis	0.000253549	2.04039e-05
Christensenella_massiliensis	0.000435756	2.46811e-05
Coprobacter_fastidiosus	0.000482856	2.15417e-05
Oribacterium_parvum	0.000351226	2.01915e-05
Pseudoclostridium_thermosuccinogenes	0.000697705	2.87773e-05
Clostridium_tepidum	0.00035027	1.72916e-05
Frateuria_aurantia	0.000549256	2.81511e-05
[Clostridium]_sphenoides	0.00034665	1.97904e-05
Niameybacter_massiliensis	0.000227818	9.06302e-06
Intestinibacter_bartlettii	0.000167029	1.16197e-05
Prevotella_melaninogenica	0.000258253	1.89726e-05
Sellimonas_intestinalis	0.000472573	1.8749e-05
Thermotalea_metallivorans	0.000395824	2.23401e-05
Clostridiaceae_bacterium_14S0207	0.000528973	2.63448e-05
Anaerofustis_stercorihominis	0.000644001	2.38242e-05
Eubacterium_oxidoreducens	0.000475393	2.23442e-05
Acetanaerobacterium_elongatum	0.000598608	2.42148e-05
Lachnoanaerobaculum_umeaense	0.000364621	1.75424e-05
Anaerovorax_odorimutans	0.000494689	1.96575e-05
Prevotella_oryzae	0.000392082	1.56256e-05
Candidatus_Dependentiae_bacterium_(ex_Spumella_elongata_CCAP_955/1)	0.000537391	2.5497e-05
Defluviitalea_phaphyphila	0.000318883	1.73816e-05
Parabacteroides_goldsteinii	0.0003892	1.74594e-05
Hydromonas_sp._F02	0.000491547	2.36715e-05
Mobilibacterium_timonense	0.00038542	1.65765e-05
Faecalicatena_fissicatena	0.000288336	2.04271e-05
Porphyromonas_cangingivalis	0.000369692	1.56236e-05
Erysipelothrix_rhusiopathiae	0.00036669	2.10951e-05
Prevotella_oralis	0.000306728	1.6188e-05
Hungateiclostridium_clariflavum	0.000424227	1.95496e-05
Bacteroides_helcogenes	0.000468679	2.00094e-05
Lachnospiraceae_bacterium	0.000318219	1.33364e-05
Dethiobacter_alkaliphilus	0.000170278	1.23433e-05
Clostridium_thermobutyricum	9.67578e-05	1.14032e-05
Anaeromassilibacillus_senegalensis	0.000500121	2.05536e-05
Pseudobacteroides_cellulosolvens	0.000507818	2.19886e-05
Desulfotomaculum_hydrothermale	0.000197346	1.1897e-05
Bacteroides_luti	0.000414556	1.72798e-05
Clostridium_merdae	0.000324734	1.60977e-05
[Clostridium]_asparagiforme	0.000491856	1.62921e-05
Bacteroides_graminisolvens	0.000435789	1.68125e-05
Collinsella_tanakaei	0.000246718	1.20205e-05
Paludibacter_jiangxiensis	0.000351311	1.54534e-05
Oxobacter_pfennigii	0.000298795	1.26705e-05
Tannerella_forsythia	0.000314007	1.59664e-05
[Clostridium]_fimetarium	0.000403653	1.67365e-05
Parvimonas_micra	0.000387275	2.03333e-05
Desulfallas_gibsoniae	0.000374785	1.99783e-05
Acidaminococcus_timonensis	0.00037481	1.49058e-05
Bacillus_cereus	0.000298628	1.81096e-05
[Eubacterium]_yurii	0.000244937	1.32463e-05
Ruminococcus_gauvreauii	0.000263089	1.18777e-05
Blautia_producta	0.000285073	1.18978e-05
Caloramator_mitchellensis	0.000193838	1.22515e-05
Anaerotignum_neopropionicum	0.000293377	1.08663e-05
Mogibacterium_timidum	0.000248083	1.18592e-05
Candidatus_Solibacter_usitatus	0.000332266	1.6787e-05
Ruminiclostridium_cellulolyticum	0.000175508	9.19477e-06
Candidatus_Sulcia_muelleri	0.00026219	1.11872e-05
Thermoclostridium_stercorarium	0.000348836	1.46231e-05
Clostridium_tyrobutyricum	0.000176684	7.99604e-06
Lactonifactor_longoviformis	0.000366789	1.30624e-05
Proteiniclasticum_ruminis	0.000223763	1.21752e-05
Clostridium_kluyveri	0.000262472	1.14679e-05
Paraburkholderia_sacchari	0.000287772	1.3324e-05
Lachnoanaerobaculum_saburreum	0.000353769	1.24103e-05
Alkaliphilus_oremlandii	0.000193721	8.76489e-06
Acidaminococcus_intestini	0.000247891	1.29562e-05
Lutispora_thermophila	0.000347314	1.62084e-05
Dysgonomonas_macrotermitis	9.18036e-05	4.54642e-06
Clostridium_novyi	0.000202095	1.05714e-05
Peptoanaerobacter_stomatis	0.000256524	8.16632e-06
Anaerocolumna_jejuensis	0.000255845	1.08853e-05
Eubacterium_limosum	0.000217059	1.51655e-05
Anaerocolumna_xylanovorans	0.000245992	1.10211e-05
Mycoplasma_elephantis	0.000251392	1.34265e-05
[Clostridium]_populeti	0.000241138	8.81127e-06
Hungateiclostridium_saccincola	0.000286619	1.27799e-05
Caldanaerobius_polysaccharolyticus	0.000131558	6.66012e-06
Candidatus_Arthromitus_sp._SFB-rat-Yit	0.000326076	1.3868e-05
Alkalibacter_saccharofermentans	0.000251021	1.14644e-05
Holdemania_massiliensis	0.000235843	1.20383e-05
Oribacterium_sinus	0.000222227	1.0232e-05
Bacteroides_propionicifaciens	0.000252157	9.51987e-06
Prevotella_amnii	0.000170933	8.48461e-06
Clostridium_cochlearium	0.000159903	1.03672e-05
Clostridium_argentinense	0.000265862	1.24488e-05
Desulfotomaculum_ferrireducens	0.000203162	9.75133e-06
Prevotella_scopos	0.000206668	1.07959e-05
Fervidicella_metallireducens	0.000252212	1.18511e-05
Dielma_fastidiosa	0.000143798	9.35324e-06
[Clostridium]_hylemonae	0.000216966	9.18459e-06
Acholeplasma_axanthum	0.000147268	8.42788e-06
Hungateiclostridium_cellulolyticum	0.000193469	9.09524e-06
Caloramator_quimbayensis	0.000103723	5.60815e-06
Clostridium_magnum	0.000136335	7.63028e-06
Caldicoprobacter_oshimai	0.000133564	6.07981e-06
Desulfosporosinus_acidiphilus	0.000138313	6.82854e-06
Peptococcus_niger	0.000103045	6.32733e-06
Prevotella_veroralis	0.00016475	6.09405e-06
Clostridium_grantii	0.000139732	6.94469e-06
Clostridium_cylindrosporum	0.000205148	9.27113e-06
[Eubacterium]_minutum	0.000145383	6.48834e-06
Eubacterium_aggregans	0.000183484	8.92748e-06
[Eubacterium]_saphenum	0.000185155	8.0822e-06
Clostridium_fallax	6.01227e-05	4.41297e-06
[Clostridium]_aerotolerans	0.000149082	7.44557e-06
Actinomyces_neuii	0.000142114	7.50268e-06
Brevibacillus_laterosporus	0.00016166	8.39972e-06
Symbiobacterium_thermophilum	9.59548e-05	4.56235e-06
Beduini_massiliensis	0.000101218	5.45392e-06
Clostridium_tepidiprofundi	0.000130569	5.28837e-06
Syntrophomonas_zehnderi	0.000112127	5.67958e-06
Clostridium_saccharoperbutylacetonicum	6.59341e-05	3.81292e-06
Candidatus_Saccharibacteria_oral_taxon_TM7x	8.44582e-05	5.35058e-06
Gottschalkia_acidurici	0.000126479	5.27422e-06
Bifidobacterium_stellenboschense	0.000127209	7.27603e-06
Clostridium_intestinale	0.000119467	5.0446e-06
bacterium_MS4	0.000119222	5.23228e-06
Clostridium_pasteurianum	0.000127257	6.11847e-06
Clostridium_estertheticum	0.000103168	5.255e-06
Clostridium_tetani	0.000101603	3.75324e-06
Finegoldia_magna	0.000123017	5.66054e-06
Tissierella_creatinophila	0.000112462	5.09179e-06
Pseudoramibacter_alactolyticus	7.76117e-05	4.68518e-06
Ezakiella_massiliensis	8.67475e-05	3.64131e-06
Alkaliflexus_imshenetskii	0.000102133	4.8609e-06
Ruminiclostridium_hungatei	0.000111396	5.30871e-06
Parabacteroides_chartae	4.68558e-05	2.29619e-06
Clostridium_acetireducens	9.93013e-05	4.66094e-06
Dysgonomonas_capnocytophagoides	8.53165e-05	3.75114e-06
Enterorhabdus_caecimuris	9.07118e-05	3.82789e-06
Geosporobacter_ferrireducens	0.000116305	5.73132e-06
Garciella_nitratireducens	0.000102823	4.97618e-06
Heliobacterium_modesticaldum	7.88326e-05	4.15912e-06
Desulfotomaculum_ruminis	7.06358e-05	2.97478e-06
Desulfotomaculum_copahuensis	8.43005e-05	3.97124e-06
Thermosyntropha_lipolytica	7.76497e-05	3.30587e-06

## Sheet: Table S9
Table S9. The common set of 114 CAZy family shared by 100% of the goats.
# Ortholog Group	Description	mean	std
AA15	lytic cellulose monooxygenase / cellulose oxidase (glycosidic bond-cleaving) (EC 1.-.-.-); lytic chitin monooxygenase / chitin oxidase (glycosidic bond-cleaving) (EC 1.-.-.-)	2.84742	0.197042
CBM10	Modules of approx. 50 residues. The cellulose-binding function has been demonstrated in one case.	1.01093	0.0595047
CBM12	Modules of approx. 40-60 residues. The majority of these modules is found among chitinases where the function is chitin-binding. Distantly related to the CBM5 family.	4.76737	0.185362
CBM13	Modules of approx. 150 residues which always appear as a threefold internal repeat. The only apparent exception to this, xylanase II of Actinomadura sp. FC7 (GenBank U08894), is in fact not completely sequenced. These modules were first identified in several plant lectins such as ricin or agglutinin of Ricinus communis which bind galactose residues. The three-dimensional structure of a plant lect…	11.5034	0.346323
CBM14	Modules of approx. 70 residues. The chitin-binding function has been demonstrated in several cases. These modules are found attached to a number of chitinase catalytic domains, but also in non-catalytic proteins either in isolation or as multiple repeats; chitin binding (EC IIa.chitin)	3.68098	0.137988
CBM2	Modules of approx. 100 residues and which are found in a large number of bacterial enzymes. The cellulose-binding function has been demonstrated in many cases. Several of these modules have been shown to also bind chitin or xylan.	14.3337	0.410273
CBM20	The granular starch-binding function has been demonstrated in several cases. Interact strongly with cyclodextrins. Often designated as starch-binding domains (SBD).	11.431	0.373055
CBM22	A xylan binding function has been demonstrated in several cases and affinity with mixed beta-1,3/beta-1,4-glucans in one. In several cases a thermostabilizing effect has also been seen.	3.2006	0.148436
CBM3	Modules of approx. 150 residues found in bacterial enzymes. The cellulose-binding function has been demonstrated in many cases. In one instance binding to chitin has been reported.	3.39294	0.138854
CBM32	Binding to galactose and lactose has been demonstrated for the module of Micromonospora viridifaciens sialidase (PMID: 16239725). Binding to polygalacturonic acid has been shown for a Yersinia member (PMID: 17292916). Binding to LacNAc (beta-D-galactosyl-1,4-beta-D-N-acetylglucosamine) has been shown for an N-acetylglucosaminidase from Clostridium perfingens (PMID: 16990278).	17.0366	0.472398
CBM34	Modules of approx. 120 residues. Granular starch-binding function has been demonstrated in the case of Thermoactinomyces vulgaris R-47 脦卤-amylase 1 (TVAI).	0.837085	0.0830776
CBM35	Modules of approx. 130 residues. A module that is conserved in three Cellvibrio xylan-degrading enzymes binds to xylan and the interaction is calcium dependent, while a module from a Cellvibrio mannanase binds to decorated soluble mannans and mannooligosaccharides. A module in a Phanerochaete chrysosporium galactan 1,3-beta-galactosidase binds to beta-galactan.	8.14412	0.83735
CBM4	Modules of approx. 150 residues found in bacterial enzymes. Binding of these modules has been demonstrated with xylan, beta-1,3-glucan, beta-1,3-1,4-glucan, beta-1,6-glucan and amorphous cellulose but not with crystalline cellulose.	5.88022	2.20386
CBM48	Modules of approx. 100 residues with glycogen-binding function, appended to GH13 modules. Also found in the beta subunit (glycogen-binding) of AMP-activated protein kinases (AMPK)	32.7668	3.4092
CBM5	Modules of approx. 60 residues found in bacterial enzymes. Chitin-binding described in several cases. Distantly related to the CBM12 family.	9.52538	0.317664
CBM50	Modules of approx. 50 residues found attached to various enzymes from families GH18, GH19, GH23, GH24, GH25 and GH73, i.e. enzymes cleaving either chitin or peptidoglycan. Binding to chitopentaose demonstrated in the case of Pteris ryukyuensis chitinase A [Ohnuma T et al. (2008) J. Biol. Chem. 283:5178-87 (PMID: 18083709)]. CBM50 modules are also found in a multitude of other enzymes targeting th…	22.0978	0.920235
CBM57	Created from reading Schallus et al (2008) Mol Biol Cell. 19:3404-3414 [PMID: 18524852] and finding related domains attached to various glycosidases.	2.0747	0.11969
CBM6	Modules of approx. 120 residues. The cellulose-binding function has been demonstrated in one case on amorphous cellulose and beta-1,4-xylan. Some of these modules also bind beta-1,3-glucan, beta-1,3-1,4-glucan, and beta-1,4-glucan.	24.6857	2.04115
CBM73	Modules of approx 65 residues found on various enzymes active of chitin. Chitin-binding function demonstrated for the Cellvibrio japonicus CjLPMO10A protein.	1.59854	0.0671976
CE1	acetyl xylan esterase (EC 3.1.1.72); cinnamoyl esterase (EC 3.1.1.-); feruloyl esterase (EC 3.1.1.73); carboxylesterase (EC 3.1.1.1); S-formylglutathione hydrolase (EC 3.1.2.12); diacylglycerol O-acyltransferase (EC 2.3.1.20); trehalose 6-O-mycolyltransferase (EC 2.3.1.122); acetylesterase (EC 3.1.1.6)	15.4032	0.701058
CE11	UDP-3-0-acyl N-acetylglucosamine deacetylase (EC 3.5.1.-).	35.4077	0.738108
CE12	pectin acetylesterase (EC 3.1.1.-); rhamnogalacturonan acetylesterase (EC 3.1.1.-); acetyl xylan esterase (EC 3.1.1.72)	5.76372	0.409278
CE15	4-O-methyl-glucuronoyl methylesterase (EC 3.1.1.-)	4.42793	0.278843
CE4	acetyl xylan esterase (EC 3.1.1.72); chitin deacetylase (EC 3.5.1.41); chitooligosaccharide deacetylase (EC 3.5.1.-); peptidoglycan GlcNAc deacetylase (EC 3.5.1.-); peptidoglycan N-acetylmuramic acid deacetylase (EC 3.5.1.-).	29.9366	0.827221
CE6	acetyl xylan esterase (EC 3.1.1.72).	4.20867	0.336772
CE8	pectin methylesterase (EC 3.1.1.11).	1.64002	0.220448
CE9	N-acetylglucosamine 6-phosphate deacetylase (EC 3.5.1.25); N-acetylglucosamine 6-phosphate deacetylase (EC 3.5.1.80)	35.0822	0.906209
GH0	Glycoside hydrolases not yet assigned to a family.	8.1345	0.950729
GH1	beta-glucosidase (EC 3.2.1.21); beta-galactosidase (EC 3.2.1.23); beta-mannosidase (EC 3.2.1.25); beta-glucuronidase (EC 3.2.1.31); beta-xylosidase (EC 3.2.1.37); beta-D-fucosidase (EC 3.2.1.38); phlorizin hydrolase (EC 3.2.1.62); exo-beta-1,4-glucanase (EC 3.2.1.74); 6-phospho-beta-galactosidase (EC 3.2.1.85); 6-phospho-beta-glucosidase (EC 3.2.1.86); strictosidine beta-glucosidase (EC 3.2.1.105…	7.14448	0.505757
GH10	endo-1,4-beta-xylanase (EC 3.2.1.8); endo-1,3-beta-xylanase (EC 3.2.1.32); tomatinase (EC 3.2.1.-); xylan endotransglycosylase (EC 2.4.2.-)	9.4714	0.49152
GH102	peptidoglycan lytic transglycosylase (EC 3.2.1.-)	1.47593	0.116941
GH105	unsaturated rhamnogalacturonyl hydrolase (EC 3.2.1.172); d-4,5-unsaturated beta-glucuronyl hydrolase (EC 3.2.1.-); d-4,5-unsaturated alpha-galacturonidase (EC 3.2.1.-)	16.5098	0.691799
GH109	alpha-N-acetylgalactosaminidase (EC 3.2.1.49)	14.5167	0.417317
GH11	endo-beta-1,4-xylanase (EC 3.2.1.8); endo-beta-1,3-xylanase (EC 3.2.1.32)	5.69586	0.4232
GH112	lacto-N-biose phosphorylase or galacto-N-biose phosphorylase (EC 2.4.1.211); D-galactosyl-beta-1,4-L-rhamnose phosphorylase (EC 2.4.1.247); galacto-N-biose/lacto-N-biose phosphorylase (EC 2.4.1.-)	27.554	0.843401
GH115	xylan alpha-1,2-glucuronidase (3.2.1.131); alpha-(4-O-methyl)-glucuronidase (3.2.1.-)	2.43776	0.159879
GH120	beta-xylosidase (EC 3.2.1.37)	3.80712	0.230945
GH123	beta-N-acetylgalactosaminidase (EC 3.2.1.53); glycosphingolipid beta-N-acetylgalactosaminidase (EC 3.2.1.-)	1.14815	0.100782
GH125	exo-alpha-1,6-mannosidase (EC 3.2.1.-)	10.7204	0.397809
GH127	beta-L-arabinofuranosidase (EC 3.2.1.185); 3-C-carboxy-5-deoxy-L-xylose (aceric acid) hydrolase (EC 3.2.1.-)	8.60518	0.379775
GH128	beta-1,3-glucanase (EC 3.2.1.39)	4.31575	0.22887
GH13	alpha-amylase (EC 3.2.1.1); pullulanase (EC 3.2.1.41); cyclomaltodextrin glucanotransferase (EC 2.4.1.19); cyclomaltodextrinase (EC 3.2.1.54); trehalose-6-phosphate hydrolase (EC 3.2.1.93); oligo-alpha-glucosidase (EC 3.2.1.10); maltogenic amylase (EC 3.2.1.133); neopullulanase (EC 3.2.1.135); alpha-glucosidase (EC 3.2.1.20); maltotetraose-forming alpha-amylase (EC 3.2.1.60); isoamylase (EC 3.2.1…	120.502	4.20155
GH130	beta-1,4-mannosylglucose phosphorylase (EC 2.4.1.281); beta-1,4-mannooligosaccharide phosphorylase (EC 2.4.1.319); beta-1,4-mannosyl-N-acetyl-glucosamine phosphorylase (EC 2.4.1.320); beta-1,2-mannobiose phosphorylase (EC 2.4.1.-); beta-1,2-oligomannan phosphorylase (EC 2.4.1.-); beta-1,2-mannosidase (EC 3.2.1.-)	72.6628	1.29532
GH133	amylo-alpha-1,6-glucosidase (EC 3.2.1.33);	40.033	0.917361
GH146	beta-L-arabinofuranosidase (3.2.1.185)	4.80882	0.226742
GH16	xyloglucan:xyloglucosyltransferase (EC 2.4.1.207); keratan-sulfate endo-1,4-beta-galactosidase (EC 3.2.1.103); endo-1,3-beta-glucanase (EC 3.2.1.39); endo-1,3(4)-beta-glucanase (EC 3.2.1.6); licheninase (EC 3.2.1.73); beta-agarase (EC 3.2.1.81); kappa;-carrageenase (EC 3.2.1.83); xyloglucanase (EC 3.2.1.151); endo-beta-1,3-galactanase (EC 3.2.1.181); beta-porphyranase (EC 3.2.1.178); hyaluronidas…	9.45847	1.65057
GH18	chitinase (EC 3.2.1.14); lysozyme (EC 3.2.1.17); endo-beta-N-acetylglucosaminidase (EC 3.2.1.96); peptidoglycan hydrolase with endo-beta-N-acetylglucosaminidase specificity (EC 3.2.1.-); Nod factor hydrolase (EC 3.2.1.-); xylanase inhibitor; concanavalin B; narbonin	18.0668	0.899208
GH19	chitinase (EC 3.2.1.14); lysozyme (EC 3.2.1.17)	2.62789	0.129308
GH2	beta-galactosidase (EC 3.2.1.23) ; beta-mannosidase (EC 3.2.1.25); beta-glucuronidase (EC 3.2.1.31); alpha-L-arabinofuranosidase (EC 3.2.1.55); mannosylglycoprotein endo-beta-mannosidase (EC 3.2.1.152); exo-beta-glucosaminidase (EC 3.2.1.165); alpha-L-arabinopyranosidase (EC 3.2.1.-); beta-galacturonidase (EC 3.2.1.-)	111.662	2.90579
GH20	beta-hexosaminidase (EC 3.2.1.52); lacto-N-biosidase (EC 3.2.1.140); beta-1,6-N-acetylglucosaminidase) (EC 3.2.1.-); beta-6-SO3-N-acetylglucosaminidase (EC 3.2.1.-)	19.2055	0.657239
GH23	lysozyme type G (EC 3.2.1.17); peptidoglycan lyase (EC 4.2.2.n1) also known in the literature as peptidoglycan lytic transglycosylase; chitinase (EC 3.2.1.14)	19.5638	2.87431
GH25	lysozyme (EC 3.2.1.17)	3.72216	0.537576
GH26	beta-mannanase (EC 3.2.1.78); exo-beta-1,4-mannobiohydrolase (EC 3.2.1.100); beta-1,3-xylanase (EC 3.2.1.32); lichenase / endo-beta-1,3-1,4-glucanase (EC 3.2.1.73); mannobiose-producing exo-beta-mannanase (EC 3.2.1.-)	4.15669	0.642722
GH27	alpha-galactosidase (EC 3.2.1.22); alpha-N-acetylgalactosaminidase (EC 3.2.1.49); isomalto-dextranase (EC 3.2.1.94); beta-L-arabinopyranosidase (EC 3.2.1.88); galactan:galactan galactosyltransferase (EC 2.4.1.-)	10.166	0.514698
GH28	polygalacturonase (EC 3.2.1.15); alpha-L-rhamnosidase (EC 3.2.1.40); exo-polygalacturonase (EC 3.2.1.67); exo-polygalacturonosidase (EC 3.2.1.82); rhamnogalacturonase (EC 3.2.1.171); rhamnogalacturonan alpha-1,2-galacturonohydrolase (EC 3.2.1.173); endo-xylogalacturonan hydrolase (EC 3.2.1.-)	6.53125	0.610404
GH29	alpha-L-fucosidase (EC 3.2.1.51); alpha-1,3/1,4-L-fucosidase (EC 3.2.1.111)	32.2817	0.981172
GH3	beta-glucosidase (EC 3.2.1.21); xylan 1,4-beta-xylosidase (EC 3.2.1.37); beta-glucosylceramidase (EC 3.2.1.45); beta-N-acetylhexosaminidase (EC 3.2.1.52); alpha-L-arabinofuranosidase (EC 3.2.1.55); glucan 1,3-beta-glucosidase (EC 3.2.1.58); glucan 1,4-beta-glucosidase (EC 3.2.1.74); isoprimeverose-producing oligoxyloglucan hydrolase (EC 3.2.1.120); coniferin beta-glucosidase (EC 3.2.1.126); exo-1…	65.8378	3.63338
GH30	endo-beta-1,4-xylanase (EC 3.2.1.8); beta-glucosidase (3.2.1.21); beta-glucuronidase (EC 3.2.1.31); beta-xylosidase (EC 3.2.1.37); beta-fucosidase (EC 3.2.1.38); glucosylceramidase (EC 3.2.1.45); beta-1,6-glucanase (EC 3.2.1.75); glucuronoarabinoxylan endo-beta-1,4-xylanase (EC 3.2.1.136); endo-beta-1,6-galactanase (EC:3.2.1.164); [reducing end] beta-xylosidase (EC 3.2.1.-)	2.32368	0.276908
GH31	alpha-glucosidase (EC 3.2.1.20); alpha-galactosidase (EC 3.2.1.22); alpha-mannosidase (EC 3.2.1.24); alpha-1,3-glucosidase (EC 3.2.1.84); sucrase-isomaltase (EC 3.2.1.48) (EC 3.2.1.10); alpha-xylosidase (EC 3.2.1.177); alpha-glucan lyase (EC 4.2.2.13); isomaltosyltransferase (EC 2.4.1.-); oligosaccharide alpha-1,4-glucosyltransferase (EC 2.4.1.161); sulfoquinovosidase (EC 3.2.1.-)	27.6168	0.870656
GH32	invertase (EC 3.2.1.26); endo-inulinase (EC 3.2.1.7); beta-2,6-fructan 6-levanbiohydrolase (EC 3.2.1.64); endo-levanase (EC 3.2.1.65); exo-inulinase (EC 3.2.1.80); fructan beta-(2,1)-fructosidase/1-exohydrolase (EC 3.2.1.153); fructan beta-(2,6)-fructosidase/6-exohydrolase (EC 3.2.1.154); sucrose:sucrose 1-fructosyltransferase (EC 2.4.1.99); fructan:fructan 1-fructosyltransferase (EC 2.4.1.100); …	1.63271	0.457936
GH33	sialidase or neuraminidase (EC 3.2.1.18); trans-sialidase (EC 2.4.1.-); anhydrosialidase (EC 4.2.2.15); Kdo hydrolase (EC 3.2.1.-); 2-keto-3-deoxynononic acid hydrolase / KDNase (EC 3.2.1.-)	2.26378	0.187244
GH35	beta-galactosidase (EC 3.2.1.23); exo-beta-glucosaminidase (EC 3.2.1.165); exo-beta-1,4-galactanase (EC 3.2.1.-); beta-1,3-galactosidase (EC 3.2.1.-)	10.7186	0.719276
GH36	alpha-galactosidase (EC 3.2.1.22); alpha-N-acetylgalactosaminidase (EC 3.2.1.49); stachyose synthase (EC 2.4.1.67); raffinose synthase (EC 2.4.1.82)	9.05083	0.358399
GH38	alpha-mannosidase (EC 3.2.1.24); mannosyl-oligosaccharide alpha-1,2-mannosidase (EC 3.2.1.113); mannosyl-oligosaccharide alpha-1,3-1,6-mannosidase (EC 3.2.1.114); alpha-2-O-mannosylglycerate hydrolase (EC 3.2.1.170); mannosyl-oligosaccharide alpha-1,3-mannosidase (EC 3.2.1.-)	3.33577	0.18038
GH4	maltose-6-phosphate glucosidase (EC 3.2.1.122); alpha-glucosidase (EC 3.2.1.20); alpha-galactosidase (EC 3.2.1.22); 6-phospho-beta-glucosidase (EC 3.2.1.86); alpha-glucuronidase (EC 3.2.1.139); alpha-galacturonase (EC 3.2.1.67); palatinase (EC 3.2.1.-)	21.9371	0.58456
GH42	beta-galactosidase (EC 3.2.1.23); alpha-L-arabinopyranosidase (EC 3.2.1.-)	4.06734	0.213001
GH43	beta-xylosidase (EC 3.2.1.37); alpha-L-arabinofuranosidase (EC 3.2.1.55); arabinanase (EC 3.2.1.99); xylanase (EC 3.2.1.8); galactan 1,3-beta-galactosidase (EC 3.2.1.145); alpha-1,2-L-arabinofuranosidase (EC 3.2.1.-); exo-alpha-1,5-L-arabinofuranosidase (EC 3.2.1.-); [inverting] exo-alpha-1,5-L-arabinanase (EC 3.2.1.-); beta-1,3-xylosidase (EC 3.2.1.-)	113.511	4.31612
GH5	endo-beta-1,4-glucanase / cellulase (EC 3.2.1.4); endo-beta-1,4-xylanase (EC 3.2.1.8); beta-glucosidase (EC 3.2.1.21); beta-mannosidase (EC 3.2.1.25); beta-glucosylceramidase (EC 3.2.1.45); glucan beta-1,3-glucosidase (EC 3.2.1.58); licheninase (EC 3.2.1.73); exo-beta-1,4-glucanase / cellodextrinase (EC 3.2.1.74); glucan endo-1,6-beta-glucosidase (EC 3.2.1.75); mannan endo-beta-1,4-mannosidase (E…	25.5866	2.31907
GH51	endoglucanase (EC 3.2.1.4); endo-beta-1,4-xylanase (EC 3.2.1.8); beta-xylosidase (EC 3.2.1.37); alpha-L-arabinofuranosidase (EC 3.2.1.55)	34.9954	1.30908
GH53	endo-beta-1,4-galactanase (EC 3.2.1.89).	4.38572	1.80238
GH57	alpha-amylase (EC 3.2.1.1); alpha-galactosidase (EC 3.2.1.22); amylopullulanase (EC 3.2.1.41); cyclomaltodextrinase (EC 3.2.1.54); branching enzyme (EC 2.4.1.18); 4-alpha-glucanotransferase (EC 2.4.1.25)	62.1402	1.33256
GH6	endoglucanase (EC 3.2.1.4); cellobiohydrolase (EC 3.2.1.91)	4.81006	0.211014
GH63	processing alpha-glucosidase (EC 3.2.1.106); alpha-1,3-glucosidase (EC 3.2.1.84); alpha-glucosidase (EC 3.2.1.20); mannosylglycerate alpha-mannosidase / mannosylglycerate hydrolase (EC 3.2.1.170)	8.13738	0.819981
GH64	beta-1,3-glucanase (EC 3.2.1.39)	1.39944	0.118501
GH67	alpha-glucuronidase (EC 3.2.1.139); xylan alpha-1,2-glucuronidase (EC 3.2.1.131)	1.20174	0.1014
GH73	lysozyme (EC 3.2.1.17); mannosyl-glycoprotein endo-beta-N-acetylglucosaminidase (EC 3.2.1.96); peptidoglycan hydrolase with endo-beta-N-acetylglucosaminidase specificity (EC 3.2.1.-)	11.7228	1.67333
GH74	endoglucanase (EC 3.2.1.4); oligoxyloglucan reducing end-specific cellobiohydrolase (EC 3.2.1.150); xyloglucanase (EC 3.2.1.151)	1.76109	0.181997
GH77	amylomaltase or 4-alpha-glucanotransferase (EC 2.4.1.25)	30.527	1.16411
GH78	alpha-L-rhamnosidase (EC 3.2.1.40); rhamnogalacturonan alpha-L-rhamnohydrolase (EC 3.2.1.174); L-Rhap-alpha-1,3-D-Apif -specific alpha-1,3-L-rhamnosidase (EC 3.2.1.-)	16.7924	0.470997
GH79	beta-glucuronidase (EC 3.2.1.31); hyaluronoglucuronidase (EC 3.2.1.36); heparanase (EC 3.2.1.166); baicalin beta-glucuronidase (EC 3.2.1.167); beta-4-O-methyl-glucuronidase (EC 3.2.1.-)	1.63694	0.0858477
GH8	chitosanase (EC 3.2.1.132); cellulase (EC 3.2.1.4); licheninase (EC 3.2.1.73); endo-1,4-beta-xylanase (EC 3.2.1.8); reducing-end-xylose releasing exo-oligoxylanase (EC 3.2.1.156)	6.54727	0.482996
GH84	N-acetyl beta-glucosaminidase (EC 3.2.1.52); hyaluronidase (EC 3.2.1.35); [protein]-3-O-(GlcNAc)-L-Ser/Thr beta-N-acetylglucosaminidase (EC 3.2.1.169)	1.92638	0.0917988
GH86	beta-agarase (EC 3.2.1.81); beta-porphyranase (EC 3.2.1.178)	1.59279	0.0928114
GH87	mycodextranase (EC 3.2.1.61); alpha-1,3-glucanase (EC 3.2.1.59)	1.58823	0.0759162
GH88	d-4,5-unsaturated beta-glucuronyl hydrolase (EC 3.2.1.-)	1.19856	0.16037
GH89	alpha-N-acetylglucosaminidase (EC 3.2.1.50)	3.37533	0.186648
GH9	endoglucanase (EC 3.2.1.4); endo-beta-1,3(4)-glucanase / lichenase-laminarinase (EC 3.2.1.6); beta-glucosidase (EC 3.2.1.21); lichenase / endo-beta-1,3-1,4-glucanase (EC 3.2.1.73); exo-beta-1,4-glucanase / cellodextrinase (EC 3.2.1.74); cellobiohydrolase (EC 3.2.1.91); xyloglucan-specific endo-beta-1,4-glucanase / endo-xyloglucanase (EC 3.2.1.151); exo-beta-glucosaminidase (EC 3.2.1.165)	28.408	0.91456
GH92	mannosyl-oligosaccharide alpha-1,2-mannosidase (EC 3.2.1.113); mannosyl-oligosaccharide alpha-1,3-mannosidase (EC 3.2.1.-);	65.5527	1.85795
GH94	cellobiose phosphorylase (EC 2.4.1.20); laminaribiose phosphorylase (EC 2.4.1.31); cellodextrin phosphorylase (EC 2.4.1.49); chitobiose phosphorylase (EC 2.4.1.-); cyclic beta-1,2-glucan synthase (EC 2.4.1.-); cellobionic acid phosphorylase (EC 2.4.1.321); beta-1,2-oligoglucan phosphorylase (EC 2.4.1.-)	86.6619	2.73664
GH95	alpha-L-fucosidase (EC 3.2.1.51); alpha-1,2-L-fucosidase (EC 3.2.1.63); alpha-L-galactosidase (EC 3.2.1.-)	18.6049	0.567162
GH97	glucoamylase (EC 3.2.1.3); alpha-glucosidase (EC 3.2.1.20); alpha-galactosidase (EC 3.2.1.22)	32.5947	0.857372
GT0	Glycosyltransferases not yet assigned to a family	8.79094	0.250759
GT1	UDP-glucuronosyltransferase (EC 2.4.1.17); zeatin O-beta-xylosyltransferase (EC 2.4.2.40); 2-hydroxyacylsphingosine 1-beta-galactosyltransferase (EC 2.4.1.45); N-acylsphingosine galactosyltransferase (EC 2.4.1.47); flavonol 3-O-glucosyltransferase (EC 2.4.1.91); anthocyanidin 3-O-glucosyltransferase (EC 2.4.1.115); sinapate 1-glucosyltransferase (EC 2.4.1.120); indole-3-acetate beta-glucosyltrans…	2.95004	0.13563
GT19	lipid-A-disaccharide synthase (EC 2.4.1.182).	18.8325	0.449642
GT2	cellulose synthase (EC 2.4.1.12); chitin synthase (EC 2.4.1.16); dolichyl-phosphate beta-D-mannosyltransferase (EC 2.4.1.83); dolichyl-phosphate beta-glucosyltransferase (EC 2.4.1.117); N-acetylglucosaminyltransferase (EC 2.4.1.-); N-acetylgalactosaminyltransferase (EC 2.4.1.-); hyaluronan synthase (EC 2.4.1.212); chitin oligosaccharide synthase (EC 2.4.1.-); beta-1,3-glucan synthase (EC 2.4.1.34…	307.482	4.32761
GT26	UDP-ManNAcA: beta-N-acetyl mannosaminuronyltransferase (EC 2.4.1.-); UDP-ManNAc: beta-N-acetyl-mannosaminyltransferase (EC 2.4.1.-); UDP-Glc: beta-1,4-glucosyltransferase (EC 2.4.1.-); beta-1,4-galactosyltransferase (EC 2.4.1.-)	3.87342	0.70198
GT28	1,2-diacylglycerol 3-beta-galactosyltransferase (EC 2.4.1.46); 1,2-diacylglycerol 3-beta-glucosyltransferase (EC 2.4.1.157); UDP-GlcNAc: Und-PP-MurAc-pentapeptide beta-N-acetylglucosaminyltransferase (EC 2.4.1.227); digalactosyldiacylglycerol synthase (EC 2.4.1.241)	37.9199	0.980688
GT3	glycogen synthase (EC 2.4.1.11).	40.9712	1.01648
GT30	CMP-beta-KDO: alpha-3-deoxy-D-manno-octulosonic-acid (KDO) transferase (EC 2.4.99.-).	7.1777	0.375936
GT32	alpha-1,6-mannosyltransferase (EC 2.4.1.-); alpha-1,4-N-acetylglucosaminyltransferase (EC 2.4.1.-); alpha-1,4-N-acetylgalactosaminyltransferase (EC 2.4.1.-);	1.68549	0.136077
GT35	glycogen or starch phosphorylase (EC 2.4.1.1).	103.757	1.38972
GT4	sucrose synthase (EC 2.4.1.13); sucrose-phosphate synthase (EC 2.4.1.14); alpha-glucosyltransferase (EC 2.4.1.52); lipopolysaccharide N-acetylglucosaminyltransferase (EC 2.4.1.56); phosphatidylinositol alpha-mannosyltransferase (EC 2.4.1.57); GDP-Man: Man1GlcNAc2-PP-dolichol alpha-1,3-mannosyltransferase (EC 2.4.1.132); GDP-Man: Man3GlcNAc2-PP-dolichol/Man4GlcNAc2-PP-dolichol alpha-1,2-mannosyltr…	113.511	3.97243
GT41	UDP-GlcNAc: peptide beta-N-acetylglucosaminyltransferase (EC 2.4.1.255); UDP-Glc: peptide N-beta-glucosyltransferase (EC 2.4.1.-)	4.35205	0.200564
GT5	UDP-Glc: glycogen glucosyltransferase (EC 2.4.1.11); ADP-Glc: starch glucosyltransferase (EC 2.4.1.21); NDP-Glc: starch glucosyltransferase (EC 2.4.1.242); UDP-Glc: alpha-1,3-glucan synthase (EC 2.4.1.183) UDP-Glc: alpha-1,4-glucan synthase (EC 2.4.1.-)	51.9875	1.17587
GT51	murein polymerase (EC 2.4.1.129).	21.6183	0.968396
GT66	dolichyl-diphosphooligosaccharide芒鈧€漰rotein glycotransferase (EC 2.4.99.18); undecaprenyl-diphosphooligosaccharide芒鈧€漰rotein glycotransferase (EC 2.4.99.19)	1.71164	0.137916
GT8	lipopolysaccharide alpha-1,3-galactosyltransferase (EC 2.4.1.44); UDP-Glc: (glucosyl)lipopolysaccharide alpha-1,2-glucosyltransferase (EC 2.4.1.-); lipopolysaccharide glucosyltransferase 1 (EC 2.4.1.58); glycogenin glucosyltransferase (EC 2.4.1.186); inositol 1-alpha-galactosyltransferase (galactinol synthase) (EC 2.4.1.123); homogalacturonan alpha-1,4-galacturonosyltransferase (EC 2.4.1.43); UDP…	2.8238	0.217901
PL0	Polysaccharide lyases not yet assigned to a family.	2.51235	0.164472
PL1	pectate lyase (EC 4.2.2.2); exo-pectate lyase (EC 4.2.2.9); pectin lyase (EC 4.2.2.10).	8.83725	0.696063
PL11	rhamnogalacturonan endolyase (EC 4.2.2.23); rhamnogalacturonan exolyase (EC 4.2.2.24)	5.59952	0.342843
PL14	alginate lyase (EC 4.2.2.3); exo-oligoalginate lyase (EC 4.2.2.-); beta-1,4-glucuronan lyase (EC 4.2.2.14)	0.938858	0.0822527
PL22	oligogalacturonate lyase / oligogalacturonide lyase (EC 4.2.2.6)	1.69398	0.123279
PL26	rhamnogalacturonan exolyase (EC 4.2.2.24).	0.774394	0.056782
PL9	pectate lyase (EC 4.2.2.2); exopolygalacturonate lyase (EC 4.2.2.9); thiopeptidoglycan lyase (EC 4.2.2.-).	1.58114	0.244812

## Sheet: Table S10
Table S10. The common set of 420 KEGG pathway functions shared by 100% of the goats.
# Ortholog Group	Description	mean	std
map00010	Glycolysis / Gluconeogenesis	141.46	0.973875
map00020	Citrate cycle (TCA cycle)	121.624	0.860183
map00030	Pentose phosphate pathway	95.3	0.659186
map00040	Pentose and glucuronate interconversions	59.8676	0.575446
map00051	Fructose and mannose metabolism	87.3449	0.527537
map00052	Galactose metabolism	121.847	0.881163
map00053	Ascorbate and aldarate metabolism	20.6713	0.136022
map00061	Fatty acid biosynthesis	143.86	0.783022
map00062	Fatty acid elongation	0.748219	0.0247647
map00071	Fatty acid degradation	56.7165	0.393722
map00072	Synthesis and degradation of ketone bodies	38.606	0.788585
map00100	Steroid biosynthesis	0.355619	0.0230098
map00120	Primary bile acid biosynthesis	11.2011	0.104197
map00121	Secondary bile acid biosynthesis	29.2366	0.300687
map00130	Ubiquinone and other terpenoid-quinone biosynthesis	26.8901	0.220021
map00140	Steroid hormone biosynthesis	4.00455	0.055398
map00190	Oxidative phosphorylation	35.2328	0.202861
map00195	Photosynthesis	29.7588	0.282918
map00220	Arginine biosynthesis	107.568	0.609918
map00230	Purine metabolism	103.897	0.411853
map00240	Pyrimidine metabolism	138.947	0.601172
map00250	Alanine, aspartate and glutamate metabolism	160.715	1.90444
map00253	Tetracycline biosynthesis	1.19176	0.0742644
map00260	Glycine, serine and threonine metabolism	105.937	0.497217
map00261	Monobactam biosynthesis	87.746	0.510823
map00270	Cysteine and methionine metabolism	92.7699	0.294752
map00280	Valine, leucine and isoleucine degradation	45.7864	0.426479
map00281	Geraniol degradation	6.39522	0.111037
map00290	Valine, leucine and isoleucine biosynthesis	157.376	0.9659
map00300	Lysine biosynthesis	151.425	0.60453
map00310	Lysine degradation	13.55	0.18524
map00311	Penicillin and cephalosporin biosynthesis	28.718	0.27645
map00330	Arginine and proline metabolism	35.5591	0.169471
map00331	Clavulanic acid biosynthesis	0.385814	0.0199074
map00332	Carbapenem biosynthesis	26.8139	0.215322
map00333	Prodigiosin biosynthesis	62.2386	0.286868
map00340	Histidine metabolism	84.1	0.476694
map00350	Tyrosine metabolism	29.2689	0.141436
map00360	Phenylalanine metabolism	32.3335	0.158278
map00361	Chlorocyclohexane and chlorobenzene degradation	6.23388	0.0652546
map00362	Benzoate degradation	10.7478	0.115482
map00364	Fluorobenzoate degradation	2.12664	0.0451733
map00365	Furfural degradation	19.5615	0.383186
map00380	Tryptophan metabolism	11.5207	0.152832
map00400	Phenylalanine, tyrosine and tryptophan biosynthesis	100.793	0.405582
map00401	Novobiocin biosynthesis	55.3341	0.283284
map00404	Staurosporine biosynthesis	3.69089	0.0758385
map00405	Phenazine biosynthesis	6.71822	0.312783
map00410	beta-Alanine metabolism	40.3134	0.238442
map00430	Taurine and hypotaurine metabolism	63.6551	0.449929
map00440	Phosphonate and phosphinate metabolism	13.2271	0.0970683
map00450	Selenocompound metabolism	124.093	0.874053
map00460	Cyanoamino acid metabolism	70.4531	0.545563
map00471	D-Glutamine and D-glutamate metabolism	208.872	0.894705
map00472	D-Arginine and D-ornithine metabolism	7.60913	0.0926249
map00473	D-Alanine metabolism	294.257	1.54441
map00480	Glutathione metabolism	28.7253	0.180703
map00500	Starch and sucrose metabolism	126.935	0.818373
map00510	N-Glycan biosynthesis	14.5748	0.0830597
map00511	Other glycan degradation	263.965	3.06934
map00512	Mucin type O-glycan biosynthesis	0.178859	0.0105892
map00513	Various types of N-glycan biosynthesis	16.7065	0.229064
map00514	Other types of O-glycan biosynthesis	0.115794	0.00747728
map00515	Mannose type O-glycan biosynthesis	0.235725	0.0132077
map00520	Amino sugar and nucleotide sugar metabolism	108.311	0.494303
map00521	Streptomycin biosynthesis	186.258	0.974847
map00522	Biosynthesis of 12-, 14- and 16-membered macrolides	0.269041	0.0107249
map00523	Polyketide sugar unit biosynthesis	35.6504	0.297509
map00524	Neomycin, kanamycin and gentamicin biosynthesis	12.0018	0.0909494
map00525	Acarbose and validamycin biosynthesis	30.5588	0.234998
map00531	Glycosaminoglycan degradation	130.186	1.482
map00532	Glycosaminoglycan biosynthesis - chondroitin sulfate / dermatan sulfate	0.256033	0.010539
map00533	Glycosaminoglycan biosynthesis - keratan sulfate	0.202076	0.00944264
map00540	Lipopolysaccharide biosynthesis	59.0767	0.738121
map00550	Peptidoglycan biosynthesis	228.135	1.36889
map00561	Glycerolipid metabolism	40.2713	0.300913
map00562	Inositol phosphate metabolism	26.2933	0.285674
map00563	Glycosylphosphatidylinositol (GPI)-anchor biosynthesis	0.726052	0.0219546
map00564	Glycerophospholipid metabolism	45.5744	0.267429
map00565	Ether lipid metabolism	1.65332	0.0321904
map00571	Lipoarabinomannan (LAM) biosynthesis	5.56593	0.083562
map00590	Arachidonic acid metabolism	1.98261	0.0380435
map00591	Linoleic acid metabolism	0.216187	0.0127577
map00592	alpha-Linolenic acid metabolism	1.51338	0.0355877
map00600	Sphingolipid metabolism	76.2526	0.857163
map00603	Glycosphingolipid biosynthesis - globo and isoglobo series	109.74	1.25682
map00604	Glycosphingolipid biosynthesis - ganglio series	60.081	0.845281
map00620	Pyruvate metabolism	135.361	0.975773
map00621	Dioxin degradation	2.44132	0.0497605
map00622	Xylene degradation	2.23343	0.04513
map00623	Toluene degradation	1.26389	0.0243855
map00624	Polycyclic aromatic hydrocarbon degradation	0.220662	0.00878102
map00625	Chloroalkane and chloroalkene degradation	30.9545	0.233301
map00626	Naphthalene degradation	28.6014	0.255827
map00627	Aminobenzoate degradation	6.24751	0.101824
map00630	Glyoxylate and dicarboxylate metabolism	73.1312	0.343764
map00633	Nitrotoluene degradation	40.3661	0.359261
map00640	Propanoate metabolism	67.3409	0.484991
map00642	Ethylbenzene degradation	1.79597	0.0505475
map00643	Styrene degradation	3.86958	0.0521315
map00650	Butanoate metabolism	84.9517	0.649398
map00660	C5-Branched dibasic acid metabolism	52.1239	0.407046
map00670	One carbon pool by folate	169.785	1.06072
map00680	Methane metabolism	57.0841	0.362567
map00710	Carbon fixation in photosynthetic organisms	179.716	1.44632
map00720	Carbon fixation pathways in prokaryotes	111.206	0.803026
map00730	Thiamine metabolism	125.441	0.556927
map00740	Riboflavin metabolism	27.6824	0.244035
map00750	Vitamin B6 metabolism	60.171	0.26638
map00760	Nicotinate and nicotinamide metabolism	59.0949	0.218515
map00770	Pantothenate and CoA biosynthesis	113.172	0.465926
map00780	Biotin metabolism	110.627	0.61014
map00785	Lipoic acid metabolism	50.5881	0.739229
map00790	Folate biosynthesis	43.2449	0.39447
map00791	Atrazine degradation	7.12786	0.225494
map00830	Retinol metabolism	9.41942	0.103337
map00860	Porphyrin and chlorophyll metabolism	27.2081	0.242479
map00900	Terpenoid backbone biosynthesis	95.3972	0.431464
map00901	Indole alkaloid biosynthesis	0.0980367	0.00955986
map00903	Limonene and pinene degradation	22.1827	0.2171
map00906	Carotenoid biosynthesis	4.24719	0.0565095
map00908	Zeatin biosynthesis	53.0435	0.29
map00909	Sesquiterpenoid and triterpenoid biosynthesis	0.245618	0.0115306
map00910	Nitrogen metabolism	59.9315	0.888148
map00920	Sulfur metabolism	21.5135	0.124317
map00930	Caprolactam degradation	5.82706	0.0706599
map00940	Phenylpropanoid biosynthesis	46.6366	0.422307
map00941	Flavonoid biosynthesis	7.40465	0.0760101
map00943	Isoflavonoid biosynthesis	0.672067	0.028144
map00944	Flavone and flavonol biosynthesis	19.3173	0.322782
map00945	Stilbenoid, diarylheptanoid and gingerol biosynthesis	12.942	0.132734
map00950	Isoquinoline alkaloid biosynthesis	9.99759	0.0704198
map00960	Tropane, piperidine and pyridine alkaloid biosynthesis	42.0256	0.233436
map00965	Betalain biosynthesis	0.401699	0.0257641
map00966	Glucosinolate biosynthesis	9.62514	0.09096
map00970	Aminoacyl-tRNA biosynthesis	214.482	1.61965
map00980	Metabolism of xenobiotics by cytochrome P450	12.9747	0.136081
map00981	Insect hormone biosynthesis	9.92752	0.114361
map00982	Drug metabolism - cytochrome P450	17.5792	0.191651
map00983	Drug metabolism - other enzymes	160.508	0.600296
map00984	Steroid degradation	0.441197	0.014672
map00999	Biosynthesis of secondary metabolites - unclassified	13.3749	0.151653
map01040	Biosynthesis of unsaturated fatty acids	35.979	0.180628
map01051	Biosynthesis of ansamycins	35.6939	0.302173
map01052	Type I polyketide structures	0.0854711	0.00296922
map01053	Biosynthesis of siderophore group nonribosomal peptides	7.2608	0.129412
map01054	Nonribosomal peptide structures	2.69766	0.0420339
map01055	Biosynthesis of vancomycin group antibiotics	20.7992	0.203629
map01056	Biosynthesis of type II polyketide backbone	0.988803	0.044806
map01057	Biosynthesis of type II polyketide products	0.18011	0.00714573
map01059	Biosynthesis of enediyne antibiotics	0.105736	0.0035966
map01100	Metabolic pathways	64.7449	0.251809
map01110	Biosynthesis of secondary metabolites	71.602	0.296202
map01120	Microbial metabolism in diverse environments	42.977	0.229151
map01130	Biosynthesis of antibiotics	62.6597	0.239269
map01200	Carbon metabolism	88.2983	0.588102
map01210	2-Oxocarboxylic acid metabolism	88.9239	0.472944
map01212	Fatty acid metabolism	68.1818	0.365741
map01220	Degradation of aromatic compounds	7.23246	0.0499279
map01230	Biosynthesis of amino acids	174.407	0.672463
map01501	beta-Lactam resistance	60.5986	0.388268
map01502	Vancomycin resistance	162.306	0.855149
map01503	Cationic antimicrobial peptide (CAMP) resistance	65.0494	0.347364
map01521	EGFR tyrosine kinase inhibitor resistance	0.118163	0.00802539
map01522	Endocrine resistance	0.152153	0.00848745
map01523	Antifolate resistance	78.8739	0.449839
map01524	Platinum drug resistance	12.2402	0.137405
map02010	ABC transporters	52.0168	0.413073
map02020	Two-component system	35.3357	0.231435
map02024	Quorum sensing	56.2659	0.3991
map02025	Biofilm formation - Pseudomonas aeruginosa	11.3354	0.18374
map02026	Biofilm formation - Escherichia coli	51.619	0.333951
map02030	Bacterial chemotaxis	77.0517	2.0922
map02040	Flagellar assembly	48.843	1.44691
map02060	Phosphotransferase system (PTS)	24.7858	0.523969
map03008	Ribosome biogenesis in eukaryotes	4.83469	0.0501592
map03010	Ribosome	138.344	1.12064
map03013	RNA transport	7.82362	0.0367796
map03015	mRNA surveillance pathway	0.590332	0.0200146
map03018	RNA degradation	85.3261	0.487002
map03020	RNA polymerase	94.1557	0.859783
map03022	Basal transcription factors	3.83716	0.0794984
map03030	DNA replication	121.981	0.559838
map03040	Spliceosome	0.168646	0.0114917
map03050	Proteasome	0.982001	0.0369191
map03060	Protein export	144.489	0.684894
map03070	Bacterial secretion system	87.2239	0.376587
map03320	PPAR signaling pathway	31.8308	0.269458
map03410	Base excision repair	72.5301	0.36004
map03420	Nucleotide excision repair	100.463	0.591018
map03430	Mismatch repair	190.631	0.874259
map03440	Homologous recombination	141.102	0.509195
map03450	Non-homologous end-joining	1.60235	0.0402355
map03460	Fanconi anemia pathway	0.766996	0.0356981
map04010	MAPK signaling pathway	0.0608263	0.00300526
map04011	MAPK signaling pathway - yeast	1.35541	0.025908
map04012	ErbB signaling pathway	0.0591763	0.00663929
map04013	MAPK signaling pathway - fly	1.27336	0.0179268
map04014	Ras signaling pathway	0.0848719	0.00376196
map04015	Rap1 signaling pathway	0.12147	0.00556364
map04016	MAPK signaling pathway - plant	13.0465	0.127208
map04020	Calcium signaling pathway	0.137259	0.00628241
map04022	cGMP-PKG signaling pathway	0.197773	0.00961508
map04024	cAMP signaling pathway	0.108186	0.00600279
map04062	Chemokine signaling pathway	0.0389578	0.00282555
map04064	NF-kappa B signaling pathway	0.0270313	0.00160812
map04066	HIF-1 signaling pathway	14.882	0.129024
map04068	FoxO signaling pathway	3.66436	0.0469143
map04070	Phosphatidylinositol signaling system	8.10835	0.0636288
map04071	Sphingolipid signaling pathway	1.17522	0.0193991
map04072	Phospholipase D signaling pathway	1.0333	0.0184889
map04075	Plant hormone signal transduction	0.648315	0.0308965
map04080	Neuroactive ligand-receptor interaction	0.383087	0.00673511
map04110	Cell cycle	0.203318	0.00821159
map04111	Cell cycle - yeast	0.190078	0.00907214
map04112	Cell cycle - Caulobacter	159.343	0.726267
map04113	Meiosis - yeast	2.629	0.0473931
map04114	Oocyte meiosis	0.25694	0.0173383
map04115	p53 signaling pathway	0.133048	0.00528389
map04120	Ubiquitin mediated proteolysis	0.105612	0.00744591
map04122	Sulfur relay system	74.1063	0.386644
map04130	SNARE interactions in vesicular transport	0.026484	0.0037479
map04136	Autophagy - other	0.482931	0.0255554
map04137	Mitophagy - animal	0.122438	0.00524563
map04138	Autophagy - yeast	2.01674	0.0221001
map04139	Mitophagy - yeast	0.504973	0.0170145
map04140	Autophagy - animal	0.292463	0.0152676
map04141	Protein processing in endoplasmic reticulum	5.56857	0.0278685
map04142	Lysosome	19.6515	0.223879
map04144	Endocytosis	0.594644	0.0132914
map04145	Phagosome	0.385934	0.0130289
map04146	Peroxisome	27.4962	0.207042
map04150	mTOR signaling pathway	0.132	0.00779414
map04151	PI3K-Akt signaling pathway	3.1354	0.0226141
map04152	AMPK signaling pathway	14.9433	0.0899385
map04210	Apoptosis	1.83304	0.0256805
map04211	Longevity regulating pathway	2.852	0.0440619
map04212	Longevity regulating pathway - worm	37.8389	0.275754
map04213	Longevity regulating pathway - multiple species	16.854	0.120596
map04214	Apoptosis - fly	3.75091	0.0444639
map04215	Apoptosis - multiple species	0.181373	0.0072567
map04216	Ferroptosis	48.9412	0.39781
map04217	Necroptosis	29.0063	0.303353
map04218	Cellular senescence	0.134875	0.00926413
map04260	Cardiac muscle contraction	0.217612	0.00906855
map04261	Adrenergic signaling in cardiomyocytes	0.222652	0.010008
map04270	Vascular smooth muscle contraction	0.173374	0.01151
map04310	Wnt signaling pathway	0.0770548	0.00474805
map04320	Dorso-ventral axis formation	0.276645	0.0197662
map04330	Notch signaling pathway	0.190647	0.0118069
map04340	Hedgehog signaling pathway	0.0847137	0.0104569
map04341	Hedgehog signaling pathway - fly	0.119128	0.0134356
map04350	TGF-beta signaling pathway	0.185808	0.00935684
map04360	Axon guidance	0.0584369	0.00323773
map04370	VEGF signaling pathway	0.226291	0.0109608
map04371	Apelin signaling pathway	0.456286	0.0169611
map04380	Osteoclast differentiation	0.0387178	0.00271321
map04390	Hippo signaling pathway	0.261596	0.0111484
map04391	Hippo signaling pathway - fly	0.537766	0.0230503
map04392	Hippo signaling pathway - multiple species	0.0786008	0.00876614
map04510	Focal adhesion	0.386854	0.00831973
map04512	ECM-receptor interaction	0.449242	0.00893488
map04514	Cell adhesion molecules (CAMs)	0.0252536	0.00128754
map04520	Adherens junction	0.387348	0.0135438
map04530	Tight junction	0.497743	0.0132888
map04540	Gap junction	0.0683075	0.0124531
map04550	Signaling pathways regulating pluripotency of stem cells	0.0641804	0.00268481
map04610	Complement and coagulation cascades	0.29118	0.0108629
map04611	Platelet activation	0.328502	0.0137345
map04612	Antigen processing and presentation	11.2619	0.0793479
map04614	Renin-angiotensin system	4.03667	0.0655604
map04620	Toll-like receptor signaling pathway	0.0472821	0.00293935
map04621	NOD-like receptor signaling pathway	10.6024	0.0914935
map04622	RIG-I-like receptor signaling pathway	0.266444	0.00821271
map04623	Cytosolic DNA-sensing pathway	0.10045	0.00582543
map04624	Toll and Imd signaling pathway	0.135345	0.00622212
map04625	C-type lectin receptor signaling pathway	0.0383519	0.00708176
map04626	Plant-pathogen interaction	15.2609	0.15897
map04630	JAK-STAT signaling pathway	0.0257734	0.00145235
map04640	Hematopoietic cell lineage	0.709672	0.0171049
map04650	Natural killer cell mediated cytotoxicity	0.0364208	0.00264679
map04657	IL-17 signaling pathway	5.64276	0.0413598
map04658	Th1 and Th2 cell differentiation	0.0479811	0.00534574
map04659	Th17 cell differentiation	5.35234	0.0391758
map04660	T cell receptor signaling pathway	0.0753797	0.00462978
map04662	B cell receptor signaling pathway	0.0561259	0.00474004
map04664	Fc epsilon RI signaling pathway	0.0789613	0.00495189
map04666	Fc gamma R-mediated phagocytosis	0.387153	0.0139591
map04668	TNF signaling pathway	0.0387405	0.00290393
map04670	Leukocyte transendothelial migration	0.250246	0.00984472
map04710	Circadian rhythm	0.128213	0.0146594
map04712	Circadian rhythm - plant	0.0285748	0.00279392
map04713	Circadian entrainment	0.0477941	0.0112382
map04714	Thermogenesis	7.90898	0.0668497
map04720	Long-term potentiation	0.150012	0.0152729
map04721	Synaptic vesicle cycle	0.525108	0.0112868
map04722	Neurotrophin signaling pathway	0.0815907	0.00630891
map04723	Retrograde endocannabinoid signaling	0.230673	0.00722823
map04724	Glutamatergic synapse	15.1807	0.289272
map04725	Cholinergic synapse	0.116929	0.00559216
map04726	Serotonergic synapse	0.0533934	0.00455514
map04727	GABAergic synapse	21.76	0.373707
map04728	Dopaminergic synapse	0.188227	0.0121927
map04730	Long-term depression	0.269661	0.0193123
map04740	Olfactory transduction	0.110972	0.025165
map04742	Taste transduction	0.058041	0.00787867
map04744	Phototransduction	0.0827072	0.0127535
map04745	Phototransduction - fly	0.841557	0.0448496
map04750	Inflammatory mediator regulation of TRP channels	0.0702234	0.0113403
map04810	Regulation of actin cytoskeleton	0.304373	0.0069621
map04910	Insulin signaling pathway	14.25	0.0989064
map04911	Insulin secretion	0.124171	0.00524625
map04912	GnRH signaling pathway	0.0842976	0.00951514
map04913	Ovarian steroidogenesis	0.0548721	0.00418922
map04914	Progesterone-mediated oocyte maturation	7.21555	0.0526563
map04915	Estrogen signaling pathway	6.11886	0.0432591
map04916	Melanogenesis	0.0575903	0.00636275
map04917	Prolactin signaling pathway	3.33938	0.063173
map04918	Thyroid hormone synthesis	1.82822	0.0343829
map04919	Thyroid hormone signaling pathway	0.416026	0.0109179
map04920	Adipocytokine signaling pathway	29.7734	0.274877
map04921	Oxytocin signaling pathway	0.377749	0.0135254
map04922	Glucagon signaling pathway	31.3331	0.211743
map04923	Regulation of lipolysis in adipocytes	0.0878016	0.010189
map04924	Renin secretion	0.129133	0.0152246
map04925	Aldosterone synthesis and secretion	0.159363	0.0112717
map04926	Relaxin signaling pathway	0.243847	0.00502269
map04927	Cortisol synthesis and secretion	0.0630773	0.00653771
map04928	Parathyroid hormone synthesis, secretion and action	0.138714	0.00724723
map04930	Type II diabetes mellitus	7.94734	0.0869765
map04931	Insulin resistance	18.7814	0.120639
map04932	Non-alcoholic fatty liver disease (NAFLD)	0.307341	0.00805481
map04933	AGE-RAGE signaling pathway in diabetic complications	0.322377	0.00623082
map04934	Cushing syndrome	0.783387	0.0124551
map04940	Type I diabetes mellitus	26.2832	0.255699
map04950	Maturity onset diabetes of the young	0.0753374	0.00360593
map04960	Aldosterone-regulated sodium reabsorption	0.26877	0.00891407
map04961	Endocrine and other factor-regulated calcium reabsorption	0.281872	0.0111503
map04962	Vasopressin-regulated water reabsorption	0.525914	0.0267468
map04964	Proximal tubule bicarbonate reclamation	34.9375	0.327728
map04966	Collecting duct acid secretion	0.15021	0.00936628
map04970	Salivary secretion	0.15421	0.0131743
map04971	Gastric acid secretion	0.346662	0.0143984
map04972	Pancreatic secretion	0.194105	0.00878442
map04973	Carbohydrate digestion and absorption	42.5915	0.546755
map04974	Protein digestion and absorption	6.92532	0.0852826
map04975	Fat digestion and absorption	0.400657	0.0147818
map04976	Bile secretion	0.80997	0.0179151
map04977	Vitamin digestion and absorption	0.0494219	0.00746736
map04978	Mineral absorption	1.48818	0.0543246
map04979	Cholesterol metabolism	1.88752	0.0328467
map05010	Alzheimer disease	4.66985	0.0489928
map05012	Parkinson disease	0.649541	0.0136981
map05014	Amyotrophic lateral sclerosis (ALS)	3.26564	0.0563501
map05016	Huntington disease	1.29704	0.0117408
map05020	Prion diseases	1.34803	0.0342618
map05030	Cocaine addiction	0.0662143	0.00520812
map05031	Amphetamine addiction	0.0951804	0.00940268
map05032	Morphine addiction	0.0710458	0.00370435
map05033	Nicotine addiction	0.0621656	0.00274981
map05034	Alcoholism	0.094899	0.00584601
map05100	Bacterial invasion of epithelial cells	3.73443	0.0380592
map05110	Vibrio cholerae infection	0.950426	0.0200321
map05111	Biofilm formation - Vibrio cholerae	29.927	0.22819
map05120	Epithelial cell signaling in Helicobacter pylori infection	10.3365	0.0651832
map05130	Pathogenic Escherichia coli infection	0.498826	0.0192488
map05131	Shigellosis	0.291678	0.0121042
map05132	Salmonella infection	4.88198	0.196913
map05133	Pertussis	4.33473	0.0566259
map05134	Legionellosis	25.9811	0.215616
map05140	Leishmaniasis	0.0358614	0.00231403
map05142	Chagas disease (American trypanosomiasis)	0.243504	0.00936838
map05143	African trypanosomiasis	0.597144	0.0242386
map05144	Malaria	0.0623783	0.0026622
map05145	Toxoplasmosis	0.185774	0.0090398
map05146	Amoebiasis	3.83643	0.0330459
map05150	Staphylococcus aureus infection	1.82649	0.0382532
map05152	Tuberculosis	12.0094	0.0811558
map05160	Hepatitis C	0.239521	0.00986985
map05161	Hepatitis B	0.178689	0.00479041
map05162	Measles	0.126524	0.00516433
map05163	Human cytomegalovirus infection	0.0693497	0.00507121
map05164	Influenza A	0.445055	0.00879851
map05165	Human papillomavirus infection	1.3777	0.014677
map05166	Human T-cell leukemia virus 1 infection	0.600249	0.00937446
map05167	Kaposi sarcoma-associated herpesvirus infection	0.102152	0.0048217
map05168	Herpes simplex virus 1 infection	0.236765	0.00768598
map05169	Epstein-Barr virus infection	0.284594	0.012275
map05200	Pathways in cancer	1.57794	0.00826731
map05202	Transcriptional misregulation in cancer	0.209581	0.00633783
map05203	Viral carcinogenesis	1.74323	0.0178962
map05204	Chemical carcinogenesis	2.70159	0.0363398
map05205	Proteoglycans in cancer	2.86921	0.0317775
map05206	MicroRNAs in cancer	4.21614	0.0819449
map05210	Colorectal cancer	0.315505	0.00891353
map05211	Renal cell carcinoma	1.71489	0.0286197
map05212	Pancreatic cancer	0.161796	0.00935969
map05213	Endometrial cancer	0.0865048	0.00616695
map05214	Glioma	0.059332	0.00852814
map05215	Prostate cancer	6.06513	0.0377456
map05216	Thyroid cancer	0.0364077	0.00309065
map05218	Melanoma	0.0286854	0.00399896
map05219	Bladder cancer	9.8386	0.0819233
map05220	Chronic myeloid leukemia	0.0481979	0.0031684
map05221	Acute myeloid leukemia	0.0532245	0.00630502
map05222	Small cell lung cancer	0.382223	0.00697601
map05223	Non-small cell lung cancer	0.0423552	0.00529294
map05224	Breast cancer	0.0562372	0.00565071
map05225	Hepatocellular carcinoma	0.547543	0.0105889
map05226	Gastric cancer	0.161172	0.0058171
map05230	Central carbon metabolism in cancer	34.1713	0.187191
map05231	Choline metabolism in cancer	2.0749	0.0339304
map05322	Systemic lupus erythematosus	0.212774	0.00797789
map05323	Rheumatoid arthritis	0.07054	0.00378787
map05340	Primary immunodeficiency	12.4424	0.0856634
map05410	Hypertrophic cardiomyopathy (HCM)	0.376315	0.0150443
map05412	Arrhythmogenic right ventricular cardiomyopathy (ARVC)	0.307612	0.0147173
map05414	Dilated cardiomyopathy (DCM)	0.300807	0.012667
map05416	Viral myocarditis	0.677732	0.0203313
map05418	Fluid shear stress and atherosclerosis	16.5494	0.0894883
