# Supplementary material for: Compendium of 5810 genomes of sheep and goat gut microbiomes provides new insights into the glycan and mucin utilization
Source: Microbiome. 2024 Jun 6;12:104. doi: 10.1186/s40168-024-01806-z (PMC11155115; doi:10.1186/s40168-024-01806-z)
Supplement: Supplementary file 8 — Additional file 7: Table S12. Analysis of KEGG at level 2 of grazing and drylot group in goat samples. [file 40168_2024_1806_MOESM7_ESM.xls]

## Sheet: Table S12
Table S12. Analysis of KEGG at level 2 of grazing and drylot group in goat samples.
Taxlevel	Grazing
	CGQH1	CGQH11	CGQH12	CGQH2	CGQH3	CGQH4	CGQH5	CGQH6	CGQH7	CGQH8	CGXJ1	CGXJ10	CGXJ2	CGXJ3	CGXJ4	CGXJ5	CGXJ6	CGXJ7	CGXJ8	CGXJ9	SCGXJ1	SCGXJ10	SCGXJ2	SCGXJ3	SCGXJ4	SCGXJ5	SCGXJ6	SCGXJ7	SCGXJ8	SCGXJ9	WGGZ1	WGGZ10	WGGZ2	WGGZ3	WGGZ4	WGGZ5	WGGZ6	WGGZ7	WGGZ8	WGGZ9	YGSC1	YGSC10	YGSC11	YGSC2	YGSC3	YGSC4	YGSC5	YGSC6	YGSC7
Aging	0.481571	0.490965	0.478831	0.519244	0.523831	0.505216	0.497489	0.505445	0.51468	0.484475	0.507284	0.507768	0.513502	0.455054	0.522954	0.51552	0.511327	0.508174	0.511121	0.515433	0.556499	0.517269	0.518064	0.484425	0.509067	0.521584	0.511931	0.517176	0.527901	0.507298	0.498885	0.494948	0.487909	0.493607	0.504436	0.510403	0.505077	0.516384	0.504755	0.495208	0.490011	0.513867	0.494305	0.498441	0.50428	0.494406	0.490878	0.482461	0.50833
Amino acid metabolism	9.54135	9.44545	9.67447	9.3439	9.57431	9.67151	9.41461	9.53342	9.27819	9.46404	9.49532	9.26356	9.41253	9.55182	9.58363	9.51026	9.53351	9.27327	9.27899	9.33459	9.9072	9.4906	9.3818	9.23516	9.53677	9.17241	9.21783	9.27411	9.55477	9.44571	9.782	9.68516	9.57197	9.72203	9.66502	9.59234	9.76654	9.51353	9.88649	9.89644	9.83496	9.3481	9.53335	9.61579	9.36779	9.48443	9.44654	9.36615	9.4481
Biosynthesis of other secondary metabolites	5.80977	5.82277	5.88715	5.83367	5.76981	5.74676	5.78239	5.9162	5.64247	5.94348	5.72583	5.72085	5.71611	5.62819	5.85335	5.80795	5.72518	5.70622	5.80061	5.70033	5.64185	5.82319	5.80554	5.72661	5.78261	5.64084	5.84083	5.76998	5.86906	5.74513	5.785	5.82012	5.67686	5.57114	5.48178	5.6374	5.61889	5.52841	5.7347	5.78118	5.66874	5.63103	5.70596	5.60481	5.5557	5.70175	5.75179	5.65263	5.72111
Cancers: Overview	0.437661	0.422079	0.432872	0.449708	0.445732	0.44339	0.434293	0.432701	0.4496	0.445802	0.414528	0.417736	0.427235	0.450174	0.40527	0.406597	0.415005	0.41839	0.408052	0.421655	0.4219	0.42711	0.421594	0.441665	0.415749	0.429983	0.4345	0.418422	0.42009	0.437603	0.41173	0.422289	0.441318	0.432625	0.45757	0.421856	0.430807	0.445282	0.427631	0.432612	0.446178	0.443219	0.446224	0.429236	0.442768	0.442922	0.444614	0.444758	0.437606
Cancers: Specific types	0.175001	0.180018	0.18591	0.190396	0.194292	0.18745	0.181073	0.178806	0.178359	0.181797	0.166507	0.164353	0.160625	0.173092	0.159148	0.158849	0.166913	0.178087	0.162304	0.162708	0.167646	0.16707	0.166293	0.180311	0.16309	0.18206	0.175135	0.172668	0.173292	0.174657	0.174605	0.171467	0.174184	0.168194	0.186152	0.163949	0.170049	0.178676	0.173468	0.169801	0.164962	0.173291	0.168101	0.163076	0.172097	0.177991	0.170418	0.171659	0.168003
Carbohydrate metabolism	11.6512	11.6263	11.5843	11.2339	11.5532	11.6497	11.6665	11.6851	11.5146	11.4836	11.7667	11.8627	11.9294	12.166	11.8686	11.7548	11.9091	11.6388	11.8303	11.8243	11.5085	11.8073	11.8106	11.9295	11.8914	11.4936	11.8003	11.775	11.9282	11.8606	11.7997	11.7718	11.7995	11.8256	11.7157	11.7548	11.7813	11.7992	11.7399	11.629	11.6679	11.6219	11.5756	11.8328	11.7911	11.6864	11.6339	11.8209	11.644
Cardiovascular diseases	0.161157	0.165368	0.153531	0.158445	0.166451	0.159866	0.158452	0.161755	0.167672	0.164687	0.156217	0.156946	0.154145	0.158306	0.15484	0.157052	0.156225	0.160697	0.150905	0.160775	0.164431	0.167687	0.163504	0.169231	0.167662	0.170913	0.167551	0.167378	0.173635	0.157114	0.160925	0.157019	0.156255	0.152099	0.158516	0.14794	0.154951	0.151453	0.156061	0.155533	0.154465	0.154556	0.154237	0.159817	0.160108	0.155609	0.153551	0.158288	0.154721
Cell growth and death	2.13794	2.14164	2.12646	2.2267	2.13335	2.17649	2.16145	2.13997	2.14795	2.18535	2.12025	2.12008	2.09221	1.99636	2.02555	2.10764	2.06908	2.14991	2.15101	2.11835	2.17179	2.12484	2.12896	2.12385	2.09283	2.21532	2.17519	2.13714	2.10128	2.13242	2.11938	2.13982	2.12485	2.0539	2.08488	2.08739	2.0754	2.11054	2.13834	2.12494	2.08567	2.12749	2.13631	2.06632	2.08745	2.09512	2.14305	2.12271	2.13642
Cell motility	0.872029	1.14578	1.4622	1.76132	1.04353	1.21703	1.43001	1.1648	0.985764	1.23095	1.01751	1.01676	0.84453	1.43098	0.794551	1.02941	0.808857	1.10297	0.835321	0.852763	1.26195	0.774145	0.60778	1.26932	0.556904	0.839331	1.06982	0.826156	0.706629	1.31604	0.65029	0.990704	0.726882	0.821517	0.792327	0.896073	0.765547	0.789174	0.829844	0.959005	1.11575	0.699242	0.894527	0.673769	0.873171	0.981091	0.951676	0.704494	0.986976
Cellular community - eukaryotes	0.0104159	0.0131085	0.0111704	0.0132843	0.0153811	0.0108173	0.0127314	0.0116433	0.014893	0.0144023	0.0122323	0.0127514	0.0100903	0.00670122	0.0101251	0.0105877	0.0100733	0.00963436	0.0101921	0.0110629	0.00981154	0.00999759	0.00923324	0.0120727	0.0100578	0.010309	0.0113749	0.0165997	0.0105521	0.00894597	0.0128861	0.0116595	0.0133013	0.0135462	0.0106714	0.00917868	0.0117772	0.0091119	0.015476	0.0110444	0.00885087	0.00864388	0.00951113	0.00705521	0.00852042	0.0108651	0.0096867	0.00909048	0.00968472
Cellular community - prokaryotes	1.31818	1.28755	1.3071	1.32984	1.27911	1.32912	1.33404	1.30275	1.33839	1.34079	1.28469	1.27811	1.28525	1.35255	1.22027	1.26286	1.25976	1.2755	1.24328	1.26989	1.31054	1.23064	1.22546	1.3271	1.21692	1.28998	1.26157	1.24554	1.19846	1.27383	1.23578	1.29748	1.28086	1.30392	1.2859	1.29022	1.29712	1.29261	1.26344	1.31176	1.39268	1.30141	1.35096	1.35147	1.3572	1.34861	1.31385	1.29497	1.30945
Chemical structure transformation maps	0.0486815	0.0773722	0.0533543	0.094938	0.0489438	0.0300727	0.0147583	0.0945988	0.170905	0.0379837	0.0812083	0.064212	0.114124	0.00129047	0.103817	0.0710672	0.144216	0.0900873	0.0789821	0.131727	0.168359	0.104344	0.100688	0.0224568	0.164226	0.0630402	0.0618125	0.0770062	0.125145	0.0342992	0.0225456	0.0424671	0.0108011	0.06718	0.0956236	0.0335148	0.0236615	0.0646973	0.0426395	0.0538448	0.0948727	0.0464847	0.100292	0.0339695	0.128051	0.0648726	0.04574	0.0435962	0.048024
Circulatory system	0.00356214	0.00455126	0.00415839	0.00465717	0.00864624	0.00382211	0.00542763	0.00473918	0.00579691	0.00477786	0.00446698	0.0044096	0.0033381	0.00415675	0.00365315	0.0055392	0.0028818	0.00513582	0.00450549	0.00429189	0.00399161	0.00287619	0.00332619	0.00395712	0.00355629	0.00605414	0.00550971	0.00450994	0.00261643	0.00360682	0.00467958	0.00425129	0.0040488	0.00413113	0.00553635	0.00526912	0.00562926	0.00503099	0.00359021	0.00540242	0.00498723	0.00687728	0.00551939	0.00487179	0.00563938	0.00545135	0.00526749	0.00394011	0.00623089
Development	0.00179364	0.00294644	0.00163887	0.0032203	0.00440471	0.00256678	0.0027024	0.0034371	0.00330426	0.00414369	0.00230973	0.00304224	0.00284822	0.00321184	0.00212725	0.00185857	0.00363608	0.00223052	0.00317966	0.00200924	0.00210792	0.00348282	0.00349195	0.00251515	0.00268362	0.00301446	0.00392494	0.00637079	0.00813943	0.00188307	0.00406361	0.00170537	0.00225741	0.00165567	0.0027431	0.00190793	0.00198827	0.00215976	0.00200522	0.00297899	0.0016917	0.00219195	0.00265287	0.00131008	0.00184955	0.00374447	0.00330841	0.00217371	0.00202891
Digestive system	0.475167	0.453414	0.440882	0.442774	0.427863	0.461276	0.473373	0.44396	0.468603	0.440287	0.459176	0.48934	0.431617	0.482079	0.432196	0.434902	0.427189	0.440333	0.460246	0.440394	0.554839	0.416959	0.406198	0.44353	0.421341	0.478018	0.459253	0.445617	0.432634	0.446619	0.440356	0.459492	0.473219	0.505522	0.490281	0.475975	0.491262	0.52252	0.483907	0.527071	0.592044	0.477361	0.484279	0.500096	0.482639	0.488222	0.490789	0.483555	0.479258
Drug resistance: Antimicrobial	2.54092	2.52564	2.51725	2.51011	2.48938	2.51647	2.54522	2.47007	2.52454	2.52988	2.4839	2.52385	2.53994	2.42235	2.54265	2.50482	2.52571	2.54625	2.53511	2.53294	2.5038	2.51313	2.4947	2.53237	2.50516	2.53832	2.49758	2.53709	2.52548	2.46311	2.46085	2.49424	2.47827	2.47895	2.47241	2.54657	2.5056	2.51715	2.47472	2.47555	2.55357	2.55857	2.60221	2.53508	2.49735	2.52677	2.55296	2.51137	2.56617
Drug resistance: Antineoplastic	0.829113	0.831412	0.807282	0.819487	0.821379	0.855281	0.822398	0.849938	0.868093	0.827964	0.813676	0.791313	0.812918	0.847498	0.808635	0.805282	0.814918	0.80149	0.799624	0.813535	0.779054	0.803877	0.81519	0.808371	0.810637	0.841003	0.782822	0.779715	0.838186	0.797649	0.798851	0.797661	0.826371	0.82681	0.836871	0.818873	0.822081	0.815646	0.794568	0.798644	0.807287	0.806488	0.809942	0.846101	0.814636	0.811252	0.833891	0.850456	0.811406
Endocrine and metabolic diseases	0.471202	0.473019	0.461358	0.481385	0.481406	0.489765	0.459065	0.479274	0.489039	0.455663	0.477732	0.491448	0.483585	0.433479	0.486446	0.477133	0.476548	0.476965	0.4912	0.475707	0.493852	0.465145	0.476134	0.459533	0.460797	0.475044	0.470287	0.488059	0.467302	0.474677	0.469994	0.471793	0.482744	0.462551	0.478959	0.466793	0.49452	0.473361	0.472226	0.490442	0.466066	0.474424	0.45567	0.454712	0.469621	0.464522	0.466518	0.47835	0.45588
Endocrine system	1.15714	1.16677	1.15495	1.1936	1.17582	1.19135	1.15514	1.18288	1.1813	1.1898	1.15908	1.19359	1.16104	1.1016	1.14102	1.17125	1.15456	1.17726	1.22734	1.17439	1.11149	1.18041	1.19993	1.14172	1.19071	1.18398	1.20651	1.17285	1.18244	1.17337	1.18425	1.19576	1.17841	1.11183	1.15128	1.13261	1.17287	1.17137	1.14207	1.17542	1.11827	1.15512	1.16903	1.0969	1.12162	1.13961	1.1606	1.20111	1.14762
Energy metabolism	4.30521	4.29196	4.27379	4.17512	4.31968	4.31064	4.32069	4.31456	4.31648	4.23187	4.33296	4.31505	4.37128	4.53242	4.27871	4.34151	4.34636	4.20126	4.22151	4.27449	4.44746	4.3205	4.28086	4.34096	4.31266	4.29213	4.27982	4.31513	4.29204	4.32879	4.2971	4.27511	4.49332	4.48553	4.38876	4.40697	4.43509	4.45672	4.3793	4.3188	4.38673	4.34036	4.26461	4.44442	4.42718	4.2842	4.25871	4.37351	4.29158
Environmental adaptation	0.196014	0.212834	0.207259	0.221624	0.211815	0.206682	0.207023	0.203966	0.202867	0.208484	0.204268	0.213791	0.197122	0.184138	0.195756	0.207198	0.194987	0.208438	0.21268	0.203172	0.19884	0.20476	0.203514	0.198711	0.196927	0.214147	0.210851	0.205818	0.206842	0.207406	0.200476	0.208	0.195627	0.18875	0.19673	0.195643	0.195834	0.196224	0.197656	0.201777	0.18782	0.193667	0.202659	0.188816	0.184699	0.190916	0.200726	0.196823	0.199461
Excretory system	0.271255	0.269664	0.262965	0.301442	0.293223	0.289121	0.270197	0.299701	0.282985	0.287189	0.286422	0.273299	0.283008	0.334602	0.272542	0.275576	0.281677	0.271163	0.288963	0.277187	0.297972	0.280499	0.278156	0.304408	0.276985	0.280236	0.301222	0.262688	0.302376	0.303983	0.318685	0.305016	0.32707	0.289869	0.339857	0.306462	0.308675	0.320501	0.330927	0.331679	0.319457	0.293024	0.296999	0.299249	0.326132	0.276107	0.293477	0.320522	0.283643
Folding, sorting and degradation	2.71974	2.71305	2.69677	2.80238	2.76879	2.75933	2.75031	2.74594	2.80212	2.7741	2.70885	2.73097	2.7528	2.66896	2.65229	2.72409	2.72403	2.74404	2.6959	2.70795	2.68181	2.72479	2.70985	2.67244	2.70764	2.84272	2.76361	2.77512	2.67541	2.72166	2.70938	2.68046	2.685	2.66113	2.64518	2.67458	2.67688	2.70357	2.67359	2.68452	2.65511	2.72539	2.71119	2.67974	2.68129	2.68905	2.70572	2.69699	2.70534
Global and overview maps	5.86303	5.82971	5.95883	5.79753	5.85852	5.95214	5.85254	5.91268	5.80968	5.87184	5.80971	5.72256	5.79774	5.84309	5.82015	5.80451	5.83216	5.7134	5.73482	5.74809	5.90465	5.81623	5.76329	5.73708	5.86585	5.65629	5.73571	5.75511	5.79972	5.85595	5.80583	5.80493	5.7405	5.83945	5.76193	5.78878	5.8681	5.74084	5.84695	5.89165	5.85783	5.68069	5.77163	5.81546	5.75909	5.77767	5.75861	5.72557	5.73373
Glycan biosynthesis and metabolism	8.00608	7.97524	7.52634	7.44816	7.81595	7.38339	7.76826	7.44209	7.61164	7.54469	8.38585	8.40524	8.26528	7.93553	8.6069	8.08412	8.25779	8.31259	8.56723	8.57719	7.69619	8.25637	8.48244	8.02966	8.41705	8.02616	8.05087	8.21882	8.60439	7.78424	8.13141	8.03038	8.27106	7.93797	8.23982	7.99093	7.85111	8.12343	7.83971	7.64896	7.46505	8.32355	7.79	8.22344	8.03955	7.93185	8.03066	8.33164	7.9407
Immune diseases	0.105359	0.118799	0.112221	0.122989	0.122161	0.112921	0.112127	0.114734	0.11351	0.121001	0.102372	0.1044	0.101626	0.0983294	0.10621	0.110645	0.105034	0.119672	0.104878	0.10283	0.102183	0.110791	0.119211	0.117204	0.114309	0.118567	0.121554	0.111231	0.117798	0.113589	0.118867	0.111398	0.108469	0.10036	0.111763	0.105304	0.103002	0.101503	0.109027	0.109426	0.0928489	0.102939	0.102037	0.0966346	0.102059	0.107029	0.103832	0.0962311	0.11011
Immune system	0.313379	0.31804	0.305777	0.338593	0.33427	0.317423	0.305854	0.314046	0.311859	0.322445	0.308723	0.322537	0.301203	0.311498	0.299097	0.297017	0.294482	0.31617	0.312872	0.311984	0.2996	0.320895	0.306347	0.303441	0.307579	0.337778	0.328895	0.321093	0.32478	0.306637	0.317673	0.311187	0.301337	0.296765	0.312966	0.299817	0.315778	0.310917	0.308757	0.314509	0.309925	0.304571	0.323147	0.304226	0.320462	0.306414	0.317431	0.304003	0.315788
Infectious diseases: Bacterial	0.551858	0.575821	0.569717	0.590018	0.580825	0.57845	0.57748	0.575437	0.577769	0.572803	0.570936	0.580798	0.559984	0.53251	0.552306	0.572553	0.553045	0.568357	0.57193	0.554645	0.581276	0.560327	0.544817	0.582086	0.532063	0.566129	0.568267	0.581727	0.531644	0.565002	0.54413	0.552189	0.545269	0.544732	0.527561	0.550277	0.539574	0.543897	0.55406	0.565775	0.536335	0.542142	0.529027	0.525904	0.533768	0.530509	0.546254	0.542153	0.546469
Infectious diseases: Parasitic	0.0382767	0.0394242	0.0433251	0.0500562	0.0506599	0.0383362	0.0466509	0.0424226	0.0514892	0.044913	0.0343388	0.0506753	0.0404347	0.0322473	0.0370643	0.0413358	0.0391947	0.0375864	0.0387755	0.0383903	0.038055	0.0406524	0.0410638	0.0408631	0.0404032	0.0386421	0.0389689	0.0344419	0.0406271	0.0348887	0.0356613	0.0406028	0.0394684	0.0393982	0.0382939	0.0388931	0.0425292	0.0419141	0.0389662	0.0396629	0.0382193	0.0370368	0.041595	0.0374446	0.0421394	0.0391541	0.0374876	0.0381926	0.0400607
Infectious diseases: Viral	0.0312354	0.0311396	0.0362172	0.0336215	0.0408312	0.0316209	0.0353475	0.0323053	0.031746	0.0385114	0.0264548	0.030769	0.0290043	0.0245298	0.0230114	0.0284117	0.0277843	0.0258395	0.0264611	0.0254339	0.0272379	0.0309802	0.0258246	0.027364	0.0262225	0.0302194	0.0284038	0.0304632	0.0224112	0.0282255	0.0264527	0.0281281	0.0279562	0.0268424	0.0303224	0.0297128	0.0304461	0.0295905	0.0303959	0.0290734	0.0273214	0.0234993	0.0250932	0.0236793	0.0231902	0.0298755	0.025126	0.0248074	0.0277461
Lipid metabolism	4.19161	4.17376	4.20928	4.1798	4.10613	4.25594	4.21647	4.20709	4.22208	4.24096	4.16716	4.27756	4.28063	4.255	4.28038	4.33445	4.29798	4.25099	4.28205	4.2144	4.23484	4.39795	4.33836	4.29097	4.3785	4.29628	4.22846	4.30917	4.1577	4.31938	4.27388	4.30736	4.19337	4.41244	4.25166	4.30509	4.43754	4.3957	4.20538	4.32202	4.40035	4.33761	4.49323	4.489	4.36184	4.49809	4.41463	4.38226	4.39911
Membrane transport	1.37117	1.34016	1.34097	1.35245	1.32201	1.39721	1.39814	1.34725	1.38638	1.35903	1.3634	1.37704	1.35405	1.43728	1.27882	1.3067	1.3243	1.35224	1.30655	1.34298	1.43321	1.32548	1.29712	1.43687	1.2968	1.37819	1.33687	1.35337	1.24577	1.36072	1.33539	1.35735	1.37104	1.38576	1.35591	1.33871	1.33599	1.39116	1.35036	1.41236	1.47911	1.39583	1.3917	1.41069	1.37717	1.37231	1.37555	1.34975	1.36183
Metabolism of cofactors and vitamins	7.03824	7.09163	6.97983	7.0618	7.24257	7.04272	6.91462	7.07306	7.16415	7.18533	6.99493	7.07398	7.08943	6.69885	7.29015	7.17113	7.20832	7.27329	7.08956	7.12255	7.33408	7.24978	7.40257	7.03669	7.42905	7.24683	7.15867	7.30962	7.47394	7.08466	7.23885	7.12074	6.99654	7.10456	7.01533	7.18354	6.934	6.88711	7.05188	7.16641	6.92187	7.19896	7.04001	6.97449	7.18521	6.99812	7.08784	6.9904	7.18477
Metabolism of other amino acids	7.5123	7.5267	7.34522	7.42672	7.29981	7.48807	7.30655	7.3559	7.36909	7.3871	7.42417	7.33725	7.39683	7.53467	7.5708	7.37046	7.38207	7.36426	7.43111	7.33532	7.18734	7.31756	7.5024	7.23684	7.35333	7.56793	7.38448	7.39205	7.47008	7.30206	7.4563	7.49186	7.64238	7.43255	7.55842	7.53079	7.50821	7.50664	7.58852	7.48501	7.54939	7.53325	7.48997	7.63091	7.53634	7.40551	7.4434	7.49231	7.43549
Metabolism of terpenoids and polyketides	2.55419	2.57899	2.60031	2.66451	2.59467	2.56582	2.48548	2.60244	2.66533	2.62721	2.54986	2.5309	2.55822	2.3816	2.59206	2.59218	2.57528	2.5636	2.59599	2.50781	2.64428	2.58951	2.65653	2.59792	2.5434	2.58019	2.54348	2.67949	2.64554	2.53413	2.65786	2.61352	2.54303	2.52596	2.52172	2.54622	2.55445	2.48151	2.61896	2.59821	2.50523	2.59708	2.65372	2.55881	2.54732	2.57983	2.57421	2.53625	2.55072
Nervous system	0.244374	0.232773	0.235691	0.240214	0.234408	0.248545	0.241425	0.241559	0.233992	0.235273	0.265005	0.258929	0.256958	0.265362	0.269169	0.260822	0.259104	0.243812	0.259357	0.255767	0.357295	0.27545	0.258531	0.245555	0.267904	0.284519	0.266047	0.255317	0.277098	0.262341	0.310944	0.29671	0.32275	0.294117	0.327448	0.298108	0.319148	0.319731	0.339953	0.338144	0.331642	0.269569	0.272725	0.271409	0.278552	0.263481	0.268026	0.280459	0.276647
Neurodegenerative diseases	0.100924	0.106973	0.102945	0.101337	0.118784	0.0954278	0.111584	0.104262	0.101775	0.0984624	0.099694	0.0989433	0.0998264	0.106198	0.0957023	0.105212	0.100886	0.098904	0.0951778	0.0985494	0.0988077	0.107239	0.102737	0.100488	0.102179	0.104563	0.105738	0.0982901	0.102885	0.106298	0.0934124	0.0937364	0.0978246	0.104656	0.107451	0.113757	0.111459	0.110302	0.103239	0.0980824	0.107798	0.105283	0.106543	0.117112	0.104733	0.104741	0.0992156	0.100419	0.111437
Nucleotide metabolism	2.10841	2.09369	2.08333	2.09546	2.0859	2.09031	2.12086	2.10707	2.13748	2.0812	2.1086	2.11195	2.09381	2.08213	2.06531	2.10463	2.09533	2.11795	2.12677	2.11287	2.08718	2.05398	2.07969	2.07015	2.06683	2.15081	2.13635	2.12464	2.05968	2.10402	2.1352	2.09604	2.15146	2.12906	2.14433	2.13485	2.15205	2.15625	2.13678	2.11607	2.11058	2.14131	2.11146	2.08134	2.12509	2.10506	2.13245	2.15661	2.12116
Replication and repair	5.70354	5.4952	5.58188	5.79095	5.71529	5.46216	5.56601	5.55872	5.81932	5.69445	5.50201	5.51388	5.41105	5.20984	5.2408	5.42803	5.38018	5.63312	5.57616	5.61003	5.08248	5.26305	5.22138	5.37947	5.24493	5.63934	5.46617	5.37237	5.11834	5.38414	5.34175	5.36527	5.32456	5.53532	5.45047	5.4607	5.4389	5.49151	5.36585	5.31291	5.35994	5.52007	5.54481	5.23303	5.29633	5.55147	5.58327	5.47517	5.56871
Sensory system	0.00688263	0.0110879	0.00772267	0.00909103	0.0104194	0.00794723	0.0094384	0.00783163	0.0119615	0.0118835	0.00893445	0.00901962	0.0146918	0.00485083	0.00754512	0.00947589	0.0113213	0.00759809	0.00697351	0.00906696	0.00809772	0.00743196	0.00573496	0.00911969	0.00793864	0.00730561	0.00850445	0.00678442	0.00780456	0.00627957	0.00851182	0.0108071	0.00728159	0.00884019	0.00782147	0.00832526	0.0080023	0.00515664	0.0103219	0.00970088	0.00719719	0.0072527	0.00683374	0.00550206	0.00583227	0.00665527	0.00549799	0.0074305	0.00651682
Signal transduction	0.856233	0.86489	0.86305	0.896324	0.9143	0.888573	0.876253	0.881625	0.881575	0.893207	0.876648	0.874821	0.881893	0.871687	0.857367	0.872346	0.866073	0.882801	0.851804	0.866181	0.874873	0.876525	0.859682	0.886561	0.867223	0.899055	0.894854	0.875953	0.87484	0.882501	0.843671	0.852247	0.849502	0.837791	0.874008	0.866466	0.878111	0.875095	0.851387	0.861083	0.874361	0.854542	0.875757	0.857979	0.838138	0.851404	0.865623	0.850047	0.87241
Signaling molecules and interaction	0.00871056	0.00885904	0.00817347	0.00765992	0.00868794	0.00807611	0.008664	0.00832546	0.009175	0.00786707	0.00670699	0.00778021	0.00706721	0.00715639	0.0065706	0.0072087	0.00836835	0.00725438	0.00674214	0.00840828	0.00750445	0.00821253	0.00695114	0.00790233	0.00844705	0.00822389	0.00700657	0.00777312	0.00615917	0.00758885	0.00737424	0.00704023	0.00807075	0.00729897	0.00853641	0.00660218	0.00700934	0.00920808	0.00739535	0.00620704	0.00677119	0.00621541	0.00740319	0.0063243	0.00734621	0.00784958	0.00802687	0.00688314	0.00802631
Substance dependence	0.00438009	0.00458786	0.00645636	0.00632747	0.00411901	0.00645261	0.0064753	0.00528758	0.00581176	0.00728743	0.00233473	0.00393505	0.00317861	0.00234574	0.0024467	0.00367882	0.00293462	0.00218227	0.00284015	0.0030767	0.00243577	0.00274838	0.00117025	0.00259025	0.00183996	0.003884	0.00271286	0.00171471	0.00279569	0.00322388	0.00229567	0.00448234	0.00237	0.00254601	0.00231929	0.00247252	0.0034156	0.00217244	0.0027247	0.00341109	0.00279698	0.00255022	0.00306411	0.0021813	0.00220148	0.00334553	0.00328121	0.00263107	0.0034402
Transcription	0.879829	0.887971	0.902864	0.891246	0.859112	0.896322	0.934012	0.90316	0.898532	0.861221	0.899377	0.949487	0.918436	0.864493	0.856494	0.906619	0.904014	0.885337	0.93589	0.902783	0.846569	0.873454	0.844102	0.887785	0.862552	0.929523	0.922	0.917048	0.818642	0.910922	0.854029	0.843345	0.917786	0.916989	0.907338	0.928439	0.910143	0.929701	0.869815	0.87346	0.85309	0.902371	0.881308	0.842492	0.939612	0.911058	0.910383	0.923242	0.914395
Translation	3.28252	3.36898	3.38618	3.36337	3.37773	3.3019	3.34123	3.42618	3.46328	3.29331	3.24149	3.19344	3.27297	3.25927	3.10045	3.24835	3.26028	3.34759	3.19942	3.26832	3.1823	3.28259	3.31201	3.33737	3.29221	3.35751	3.4144	3.33312	3.15053	3.38534	3.24097	3.20284	3.29526	3.23304	3.33925	3.26192	3.32782	3.30227	3.28352	3.20564	3.2207	3.34606	3.26879	3.24176	3.4638	3.39847	3.28735	3.3494	3.30184
Transport and catabolism	0.460646	0.472655	0.447552	0.444934	0.466362	0.450459	0.452107	0.450942	0.4509	0.462816	0.473242	0.477604	0.463906	0.402877	0.47512	0.463662	0.466361	0.472792	0.49127	0.472521	0.438395	0.480024	0.492991	0.437228	0.482274	0.471287	0.469699	0.465015	0.489334	0.443999	0.468791	0.458275	0.461151	0.430797	0.452114	0.452644	0.444345	0.448546	0.444684	0.449631	0.417362	0.460514	0.444916	0.452525	0.428463	0.439206	0.446868	0.461274	0.452316
Xenobiotics biodegradation and metabolism	3.15069	3.08922	3.1605	2.9757	3.08614	3.16608	3.2131	3.15996	3.12292	3.10573	3.09697	3.07054	3.10253	3.4536	3.04799	3.13464	3.08598	3.01637	2.98401	3.10113	3.16537	3.19214	3.12414	3.36855	3.09469	3.11671	3.07264	3.05522	2.93503	3.19749	3.20838	3.10108	3.17058	3.21071	3.20609	3.18093	3.16735	3.21249	3.17412	3.10998	3.30618	3.20439	3.25106	3.30979	3.22083	3.25696	3.14724	3.18236	3.1955
[truncated: 63 more columns]
