# Supplementary material for: Compendium of 5810 genomes of sheep and goat gut microbiomes provides new insights into the glycan and mucin utilization
Source: Microbiome. 2024 Jun 6;12:104. doi: 10.1186/s40168-024-01806-z (PMC11155115; doi:10.1186/s40168-024-01806-z)
Supplement: Supplementary file 9 — Additional file 8: Table S13. The relative abundance of 5810 medium- and high-quality MAGs in sheep and goat gut. [file 40168_2024_1806_MOESM8_ESM.xlsx]

## Sheet: Table S13
Table S13. The relative abundance of 5810 medium- and high-quality MAGs in sheep and goat gut.
Genome ID	Genome	Sample accession	Assembly	Bin id	Domain	Phylum	Class	Order	Family	Genus	Species	Completeness	Contamination	Quality scores	num_seqs	Total length (bp)	Minimum length (bp)	Average length (bp)	Largest length (bp)	N50	GC(%)	N90	ORF	CG-XJ10	GG-SD5	MG-SD8	HS-AH7	HS-JL10	XG-XJ1	SCG-XJ1	SCG-XJ10	HS-JS7	DLS-XJ9	HS-GS9	DLS-XJ6	HS-QH1	GG-SD2	DLS-XJ3	HS-JM4	WG-GZ9	XG-XJ4	CG-QH12	WS-XJ8	XG-XJ6	BG-SC4	HS-HB4	HS-XJ9	HS-SX6	HS-GZ2
MAG3787	SCG-XJ2_BDME192003814-1a_bin.12.orig	SCG-XJ2	Single-sample assemblies	SCG-XJ2_bin.12.orig	d__Bacteria	p__Cyanobacteria	c__Vampirovibrionia	o__Gastranaerophilales	f__Gastranaerophilaceae	g__Zag111	s__Zag111 sp017472545	58.21	2.364	46.39	223	1181238	1518	5297	32063	6687	33.3	2683	11068	1.20962	0.15005	0.106245	0.173489	0.01922	0	0	5.46646	0.387576	0.07044	0.176401	0.116541	0	0.371361	0.058623	0.159681	0.272847	0.041597	0.136842	0	0.249457	0.155896	0	0	0.070295	0.080767
MAG286	BEG-SC8_BDME192003903-1a_bin.17.orig	BEG-SC8	Single-sample assemblies	BEG-SC8_bin.17.orig	d__Bacteria	p__Bacteroidota	c__Bacteroidia	o__Bacteroidales	f__W3P20-009	g__W3P20-009	s__W3P20-009 sp017539645	98.65	0.537	95.965	38	3513550	5073	92461.8	235772	137289	45.35	43423	42565	0.00157	0.001405	0.001444	0	0.005694	0.034283	0	0	0.002264	0.006052	0	0.003902	0.002318	0	0.00625	0.00129	0	0	0	0	0.34681	0.001214	0	0	0.001174	0
MAG124	BEG-SC12_BDME192003907-1a_bin.21.orig	BEG-SC12	Single-sample assemblies	BEG-SC12_bin.21.orig	d__Bacteria	p__Bacteroidota	c__Bacteroidia	o__Bacteroidales	f__W3P20-009	g__W3P20-009	s__W3P20-009 sp015061285	92.2	0.268	90.86	95	3287991	1595	34610.4	299869	53635	43.49	19001	39571	0	0	0	0	0	0	0.006099	0	0	0	0	0	0	0	0.011209	0	0	0	0	0	2.59244	0	0	0	0	0
MAG4609	WG-HB4_BDME192004084-1a_bin.6.permissive	WG-HB4	Single-sample assemblies	WG-HB4_bin.6.permissive	d__Bacteria	p__Firmicutes_A	c__Clostridia	o__Lachnospirales	f__Lachnospiraceae	g__W0P33-017	s__W0P33-017 sp017623885	59.74	1.57	51.89	500	1446827	506	2893.7	14445	3351	43.99	1798	18765	0.607965	0.672952	0.083238	0	0.130158	0	0.137125	0	0.796924	0	0	0.064908	0.163922	0.879804	0	0.117865	0	0.835846	0.0752835	1.70235	0	0.281537	0.530705	0.120064	0.328321	0
MAG1100	DS-JL4_BDME192003871-1a_bin.28.strict	DS-JL4	Single-sample assemblies	DS-JL4_bin.28.strict	d__Bacteria	p__Firmicutes_A	c__Clostridia	o__Oscillospirales	f__CAG-272	g__UMGS731	s__UMGS731 sp017456005	75	0.862	70.69	307	1641464	506	5346.8	34149	7823	46.62	2553	19604	1.08623	0.477773	0.20049	0.441978	0.185001	0.092295	1.48776	0.915216	0.808214	0.382357	0.76033	0.395869	0.838815	0.553599	0.218767	0.529423	0.468822	0.434839	0.303986	0.242983	0.03599	0.372842	1.03735	0.032868	0.087277	3.65342
MAG4186	TS-SX2_BDME192003839-1a_bin.15.orig	TS-SX2	Single-sample assemblies	TS-SX2_bin.15.orig	d__Bacteria	p__Firmicutes_A	c__Clostridia	o__Oscillospirales	f__Acutalibacteraceae	g__UMGS1976	s__UMGS1976 sp017399535	54.57	0	54.57	354	1029937	1511	2909.4	11572	3193	44.43	1750	12315	0	0	0	0.139452	0	0	0	0	0	0.312066	0	0.283972	0	0	0.417605	0	0	0	0	0	0	0	0	0	0	0
MAG3471	MG-SD5_BDME192004020-1a_bin.20.strict	MG-SD5	Single-sample assemblies	MG-SD5_bin.20.strict	d__Bacteria	p__Firmicutes_A	c__Clostridia	o__Oscillospirales	f__Acutalibacteraceae	g__UMGS1976	s__UMGS1976 sp017399535	95.75	0.412	93.69	113	1522753	504	13475.7	94604	39130	44.54	9394	17957	0.005384	0.146361	0.053168	0.276149	0.00402	0	0	0.008269	0	0.447248	0.00833	0.507118	0	0.173173	0.607274	0.069471	0.004061	0	0.006757	0.003724	0	0.014074	0.004355	0.002846	0.041509	0.093454
MAG1430	HS-AH8_BDME192003799-1a_bin.10.orig	HS-AH8	Single-sample assemblies	HS-AH8_bin.10.orig	d__Bacteria	p__Firmicutes_A	c__Clostridia	o__Oscillospirales	f__Acutalibacteraceae	g__UMGS1976	s__UMGS1976 sp017399535	79.52	1.174	73.65	339	1305693	1501	3851.6	19769	4337	44.37	2020	15470	0	0.076672	0	0.304065	0	0	0	0	0	0.376234	0	0.39682	0	0	0.492792	0	0	0	0	0	0	0	0	0	0	0.093994
MAG353	BG-SC1_BDME192004111-1a_bin.1.orig	BG-SC1	Single-sample assemblies	BG-SC1_bin.1.orig	d__Bacteria	p__Firmicutes_A	c__Clostridia	o__Oscillospirales	f__Acutalibacteraceae	g__UMGS1976	s__UMGS1976 sp017399535	93.65	1.291	87.195	178	1521623	1580	8548.4	30128	12008	44.52	4158	18040	0	0.063963	0.028144	0.202406	0	0	0	0	0	0.166375	0	0.153174	0	0.093924	0.224858	0.027446	0	0	0	0	0	0	0	0	0	0.064912
MAG2177	HS-JM5_BDME192004075-1a_bin.9.orig	HS-JM5	Single-sample assemblies	HS-JM5_bin.9.orig	d__Bacteria	p__Firmicutes_A	c__Clostridia	o__Oscillospirales	f__Acutalibacteraceae	g__UMGS1976	s__UMGS1976 sp017399535	91.08	1.621	82.975	238	1523988	1527	6403.3	33522	9069	44.1	3067	17925	0	0.126667	0	0.21109	0	0	0	0	0	0.800963	0	0.607779	0	0.096244	0.857331	0.025472	0	0	0	0	0	0	0	0	0.02592	0.070814
MAG1952	HS-JL2_BDME192003931-1a_bin.27.strict	HS-JL2	Single-sample assemblies	HS-JL2_bin.27.strict	d__Bacteria	p__Firmicutes_A	c__Clostridia	o__Oscillospirales	f__Acutalibacteraceae	g__UMGS1976	s__UMGS1976 sp017399535	81.41	2.471	69.055	189	1195114	500	6323.4	38059	10856	45.38	3121	14312	0	0.065341	0	0.271964	0.021212	0	0	0	0	0.266677	0	0.203295	0	0.095843	0.275075	0.026906	0	0	0	0	0	0	0	0	0	0.071321
MAG4161	TS-SX10_BDME192003847-1a_bin.12.strict	TS-SX10	Single-sample assemblies	TS-SX10_bin.12.strict	d__Bacteria	p__Firmicutes_A	c__Clostridia	o__Oscillospirales	f__Acutalibacteraceae	g__UMGS1976	s__UMGS1976 sp017399535	68.41	3.448	51.17	298	1230102	501	4127.9	49387	6620	44.21	2088	14578	0	0.064891	0	0.158887	0	0	0	0	0	0.310205	0	0.26368	0	0.067674	0.388231	0	0	0	0	0	0	0	0	0	0	0.057913
MAG4163	TS-SX10_BDME192003847-1a_bin.18.strict	TS-SX10	Single-sample assemblies	TS-SX10_bin.18.strict	d__Bacteria	p__Firmicutes_A	c__Clostridia	o__Oscillospirales	f__Acutalibacteraceae	g__UMGS1976	s__UMGS1976 sp017383985	69.71	1.67	61.36	328	1149914	500	3505.8	18599	4897	44.35	1947	12624	0	0	0	0	0	0	0	0	0	0.079441	0	0.231532	0	0	0	0	0	0	0	0	0	0	0	0	0	0
MAG4266	TS-SX8_BDME192003845-1a_bin.29.strict	TS-SX8	Single-sample assemblies	TS-SX8_bin.29.strict	d__Bacteria	p__Firmicutes_A	c__Clostridia	o__Oscillospirales	f__Acutalibacteraceae	g__UMGS1976	s__UMGS1976 sp017383985	90.32	2.516	77.74	207	1519122	504	7338.8	46109	19843	44.23	5478	16431	0	0	0	0	0.0175	0	0	0	0	0.068916	0	0.23837	0	0	0	0	0	0	0	0	0	0	0.035459	0	0	0
MAG2760	HS-SX10_BDME192004035-1a_bin.18.strict	HS-SX10	Single-sample assemblies	HS-SX10_bin.18.strict	d__Bacteria	p__Firmicutes_A	c__Clostridia	o__Oscillospirales	f__Acutalibacteraceae	g__UMGS1976	s__UMGS1976 sp017383985	85.24	2.579	72.345	271	1378283	501	5085.9	28216	9600	44.16	2676	14941	0	0	0	0	0.040787	0	0	0	0	0.175787	0	0.45457	0	0	0	0	0	0	0	0	0	0	0.091421	0	0	0
MAG900	DLS-XJ6_BDME192003893-1a_bin.10.strict	DLS-XJ6	Single-sample assemblies	DLS-XJ6_bin.10.strict	d__Bacteria	p__Firmicutes_A	c__Clostridia	o__Oscillospirales	f__Acutalibacteraceae	g__UMGS1976	s__UMGS1976 sp017383985	62.69	2.586	49.76	350	1122611	500	3207.5	15967	4187	44.28	1896	12215	0	0	0	0	0.149729	0	0	0	0	0.653811	0	2.81805	0	0	0	0	0	0	0	0	0	0	0.174742	0	0	0
MAG4222	TS-SX4_BDME192003841-1a_bin.5.orig	TS-SX4	Single-sample assemblies	TS-SX4_bin.5.orig	d__Bacteria	p__Firmicutes_A	c__Clostridia	o__Oscillospirales	f__Acutalibacteraceae	g__UMGS1976	s__UMGS1976 sp017383985	68.73	3.448	51.49	319	1299128	1505	4072.5	20193	4801	44.28	2028	14039	0	0	0	0	0	0	0	0	0	0.073836	0	0.154966	0	0	0	0	0	0	0	0	0	0	0	0	0	0
MAG1900	HS-HB9_BDME192004149-1a_bin.25.orig	HS-HB9	Single-sample assemblies	HS-HB9_bin.25.orig	d__Bacteria	p__Firmicutes_A	c__Clostridia	o__Oscillospirales	f__Acutalibacteraceae	g__UMGS1976	s__UMGS1976 sp017383985	62.09	3.448	44.85	521	1085509	500	2083.5	13377	2913	46.37	939	12214	0	0	0	0	0.067829	0	0	0	0	0.387895	0	0.361668	0	0	0	0	0	0	0	0	0	0	0.139023	0	0	0
MAG1321	GG-SD6_BDME192004156-1a_bin.5.strict	GG-SD6	Single-sample assemblies	GG-SD6_bin.5.strict	d__Bacteria	p__Firmicutes_A	c__Clostridia	o__Oscillospirales	f__Acutalibacteraceae	g__UMGS1976	s__UMGS1976 sp017383985	60.34	3.448	43.1	309	1073729	503	3474.9	16748	4289	44.48	1961	11732	0	0	0	0	0	0	0	0	0	0.063586	0	0.228789	0	0	0	0	0	0	0	0	0	0	0	0	0	0
MAG1915	HS-JL10_BDME192003939-1a_bin.29.orig	HS-JL10	Single-sample assemblies	HS-JL10_bin.29.orig	d__Bacteria	p__Firmicutes_A	c__Clostridia	o__Oscillospirales	f__Acutalibacteraceae	g__UMGS1976	s__UMGS1976 sp017383985	94.71	3.528	77.07	135	1722634	519	12760.3	77691	23685	44.27	7758	18973	0	0.013507	0	0.009495	21.0101	0	0	0	0	0.902915	0	0.885643	0	0.016951	0.029741	0	0	0	0.006576	0	0	0.007313	0.20616	0	0.005735	0.013595
MAG412	BG-SC5_BDME192004115-1a_bin.22.orig	BG-SC5	Single-sample assemblies	BG-SC5_bin.22.orig	d__Bacteria	p__Firmicutes_A	c__Clostridia	o__Oscillospirales	f__Acutalibacteraceae	g__UMGS1976	s__UMGS1976 sp017383985	94.4	3.935	74.725	186	1501811	1516	8074.3	45667	11650	44.51	3875	16248	0	0	0	0	0	0	0	0	0	0.047286	0	0.088014	0	0	0	0	0	0	0	0	0	0	0.023731	0	0	0.027372
MAG1992	HS-JL4_BDME192003933-1a_bin.15.orig	HS-JL4	Single-sample assemblies	HS-JL4_bin.15.orig	d__Bacteria	p__Firmicutes_A	c__Clostridia	o__Oscillospirales	f__Acutalibacteraceae	g__UMGS1976	s__UMGS1976 sp017383985	86.56	4.72	62.96	333	1358347	1510	4079.1	14771	5063	44.7	2062	14810	0	0	0	0	0.535744	0	0	0	0	0.607365	0	0.51057	0	0	0	0	0	0	0	0	0	0	0.127667	0	0	0
MAG4244	TS-SX7_BDME192003844-1a_bin.12.orig	TS-SX7	Single-sample assemblies	TS-SX7_bin.12.orig	d__Bacteria	p__Firmicutes_A	c__Clostridia	o__Oscillospirales	f__Acutalibacteraceae	g__UMGS1976	s__UMGS1976 sp017383985	84	4.809	59.955	311	1361229	1504	4376.9	24855	5186	44.12	2279	14647	0	0	0	0	0	0	0	0	0	0	0	0.164714	0	0	0	0	0	0	0	0	0	0	0	0	0	0
MAG1284	GG-SD2_BDME192004152-1a_bin.16.orig	GG-SD2	Single-sample assemblies	GG-SD2_bin.16.orig	d__Bacteria	p__Firmicutes_A	c__Clostridia	o__Oscillospirales	f__Acutalibacteraceae	g__UMGS1976	s__UMGS1976 sp017381515	52.03	0	52.03	323	1010136	1504	3127.4	12214	3319	44.35	1910	12135	0	0.060618	0.28284	2.05208	0	0	0	0	0	0.578792	0	0.114055	0	6.78507	0	1.27772	0	0	0	0	0	0.013374	0	0	0.046608	0
MAG2757	HS-SX10_BDME192004035-1a_bin.13.strict	HS-SX10	Single-sample assemblies	HS-SX10_bin.13.strict	d__Bacteria	p__Firmicutes_A	c__Clostridia	o__UMGS1883	f__UMGS1883	g__UMGS1883	s__UMGS1883 sp017466275	79.02	3.46	61.72	294	1403581	501	4774.1	48823	9459	41.41	2214	16859	0.152663	0.313648	0.650131	0.753058	0.218919	0.065632	0.27031	0.198339	0.710135	1.2507	0.713373	0.848619	0.705243	0.265514	0.585936	0.892672	2.3409	0.085288	0.181351	0.222825	0.040118	0.618176	1.60241	0.114857	1.77933	0.1653
MAG4427	WG-GZ7_BDME192004107-1a_bin.11.orig	WG-GZ7	Single-sample assemblies	WG-GZ7_bin.11.orig	d__Bacteria	p__Firmicutes_A	c__Clostridia	o__Oscillospirales	f__CAG-272	g__UMGS1865	s__UMGS1865 sp017507905	65.98	0	65.98	327	1353857	1529	4140.2	19004	4768	58.16	2129	15894	0.117125	0.088981	2.73275	2.77368	0.060365	0.052329	0.109571	0.221629	0.771058	0.14697	0.128905	1.21452	0.146511	1.55735	0.345067	1.44435	6.69347	0.046486	0.145626	0.09554	0.07015	3.16498	3.62623	0.050036	0.061783	0.20607
MAG5636	XG-XJ9_BDME192004049-1a_bin.49.orig	XG-XJ9	Single-sample assemblies	XG-XJ9_bin.49.orig	d__Bacteria	p__Firmicutes_A	c__Clostridia	o__Monoglobales	f__Monoglobaceae	g__UMGS1820	s__UMGS1820 sp902766745	80.64	1.342	73.93	77	1616357	1588	20991.6	85980	38564	47.24	10517	19791	0.042581	0.038479	0.037015	0.064388	0.0419	0.022715	0.042741	0.063243	0.022591	0.046557	0.076501	0.05229	0.061824	0.083709	0.055753	0.030864	0.073001	0.030697	0.041133	0.034212	0.052071	0.054227	0.046795	0.040725	0.055951	0.072066
MAG270	BEG-SC7_BDME192003902-1a_bin.3.orig	BEG-SC7	Single-sample assemblies	BEG-SC7_bin.3.orig	d__Bacteria	p__Firmicutes_A	c__Clostridia	o__Oscillospirales	f__CAG-272	g__UMGS1696	s__UMGS1696 sp017398585	58.86	1.724	50.24	802	2618051	1504	3264.4	14050	3675	54.15	1872	31507	1.59002	0.787207	1.64089	0.73033	0.785882	0.122156	0.286171	0.431693	0.471473	2.65023	0.59366	1.87021	0	0.424573	2.69434	0.65433	1.80731	0.512237	0.871161	2.00908	0.1574	3.00297	0.270826	2.70166	0.918787	0.390258
MAG5355	XG-XJ2_BDME192004042-1a_bin.24.strict	XG-XJ2	Single-sample assemblies	XG-XJ2_bin.24.strict	d__Bacteria	p__Firmicutes_A	c__Clostridia	o__Oscillospirales	f__Ruminococcaceae	g__UMGS1668	s__UMGS1668 sp018110905	60.05	1.724	51.43	381	1187485	502	3116.8	19991	3680	43.22	1766	14994	0.615178	0.199123	0.146085	0.429828	0.806566	1.80527	1.06184	1.13064	0.113542	0.207115	0.456918	0.223685	1.54386	0.411029	0.21218	0.253437	0.220213	1.01309	0.490294	0.306878	3.16137	0.279265	1.33656	0.422874	0.636076	0.425304
MAG1875	HS-HB8_BDME192004148-1a_bin.20.strict	HS-HB8	Single-sample assemblies	HS-HB8_bin.20.strict	d__Bacteria	p__Firmicutes_A	c__Clostridia	o__Oscillospirales	f__Ruminococcaceae	g__UMGS1668	s__UMGS1668 sp017847875	64.01	0.671	60.655	387	1133771	503	2929.6	12064	3479	43.64	1737	14062	0.155142	0.423552	0.214975	0.203365	0.073861	0.129903	0	0.251594	0.058521	0.212362	0.243703	0.157438	0.281152	0.266736	0.17341	0.156252	0.091532	0.349425	0.115265	0.110749	0	0.281579	0.562014	0.395983	0.262919	0.146658
MAG5382	XG-XJ3_BDME192004043-1a_bin.19.strict	XG-XJ3	Single-sample assemblies	XG-XJ3_bin.19.strict	d__Bacteria	p__Firmicutes_A	c__Clostridia	o__Oscillospirales	f__Ruminococcaceae	g__UMGS1668	s__UMGS1668 sp017847875	53.6	0.689	50.155	457	1204645	501	2636	16113	3252	43.81	1619	14963	0.099471	0.378195	0.229722	0.193778	0	0.147112	0	0.17499	0.057698	0.135712	0.20747	0.135745	0.608613	0.220578	0.175013	0.126062	0.029224	0.623023	0.097063	0.08367	0	0.167658	0.129205	0.315444	0.162256	0.082068
MAG3032	HS-ZJ3_BDME192004063-1a_bin.6.orig	HS-ZJ3	Single-sample assemblies	HS-ZJ3_bin.6.orig	d__Bacteria	p__Firmicutes_A	c__Clostridia	o__Oscillospirales	f__Ruminococcaceae	g__UMGS1668	s__UMGS1668 sp017847875	76.09	1.14	70.39	377	1312299	1503	3480.9	13373	3948	43.84	1945	16166	0.105502	0.068365	0.078869	0.187857	0	0	0	0.131647	0.277827	0.10246	0.285537	0.106624	0	0.159867	0.12184	0	0.075561	0.348967	0.076066	0.128416	0	0.127581	0.06114	0.216277	0.237864	0.058095
MAG2253	HS-JS1_BDME192003803-1a_bin.20.orig	HS-JS1	Single-sample assemblies	HS-JS1_bin.20.orig	d__Bacteria	p__Firmicutes_A	c__Clostridia	o__Oscillospirales	f__Ruminococcaceae	g__UMGS1668	s__UMGS1668 sp017847875	72.17	1.677	63.785	418	1335733	1502	3195.5	16145	3493	43.73	1884	16413	0.116679	0.082067	0.054434	0.151811	0	0	0	0.116975	0.460941	0.110779	0.23907	0.091182	0	0.154576	0.113468	0.034904	0.051948	0.320288	0.092386	0.072416	0	0.121488	0.050373	0.147482	0.220198	0.101923
MAG1226	DS-JL9_BDME192003876-1a_bin.22.orig	DS-JL9	Single-sample assemblies	DS-JL9_bin.22.orig	d__Bacteria	p__Firmicutes_A	c__Clostridia	o__Oscillospirales	f__Ruminococcaceae	g__UMGS1668	s__UMGS1668 sp017847875	59.15	1.677	50.765	377	1160471	1500	3078.2	12844	3306	43.57	1852	14267	0.115178	0.30872	0.173161	0.199983	0	0.119524	0	0.18162	0	0.139904	0.185238	0.135118	0.928748	0.184323	0.143035	0.103597	0.088294	0.529404	0.080202	0.081656	0	0.181585	0.167578	0.257218	0.165458	0.090266
MAG5552	XG-XJ7_BDME192004047-1a_bin.48.orig	XG-XJ7	Single-sample assemblies	XG-XJ7_bin.48.orig	d__Bacteria	p__Firmicutes_A	c__Clostridia	o__Oscillospirales	f__Ruminococcaceae	g__UMGS1668	s__UMGS1668 sp017468365	80.51	1.677	72.125	288	1489386	1506	5171.5	20037	6232	45.71	2849	17984	0.053774	0.285451	0.585971	0.064847	0.004337	0.47516	0.191607	0	0	0.176297	0.170842	0.180299	0	0.35285	0.047005	0.041302	0.147015	0.491784	0.039851	0.033987	0	0.038364	0	0.174937	0.143171	0
MAG1918	HS-JL10_BDME192003939-1a_bin.6.orig	HS-JL10	Single-sample assemblies	HS-JL10_bin.6.orig	d__Bacteria	p__Firmicutes_A	c__Clostridia	o__Oscillospirales	f__Ruminococcaceae	g__UMGS1668	s__UMGS1668 sp017468365	83.86	2.908	69.32	219	1580951	1536	7219	36068	9510	45.37	3417	19172	0.065771	0.327411	0.708061	0.120793	10.7606	0.503402	0.222029	0.054329	0	0.222744	0.280652	0.208158	0.021297	0.439929	0.078885	0.051065	0.195045	0.531773	0.106822	0.089261	0	0.080513	0.039842	0.30935	0.192529	0.065991
MAG1165	DS-JL7_BDME192003874-1a_bin.1.strict	DS-JL7	Single-sample assemblies	DS-JL7_bin.1.strict	d__Bacteria	p__Firmicutes_A	c__Clostridia	o__Oscillospirales	f__Ruminococcaceae	g__UMGS1668	s__UMGS1668 sp017468365	91.85	3.978	71.96	160	1869961	502	11687.3	150247	57995	45	14649	22397	0.117524	0.590404	0.857523	0.151334	0.372665	1.04848	0.388771	0.132225	0.0253	0.237995	0.292793	0.347139	0.102534	0.55012	0.161945	0.095788	0.276974	0.918413	0.129769	0.121441	0.016024	0.119292	0.088248	0.260471	0.303381	0.12009
MAG4513	WG-HB11_BDME192004090-1a_bin.19.strict	WG-HB11	Single-sample assemblies	WG-HB11_bin.19.strict	d__Bacteria	p__Firmicutes_A	c__Clostridia	o__Oscillospirales	f__Ruminococcaceae	g__UMGS1668	s__UMGS1668 sp017436125	57.06	3.448	39.82	424	1289113	501	3040.4	19626	3900	43.94	1750	16120	0.507775	0.357897	0.506312	0.628013	1.58174	0	0	0.488117	0	0.285498	0.697311	0.726997	0	0.57068	0.33851	0.746858	0.824055	0	0.32047	0.141841	0	0.5384	0.089355	0.344159	0.291704	1.42314
MAG3240	KS-XJ3_BDME192003850-1a_bin.40.strict	KS-XJ3	Single-sample assemblies	KS-XJ3_bin.40.strict	d__Bacteria	p__Firmicutes_A	c__Clostridia	o__Oscillospirales	f__Ruminococcaceae	g__UMGS1668	s__UMGS1668 sp017435745	66.4	1.342	59.69	370	1403357	501	3792.9	18802	5468	43.53	1962	17843	0.439379	0.635623	0.200038	1.40064	0.099752	0	0.074885	0.92422	0.029696	1.2021	0.275784	0.394533	0	0.484847	0.778672	0.279147	0.214002	0.02468	0.666453	0.946532	0.032009	0.983387	0.076583	0.723623	1.89042	0.717808
MAG1578	HS-GZ10_BDME192004100-1a_bin.16.strict	HS-GZ10	Single-sample assemblies	HS-GZ10_bin.16.strict	d__Bacteria	p__Firmicutes_A	c__Clostridia	o__Oscillospirales	f__Ruminococcaceae	g__UMGS1668	s__UMGS1668 sp015067315	79.37	2.196	68.39	369	1694673	500	4592.6	34362	7936	44.61	2249	21385	0.410413	0.205397	0.256122	0.427118	0.144359	0	0.0935605	0.530839	0.051577	0.295441	0.315786	0.236523	0	0.484563	0.206229	0.161228	0.323209	0.048838	0.309815	0.328107	0.056577	0.248216	0.090762	0.272233	0.559641	3.05126
MAG1092	DS-JL4_BDME192003871-1a_bin.18.orig	DS-JL4	Single-sample assemblies	DS-JL4_bin.18.orig	d__Bacteria	p__Firmicutes_A	c__Clostridia	o__TANB77	f__CAG-465	g__UMGS1649	s__UMGS1649 sp017521005	56.86	3.911	37.305	250	1221933	1510	4887.7	20865	6534	31.04	2330	9742	0.184653	0.136264	0.089203	0.432255	0.049071	0	0.050807	0.081913	0.014276	0.086062	0	0.150111	0	0.561698	0.193026	0.420674	0.07376	0.090106	0.204503	0.068367	0.027581	0.165829	0.034208	0	0.454541	0.098643
MAG651	CG-XJ10_BDME192004060-1a_bin.25.orig	CG-XJ10	Single-sample assemblies	CG-XJ10_bin.25.orig	d__Bacteria	p__Firmicutes_A	c__Clostridia	o__Oscillospirales	f__Acutalibacteraceae	g__UMGS1484	s__UMGS1484 sp017474205	87.47	1.775	78.595	85	1327676	1532	15619.7	73625	26740	40.14	7761	14264	11.3278	0.266897	0.077342	0.330173	0.033136	0.01313	0.03318	0.090367	0.020663	0.155394	0.045742	0.123439	0.01509	0.246005	0.214828	0.129642	0.047014	0.011363	0.115256	0.168121	0.023532	0.188519	0.01652	0.023832	0.247981	0.091824
MAG4518	WG-HB11_BDME192004090-1a_bin.31.strict	WG-HB11	Single-sample assemblies	WG-HB11_bin.31.strict	d__Bacteria	p__Firmicutes_A	c__Clostridia	o__Christensenellales	f__UBA1242	g__UMGS1470	s__UMGS1470 sp900552105	63.92	2.245	52.695	97	680859	508	7019.2	49576	12204	36.87	3219	9533	0.0115	0.020891	0.038535	0.036054	0	0	0	0	0.012295	0.036853	0.201423	0.017437	0	0.040177	0.020656	0.038465	0.021574	0.021973	0.014025	0.005691	0	0.045202	0.007441	0.029399	0	0.03228
MAG1866	HS-HB8_BDME192004148-1a_bin.10.strict	HS-HB8	Single-sample assemblies	HS-HB8_bin.10.strict	d__Bacteria	p__Firmicutes_A	c__Clostridia	o__Oscillospirales	f__Acutalibacteraceae	g__UMGS1279	s__UMGS1279 sp017382915	67	0.335	65.325	310	881996	510	2845.1	11263	3156	41.41	1735	9661	0	0.139476	0.0426355	0.391948	0	0	0	0	0	0	0	0	1.44562	0.584278	0	0.380595	0.683952	0	0	0	0.441576	0.098326	0.226459	0	0.596477	0.065941
MAG3836	SCG-XJ4_BDME192003816-1a_bin.17.orig	SCG-XJ4	Single-sample assemblies	SCG-XJ4_bin.17.orig	d__Bacteria	p__Bacteroidota	c__Bacteroidia	o__Bacteroidales	f__Rikenellaceae	g__UBA940	s__UBA940 sp015060105	75.09	4.702	51.58	225	1249277	1512	5552.3	29498	7471	49.16	2577	15272	0.687918	0	0.100992	0.572786	0	0	1.33635	0.564337	0.02379	0.051214	0.235238	0.038246	0.009098	0.057033	0.014348	0.228867	0	0	0	0.058017	0	0.362114	0	0	0	0
MAG4642	WG-HB5_BDME192004085-1a_bin.5.orig	WG-HB5	Single-sample assemblies	WG-HB5_bin.5.orig	d__Bacteria	p__Firmicutes_A	c__Clostridia	o__Oscillospirales	f__Acutalibacteraceae	g__UBA8612	s__UBA8612 sp017625095	61.75	0	61.75	183	1445467	1549	7898.7	43620	11818	45.88	3492	18768	0.127693	0.07628	1.00122	0.09401	0.109089	0	0.037084	0.063785	0.036583	0.23089	0.238318	0.215183	0.039598	0.439302	0.355352	0.124053	0.016838	0.656502	0.017455	0.429488	0	0.190072	0.405265	0	1.06347	0.141798
MAG4556	WG-HB2_BDME192004082-1a_bin.13.strict	WG-HB2	Single-sample assemblies	WG-HB2_bin.13.strict	d__Bacteria	p__Firmicutes_A	c__Clostridia	o__Oscillospirales	f__Acutalibacteraceae	g__UBA8612	s__UBA8612 sp017625095	75.62	1.724	67	400	1950754	501	4876.9	35061	9047	44.89	2486	25212	0.140846	0.065653	1.41811	0.060291	0.118958	0	0.031985	0.057626	0.034357	0.289172	0.261934	0.239584	0.020451	0.49347	0.413061	0.101182	0.01991	0.706043	0.013112	0.525047	0	0.195335	0.58519	0	1.25011	0.233273
MAG2357	HS-JS6_BDME192003808-1a_bin.19.strict	HS-JS6	Single-sample assemblies	HS-JS6_bin.19.strict	d__Bacteria	p__Firmicutes_A	c__Clostridia	o__Oscillospirales	f__Acutalibacteraceae	g__UBA8612	s__UBA8612 sp017516485	59.54	2.068	49.2	315	1603092	500	5089.2	32822	9255	44	2490	20177	0.113431	0.364722	0.165635	0.082618	0.027503	0	0.210086	0.208452	0.116432	0.132457	0.442037	0.117593	0.094505	0.348933	0.206012	0.068605	0.056454	0	0.024248	0.057549	0	0.202889	0.162909	0.027851	0.607586	0.185898
MAG1600	HS-GZ10_BDME192004100-1a_bin.6.orig	HS-GZ10	Single-sample assemblies	HS-GZ10_bin.6.orig	d__Bacteria	p__Firmicutes_A	c__Clostridia	o__Oscillospirales	f__Acutalibacteraceae	g__UBA8612	s__UBA8612 sp017416765	87.69	2.852	73.43	205	2173011	1652	10600.1	51644	13072	42.85	5574	27106	0.639268	0.720966	1.01263	0.197234	0.03	0	0.041225	0.232232	0.174338	0.172666	0.447698	0.134586	0.010686	0.29564	0.21979	0.127518	0.044861	0.019821	0.052772	0.365347	0.012496	0.410318	0.045157	0.022226	0.462227	0.066878
MAG2099	HS-JL9_BDME192003938-1a_bin.8.orig	HS-JL9	Single-sample assemblies	HS-JL9_bin.8.orig	d__Bacteria	p__Firmicutes_A	c__Clostridia	o__Oscillospirales	f__Acutalibacteraceae	g__UBA8612	s__UBA8612 sp017410325	83.65	3.434	66.48	276	2063216	1509	7475.4	40413	9876	47.25	3903	25992	1.87054	4.11981	0.143062	0.192056	0.399948	0	0	0	0	0.122259	0.0463	0.016252	0	0.241867	0.323961	0.035657	0	0	0.192033	1.33707	0	0.602517	0	0.151534	1.37059	1.20797
MAG924	DLS-XJ7_BDME192003894-1a_bin.5.orig	DLS-XJ7	Single-sample assemblies	DLS-XJ7_bin.5.orig	d__Bacteria	p__Proteobacteria	c__Alphaproteobacteria	o__RF32	f__UBA3637	g__UBA7488	s__UBA7488 sp017457425	51.72	1.724	43.1	225	566504	1516	2517.8	5400	2646	39.92	1734	6436	0.487479	0.546961	0.429834	0.781789	0.264784	0	0	0	0.0706875	1.06865	0.17223	0.14812	0	0.172744	0.334269	0.149483	0.64449	0	0	0.167351	0	0.126241	0	0	0.0783805	0
MAG2978	HS-XJ9_BDME192003886-1a_bin.9.permissive	HS-XJ9	Single-sample assemblies	HS-XJ9_bin.9.permissive	d__Bacteria	p__Proteobacteria	c__Alphaproteobacteria	o__RF32	f__UBA3637	g__UBA7488	s__UBA7488 sp002477185	77.14	2.427	65.005	250	1192421	508	4769.7	22439	6877	42.39	2306	15174	0	0	0	0	0	0	0	0	0	0	0.740121	0	0	0	0	0	0	0	0	0	0	0	0	4.17393	0	0
MAG2342	HS-JS5_BDME192003807-1a_bin.28.orig	HS-JS5	Single-sample assemblies	HS-JS5_bin.28.orig	d__Bacteria	p__Firmicutes_A	c__Clostridia	o__Oscillospirales	f__Ruminococcaceae	g__UBA7477	s__UBA7477 sp017848055	86.49	2.845	72.265	327	1766328	1510	5401.6	26954	7242	44.1	2447	21649	0	0	0	0	0	0	0	0	1.83161	0	0	0	0	0	0	0	0	5.06721	0	0	0	0	0	0	0	0
MAG5199	WS-XJ4_BDME192003826-1a_bin.33.strict	WS-XJ4	Single-sample assemblies	WS-XJ4_bin.33.strict	d__Bacteria	p__Firmicutes_A	c__Clostridia	o__Oscillospirales	f__Ruminococcaceae	g__UBA7477	s__UBA7477 sp017396665	56	1.006	50.97	386	1069305	501	2770.2	14594	3299	44.7	1630	13104	0.483126	0	0	0	0	0	0	0	0	0	0	0	0	0	0	0	0.864949	0.209329	0	0	0	0.112531	0	0	0	0
MAG5159	WS-XJ2_BDME192003824-1a_bin.23.orig	WS-XJ2	Single-sample assemblies	WS-XJ2_bin.23.orig	d__Bacteria	p__Firmicutes_A	c__Clostridia	o__Oscillospirales	f__Ruminococcaceae	g__UBA7477	s__UBA7477 sp017396665	75.88	1.565	68.055	248	1481491	1508	5973.8	28677	8016	44.75	2986	18024	0.42001	0	0	0	0	0	0	0	0	0	0	0	0	0	0	0	0.739928	0.09832	0	0	0	0.07672	0	0	0	0
MAG5062	WS-QH5_BDME192004134-1a_bin.5.strict	WS-QH5	Single-sample assemblies	WS-QH5_bin.5.strict	d__Bacteria	p__Firmicutes_A	c__Clostridia	o__Oscillospirales	f__Acutalibacteraceae	g__UBA737	s__UBA737 sp904501875	93.62	1.321	87.015	164	1215129	503	7409.3	40011	15275	44.64	4008	13129	0.027878	0.022806	0.141443	0.021623	0.024921	0.037795	0	0.036446	0	0.017594	0.013262	0.031558	0.01459	0.030238	0.037172	0.038453	0.044045	0	0.077497	0.010171	0	0.026328	0	0	0.040321	0.039504
MAG5508	XG-XJ6_BDME192004046-1a_bin.35.orig	XG-XJ6	Single-sample assemblies	XG-XJ6_bin.35.orig	d__Bacteria	p__Firmicutes_A	c__Clostridia	o__Oscillospirales	f__Acutalibacteraceae	g__UBA737	s__UBA737 sp017622555	81.1	2.013	71.035	275	1271292	1513	4622.9	22853	5882	39.92	2255	13639	0.153761	0.278133	0.145648	0.149962	0.042999	0	0.094654	0.068091	0	0.099563	0	0.092755	0	0.094364	0.058107	0.067809	0.231516	0	0.149188	0.195628	9.14739	0.207374	0.13474	0	0.131035	0.184029
MAG1969	HS-JL3_BDME192003932-1a_bin.20.strict	HS-JL3	Single-sample assemblies	HS-JL3_bin.20.strict	d__Bacteria	p__Firmicutes_A	c__Clostridia	o__Oscillospirales	f__Acutalibacteraceae	g__UBA737	s__UBA737 sp017537365	57.06	0.167	56.225	275	886399	504	3223.3	18365	4012	37.45	1882	8460	0.235137	0.074516	0.127994	0.608466	0.814325	0	0	0.081539	0	0.112556	0.066086	0.106135	0.051647	0.54116	0.11712	0.05782	0.071328	2.11475	0.120945	0	0.082794	0.060473	0.110989	0	0.175573	0.343582
MAG5327	XG-XJ1_BDME192004041-2a_bin.25.strict	XG-XJ1	Single-sample assemblies	XG-XJ1_bin.25.strict	d__Bacteria	p__Firmicutes_A	c__Clostridia	o__Oscillospirales	f__Acutalibacteraceae	g__UBA737	s__UBA737 sp017481865	91.76	1.906	82.23	155	1405424	505	9067.3	71536	20346	42.69	4886	14321	0.092709	0.111195	0.100723	0.11319	0.17643	15.0196	0.091555	0.130217	0.050849	0.108434	0.072752	0.106793	0.359153	0.14479	0.111415	0.103533	0.120129	0.065667	0.196925	0.053459	0.487845	0.100914	0.1459	0.045692	0.137337	0.138257
MAG1865	HS-HB8_BDME192004148-1a_bin.1.orig	HS-HB8	Single-sample assemblies	HS-HB8_bin.1.orig	d__Bacteria	p__Firmicutes_A	c__Clostridia	o__Oscillospirales	f__Acutalibacteraceae	g__UBA737	s__UBA737 sp017472575	76.67	1.761	67.865	253	1101536	1541	4353.9	27677	5296	40.93	2271	11674	0.052668	0.082121	0.08635	0.095744	0.068008	0	0.034825	0.084565	0	0.097984	0.040585	0.120704	0.041658	0.085413	0.06454	0.083385	0.078916	0.01641	0.064673	0.030232	0	0.052493	0.072232	0.024686	1.09316	0.100169
MAG1606	HS-GZ1_BDME192004091-1a_bin.15.orig	HS-GZ1	Single-sample assemblies	HS-GZ1_bin.15.orig	d__Bacteria	p__Firmicutes_A	c__Clostridia	o__Oscillospirales	f__Acutalibacteraceae	g__UBA737	s__UBA737 sp017442225	67.91	0.894	63.44	189	960137	1505	5080.1	24138	6211	42.16	2529	10702	0.231637	0.444113	0.239091	0.157129	0.045747	0.572405	0.205902	0.630256	0.074354	0.09923	0.129513	0.103253	0.141781	0.364143	0.086181	0.06115	0.209569	0.136623	0.469917	0.224057	0.09865	0.170534	0.158672	0.041042	0.134865	0.882313
MAG3138	HS-ZJ9_BDME192004069-1a_bin.15.strict	HS-ZJ9	Single-sample assemblies	HS-ZJ9_bin.15.strict	d__Bacteria	p__Firmicutes_A	c__Clostridia	o__Oscillospirales	f__Acutalibacteraceae	g__UBA737	s__UBA737 sp017403065	52.91	0.755	49.135	61	578248	500	9479.5	54622	29474	39.27	5993	5526	0	0	0.011041	0.013864	0.010961	0	0	0	0.010957	0.026818	0	0.13501	0	0.016219	0.017292	0	0.022127	0	0.013021	0	0.052158	0.006528	0	0	0.016422	0.006822
MAG3009	HS-ZJ2_BDME192004062-1a_bin.6.orig	HS-ZJ2	Single-sample assemblies	HS-ZJ2_bin.6.orig	d__Bacteria	p__Firmicutes_A	c__Clostridia	o__Oscillospirales	f__Acutalibacteraceae	g__UBA737	s__UBA737 sp017403065	59.23	1.724	50.61	162	695738	1517	4294.7	13642	5201	38.88	2294	6533	0	0	0	0	0	0	0	0	0	0	0	0.10712	0	0	0	0	0	0	0	0	0.057259	0	0	0	0	0
MAG4241	TS-SX6_BDME192003843-1a_bin.7.orig	TS-SX6	Single-sample assemblies	TS-SX6_bin.7.orig	d__Bacteria	p__Firmicutes_A	c__Clostridia	o__Oscillospirales	f__Acutalibacteraceae	g__UBA737	s__UBA737 sp017403065	80.46	4.586	57.53	173	938842	1538	5426.8	25321	7039	38.19	2530	8761	0	0	0	0	0	0	0	0	0	0	0	0.154274	0	0	0	0	0	0	0	0	0.06954	0	0	0	0.028125	0
MAG2475	HS-QH12_BDME192003959-1a_bin.3.strict	HS-QH12	Single-sample assemblies	HS-QH12_bin.3.strict	d__Bacteria	p__Firmicutes_A	c__Clostridia	o__Oscillospirales	f__Acutalibacteraceae	g__UBA737	s__UBA737 sp017391425	93.28	0.335	91.605	171	1470132	500	8597.3	74969	22009	43.09	5126	16503	0	0	0	0	0	0	0	0	0	0	0	0	1.63621	0	0	0	0	0	0	0	0	0	0.357734	0	0	0
MAG4262	TS-SX8_BDME192003845-1a_bin.25.orig	TS-SX8	Single-sample assemblies	TS-SX8_bin.25.orig	d__Bacteria	p__Firmicutes_B	c__Peptococcia	o__Peptococcales	f__Peptococcaceae	g__UBA7185	s__UBA7185 sp017622155	50.86	0	50.86	362	915968	1509	2530.3	7925	2549	44.21	1686	12433	0.696816	0.210907	0.222318	0.164363	0	0	0.000182	0.242454	0.205506	0.083385	0.060327	0	0	0.328066	0	0.14747	0.312918	0	0	0	0	0.145929	0	0	0.540414	0.373662
MAG1743	HS-GZ7_BDME192004097-1a_bin.19.orig	HS-GZ7	Single-sample assemblies	HS-GZ7_bin.19.orig	d__Bacteria	p__Firmicutes_B	c__Peptococcia	o__Peptococcales	f__Peptococcaceae	g__UBA7185	s__UBA7185 sp017622155	55.92	0	55.92	460	1212605	1500	2636.1	8528	2663	43.58	1742	16080	0.646702	0.166286	0.219204	0.137146	0	0	0	0.213801	0.178802	0.074537	0.179629	0.060654	0	0.295683	0.093875	0.110519	0.185179	0.098711	0	0	0	0.179011	0	0.057198	0.365746	1.08269
MAG2835	HS-SX5_BDME192004030-1a_bin.2.orig	HS-SX5	Single-sample assemblies	HS-SX5_bin.2.orig	d__Bacteria	p__Firmicutes_B	c__Peptococcia	o__Peptococcales	f__Peptococcaceae	g__UBA7185	s__UBA7185 sp017622155	61.06	1.254	54.79	338	1018678	1503	3013.8	13254	3267	44.45	1729	13761	0.642877	0.216743	0.196168	0.222044	0	0	0	0.204358	0.238235	0.0361255	0.0941925	0	0	0.344892	0.090157	0.192365	0.268713	0	0	0	0	0.153218	0.067134	0	0.615559	0.418737
MAG4293	WG-GZ10_BDME192004110-1a_bin.3.orig	WG-GZ10	Single-sample assemblies	WG-GZ10_bin.3.orig	d__Bacteria	p__Firmicutes_B	c__Peptococcia	o__Peptococcales	f__Peptococcaceae	g__UBA7185	s__UBA7185 sp017622155	51.48	1.724	42.86	321	792047	1501	2467.4	7733	2536	44.05	1676	10547	0.785725	0.135506	0.189013	0.109393	0	0	0	0.302016	0.145314	0	0.062856	0	0	0.216007	0	0	0.384498	0	0	0	0	0.111706	0	0	0.43718	0.337209
MAG3017	HS-ZJ3_BDME192004063-1a_bin.16.orig	HS-ZJ3	Single-sample assemblies	HS-ZJ3_bin.16.orig	d__Bacteria	p__Firmicutes_B	c__Peptococcia	o__Peptococcales	f__Peptococcaceae	g__UBA7185	s__UBA7185 sp017622155	58.62	1.724	50	347	1061646	1502	3059.5	15704	3246	44.18	1813	14245	0.559656	0.204632	0.242845	0.218751	0.108022	0	0	0.127149	0.389226	0.041858	0.126734	0	0	0.40927	0.0404605	0.189083	0.255642	0.082634	0	0	0	0.146142	0.096781	0	0.493283	0.403116
MAG4203	TS-SX3_BDME192003840-1a_bin.2.orig	TS-SX3	Single-sample assemblies	TS-SX3_bin.2.orig	d__Bacteria	p__Firmicutes_B	c__Peptococcia	o__Peptococcales	f__Peptococcaceae	g__UBA7185	s__UBA7185 sp017622155	51.68	1.998	41.69	349	961180	1503	2754.1	10815	2821	44.21	1736	12896	0.710158	0.120115	0.154023	0.183134	0	0	0	0.281233	0.179798	0.031634	0	0	0	0.275038	0.0564445	0.155331	0.313345	0	0	0	0	0.142518	0	0	0.454759	0.400857
MAG4648	WG-HB5_BDME192004085-1a_bin.61.permissive	WG-HB5	Single-sample assemblies	WG-HB5_bin.61.permissive	d__Bacteria	p__Firmicutes_B	c__Peptococcia	o__Peptococcales	f__Peptococcaceae	g__UBA7185	s__UBA7185 sp017622155	52.74	2.586	39.81	1844	2160148	500	1171.4	9950	1280	44.54	627	29985	0.45495	0.15296	0.162066	0.141175	0	0	0	0.107454	0.21739	0.0374815	0	0	0	0.267392	3e-06	0.080094	0.193351	0	0	0	0	0.0959355	0	0	0.377481	0.360912
MAG1753	HS-GZ8_BDME192004098-1a_bin.12.orig	HS-GZ8	Single-sample assemblies	HS-GZ8_bin.12.orig	d__Bacteria	p__Firmicutes_B	c__Peptococcia	o__Peptococcales	f__Peptococcaceae	g__UBA7185	s__UBA7185 sp017622155	54.31	2.586	41.38	395	1185683	1501	3001.7	13146	3169	43.91	1845	15846	0.625514	0.166764	0.163509	0.126556	0	0	0	0.226422	0.127737	0.102211	0.22575	0	0	0.30131	0.120475	0.119879	0.178957	0.267454	0	0	0	0.199727	0.04487	0.069778	0.361574	1.63913
MAG4168	TS-SX10_BDME192003847-1a_bin.25.strict	TS-SX10	Single-sample assemblies	TS-SX10_bin.25.strict	d__Bacteria	p__Firmicutes_B	c__Peptococcia	o__Peptococcales	f__Peptococcaceae	g__UBA7185	s__UBA7185 sp017622155	51.88	3.448	34.64	1535	1765709	500	1150.3	9822	1248	44.22	609	24386	0.790872	0.28152	0.235011	0.202928	0	0	0	0.25293	0.184699	0.110688	0.039674	0.052575	0	0.275941	0.116849	0.163096	0.382583	0	0	0	0	0.245842	0	0.048218	0.567208	0.496403
MAG1617	HS-GZ1_BDME192004091-1a_bin.36.strict	HS-GZ1	Single-sample assemblies	HS-GZ1_bin.36.strict	d__Bacteria	p__Firmicutes_B	c__Peptococcia	o__Peptococcales	f__Peptococcaceae	g__UBA7185	s__UBA7185 sp017622155	62.86	3.7	44.36	372	1143834	501	3074.8	19850	3977	43.9	1729	15183	0.559945	0.15201	0.185522	0.153227	0.024442	0	0.088872	0.207017	0.140865	0.078566	0.218608	0.046525	0	0.225214	0.071729	0.090917	0.210602	0.184271	0	0	0	0.201261	0.040081	0.080903	0.324506	1.29896
MAG4140	STHS-SD9_BDME192003962-1a_bin.28.strict	STHS-SD9	Single-sample assemblies	STHS-SD9_bin.28.strict	d__Bacteria	p__Firmicutes_B	c__Peptococcia	o__Peptococcales	f__Peptococcaceae	g__UBA7185	s__UBA7185 sp017399005	52.35	0	52.35	382	1161900	508	3041.6	15501	4155	46.32	1715	15342	0.177161	0.337689	0	0	0.062837	0.233698	0	0	0.064775	0	0	0	0.196789	0.016662	0	0.100592	0	0.242075	0	0	0.065525	0.111089	0.732962	0.049293	0	0.072593
MAG5681	YG-SC1_BDME192003908-1a_bin.13.orig	YG-SC1	Single-sample assemblies	YG-SC1_bin.13.orig	d__Bacteria	p__Firmicutes_B	c__Peptococcia	o__Peptococcales	f__Peptococcaceae	g__UBA7185	s__UBA7185 sp017399005	65.91	2.674	52.54	370	1294342	1505	3498.2	12710	3967	46.16	1952	17228	0.31543	0.018821	0	0	0	0	0	0.076066	0	0	0.106888	0	0	0.0689635	0	0.09805	0.170159	0	0.0291225	0	0	0.113953	0.16411	0.028201	0	0.088521
MAG5549	XG-XJ7_BDME192004047-1a_bin.45.strict	XG-XJ7	Single-sample assemblies	XG-XJ7_bin.45.strict	d__Bacteria	p__Firmicutes_B	c__Peptococcia	o__Peptococcales	f__Peptococcaceae	g__UBA7185	s__UBA7185 sp017399005	70.78	2.742	57.07	456	1469195	502	3221.9	18380	3936	46.03	1837	19433	0.072815	0.25857	0	0	0	0.194555	0	0	0.04774	0	0	0	0.265329	0	0	0	0	0.233422	0	0	0.369017	0	0.684548	0	0	0.073466
MAG5486	XG-XJ5_BDME192004045-1a_bin.6.orig	XG-XJ5	Single-sample assemblies	XG-XJ5_bin.6.orig	d__Bacteria	p__Firmicutes_B	c__Peptococcia	o__Peptococcales	f__Peptococcaceae	g__UBA7185	s__UBA7185 sp017399005	64.8	2.912	50.24	387	1322337	1504	3416.9	14267	3807	46.3	1915	17366	0.137106	0.035207	0	0	0.023784	0.369466	0	0	0	0	0	0	0.162371	0	0	0.046184	0	0.100238	0	0	0.168244	0.020742	0.24994	0.058704	0	0.157898
MAG5780	YG-SC6_BDME192003913-1a_bin.14.strict	YG-SC6	Single-sample assemblies	YG-SC6_bin.14.strict	d__Bacteria	p__Firmicutes_B	c__Peptococcia	o__Peptococcales	f__Peptococcaceae	g__UBA7185	s__UBA7185 sp017399005	52.58	3.448	35.34	373	931012	500	2496	9894	2789	46.02	1581	12355	0.377269	0	0	0	0	0	0	0.125446	0	0	0.126833	0	0	0	0	0.0039415	0.18541	0	0	0	0	0.023025	0.172072	0	0	0.139325
MAG468	BG-SC8_BDME192004118-1a_bin.27.strict	BG-SC8	Single-sample assemblies	BG-SC8_bin.27.strict	d__Bacteria	p__Firmicutes_B	c__Peptococcia	o__Peptococcales	f__Peptococcaceae	g__UBA7185	s__UBA7185 sp017399005	77.52	3.822	58.41	370	1561998	501	4221.6	30359	5624	45.96	2054	20606	0.245721	0.396942	0	0	0.112233	0.367855	0	0.097623	0.061165	0	0.091842	0	0.515488	0.100216	0	0.15977	0.052609	0.33938	0.013972	0	0.376275	0.246379	0.777844	0.144633	0	0.311187
MAG4353	WG-GZ3_BDME192004103-1a_bin.23.strict	WG-GZ3	Single-sample assemblies	WG-GZ3_bin.23.strict	d__Bacteria	p__Firmicutes_B	c__Peptococcia	o__Peptococcales	f__Peptococcaceae	g__UBA7185	s__UBA7185 sp017399005	54.07	3.928	34.43	404	1021968	500	2529.6	10558	2940	46.34	1592	13560	0.354204	0	0	0	0	0	0	0.135937	0	0	0.172053	0	0	0.018019	0	0	0.293692	0	0	0	0	0.069605	0.222613	0	0	0.210035
MAG5430	XG-XJ4_BDME192004044-1a_bin.40.permissive	XG-XJ4	Single-sample assemblies	XG-XJ4_bin.40.permissive	d__Bacteria	p__Firmicutes_B	c__Peptococcia	o__Peptococcales	f__Peptococcaceae	g__UBA7185	s__UBA7185 sp017399005	77.64	3.961	57.835	361	1648963	500	4567.8	29142	6870	45.84	2352	21703	0.109476	0.231004	0	0	0.02897	0.734129	0	0	0.099098	0	0.037468	0	0.18166	0	0	0.05289	0	4.50196	0	0	0.432788	0.085805	1.05964	0.018792	0	0.107427
MAG1142	DS-JL5_BDME192003872-1a_bin.40.orig	DS-JL5	Single-sample assemblies	DS-JL5_bin.40.orig	d__Bacteria	p__Firmicutes_B	c__Peptococcia	o__Peptococcales	f__Peptococcaceae	g__UBA7185	s__UBA7185 sp017399005	76.04	4.302	54.53	344	1686688	1528	4903.2	39434	5957	45.92	2429	22309	0.167597	0.346279	0	0	0.033517	0.572667	0.073348	0.0781	0.149455	0	0.068946	0	0.262173	0.070846	0	0.080173	0	0.558877	0	0	0.352736	0.120546	0.89086	0.036263	0	0.138945
MAG579	CG-QH5_BDME192004125-1a_bin.15.strict	CG-QH5	Single-sample assemblies	CG-QH5_bin.15.strict	d__Bacteria	p__Firmicutes_B	c__Peptococcia	o__Peptococcales	f__Peptococcaceae	g__UBA7185	s__UBA7185 sp017399005	83.29	4.369	61.445	366	1781196	500	4866.7	45797	8848	45.87	2302	23328	0.641373	0.125171	0.076418	0	0.075515	0.069385	0.159994	0.346213	0	0	0.439924	0	0.041446	0.160425	0	0.271582	0.185082	0.098428	0.360636	0	0.025603	0.162521	0.38147	0.105834	0	0.343521
MAG5294	XG-XJ10_BDME192004050-1a_bin.24.strict	XG-XJ10	Single-sample assemblies	XG-XJ10_bin.24.strict	d__Bacteria	p__Bacteroidota	c__Bacteroidia	o__Bacteroidales	f__Muribaculaceae	g__UBA7173	s__UBA7173 sp004557825	87.72	3.301	71.215	109	2203684	502	20217.3	289636	82038	55.09	26901	26374	0.005517	0.006864	0.006483	0.005449	0.003064	0.056209	0.002436	0.002626	0.006089	0.007637	0.008368	0.004717	0.079885	0.004154	0.009306	0.006595	0.003299	0.020054	0.00715	0.001788	0.057674	0.004657	0.00292	0.003042	0.00521	0.007817
MAG4483	WG-HB10_BDME192004089-1a_bin.12.strict	WG-HB10	Single-sample assemblies	WG-HB10_bin.12.strict	d__Bacteria	p__Firmicutes	c__Bacilli	o__Mycoplasmatales	f__Metamycoplasmataceae	g__UBA710	s__UBA710 sp017511585	98.12	0	98.12	35	717193	530	20491.2	142382	66760	23.12	12080	4987	0.008749	0	0	0	0	0.108674	0.04601	0	0	0.005465	0.11413	0.004615	0.015363	0.281288	0.068748	0	0	0	0	0	0	0.687833	0.275239	0	0	0.007996
MAG4727	WG-HB8_BDME192004088-1a_bin.9.strict	WG-HB8	Single-sample assemblies	WG-HB8_bin.9.strict	d__Bacteria	p__Firmicutes	c__Bacilli	o__Mycoplasmatales	f__Metamycoplasmataceae	g__UBA710	s__UBA710 sp017511585	88.06	0.225	86.935	99	645043	501	6515.6	36084	11250	22.82	3717	4428	0.010854	0	0	0	0	0.114953	0.069768	0	0	0	0.105962	0	0	0.183764	0.05055	0	0	0	0	0	0	0.585576	0.165689	0	0	0
MAG4361	WG-GZ4_BDME192004104-1a_bin.1.orig	WG-GZ4	Single-sample assemblies	WG-GZ4_bin.1.orig	d__Bacteria	p__Firmicutes	c__Bacilli	o__Mycoplasmatales	f__Metamycoplasmataceae	g__UBA710	s__UBA710 sp017511585	97.36	1.035	92.185	36	713582	1636	19821.7	138965	40324	22.78	8079	4915	0.020822	0	0	0.009792	0	0.075818	0	0	0	0.05265	0.145682	0.014029	0	0.212246	0.067002	0	0	0	0	0	0	0.721127	0.217591	0	0	0
MAG401	BG-SC4_BDME192004114-1a_bin.9.permissive	BG-SC4	Single-sample assemblies	BG-SC4_bin.9.permissive	d__Bacteria	p__Firmicutes	c__Bacilli	o__Mycoplasmatales	f__Metamycoplasmataceae	g__UBA710	s__UBA710 sp017511585	63.5	1.754	54.73	114	485466	506	4258.5	20658	5418	22.41	2352	3371	0	0	0	0	0	0.83315	0.565417	0	0	0.042282	0.185375	0	0	0.132302	0	0	0.047306	0	0	0	0	4.50013	0.061549	0	0	0.059363
MAG84	BEG-SC10_BDME192003905-1a_bin.21.strict	BEG-SC10	Single-sample assemblies	BEG-SC10_bin.21.strict	d__Bacteria	p__Firmicutes	c__Bacilli	o__Mycoplasmatales	f__Metamycoplasmataceae	g__UBA710	s__UBA710 sp017511585	97.9	1.912	88.34	108	799878	500	7406.3	98286	24733	23.41	2692	5645	0.02687	0	0	0	0	0.123112	0.090246	0	0	0.027548	0.15432	0.026478	0.017235	0.278021	0.142318	0	0	0	0	0	0	0.882847	0.3236	0	0.003994	0.015963
MAG4346	WG-GZ3_BDME192004103-1a_bin.14.strict	WG-GZ3	Single-sample assemblies	WG-GZ3_bin.14.strict	d__Bacteria	p__Firmicutes	c__Bacilli	o__Mycoplasmatales	f__Metamycoplasmataceae	g__UBA710	s__UBA710 sp017511585	79.21	2.518	66.62	123	588983	508	4788.5	33965	7718	23.22	2328	4093	0	0	0	0	0	0.17393	0.14619	0	0	0	0	0	0	0.044656	0	0	0	0	0	0	0	0.388978	0	0	0	0
MAG58	STHS-SD9_BDME192003962-1a_bin.12.permissive	STHS-SD9	Single-sample assemblies	STHS-SD9_bin.12.permissive	d__Archaea	p__Thermoplasmatota	c__Thermoplasmata	o__Methanomassiliicoccales	f__Methanomethylophilaceae	g__UBA71	s__UBA71 sp017935945	52.56	1.987	42.625	221	661127	509	2991.5	10813	3312	56.09	1879	8142	0.821023	1.02519	0.238861	0.787159	0.252829	0	0.649355	0.525121	0.783622	0.369753	0.490662	0.186466	0.269072	1.42569	0.551694	0.51943	0.326563	0	1.10295	0.326724	0.471549	0.722974	0	0.940665	0	1.0298
MAG19	GG-SD2_BDME192004152-1a_bin.21.strict	GG-SD2	Single-sample assemblies	GG-SD2_bin.21.strict	d__Archaea	p__Thermoplasmatota	c__Thermoplasmata	o__Methanomassiliicoccales	f__Methanomethylophilaceae	g__UBA71	s__UBA71 sp017935945	62.77	3.062	47.46	670	941329	500	1405	6345	1760	54.94	710	12235	0.484871	0.693249	0.122645	0.483365	0.18547	0	0.527572	0.299095	0.618089	0.244032	0.36689	0.115258	0.191957	4.26576	0.369905	0.318848	0.215928	0	0.616826	0.251439	0.353989	0.392984	0	0.519151	0	0.706908
MAG7	CG-QH11_BDME192004129-1a_bin.9.strict	CG-QH11	Single-sample assemblies	CG-QH11_bin.9.strict	d__Archaea	p__Thermoplasmatota	c__Thermoplasmata	o__Methanomassiliicoccales	f__Methanomethylophilaceae	g__UBA71	s__UBA71 sp017935945	58.38	3.225	42.255	148	990318	535	6691.3	46029	11764	52.86	3066	12944	1.03316	0.532776	0.209908	0.432213	0.130404	0.040521	0.836967	0.701765	0.533766	0.17407	0.354705	0.089939	0.133365	1.04455	0.245988	0.289571	0.191246	0	1.94807	0.361222	0.263678	0.455095	0.032742	0.705086	0	0.626108
MAG10	CG-QH4_BDME192004124-1a_bin.5.strict	CG-QH4	Single-sample assemblies	CG-QH4_bin.5.strict	d__Archaea	p__Thermoplasmatota	c__Thermoplasmata	o__Methanomassiliicoccales	f__Methanomethylophilaceae	g__UBA71	s__UBA71 sp017507885	85.44	2.461	73.135	180	1636893	501	9093.9	69221	22742	56.74	5756	17858	0.01007	0.763995	0	0.272864	0	0.042088	0	0.663005	0.749331	0.81912	0.805265	0.609973	0	1.0307	1.23925	0.017286	0.014831	0.069303	6.12891	0.808391	0.044298	0.390841	0.015185	0.897129	0	0.00896
MAG1933	HS-JL1_BDME192003930-1a_bin.33.orig	HS-JL1	Single-sample assemblies	HS-JL1_bin.33.orig	d__Bacteria	p__Firmicutes_A	c__Clostridia	o__Oscillospirales	f__Acutalibacteraceae	g__UBA6857	s__UBA6857 sp017522205	50.15	1.724	41.53	152	996915	1502	6558.7	36946	8529	41.51	3306	11902	0	0	0	0.049397	0.716127	0	0	0.15003	0	0.06795	0	0.061129	0	0.133251	0.110593	0	0	0.028266	0.104965	0	0	0.0570225	0.070089	0.099863	0.107533	0
MAG5450	XG-XJ5_BDME192004045-1a_bin.17.orig	XG-XJ5	Single-sample assemblies	XG-XJ5_bin.17.orig	d__Bacteria	p__Firmicutes_A	c__Clostridia	o__Oscillospirales	f__Acutalibacteraceae	g__UBA6857	s__UBA6857 sp017522205	64.85	3.54	47.15	520	1942873	1501	3736.3	18036	4445	42.01	1985	23272	0	0	0	0	0.192159	0	0	0.033324	0	0	0	0	0	0.033471	0.072361	0	0	0	0	0	0	0.048036	0	0.04835	0.037592	0
MAG4571	WG-HB2_BDME192004082-1a_bin.7.strict	WG-HB2	Single-sample assemblies	WG-HB2_bin.7.strict	d__Bacteria	p__Firmicutes_A	c__Clostridia	o__Oscillospirales	f__Acutalibacteraceae	g__UBA6857	s__UBA6857 sp017522205	83.08	3.982	63.17	401	2204089	503	5496.5	40705	11091	41.54	2642	26529	0	0	0.013469	0.072916	1.16981	0.03921	0	0.224592	0	0.057224	0	0.060251	0	0.118702	0.113806	0	0	0.06511	0.111658	0	0	0.08487	0.060391	0.136001	0.140682	0
MAG4151	STHS-SD9_BDME192003962-1a_bin.44.strict	STHS-SD9	Single-sample assemblies	STHS-SD9_bin.44.strict	d__Bacteria	p__Firmicutes_A	c__Clostridia	o__Oscillospirales	f__Acutalibacteraceae	g__UBA6857	s__UBA6857 sp017522205	89.37	4.159	68.575	320	2428217	500	7588.2	61810	22162	41.56	5083	28889	0.02395	0.023631	0.024915	0.121172	0.883723	0.034945	0	0.194579	0.005115	0.134539	0.012806	0.114326	0	0.174155	0.237755	0.030032	0.021317	0.034869	0.155652	0.014193	0.008033	0.079245	0.103543	0.147447	0.158819	0.018236
MAG2090	HS-JL9_BDME192003938-1a_bin.12.strict	HS-JL9	Single-sample assemblies	HS-JL9_bin.12.strict	d__Bacteria	p__Firmicutes_A	c__Clostridia	o__Oscillospirales	f__Acutalibacteraceae	g__UBA6857	s__UBA6857 sp017522205	85.17	4.175	64.295	304	2437432	500	8017.9	67596	22663	41.73	3995	29072	0	0	0	0.164694	0.200293	0	0	0.0843	0	0.042881	0	0.037178	0	0.069991	0.052381	0	0	0	0.087337	0	0	0.033346	0.021109	0.084011	0.055949	0
MAG1358	HS-AH12_BDME192003802-1a_bin.2.orig	HS-AH12	Single-sample assemblies	HS-AH12_bin.2.orig	d__Bacteria	p__Firmicutes_A	c__Clostridia	o__Oscillospirales	f__Acutalibacteraceae	g__UBA6857	s__UBA6857 sp017522205	60.67	4.482	38.26	439	1866706	1508	4252.2	22253	5208	41.46	2147	22233	0	0	0	0.672988	0.167463	0	0	0.233724	0	0.081088	0	0.062917	0	0.125763	0.170811	0	0	0	0.154053	0	0	0.055785	0.085847	0.109368	0.281001	0
MAG441	BG-SC7_BDME192004117-1a_bin.16.orig	BG-SC7	Single-sample assemblies	BG-SC7_bin.16.orig	d__Bacteria	p__Firmicutes_A	c__Clostridia	o__Oscillospirales	f__Acutalibacteraceae	g__UBA6857	s__UBA6857 sp017517865	82.82	3.845	63.595	483	2144468	1501	4439.9	21454	5214	43.47	2238	25485	0	0.045517	0.099407	0.311284	0.95267	0	0	0	0	0.276024	0.035052	0.035827	0	0.084333	0.160855	0.030913	0	0	0.286668	0.053236	0	0.03731	0.105284	0.148604	1.35721	0.228749
MAG416	BG-SC5_BDME192004115-1a_bin.3.strict	BG-SC5	Single-sample assemblies	BG-SC5_bin.3.strict	d__Bacteria	p__Firmicutes_A	c__Clostridia	o__Oscillospirales	f__Acutalibacteraceae	g__UBA6857	s__UBA6857 sp017517865	55.26	4.25	34.01	290	1323964	501	4565.4	21187	7592	44.63	2171	15682	0	0.056745	0.096909	0.321834	1.81034	0	0	0	0	0.32699	0.064811	0.029066	0	0.078866	0.161959	0	0	0	0.378282	0.062916	0	0.06934	0.097092	0.186932	1.90214	0.264196
MAG3763	SCG-XJ1_BDME192003813-1a_bin.21.strict	SCG-XJ1	Single-sample assemblies	SCG-XJ1_bin.21.strict	d__Bacteria	p__Firmicutes_A	c__Clostridia	o__Oscillospirales	f__Acutalibacteraceae	g__UBA6857	s__UBA6857 sp017435665	81.76	1.403	74.745	278	1698809	502	6110.8	38583	10302	43.37	2884	20772	0.499196	0.581339	0.252482	2.82577	0.136723	0.011207	11.3292	0.182807	1.10657	0.511407	0.14536	0.326275	0.667178	0.862567	0.331643	0.190312	0.059225	0.298617	0.090166	0.160598	1.84304	0.57073	0.701084	1.3732	0.477217	0.036951
MAG2778	HS-SX1_BDME192004026-1a_bin.19.strict	HS-SX1	Single-sample assemblies	HS-SX1_bin.19.strict	d__Bacteria	p__Firmicutes_A	c__Clostridia	o__Oscillospirales	f__Acutalibacteraceae	g__UBA6857	s__UBA6857 sp017425745	63.43	1.724	54.81	406	1889627	500	4654.3	34187	7977	40.77	2441	22083	0	0.042308	0.024915	0.11426	0.044398	0	0	0.026526	0	0.064932	0.029695	0.182611	0	0.094748	0.05605	0.744627	0.03375	0	0.030513	0.025255	0	0.047221	0.221739	0.032732	0.095829	0.023912
MAG5458	XG-XJ5_BDME192004045-1a_bin.26.orig	XG-XJ5	Single-sample assemblies	XG-XJ5_bin.26.orig	d__Bacteria	p__Firmicutes_A	c__Clostridia	o__Oscillospirales	f__Acutalibacteraceae	g__UBA6857	s__UBA6857 sp017396515	67.39	0	67.39	239	1897017	1520	7937.3	44803	10479	43.55	4073	22829	0.097341	0.114793	0	0	0.165986	0	0.028438	0.184313	0.039051	0.021712	0	0	0.030138	0.045488	0.017976	0	0.020468	0.16992	0.029274	0.024048	0.0510325	0.050923	0.028555	0	0.038	0
MAG3849	SCG-XJ4_BDME192003816-1a_bin.4.orig	SCG-XJ4	Single-sample assemblies	SCG-XJ4_bin.4.orig	d__Bacteria	p__Firmicutes_A	c__Clostridia	o__Oscillospirales	f__Acutalibacteraceae	g__UBA6857	s__UBA6857 sp017396515	66.33	2.742	52.62	177	1918000	1505	10836.2	85961	17509	43.33	5337	23075	0.18041	0.112344	0.035568	0.012336	0.135912	0	0.038732	0.245251	0.023227	0.027948	0	0	0	0.043307	0.022792	0	0.039159	0	0.044308	0.020703	0	0.055955	0.008979	0	0.052206	0
MAG2488	HS-QH1_BDME192003950-1a_bin.2.orig	HS-QH1	Single-sample assemblies	HS-QH1_bin.2.orig	d__Bacteria	p__Firmicutes_A	c__Clostridia	o__Oscillospirales	f__Acutalibacteraceae	g__UBA6857	s__UBA6857 sp017396515	89.9	3.914	70.33	273	2175131	1529	7967.5	42022	10577	43.36	3765	26231	0.048211	0.063911	0.002734	0	0.151641	0	0	0.091163	0	0	0	0	5.40941	0	0	0	0	0	0	0	0	0	0	0	0.000144	0
MAG5014	WS-QH10_BDME192004138-1a_bin.11.strict	WS-QH10	Single-sample assemblies	WS-QH10_bin.11.strict	d__Bacteria	p__Firmicutes_A	c__Clostridia	o__Oscillospirales	f__Acutalibacteraceae	g__UBA6857	s__UBA6857 sp015066105	92.08	1.342	85.37	205	2054982	501	10024.3	64578	22765	45.32	5496	25143	0.018284	0.08622	0.027452	0.837961	3.48697	0.037092	0.017091	0.216707	0.012722	0.111744	0.052559	0.075584	0.223665	0.169859	0.100974	0.034614	0.084668	0	0.587978	0.135527	0.023582	0.110769	0.082005	0.221553	0.505281	0.256248
MAG2097	HS-JL9_BDME192003938-1a_bin.5.strict	HS-JL9	Single-sample assemblies	HS-JL9_bin.5.strict	d__Bacteria	p__Firmicutes_A	c__Clostridia	o__Oscillospirales	f__Acutalibacteraceae	g__UBA6857	s__UBA6857 sp015066045	89.61	2.467	77.275	209	2118726	504	10137.4	88911	21873	45.13	6028	22746	0	0	0	0.099694	0.04171	0	0	0.030957	0	0	0	0	0	0.038275	0	0.092854	0	0	0	0	0	0.215044	0	0	0.039343	0.151309
MAG236	BEG-SC6_BDME192003901-1a_bin.13.strict	BEG-SC6	Single-sample assemblies	BEG-SC6_bin.13.strict	d__Bacteria	p__Firmicutes_A	c__Clostridia	o__Oscillospirales	f__Acutalibacteraceae	g__UBA6857	s__UBA6857 sp015066045	68.02	3.448	50.78	297	1899582	502	6395.9	38607	11521	45.37	3275	20458	0	0.04798	0.012186	0.190782	0.117785	0	0	0.173409	0	0.050898	0	0.112039	0	0.144221	0.040219	0.202286	0	0	0.057616	0.024393	0	0.362731	0.09342	0.004136	0.300567	0.122377
MAG2591	HS-QH6_BDME192003955-1a_bin.36.orig	HS-QH6	Single-sample assemblies	HS-QH6_bin.36.orig	d__Bacteria	p__Bacteroidota	c__Bacteroidia	o__Bacteroidales	f__Bacteroidaceae	g__UBA6398	s__UBA6398 sp003150315	81.31	0.557	78.525	139	2026341	1572	14578	67971	21361	44.97	7298	26337	0	0	0	0	0	0	0	0	0	0	0	0	0	0	0	0	0	0	0	0	0	0	0	0	0	0
MAG5396	XG-XJ3_BDME192004043-1a_bin.38.orig	XG-XJ3	Single-sample assemblies	XG-XJ3_bin.38.orig	d__Bacteria	p__Firmicutes_A	c__Clostridia	o__Christensenellales	f__UBA1242	g__UBA6345	s__UBA6345 sp017409005	82.5	0	82.5	75	1198536	692	15980.5	94006	26028	32.5	8266	10403	0.018881	0.017999	0.050832	0.082946	0.018239	13.6003	0.539159	0.015036	0	0.023222	0.040396	0.062361	0.013425	0.053601	0.24078	0.044904	0.017735	0.710703	0.008309	0.007906	1.04382	0.109906	0.004944	0	0	0.291931
MAG949	DLS-XJ8_BDME192003895-1a_bin.37.strict	DLS-XJ8	Single-sample assemblies	DLS-XJ8_bin.37.strict	d__Bacteria	p__Firmicutes_A	c__Clostridia	o__Oscillospirales	f__Acutalibacteraceae	g__UBA5905	s__UBA5905 sp017423825	94.87	1.588	86.93	112	1377318	501	12297.5	117628	41467	52.83	14123	17587	0	0	0	0	0.069141	0	0	0	0	0.145287	0	0.064533	0.378	0	0	0.337582	0	0	0	0	0	0	0	0	0.408869	0
MAG4429	WG-GZ7_BDME192004107-1a_bin.13.orig	WG-GZ7	Single-sample assemblies	WG-GZ7_bin.13.orig	d__Bacteria	p__Firmicutes_A	c__Clostridia	o__Oscillospirales	f__Acutalibacteraceae	g__UBA5905	s__UBA5905 sp017415515	52.19	4.31	30.64	286	1190902	1500	4164	16953	5102	55.49	2153	14057	2.15093	1.32684	0.521041	0.907476	0.49359	0.570704	1.72902	0.270979	0.0282775	0.745294	0.111127	0.720941	0.187778	1.2875	1.15752	0.636061	1.14096	0.540543	0.135219	0.445548	3.0516	1.68954	0.419393	0.67514	0.571742	0.686379
MAG1816	HS-HB2_BDME192004142-1a_bin.11.orig	HS-HB2	Single-sample assemblies	HS-HB2_bin.11.orig	d__Bacteria	p__Firmicutes	c__Bacilli	o__RF39	f__UBA660	g__UBA5578	s__UBA5578 sp002425325	89.5	3.116	73.92	169	1431940	1514	8473	44143	11748	24.79	3656	7633	0.083194	0.087552	0.069043	0.101547	0.040935	0.028238	0.047845	0.05808	0.112898	0.063719	0.047336	0.124014	0.19438	0.090428	0.126221	0.153452	0.031705	0.062153	0.083111	0.101819	0.04464	0.08667	0.943402	0	0.109172	0.026779
MAG2178	HS-JM6_BDME192004076-1a_bin.10.strict	HS-JM6	Single-sample assemblies	HS-JM6_bin.10.strict	d__Bacteria	p__Firmicutes	c__Bacilli	o__RF39	f__UBA660	g__UBA5578	s__UBA5578 sp002425325	85.65	3.932	65.99	56	1266953	500	22624.2	290461	177264	24.53	41006	6321	0.216487	0.196773	0.178956	0.353475	0.052902	0.185224	0.126635	0.158602	0.251993	0.134357	0.071868	0.273492	0.113166	0.168262	0.305223	0.195009	0.116344	0.165983	0.127611	0.108982	0.17158	0.161366	0.410642	0.007916	0.21654	0.081377
MAG1364	HS-AH1_BDME192003793-1a_bin.1.orig	HS-AH1	Single-sample assemblies	HS-AH1_bin.1.orig	d__Bacteria	p__Firmicutes_A	c__Clostridia	o__Oscillospirales	f__CAG-272	g__UBA4717	s__UBA4717 sp015064205	96.12	0.559	93.325	101	1774773	1533	17572	137590	31660	41.92	8966	20614	0.081617	0.072406	0.092149	5.27766	0.048745	0.023642	0.091001	0.07324	0.038035	0.095729	0.069781	0.072742	0.025759	0.084696	0.083989	0.08143	0.090501	0.031838	0.071334	0.045697	0.027414	0.079535	0.050712	0.042081	0.073385	0.092535
MAG3964	STHS-SD10_BDME192003963-1a_bin.10.orig	STHS-SD10	Single-sample assemblies	STHS-SD10_bin.10.orig	d__Bacteria	p__Firmicutes_A	c__Clostridia	o__Christensenellales	f__UBA1242	g__UBA4647	s__UBA4647 sp017465925	76.24	2.68	62.84	121	1245702	1513	10295.1	43607	16300	28.8	4294	9534	0.031354	0.042893	0.021192	0.022853	0	0	0.012957	0.018274	0	0.049467	0.011113	0.023399	0	0.113758	0.07017	0.018164	0.008668	0.02094	1.16723	0.301999	0.015083	0.019563	0	0.022752	0.01308	0.009219
MAG4646	WG-HB5_BDME192004085-1a_bin.57.orig	WG-HB5	Single-sample assemblies	WG-HB5_bin.57.orig	d__Bacteria	p__Firmicutes_A	c__Clostridia	o__Christensenellales	f__Borkfalkiaceae	g__UBA4636	s__UBA4636 sp017507595	72.25	1.247	66.015	71	1347393	502	18977.4	139274	35326	46.28	10919	15540	0.035222	0.411829	0.427678	0.534961	0	0	0	0.158315	0.096597	0.026724	0.016246	0	0	1.27523	0.124811	0.275645	0	0	0.016134	0.057254	0	0.203186	0.018651	0.134262	0.10277	0.553805
MAG4590	WG-HB3_BDME192004083-1a_bin.34.orig	WG-HB3	Single-sample assemblies	WG-HB3_bin.34.orig	d__Bacteria	p__Firmicutes_A	c__Clostridia	o__Christensenellales	f__Borkfalkiaceae	g__UBA4636	s__UBA4636 sp017507595	56.56	2.482	44.15	210	944557	1503	4497.9	19810	5553	46.93	2290	10997	0	0.254516	0.25977	0.362147	0	0	0	0.112122	0.058318	0	0	0	0	0.859953	0.043587	0.138328	0	0	0	0	0	0.11048	0	0.075435	0.067478	0.352952
MAG1719	HS-GZ6_BDME192004096-1a_bin.14.orig	HS-GZ6	Single-sample assemblies	HS-GZ6_bin.14.orig	d__Bacteria	p__Firmicutes_A	c__Clostridia	o__Christensenellales	f__Borkfalkiaceae	g__UBA4636	s__UBA4636 sp017399185	91.05	0.884	86.63	92	1511269	1577	16426.8	76430	25789	41.32	9074	16067	0.093466	0.232449	0.043522	0.21076	0.049801	0	0	0.011396	0.170735	0.071176	0.13425	0.147306	0	0.387183	0.152858	0.217895	0.007626	0	0.192963	0.007351	0	0.459953	0.008083	0.134401	0.158451	0.333043
MAG4049	STHS-SD3_BDME192003976-1a_bin.5.orig	STHS-SD3	Single-sample assemblies	STHS-SD3_bin.5.orig	d__Bacteria	p__Firmicutes_A	c__Clostridia	o__Christensenellales	f__Borkfalkiaceae	g__UBA4636	s__UBA4636 sp017399185	68.76	1.014	63.69	337	962478	1513	2856	12883	2990	41.58	1798	10375	0	0.253815	0	0.165754	0	0	0	0	0.147587	0.001275	0.071854	0.128883	0	0.41208	0.130794	0.178576	0	0	0.143684	0	0	0.431136	0	0.098825	0.116806	0.26278
MAG1599	HS-GZ10_BDME192004100-1a_bin.41.orig	HS-GZ10	Single-sample assemblies	HS-GZ10_bin.41.orig	d__Bacteria	p__Firmicutes_A	c__Clostridia	o__Christensenellales	f__Borkfalkiaceae	g__UBA4636	s__UBA4636 sp017399185	56.37	1.209	50.325	286	844861	1501	2954.1	10275	3213	41.84	1757	9098	0	0.093926	0	0.077332	0	0	0	0	0.038874	0	0	0.063199	0	0.183448	0.078581	0.098144	0	0	0.05243	0	0	0.217647	0	0.055261	0.064617	0.200852
MAG4130	STHS-SD9_BDME192003962-1a_bin.11.orig	STHS-SD9	Single-sample assemblies	STHS-SD9_bin.11.orig	d__Bacteria	p__Firmicutes_A	c__Clostridia	o__Christensenellales	f__Borkfalkiaceae	g__UBA4636	s__UBA4636 sp017399185	52.91	1.724	44.29	295	762679	1502	2585.4	8651	2566	41.94	1741	8283	0	0.335148	0	0.123003	0	0	0	0	0.077635	0	0	0.07544	0	0.444995	0.074956	0.123993	0	0	0.114032	0	0	0.270692	0	0.045512	0	0.148701
MAG1605	HS-GZ1_BDME192004091-1a_bin.14.strict	HS-GZ1	Single-sample assemblies	HS-GZ1_bin.14.strict	d__Bacteria	p__Firmicutes_A	c__Clostridia	o__Christensenellales	f__Borkfalkiaceae	g__UBA4636	s__UBA4636 sp017399185	79.78	2.819	65.685	283	1172802	507	4144.2	27002	6246	41.62	2089	12696	0.04503	0.157445	0	0.174592	0.022108	0	0	0	0.115664	0.035746	0.065488	0.121314	0	0.305773	0.097393	0.164237	0	0	0.107764	0	0	0.385952	0	0.093875	0.098829	0.35085
MAG1038	DS-JL2_BDME192003869-1a_bin.2.orig	DS-JL2	Single-sample assemblies	DS-JL2_bin.2.orig	d__Bacteria	p__Bacteroidota	c__Bacteroidia	o__Bacteroidales	f__Bacteroidaceae	g__UBA4372	s__UBA4372 sp900766785	95.87	2.168	85.03	138	2740497	1772	19858.7	68628	34203	49.98	10507	36005	0	0	0	0	0	0	0	0	0	0	0	0	0	0	0	0	0	0	0	0	0	0	0	0	0	0
MAG224	BEG-SC5_BDME192003900-1a_bin.43.orig	BEG-SC5	Single-sample assemblies	BEG-SC5_bin.43.orig	d__Bacteria	p__Bacteroidota	c__Bacteroidia	o__Bacteroidales	f__Bacteroidaceae	g__UBA4372	s__UBA4372 sp900320565	65.51	3.448	48.27	547	2016427	1523	3686.3	14434	4111	51.04	2068	26312	0	0	0	0	0	0	0	0	0	0	0	0	0	0	0	0	0	0	0	0	0	0	0	0	0	0
MAG5350	XG-XJ2_BDME192004042-1a_bin.19.orig	XG-XJ2	Single-sample assemblies	XG-XJ2_bin.19.orig	d__Bacteria	p__Bacteroidota	c__Bacteroidia	o__Bacteroidales	f__Bacteroidaceae	g__UBA4372	s__UBA4372 sp900320435	74.1	4.76	50.3	327	1794727	1502	5488.5	29338	6824	57.77	2907	19546	0	0	0	0	0	0.043625	0	0	0	0	0	0	0	0	0	0	0.042778	0.530534	0	0	0	0	0	0	0	0
MAG5082	WS-QH7_BDME192004136-1a_bin.8.orig	WS-QH7	Single-sample assemblies	WS-QH7_bin.8.orig	d__Bacteria	p__Bacteroidota	c__Bacteroidia	o__Bacteroidales	f__Bacteroidaceae	g__UBA4372	s__UBA4372 sp017935785	58.62	0	58.62	579	1977333	1501	3415.1	13158	3744	49.89	1974	25859	0	0	0	0	0	0	0	0	0	0	0	0	0	0	0	0	0	0	0	0	0	0	0	0	0	0
MAG4317	WG-GZ1_BDME192004101-1a_bin.5.orig	WG-GZ1	Single-sample assemblies	WG-GZ1_bin.5.orig	d__Bacteria	p__Bacteroidota	c__Bacteroidia	o__Bacteroidales	f__Bacteroidaceae	g__UBA4372	s__UBA4372 sp017935785	68.1	0	68.1	499	2191770	1505	4392.3	19066	5122	50.18	2329	28644	0	0	0	0	0	0	0	0	0	0	0	0	0	0	0	0	0.996287	0	0	0	0	0	0	0	0	0
MAG2697	HS-SD5_BDME192003968-1a_bin.14.orig	HS-SD5	Single-sample assemblies	HS-SD5_bin.14.orig	d__Bacteria	p__Bacteroidota	c__Bacteroidia	o__Bacteroidales	f__Bacteroidaceae	g__UBA4372	s__UBA4372 sp017935785	63.27	0	63.27	483	2174000	1512	4501	23649	5083	50.67	2420	28329	0	0	0	0	0	0	0	0	0	0	0	0	0	0	0	0	0	0	0	0	0	0	0	0	0	0
MAG2529	HS-QH3_BDME192003952-1a_bin.6.orig	HS-QH3	Single-sample assemblies	HS-QH3_bin.6.orig	d__Bacteria	p__Bacteroidota	c__Bacteroidia	o__Bacteroidales	f__Bacteroidaceae	g__UBA4372	s__UBA4372 sp017935785	50.86	0	50.86	284	1602561	1501	5642.8	25221	7130	49.81	2861	21023	0	0	0	0	0	0	0	0	0	0	0.265722	0	0.086482	0	0	0	0	0	0	0	0	0	0	0	0.179053	0
MAG167	BEG-SC1_BDME192003898-1a_bin.46.orig	BEG-SC1	Single-sample assemblies	BEG-SC1_bin.46.orig	d__Bacteria	p__Bacteroidota	c__Bacteroidia	o__Bacteroidales	f__Bacteroidaceae	g__UBA4372	s__UBA4372 sp017935785	60.31	0.693	56.845	350	1897390	1504	5421.1	21975	6551	50.85	2770	24629	0	0	0	0	0	0	0	0	0	0	0	0	0	0	0	0	0	0	0	0	0	0	0	0	0	0
MAG3285	KS-XJ5_BDME192003852-1a_bin.30.orig	KS-XJ5	Single-sample assemblies	KS-XJ5_bin.30.orig	d__Bacteria	p__Bacteroidota	c__Bacteroidia	o__Bacteroidales	f__Bacteroidaceae	g__UBA4372	s__UBA4372 sp017935785	58.83	1.018	53.74	1102	2306856	500	2093.3	23270	3619	50.76	817	30941	0	0	0	0	0	0	0	0	0	0	0	0	0	0	0	0	0	0	0	0	0	0	0	0	0	0
MAG5161	WS-XJ2_BDME192003824-1a_bin.4.orig	WS-XJ2	Single-sample assemblies	WS-XJ2_bin.4.orig	d__Bacteria	p__Bacteroidota	c__Bacteroidia	o__Bacteroidales	f__Bacteroidaceae	g__UBA4372	s__UBA4372 sp017935785	79.06	1.285	72.635	477	2203711	1501	4619.9	29282	5864	50.16	2310	28541	0	0	0	0	0	0	0	0	0	0	0	0	0	0	0	0	0	0	0	0	0	0	0	0	0	0
MAG4959	WS-JL8_BDME192003865-1a_bin.30.orig	WS-JL8	Single-sample assemblies	WS-JL8_bin.30.orig	d__Bacteria	p__Bacteroidota	c__Bacteroidia	o__Bacteroidales	f__Bacteroidaceae	g__UBA4372	s__UBA4372 sp017935785	87.77	1.499	80.275	158	2881634	1687	18238.2	81023	30709	48.85	9930	37058	0	0	0	0.006155	0	0	0	0	0	0	0	0	0	0	0	0.010445	0	0	0	0	0	0	0	0	0	0
MAG485	BG-SC9_BDME192004119-1a_bin.5.orig	BG-SC9	Single-sample assemblies	BG-SC9_bin.5.orig	d__Bacteria	p__Bacteroidota	c__Bacteroidia	o__Bacteroidales	f__Bacteroidaceae	g__UBA4372	s__UBA4372 sp017935785	92.75	1.553	84.985	285	3129808	1544	10981.8	61900	16973	48.61	4965	40278	0	0	0	0	0	0	0	0	0	0	0	0	0	0	0	0.015851	0	0	0	0	0	0	0	0	0	0
MAG1307	GG-SD4_BDME192004154-1a_bin.5.orig	GG-SD4	Single-sample assemblies	GG-SD4_bin.5.orig	d__Bacteria	p__Bacteroidota	c__Bacteroidia	o__Bacteroidales	f__Bacteroidaceae	g__UBA4372	s__UBA4372 sp017935785	87.72	1.595	79.745	219	3262242	1531	14896.1	69965	26688	48.33	7322	41606	0	0	0	0	0	0	0	0	0	0	0	0	0	0	0	0	0	0	0	0	0	0	0	0	0	0
MAG5271	WS-XJ9_BDME192003831-1a_bin.15.orig	WS-XJ9	Single-sample assemblies	WS-XJ9_bin.15.orig	d__Bacteria	p__Bacteroidota	c__Bacteroidia	o__Bacteroidales	f__Bacteroidaceae	g__UBA4372	s__UBA4372 sp017935785	58.62	1.724	50	473	2103547	1515	4447.2	18525	5305	50.18	2341	27220	0	0	0	0	0	0	0	0	0	0	0	0	0	0	0	0	0	0	0	0	0	0	0	0	0	0
MAG5021	WS-QH11_BDME192004139-1a_bin.2.orig	WS-QH11	Single-sample assemblies	WS-QH11_bin.2.orig	d__Bacteria	p__Bacteroidota	c__Bacteroidia	o__Bacteroidales	f__Bacteroidaceae	g__UBA4372	s__UBA4372 sp017935785	61.2	1.724	52.58	499	2140499	1514	4289.6	18328	4986	50.42	2314	27941	0	0	0	0	0	0	0	0	0	0	0	0	0	0	0	0	0	0	0	0	0	0	0	0	0	0
MAG2223	HS-JM8_BDME192004078-1a_bin.5.orig	HS-JM8	Single-sample assemblies	HS-JM8_bin.5.orig	d__Bacteria	p__Bacteroidota	c__Bacteroidia	o__Bacteroidales	f__Bacteroidaceae	g__UBA4372	s__UBA4372 sp017935785	65.51	1.724	56.89	456	2185689	1528	4793.2	39389	6028	50.48	2437	28347	0	0	0	0	0	0	0	0	0	0	0	0	0	0	0	0.092418	0	0	0	0	0	0	0	0	0	0
MAG2943	HS-XJ7_BDME192003884-1a_bin.10.orig	HS-XJ7	Single-sample assemblies	HS-XJ7_bin.10.orig	d__Bacteria	p__Bacteroidota	c__Bacteroidia	o__Bacteroidales	f__Bacteroidaceae	g__UBA4372	s__UBA4372 sp017935785	81.79	1.967	71.955	523	2443047	1507	4671.2	19225	6016	49.83	2317	31738	0	0	0	0	0	0	0	0	0	0	0	0	0	0	0	0	0	0	0	0	0	0	0	0	0	0
MAG2995	HS-ZJ1_BDME192004061-1a_bin.17.orig	HS-ZJ1	Single-sample assemblies	HS-ZJ1_bin.17.orig	d__Bacteria	p__Bacteroidota	c__Bacteroidia	o__Bacteroidales	f__Bacteroidaceae	g__UBA4372	s__UBA4372 sp017935785	76.28	2.029	66.135	483	2292588	1502	4746.6	21816	6074	50.3	2340	29853	0	0	0	0	0	0	0	0	0	0	0	0	0	0	0	0	0	0	0	0	0	0	0	0	0	0
MAG811	DLS-XJ10_BDME192003897-1a_bin.23.orig	DLS-XJ10	Single-sample assemblies	DLS-XJ10_bin.23.orig	d__Bacteria	p__Bacteroidota	c__Bacteroidia	o__Bacteroidales	f__Bacteroidaceae	g__UBA4372	s__UBA4372 sp017935785	71.34	2.044	61.12	297	2107461	1546	7095.8	27850	9374	50.37	3782	26986	0	0	0	0	0	0	0	0	0	0	0	0.321792	0	0	0	0	0	0	0	0	0	0	0	0	0	0
MAG2633	HS-QH8_BDME192003957-1a_bin.16.orig	HS-QH8	Single-sample assemblies	HS-QH8_bin.16.orig	d__Bacteria	p__Bacteroidota	c__Bacteroidia	o__Bacteroidales	f__Bacteroidaceae	g__UBA4372	s__UBA4372 sp017935785	78.66	2.115	68.085	394	2267404	1501	5754.8	32667	7463	50.5	2872	29309	0	0	0	0	0	0	0	0	0	0	0	0	0	0	0	0	0	0	0	0	0	0	0	0	0	0
MAG2847	HS-SX6_BDME192004031-1a_bin.5.orig	HS-SX6	Single-sample assemblies	HS-SX6_bin.5.orig	d__Bacteria	p__Bacteroidota	c__Bacteroidia	o__Bacteroidales	f__Bacteroidaceae	g__UBA4372	s__UBA4372 sp017935785	53.29	2.227	42.155	279	1457231	1504	5223.1	19145	6113	50.43	2898	18962	0	0	0	0	0	0	0	0	0	0	0	0	0	0	0	0	0	0	0	0	0	0	0	0	3.18369	0
MAG907	DLS-XJ6_BDME192003893-1a_bin.19.orig	DLS-XJ6	Single-sample assemblies	DLS-XJ6_bin.19.orig	d__Bacteria	p__Bacteroidota	c__Bacteroidia	o__Bacteroidales	f__Bacteroidaceae	g__UBA4372	s__UBA4372 sp017935785	86	2.23	74.85	300	2827587	1561	9425.3	54257	13728	49.17	4114	36433	0	0	0	0	0	0	0	0	0	0	0	7.40803	0	0	0	0	0	0	0	0	0	0	0	0	0	0
MAG3060	HS-ZJ5_BDME192004065-1a_bin.17.orig	HS-ZJ5	Single-sample assemblies	HS-ZJ5_bin.17.orig	d__Bacteria	p__Bacteroidota	c__Bacteroidia	o__Bacteroidales	f__Bacteroidaceae	g__UBA4372	s__UBA4372 sp017935785	89.75	2.242	78.54	204	3095393	1506	15173.5	129732	23779	49.13	7022	39761	0	0	0.007768	0.235033	0	0	0	0	0	0.009576	0.07871	0.006698	0.068237	0	0	0.044949	0	0	0	0	0	0.022918	0.02827	0	0.244701	0
MAG2182	HS-JM6_BDME192004076-1a_bin.16.orig	HS-JM6	Single-sample assemblies	HS-JM6_bin.16.orig	d__Bacteria	p__Bacteroidota	c__Bacteroidia	o__Bacteroidales	f__Bacteroidaceae	g__UBA4372	s__UBA4372 sp017935785	79.51	2.292	68.05	501	2412751	1510	4815.9	24694	6141	49.9	2409	31285	0	0	0	0	0	0	0	0	0	0	0	0	0	0	0	0.442307	0	0	0	0	0	0	0	0	0	0
MAG3488	MG-SD6_BDME192004021-1a_bin.11.orig	MG-SD6	Single-sample assemblies	MG-SD6_bin.11.orig	d__Bacteria	p__Bacteroidota	c__Bacteroidia	o__Bacteroidales	f__Bacteroidaceae	g__UBA4372	s__UBA4372 sp017935785	69.82	2.586	56.89	387	2524653	1512	6523.7	29607	8627	49.86	3192	32625	0	0	0	0	0	0	0	0	0	0	0	0	0	0	0	0	0	0	0	0	0	0	0	0	0	0
MAG2981	HS-ZJ10_BDME192004070-1a_bin.13.orig	HS-ZJ10	Single-sample assemblies	HS-ZJ10_bin.13.orig	d__Bacteria	p__Bacteroidota	c__Bacteroidia	o__Bacteroidales	f__Bacteroidaceae	g__UBA4372	s__UBA4372 sp017935785	83.51	2.598	70.52	468	2405405	1500	5139.8	25826	6315	49.88	2640	31107	0	0	0	0	0	0	0	0	0	0	0.076348	0	0	0	0	0	0	0	0	0	0	0	0	0	0	0
MAG4213	TS-SX4_BDME192003841-1a_bin.11.orig	TS-SX4	Single-sample assemblies	TS-SX4_bin.11.orig	d__Bacteria	p__Bacteroidota	c__Bacteroidia	o__Bacteroidales	f__Bacteroidaceae	g__UBA4372	s__UBA4372 sp017935785	87.73	2.602	74.72	244	2961631	1558	12137.8	52047	19297	48.81	6086	38015	0	0	0	0	0	0	0	0	0	0	0	0	0	0	0	0	0	0	0	0	0	0	0	0	0	0
MAG2766	HS-SX10_BDME192004035-1a_bin.25.orig	HS-SX10	Single-sample assemblies	HS-SX10_bin.25.orig	d__Bacteria	p__Bacteroidota	c__Bacteroidia	o__Bacteroidales	f__Bacteroidaceae	g__UBA4372	s__UBA4372 sp017935785	83.91	2.602	70.9	449	2447681	1502	5451.4	25415	7009	50.06	2677	31747	0	0	0	0	0	0	0	0	0	0	0	0	0	0	0	0	0	0	0	0	0	0	0	0	0	0
MAG5238	WS-XJ7_BDME192003829-1a_bin.14.orig	WS-XJ7	Single-sample assemblies	WS-XJ7_bin.14.orig	d__Bacteria	p__Bacteroidota	c__Bacteroidia	o__Bacteroidales	f__Bacteroidaceae	g__UBA4372	s__UBA4372 sp017935785	69.25	2.692	55.79	507	2040985	1506	4025.6	28040	4664	50.3	2156	26511	0	0	0	0	0	0	0	0	0	0	0	0	0	0	0	0	0	0	0	0	0	0	0	0	0	0
MAG3230	KS-XJ3_BDME192003850-1a_bin.28.orig	KS-XJ3	Single-sample assemblies	KS-XJ3_bin.28.orig	d__Bacteria	p__Bacteroidota	c__Bacteroidia	o__Bacteroidales	f__Bacteroidaceae	g__UBA4372	s__UBA4372 sp017935785	72.96	2.701	59.455	461	2088457	1505	4530.3	18724	5499	50.57	2329	27158	0	0	0	0	0	0	0	0	0	0	0	0	0	0	0	0	0	0	0	0	0	0	0	0	0	0
MAG4164	TS-SX10_BDME192003847-1a_bin.19.orig	TS-SX10	Single-sample assemblies	TS-SX10_bin.19.orig	d__Bacteria	p__Bacteroidota	c__Bacteroidia	o__Bacteroidales	f__Bacteroidaceae	g__UBA4372	s__UBA4372 sp017935785	88.89	2.723	75.275	254	3131414	1502	12328.4	90976	19814	48.55	5617	40459	0	0	0	0	0	0	0	0	0	0	0	0	0	0	0	0.0198515	0	0	0	0	0	0	0	0	0	0
MAG1349	GG-SD9_BDME192004159-1a_bin.4.orig	GG-SD9	Single-sample assemblies	GG-SD9_bin.4.orig	d__Bacteria	p__Bacteroidota	c__Bacteroidia	o__Bacteroidales	f__Bacteroidaceae	g__UBA4372	s__UBA4372 sp017935785	84.88	2.732	71.22	383	2769506	1504	7231.1	38264	9843	49.39	3493	35732	0	0	0	0	0	0	0	0	0	0	0	0	0	0	0	0	0	0	0	0	0	0	0	0	0	0
MAG5130	WS-XJ1_BDME192003823-1a_bin.17.orig	WS-XJ1	Single-sample assemblies	WS-XJ1_bin.17.orig	d__Bacteria	p__Bacteroidota	c__Bacteroidia	o__Bacteroidales	f__Bacteroidaceae	g__UBA4372	s__UBA4372 sp017935785	80.43	2.846	66.2	447	2368950	1522	5299.7	40433	6695	49.87	2605	30845	0	0	0	0	0	0	0	0	0	0	0	0	0	0	0	0	0	0	0	0	0	0	0	0	0	0
MAG3121	HS-ZJ8_BDME192004068-1a_bin.18.orig	HS-ZJ8	Single-sample assemblies	HS-ZJ8_bin.18.orig	d__Bacteria	p__Bacteroidota	c__Bacteroidia	o__Bacteroidales	f__Bacteroidaceae	g__UBA4372	s__UBA4372 sp017935785	86.56	2.995	71.585	456	2920939	1514	6405.6	39220	9243	49.44	2913	37885	0	0	0	0	0	0	0	0	0.032398	0	0	0	0	0	0	0.019164	0	0	0	0	0	0	0	0	0.045791	0
MAG2474	HS-QH12_BDME192003959-1a_bin.29.orig	HS-QH12	Single-sample assemblies	HS-QH12_bin.29.orig	d__Bacteria	p__Bacteroidota	c__Bacteroidia	o__Bacteroidales	f__Bacteroidaceae	g__UBA4372	s__UBA4372 sp017935785	75.1	3.011	60.045	416	2207492	1516	5306.5	34243	6789	50.41	2730	28686	0	0	0	0	0	0	0	0	0	0	0.104323	0	0	0	0	0	0	0	0	0	0	0	0	0	0	0
MAG3359	KS-XJ8_BDME192003855-1a_bin.7.orig	KS-XJ8	Single-sample assemblies	KS-XJ8_bin.7.orig	d__Bacteria	p__Bacteroidota	c__Bacteroidia	o__Bacteroidales	f__Bacteroidaceae	g__UBA4372	s__UBA4372 sp017935785	88.6	3.076	73.22	280	2803141	1538	10011.2	53280	13086	49.32	4717	36133	0	0	0	0	0	0	0	0	0	0	0	0	0	0	0	0.024734	0	0	0	0.023791	0	0	0	0	0	0
MAG5083	WS-QH9_BDME192004137-1a_bin.1.orig	WS-QH9	Single-sample assemblies	WS-QH9_bin.1.orig	d__Bacteria	p__Bacteroidota	c__Bacteroidia	o__Bacteroidales	f__Bacteroidaceae	g__UBA4372	s__UBA4372 sp017935785	68.4	3.11	52.85	477	1956098	1519	4100.8	19206	4614	50.67	2244	25498	0	0	0	0	0	0	0	0	0	0	0	0	0	0	0	0	0	0	0	0	0	0	0	0	0	0
MAG4261	TS-SX8_BDME192003845-1a_bin.22.orig	TS-SX8	Single-sample assemblies	TS-SX8_bin.22.orig	d__Bacteria	p__Bacteroidota	c__Bacteroidia	o__Bacteroidales	f__Bacteroidaceae	g__UBA4372	s__UBA4372 sp017935785	81.99	3.218	65.9	346	2344136	1503	6775	29499	8720	49.72	3352	30263	0	0	0	0	0	0	0	0	0	0	0	0	0	0	0	0	0	0	0	0	0	0	0	0	0	0
MAG2856	HS-SX7_BDME192004032-1a_bin.2.orig	HS-SX7	Single-sample assemblies	HS-SX7_bin.2.orig	d__Bacteria	p__Bacteroidota	c__Bacteroidia	o__Bacteroidales	f__Bacteroidaceae	g__UBA4372	s__UBA4372 sp017935785	86.12	3.327	69.485	582	2621436	1503	4504.2	22816	5400	49.43	2280	33883	0	0	0	0	0	0	0	0	0	0	0	0	0	0	0	0	0	0	0	0	0	0	0	0	0	0
MAG1847	HS-HB6_BDME192004146-1a_bin.14.orig	HS-HB6	Single-sample assemblies	HS-HB6_bin.14.orig	d__Bacteria	p__Bacteroidota	c__Bacteroidia	o__Bacteroidales	f__Bacteroidaceae	g__UBA4372	s__UBA4372 sp017935785	79.83	3.345	63.105	463	2626568	1525	5672.9	26481	7536	49.47	2775	34023	0	0	0	0	0	0	0	0	0	0	0	0	0	0	0	0	0	0	0	0	0	0	0	0	0	0
MAG1260	GG-SD10_BDME192004160-1a_bin.4.orig	GG-SD10	Single-sample assemblies	GG-SD10_bin.4.orig	d__Bacteria	p__Bacteroidota	c__Bacteroidia	o__Bacteroidales	f__Bacteroidaceae	g__UBA4372	s__UBA4372 sp017935785	69.07	3.42	51.97	476	2097525	1502	4406.6	25079	5243	50.32	2258	27288	0	2.8022	0	0	0	0	0	0	0	0	0	0	0	0	0	0	0	0	0	0	0	0	0	0	0	0
MAG2724	HS-SD7_BDME192003970-1a_bin.2.orig	HS-SD7	Single-sample assemblies	HS-SD7_bin.2.orig	d__Bacteria	p__Bacteroidota	c__Bacteroidia	o__Bacteroidales	f__Bacteroidaceae	g__UBA4372	s__UBA4372 sp017935785	58.07	3.448	40.83	519	1808801	1507	3485.2	14257	3838	50.98	1990	23565	0	0	0	0.035494	0	0	0	0	0	0	0	0	0	0	0	0	0	0	0	0	0	0	0	0	0	0
MAG3146	HS-ZJ9_BDME192004069-1a_bin.23.orig	HS-ZJ9	Single-sample assemblies	HS-ZJ9_bin.23.orig	d__Bacteria	p__Bacteroidota	c__Bacteroidia	o__Bacteroidales	f__Bacteroidaceae	g__UBA4372	s__UBA4372 sp017935785	84.8	3.46	67.5	335	2720128	1502	8119.8	37616	12062	49.44	3722	35166	0	0	0	0	0	0	0	0	0	0	0.569564	0	0	0	0	0	0	0	0	0	0	0	0	0	0	0
MAG2339	HS-JS5_BDME192003807-1a_bin.23.orig	HS-JS5	Single-sample assemblies	HS-JS5_bin.23.orig	d__Bacteria	p__Bacteroidota	c__Bacteroidia	o__Bacteroidales	f__Bacteroidaceae	g__UBA4372	s__UBA4372 sp017935785	85.13	3.469	67.785	382	2743110	1507	7180.9	37494	9887	49.58	3351	35744	0	0	0	0	0	0	0	0	0.137414	0	0	0	0	0	0	0	0	0	0	0	0	0	0	0	0	0
MAG2248	HS-JS1_BDME192003803-1a_bin.10.orig	HS-JS1	Single-sample assemblies	HS-JS1_bin.10.orig	d__Bacteria	p__Bacteroidota	c__Bacteroidia	o__Bacteroidales	f__Bacteroidaceae	g__UBA4372	s__UBA4372 sp017935785	85.1	3.5	67.6	210	2874321	1521	13687.2	74614	21026	49.07	7346	37080	0	0	0	0.016045	0	0	0	0	0	0	0.025598	0	0.005915	0	0	0.031626	0	0	0	0	0	0	0.028201	0	0.036997	0
MAG3158	KS-XJ10_BDME192003857-1a_bin.17.orig	KS-XJ10	Single-sample assemblies	KS-XJ10_bin.17.orig	d__Bacteria	p__Bacteroidota	c__Bacteroidia	o__Bacteroidales	f__Bacteroidaceae	g__UBA4372	s__UBA4372 sp017935785	82.23	3.507	64.695	318	2388654	1509	7511.5	39381	11398	49.92	3479	30938	0	0	0	0	0	0	0	0	0	0	0	0	0	0	0	0.003204	0	0	0	0.014354	0	0	0	0	0	0
MAG3037	HS-ZJ4_BDME192004064-1a_bin.13.orig	HS-ZJ4	Single-sample assemblies	HS-ZJ4_bin.13.orig	d__Bacteria	p__Bacteroidota	c__Bacteroidia	o__Bacteroidales	f__Bacteroidaceae	g__UBA4372	s__UBA4372 sp017935785	64.26	3.543	46.545	563	2050967	1500	3642.9	12232	4056	50.49	2056	26818	0	0	0	0	0	0	0	0	0	0	0	0	0	0	0	0	0	0	0	0	0	0	0	0	0	0
MAG3179	KS-XJ1_BDME192003848-1a_bin.18.orig	KS-XJ1	Single-sample assemblies	KS-XJ1_bin.18.orig	d__Bacteria	p__Bacteroidota	c__Bacteroidia	o__Bacteroidales	f__Bacteroidaceae	g__UBA4372	s__UBA4372 sp017935785	83.11	3.655	64.835	425	2458491	1532	5784.7	27695	7398	49.92	2947	31818	0	0	0	0	0	0	0	0	0	0	0	0	0	0	0	0	0	0	0	0	0	0	0	0	0	0
MAG4226	TS-SX5_BDME192003842-1a_bin.1.orig	TS-SX5	Single-sample assemblies	TS-SX5_bin.1.orig	d__Bacteria	p__Bacteroidota	c__Bacteroidia	o__Bacteroidales	f__Bacteroidaceae	g__UBA4372	s__UBA4372 sp017935785	87.15	3.81	68.1	428	2606524	1500	6090	31664	8421	49.27	2864	33639	0	0	0	0	0	0	0	0	0	0	0	0	0	0	0	0	0	0	0	0	0	0	0	0	0	0
MAG1931	HS-JL1_BDME192003930-1a_bin.29.orig	HS-JL1	Single-sample assemblies	HS-JL1_bin.29.orig	d__Bacteria	p__Bacteroidota	c__Bacteroidia	o__Bacteroidales	f__Bacteroidaceae	g__UBA4372	s__UBA4372 sp017935785	84.09	3.841	64.885	351	2683395	1552	7645	48867	10585	49.34	3739	34715	0	0	0	0	0	0	0	0	0	0	0	0	0	0	0	0	0	0	0	0	0	0	0	0	0	0
MAG3631	MS-JL4_BDME192003923-1a_bin.30.orig	MS-JL4	Single-sample assemblies	MS-JL4_bin.30.orig	d__Bacteria	p__Bacteroidota	c__Bacteroidia	o__Bacteroidales	f__Bacteroidaceae	g__UBA4372	s__UBA4372 sp017935785	69.78	4.225	48.655	576	2224825	1503	3862.5	25983	4338	50.32	2093	29166	0	0	0	0	0	0	0	0	0	0	0	0	0	0	0	0	0	0	0	0	0	0	0	0	0	0
MAG3646	MS-JL5_BDME192003924-1a_bin.22.orig	MS-JL5	Single-sample assemblies	MS-JL5_bin.22.orig	d__Bacteria	p__Bacteroidota	c__Bacteroidia	o__Bacteroidales	f__Bacteroidaceae	g__UBA4372	s__UBA4372 sp017935785	71.23	4.228	50.09	452	2121934	1512	4694.5	17442	5854	50.11	2431	27705	0	0	0	0	0	0	0	0	0	0	0	0	0	0	0	0	0	0	0	0	0	0	0	0	0	0
MAG4034	STHS-SD3_BDME192003976-1a_bin.2.orig	STHS-SD3	Single-sample assemblies	STHS-SD3_bin.2.orig	d__Bacteria	p__Bacteroidota	c__Bacteroidia	o__Bacteroidales	f__Bacteroidaceae	g__UBA4372	s__UBA4372 sp017935785	50.86	4.31	29.31	538	1898349	1500	3528.5	14869	3926	50.61	1982	24667	0	0	0	0	0	0	0	0	0	0	0	0	0	0	0	0	0	0	0	0	0	0	0	0	0	0
MAG3613	MS-JL3_BDME192003922-1a_bin.22.orig	MS-JL3	Single-sample assemblies	MS-JL3_bin.22.orig	d__Bacteria	p__Bacteroidota	c__Bacteroidia	o__Bacteroidales	f__Bacteroidaceae	g__UBA4372	s__UBA4372 sp017935785	77.57	4.333	55.905	401	2159270	1537	5384.7	32180	7083	50.34	2619	28109	0	0	0	0	0	0	0	0	0	0	0	0	0	0	0	0	0	0	0	0	0	0	0	0	0	0
MAG1179	DS-JL7_BDME192003874-1a_bin.30.orig	DS-JL7	Single-sample assemblies	DS-JL7_bin.30.orig	d__Bacteria	p__Bacteroidota	c__Bacteroidia	o__Bacteroidales	f__Bacteroidaceae	g__UBA4372	s__UBA4372 sp017935785	84.45	4.364	62.63	422	2459035	1546	5827.1	37884	7711	49.59	2858	31774	0	0	0	0	0	0	0	0	0	0	0	0	0	0	0	0	0	0	0	0	0	0	0	0	0	0
MAG1537	HS-GS7_BDME192003946-1a_bin.12.orig	HS-GS7	Single-sample assemblies	HS-GS7_bin.12.orig	d__Bacteria	p__Bacteroidota	c__Bacteroidia	o__Bacteroidales	f__Bacteroidaceae	g__UBA4372	s__UBA4372 sp017935785	73.91	4.368	52.07	525	2353436	1507	4482.7	21680	5539	50.14	2251	30551	0	0	0	0	0	0	0	0	0	0	0	0	0	0	0	0	0	0	0	0	0	0	0	0	0	0
MAG933	DLS-XJ8_BDME192003895-1a_bin.17.orig	DLS-XJ8	Single-sample assemblies	DLS-XJ8_bin.17.orig	d__Bacteria	p__Bacteroidota	c__Bacteroidia	o__Bacteroidales	f__Bacteroidaceae	g__UBA4372	s__UBA4372 sp017935785	89.5	4.368	67.66	222	2756916	1520	12418.5	79482	19480	49.65	6053	35597	0	0	0	0	0	0	0	0	0	0	0.015356	0	0.011575	0	0	0.032975	0	0	0	0.019806	0	0	0	0	0.018438	0
MAG2556	HS-QH5_BDME192003954-1a_bin.12.orig	HS-QH5	Single-sample assemblies	HS-QH5_bin.12.orig	d__Bacteria	p__Bacteroidota	c__Bacteroidia	o__Bacteroidales	f__Bacteroidaceae	g__UBA4372	s__UBA4372 sp017935785	75.78	4.419	53.685	479	2245931	1514	4688.8	25966	5800	50.3	2410	29088	0	0	0	0	0	0	0	0	0	0	0	0	0	0	0	0	0	0	0	0	0	0	0	0	0	0
MAG2145	HS-JM4_BDME192004074-1a_bin.13.orig	HS-JM4	Single-sample assemblies	HS-JM4_bin.13.orig	d__Bacteria	p__Bacteroidota	c__Bacteroidia	o__Bacteroidales	f__Bacteroidaceae	g__UBA4372	s__UBA4372 sp017935785	83.69	4.522	61.08	460	2436960	1511	5297.7	29055	6821	50.16	2544	31712	0	0	0	0	0	0	0	0	0	0	0	0	0	0	0	3.00127	0	0	0	0	0	0	0	0	0	0
MAG3681	MS-JL7_BDME192003926-1a_bin.19.orig	MS-JL7	Single-sample assemblies	MS-JL7_bin.19.orig	d__Bacteria	p__Bacteroidota	c__Bacteroidia	o__Bacteroidales	f__Bacteroidaceae	g__UBA4372	s__UBA4372 sp017935785	79.48	4.64	56.28	363	2553605	1521	7034.7	53029	10452	49.88	3107	33048	0	0	0	0	0	0	0	0	0	0	0	0	0	0	0	0	0	0	0	0	0	0	0	0	0	0
MAG369	BG-SC2_BDME192004112-1a_bin.20.orig	BG-SC2	Single-sample assemblies	BG-SC2_bin.20.orig	d__Bacteria	p__Bacteroidota	c__Bacteroidia	o__Bacteroidales	f__Bacteroidaceae	g__UBA4372	s__UBA4372 sp017935785	92.83	4.745	69.105	218	3292915	1520	15105.1	79923	27225	48.52	7077	42285	0	0.012297	0	0	0	0	0	0	0	0.008536	0.02747	0	0.016139	0	0	0.046298	0	0	0	0.023488	0	0	0.007694	0	0	0
MAG2289	HS-JS2_BDME192003804-1a_bin.8.orig	HS-JS2	Single-sample assemblies	HS-JS2_bin.8.orig	d__Bacteria	p__Bacteroidota	c__Bacteroidia	o__Bacteroidales	f__Bacteroidaceae	g__UBA4372	s__UBA4372 sp017935785	86.73	4.772	62.87	384	2762956	1503	7195.2	40627	10214	49.67	3425	35739	0	0	0	0	0	0	0	0	0.027418	0	0	0	0	0	0	0	0	0	0	0	0	0	0	0	0	0
MAG3719	MS-JL9_BDME192003928-1a_bin.22.orig	MS-JL9	Single-sample assemblies	MS-JL9_bin.22.orig	d__Bacteria	p__Bacteroidota	c__Bacteroidia	o__Bacteroidales	f__Bacteroidaceae	g__UBA4372	s__UBA4372 sp017935785	91.6	4.801	67.595	184	2995951	1526	16282.3	103066	31772	48.99	7304	38518	0	0	0	0	0	0	0	0	0	0	0.031718	0	0	0	0	0.026243	0	0	0	0	0	0	0.011355	0	0	0
MAG2776	HS-SX1_BDME192004026-1a_bin.17.orig	HS-SX1	Single-sample assemblies	HS-SX1_bin.17.orig	d__Bacteria	p__Bacteroidota	c__Bacteroidia	o__Bacteroidales	f__Bacteroidaceae	g__UBA4372	s__UBA4372 sp017935785	82.94	4.965	58.115	507	2490187	1515	4911.6	30496	6333	49.46	2439	32342	0	0	0	0	0	0	0	0	0	0	0	0	0	0	0	0	0	0	0	0	0	0	0	0	0.132399	0
MAG2655	HS-SD1_BDME192003964-1a_bin.13.strict	HS-SD1	Single-sample assemblies	HS-SD1_bin.13.strict	d__Bacteria	p__Bacteroidota	c__Bacteroidia	o__Bacteroidales	f__Bacteroidaceae	g__UBA4372	s__UBA4372 sp017935785	78.18	4.978	53.29	589	2662251	500	4520	28763	7718	49.61	2236	34697	0	0	0	0	0	0	0	0	0	0	0	0	0	0	0	0	0	0	0	0	0	0	0	0	0	0
MAG3549	MS-JL10_BDME192003929-1a_bin.21.strict	MS-JL10	Single-sample assemblies	MS-JL10_bin.21.strict	d__Bacteria	p__Bacteroidota	c__Bacteroidia	o__Bacteroidales	f__Bacteroidaceae	g__UBA4372	s__UBA4372 sp017622815	64.13	0	64.13	399	1975206	501	4950.4	45856	9440	51.59	2590	25507	0	0	0	0	0	0	0	0	0	0	0.10288	0	0	0	0	0	0	0	0	0	0	0	0.030781	0	0	0
MAG2967	HS-XJ9_BDME192003886-1a_bin.25.orig	HS-XJ9	Single-sample assemblies	HS-XJ9_bin.25.orig	d__Bacteria	p__Bacteroidota	c__Bacteroidia	o__Bacteroidales	f__Bacteroidaceae	g__UBA4372	s__UBA4372 sp017622815	60.34	0	60.34	218	1335011	1545	6123.9	35334	7835	51.14	2958	17307	0	0	0	0	0	0	0	0	0	0	0.054657	0	2.42338	0	0	0	0	0	0	0	0	0	0	14.3589	0.011109	0
MAG3118	HS-ZJ8_BDME192004068-1a_bin.11.strict	HS-ZJ8	Single-sample assemblies	HS-ZJ8_bin.11.strict	d__Bacteria	p__Bacteroidota	c__Bacteroidia	o__Bacteroidales	f__Bacteroidaceae	g__UBA4372	s__UBA4372 sp017622815	77.57	0.344	75.85	281	2277183	500	8103.9	82382	22992	51.13	5197	29103	0	0	0	0	0	0	0	0	0	0.06574	0.137896	0.01734	0	0	0.010035	0	0	0	0	0.029735	0	0.007863	0.037845	0.031261	0.012302	0
MAG2434	HS-JS9_BDME192003811-1a_bin.36.orig	HS-JS9	Single-sample assemblies	HS-JS9_bin.36.orig	d__Bacteria	p__Bacteroidota	c__Bacteroidia	o__Bacteroidales	f__Bacteroidaceae	g__UBA4372	s__UBA4372 sp017622815	86.14	0.743	82.425	75	2282951	3402	30439.3	133757	44314	51.25	13216	29018	0	0.006328	0.01074	0.017772	0	0	0	0	0	0.064037	0.136411	0.015344	0.012656	0	0.014947	0.013593	0	0	0	0.031729	0	0.022593	0.029464	0.030403	0.011535	0
MAG4000	STHS-SD1_BDME192003974-1a_bin.24.strict	STHS-SD1	Single-sample assemblies	STHS-SD1_bin.24.strict	d__Bacteria	p__Bacteroidota	c__Bacteroidia	o__Bacteroidales	f__Bacteroidaceae	g__UBA4372	s__UBA4372 sp017622815	71.31	1.175	65.435	321	2045843	501	6373.3	53173	14584	52.14	3865	26108	0	0	0	0	0	0	0	0	0	0.050515	0.111323	0.008915	0	0	0	0	0	0	0	0.019414	0	0	0.023221	0.014676	0	0
MAG5571	XG-XJ8_BDME192004048-1a_bin.22.orig	XG-XJ8	Single-sample assemblies	XG-XJ8_bin.22.orig	d__Bacteria	p__Bacteroidota	c__Bacteroidia	o__Bacteroidales	f__Bacteroidaceae	g__UBA4372	s__UBA4372 sp017622815	88.52	1.301	82.015	150	2259352	1941	15062.3	90855	23528	51.6	7208	28812	0	0	0	0	0	0	0	0	0	0.026639	0.090228	0.012937	0	0	0	0	0	0	0	0.036898	0	0	0.012394	0.008042	0	0
MAG118	BEG-SC12_BDME192003907-1a_bin.11.orig	BEG-SC12	Single-sample assemblies	BEG-SC12_bin.11.orig	d__Bacteria	p__Bacteroidota	c__Bacteroidia	o__Bacteroidales	f__Bacteroidaceae	g__UBA4372	s__UBA4372 sp017622815	90.33	1.375	83.455	59	2470587	2245	41874.4	130423	62546	50.63	26578	31344	0	0.019649	0.044342	0.006578	0	0	0	0	0.010851	0.073405	0.140177	0.013473	0.010387	0	0.017417	0.017393	0.002459	0	0	0.038015	0	0.08454	0.03623	0.034308	0.011041	0
MAG5197	WS-XJ4_BDME192003826-1a_bin.31.orig	WS-XJ4	Single-sample assemblies	WS-XJ4_bin.31.orig	d__Bacteria	p__Bacteroidota	c__Bacteroidia	o__Bacteroidales	f__Bacteroidaceae	g__UBA4372	s__UBA4372 sp017622815	61.7	1.724	53.08	407	1685743	1512	4141.9	17402	4860	52.41	2251	21629	0	0	0	0	0	0	0	0	0	0	0.11184	0	0	0	0	0	0	0	0	0	0	0	0	0	0	0
MAG4280	TS-SX9_BDME192003846-1a_bin.12.strict	TS-SX9	Single-sample assemblies	TS-SX9_bin.12.strict	d__Bacteria	p__Bacteroidota	c__Bacteroidia	o__Bacteroidales	f__Bacteroidaceae	g__UBA4372	s__UBA4372 sp017622815	64.1	1.724	55.48	356	1930914	500	5423.9	57081	15355	52.37	3318	24563	0	0	0	0	0	0	0	0	0	0.050007	0.206781	0.021887	0	0	0	0	0	0	0	0.009756	0	0	0.045939	0	0.011641	0
MAG3423	MG-SD2_BDME192004017-1a_bin.3.orig	MG-SD2	Single-sample assemblies	MG-SD2_bin.3.orig	d__Bacteria	p__Bacteroidota	c__Bacteroidia	o__Bacteroidales	f__Bacteroidaceae	g__UBA4372	s__UBA4372 sp017622815	53.6	1.724	44.98	413	1344980	1501	3256.6	15844	3549	52.35	1925	17466	0	0	0	0	0	0	0	0	0	0	0.0622135	0	0	0	0	0	0	0	0	0	0	0	0	0	0	0
MAG3169	KS-XJ10_BDME192003857-1a_bin.34.strict	KS-XJ10	Single-sample assemblies	KS-XJ10_bin.34.strict	d__Bacteria	p__Bacteroidota	c__Bacteroidia	o__Bacteroidales	f__Bacteroidaceae	g__UBA4372	s__UBA4372 sp017622815	57.05	1.724	48.43	380	1526843	502	4018	31784	6212	52.79	2167	19538	0	0	0	0	0	0	0	0	0	0	0.110955	0	0	0	0	0	0	0	0	0	0	0	0	0	0	0
MAG3098	HS-ZJ7_BDME192004067-1a_bin.16.orig	HS-ZJ7	Single-sample assemblies	HS-ZJ7_bin.16.orig	d__Bacteria	p__Bacteroidota	c__Bacteroidia	o__Bacteroidales	f__Bacteroidaceae	g__UBA4372	s__UBA4372 sp017622815	84.77	1.951	75.015	122	2162531	1671	17725.7	86708	26004	51.68	8386	27406	0	0	0.005997	0	0	0	0	0	0	0.072573	0.326877	0.011647	0	0	0.009041	0.004016	0	0	0	0.015671	0	0.018687	0.029897	0.025944	0.010013	0
MAG3897	SCG-XJ6_BDME192003818-1a_bin.8.orig	SCG-XJ6	Single-sample assemblies	SCG-XJ6_bin.8.orig	d__Bacteria	p__Bacteroidota	c__Bacteroidia	o__Bacteroidales	f__Bacteroidaceae	g__UBA4372	s__UBA4372 sp017622815	84.83	2.108	74.29	68	2217310	1730	32607.5	199724	43991	51.2	17455	28102	0	0.007472	0.008706	0.004374	0	0	0	0	0	0.080802	0.104343	0.021885	0	0	0.009872	0.006854	0	0	0	0.038574	0	0.017416	0.017452	0.012722	0.010087	0
MAG4538	WG-HB1_BDME192004081-1a_bin.30.orig	WG-HB1	Single-sample assemblies	WG-HB1_bin.30.orig	d__Bacteria	p__Bacteroidota	c__Bacteroidia	o__Bacteroidales	f__Bacteroidaceae	g__UBA4372	s__UBA4372 sp017622815	88.93	2.168	78.09	94	2396071	1579	25490.1	128373	40522	51.09	12509	30268	0	0.007675	0	0.007646	0	0	0	0	0	0.052685	0.088096	0.026208	0	0	0.019524	0.006373	0	0	0	0.013629	0	0.010389	0.030456	0.033131	0.011604	0
MAG4503	WG-HB10_BDME192004089-1a_bin.6.orig	WG-HB10	Single-sample assemblies	WG-HB10_bin.6.orig	d__Bacteria	p__Bacteroidota	c__Bacteroidia	o__Bacteroidales	f__Bacteroidaceae	g__UBA4372	s__UBA4372 sp017622815	81.8	2.416	69.72	126	1988688	2227	15783.2	72583	22917	51.85	7850	25333	0	0	0	0	0	0	0	0	0	0.048731	0.063055	0.008776	0	0	0	0	0	0	0	0.020321	0	0	0.021036	0	0	0
MAG3778	SCG-XJ1_BDME192003813-1a_bin.40.orig	SCG-XJ1	Single-sample assemblies	SCG-XJ1_bin.40.orig	d__Bacteria	p__Bacteroidota	c__Bacteroidia	o__Bacteroidales	f__Bacteroidaceae	g__UBA4372	s__UBA4372 sp017622815	86.05	2.416	73.97	46	2443059	6156	53110	265045	92482	50.9	26148	30931	0	0.013858	0.024747	0.011493	0	0	64.4466	0	0.007757	0.082427	0.135893	0.033773	0.006391	0	0.013787	0.025798	0	0	0	0.035196	0	0.027186	0.054934	0.048062	0.03084	0
MAG3205	KS-XJ2_BDME192003849-1a_bin.20.orig	KS-XJ2	Single-sample assemblies	KS-XJ2_bin.20.orig	d__Bacteria	p__Bacteroidota	c__Bacteroidia	o__Bacteroidales	f__Bacteroidaceae	g__UBA4372	s__UBA4372 sp017622815	65.86	2.633	52.695	475	1673878	1508	3524	15631	3767	52.03	2040	21490	0	0	0	0	0	0	0	0	0	0	0.0575	0	0	0	0	0	0	0	0	0	0	0	0	0	0	0
MAG4895	WS-JL6_BDME192003863-1a_bin.4.orig	WS-JL6	Single-sample assemblies	WS-JL6_bin.4.orig	d__Bacteria	p__Bacteroidota	c__Bacteroidia	o__Bacteroidales	f__Bacteroidaceae	g__UBA4372	s__UBA4372 sp017622815	79.35	2.676	65.97	50	2079648	4331	41593	184415	73803	51.6	22647	26392	0	0.009931	0.012631	0.015213	0	0	0	0	0.003104	0.116081	0.13238	0.031828	0.012421	0	0.017575	0.014669	0	0	0	0.048488	0	0.027594	0.04205	0.040323	0.018075	0
MAG1137	DS-JL5_BDME192003872-1a_bin.32.orig	DS-JL5	Single-sample assemblies	DS-JL5_bin.32.orig	d__Bacteria	p__Bacteroidota	c__Bacteroidia	o__Bacteroidales	f__Bacteroidaceae	g__UBA4372	s__UBA4372 sp017622815	73.46	2.726	59.83	106	1876337	2688	17701.3	87340	25500	51.46	8135	23815	0	0	0.028135	0.020293	0	0	0	0	0.023685	0.106692	0.145507	0.025533	0.008447	0	0.012194	0.013434	0	0	0	0.034486	0	0.017234	0.057318	0.043517	0.028784	0
MAG4479	WG-GZ9_BDME192004109-1a_bin.3.orig	WG-GZ9	Single-sample assemblies	WG-GZ9_bin.3.orig	d__Bacteria	p__Bacteroidota	c__Bacteroidia	o__Bacteroidales	f__Bacteroidaceae	g__UBA4372	s__UBA4372 sp017622815	83.43	2.757	69.645	100	2194695	1526	21947	132545	33173	51.36	10478	27870	0	0.009308	0.009159	0.004267	0	0	0	0	0	0.056823	0.127577	0.013096	0	0	0.002544	0.005008	25.6516	0	0	0.035833	0	0.052858	0.021091	0.009581	0.003992	0
MAG5251	WS-XJ8_BDME192003830-1a_bin.11.orig	WS-XJ8	Single-sample assemblies	WS-XJ8_bin.11.orig	d__Bacteria	p__Bacteroidota	c__Bacteroidia	o__Bacteroidales	f__Bacteroidaceae	g__UBA4372	s__UBA4372 sp017622815	72.53	3.391	55.575	337	1744594	1516	5176.8	23003	6036	52.58	2640	22385	0	0	0	0	0	0	0	0	0	0	0.088093	0	0	0	0	0	0	0	0	9.33887	0	0	0	0	0	0
MAG5812	YG-SC7_BDME192003914-1a_bin.2.orig	YG-SC7	Single-sample assemblies	YG-SC7_bin.2.orig	d__Bacteria	p__Bacteroidota	c__Bacteroidia	o__Bacteroidales	f__Bacteroidaceae	g__UBA4372	s__UBA4372 sp017622815	84.48	3.636	66.3	120	2153747	1612	17947.9	66908	24544	51.49	9460	27455	0	0	0	0	0	0	0	0	0	0.050786	0.079197	0	0	0	0	0.011217	0	0	0	0.025459	0	0.027024	0.011158	0.007505	0	0
MAG5544	XG-XJ7_BDME192004047-1a_bin.38.orig	XG-XJ7	Single-sample assemblies	XG-XJ7_bin.38.orig	d__Bacteria	p__Bacteroidota	c__Bacteroidia	o__Bacteroidales	f__Bacteroidaceae	g__UBA4372	s__UBA4372 sp017622815	88.59	3.686	70.16	78	2386393	2164	30594.8	135587	46444	51.03	15094	30172	0	0	0.023599	0.007174	0	0	0	0	0	0.044797	0.124138	0.02616	0	0	0.011898	0.007663	0	0	0	0.033925	0	0.029736	0.036014	0.013745	0.015221	0
MAG2385	HS-JS7_BDME192003809-1a_bin.6.orig	HS-JS7	Single-sample assemblies	HS-JS7_bin.6.orig	d__Bacteria	p__Bacteroidota	c__Bacteroidia	o__Bacteroidales	f__Bacteroidaceae	g__UBA4372	s__UBA4372 sp017622815	87.78	3.962	67.97	147	2407537	1546	16377.8	104792	27733	50.96	7748	30567	0	0	0	0	0	0	0	0	20.0153	0.061996	0.121415	0.019355	0.007779	0	0	0	0	0	0	0.01308	0	0.005672	0.035372	0.033988	0.006979	0
MAG1181	DS-JL7_BDME192003874-1a_bin.32.orig	DS-JL7	Single-sample assemblies	DS-JL7_bin.32.orig	d__Bacteria	p__Bacteroidota	c__Bacteroidia	o__Bacteroidales	f__Bacteroidaceae	g__UBA4372	s__UBA4372 sp017622815	85.3	4.027	65.165	267	2266070	1547	8487.2	50654	11116	51.39	4410	29043	0	0	0	0	0	0	0	0	0	0	0	0	0	0	0	0	0	0	0	0	0	0	0	0	0	0
MAG2519	HS-QH3_BDME192003952-1a_bin.13.orig	HS-QH3	Single-sample assemblies	HS-QH3_bin.13.orig	d__Bacteria	p__Bacteroidota	c__Bacteroidia	o__Bacteroidales	f__Bacteroidaceae	g__UBA4372	s__UBA4372 sp017622815	56.54	4.197	35.555	400	1596398	1500	3991	20861	4610	51.11	2066	20870	0	0	0	0	0	0	0	0	0	0	0.100382	0	0	0	0	0	0	0	0	0	0	0	0	0	0	0
MAG3528	MG-SD8_BDME192004023-1a_bin.22.orig	MG-SD8	Single-sample assemblies	MG-SD8_bin.22.orig	d__Bacteria	p__Bacteroidota	c__Bacteroidia	o__Bacteroidales	f__Bacteroidaceae	g__UBA4372	s__UBA4372 sp017622815	72.27	4.306	50.74	285	1760774	1509	6178.2	29896	8154	52.61	3136	22534	0	0	11.5322	0	0	0	0	0	0	0.049958	0.1063	0	0	0	0	0	0	0	0	0	0	0	0	0	0	0
MAG2231	HS-JS10_BDME192003812-1a_bin.16.orig	HS-JS10	Single-sample assemblies	HS-JS10_bin.16.orig	d__Bacteria	p__Bacteroidota	c__Bacteroidia	o__Bacteroidales	f__Bacteroidaceae	g__UBA4372	s__UBA4372 sp017622815	90.51	4.349	68.765	109	2404211	2461	22057	111811	31748	50.96	10404	30557	0	0.013654	0.038807	0.013981	0	0	0	0	0.00309	0.083659	0.169791	0.029091	0	0	0.013888	0.010847	0	0	0	0.038019	0	0.020806	0.057869	0.041949	0.013464	0
MAG4783	WS-JL2_BDME192003859-1a_bin.21.orig	WS-JL2	Single-sample assemblies	WS-JL2_bin.21.orig	d__Bacteria	p__Bacteroidota	c__Bacteroidia	o__Bacteroidales	f__Bacteroidaceae	g__UBA4372	s__UBA4372 sp017622815	89.26	4.498	66.77	133	2374312	2096	17852	101826	24804	51	8577	30037	0	0	0	0.012336	0	0	0	0	0	0.056919	0.121328	0.028409	0	0	0.004516	0.009472	0	0	0	0.032686	0	0.01558	0.03163	0.022467	0	0
MAG5273	WS-XJ9_BDME192003831-1a_bin.19.orig	WS-XJ9	Single-sample assemblies	WS-XJ9_bin.19.orig	d__Bacteria	p__Bacteroidota	c__Bacteroidia	o__Bacteroidales	f__Bacteroidaceae	g__UBA4372	s__UBA4372 sp017622815	79.07	4.512	56.51	211	1932729	1598	9159.9	53488	13456	52.19	4541	24626	0	0	0	0	0	0	0	0	0	0.045723	0.096111	0	0	0	0	0	0	0	0	0.028897	0	0	0.019243	0	0	0
MAG4170	TS-SX10_BDME192003847-1a_bin.5.orig	TS-SX10	Single-sample assemblies	TS-SX10_bin.5.orig	d__Bacteria	p__Bacteroidota	c__Bacteroidia	o__Bacteroidales	f__Bacteroidaceae	g__UBA4372	s__UBA4372 sp017503065	85.69	1.115	80.115	86	2298144	2055	26722.6	138202	42802	50.22	11472	29189	0	0.020453	0.029655	0.165218	0	0	0	0	0.075836	0.251164	0.319109	0.090944	0.065949	0	0.467656	0.043891	0	0	0	0.078998	0	0.049843	0.1723	0.033095	0.221041	0
MAG4011	STHS-SD2_BDME192003975-1a_bin.15.orig	STHS-SD2	Single-sample assemblies	STHS-SD2_bin.15.orig	d__Bacteria	p__Bacteroidota	c__Bacteroidia	o__Bacteroidales	f__Bacteroidaceae	g__UBA4372	s__UBA4372 sp017503065	79.67	3.81	60.62	217	1999518	1505	9214.4	43017	12925	51.41	4683	25548	0	0	0	0.156694	0	0	0	0	0.063278	0.292785	0.331026	0.080178	0.063017	0	0.39264	0.044838	0	0	0	0.07208	0	0.0326	0.202342	0	0.195625	0
MAG5676	YG-SC11_BDME192003917-1a_bin.3.orig	YG-SC11	Single-sample assemblies	YG-SC11_bin.3.orig	d__Bacteria	p__Bacteroidota	c__Bacteroidia	o__Bacteroidales	f__Bacteroidaceae	g__UBA4372	s__UBA4372 sp017466325	90.29	0.578	87.4	78	2437167	1788	31245.7	101537	40568	50.49	17886	30725	0	0	0	0.04682	0	0	0	0	0	0.000421	0.044647	0	0	0	0.011627	0	0	0	0	0	0	0	0.016714	0.00805	0.014522	0
MAG5666	YG-SC10_BDME192003916-1a_bin.9.orig	YG-SC10	Single-sample assemblies	YG-SC10_bin.9.orig	d__Bacteria	p__Bacteroidota	c__Bacteroidia	o__Bacteroidales	f__Bacteroidaceae	g__UBA4372	s__UBA4372 sp017466325	88.2	1.321	81.595	53	2387748	1586	45051.8	129102	65914	50.69	26302	30041	0	0	0	0.05232	0	0	0	0	0	0	0.057354	0.016885	0	0	0.011706	0.015474	0	0	0	0	0	0.0052	0.014225	0.038732	0.011695	0
MAG2470	HS-QH12_BDME192003959-1a_bin.24.orig	HS-QH12	Single-sample assemblies	HS-QH12_bin.24.orig	d__Bacteria	p__Bacteroidota	c__Bacteroidia	o__Bacteroidales	f__Bacteroidaceae	g__UBA4372	s__UBA4372 sp017466325	90.83	1.471	83.475	99	2486271	1782	25113.8	172495	37929	50.41	12449	31378	0	0	0	0.050458	0	0	0	0	0	0.005921	0.081993	0	0.002129	0	0.012038	0	0	0	0	0.011663	0	0	0.030597	0.038787	0.008859	0
MAG4319	WG-GZ1_BDME192004101-1a_bin.9.orig	WG-GZ1	Single-sample assemblies	WG-GZ1_bin.9.orig	d__Bacteria	p__Bacteroidota	c__Bacteroidia	o__Bacteroidales	f__Bacteroidaceae	g__UBA4372	s__UBA4372 sp017466325	86.92	1.524	79.3	73	2491665	2917	34132.4	183612	51548	50.08	17601	31503	0	0	0	0.073823	0	0	0	0	0.012338	0.077005	0.114738	0.02883	0.020962	0	0.046697	0.016957	0	0	0	0.021731	0	0.010895	0.061275	0.064324	0.053746	0
MAG3391	MG-SD10_BDME192004025-1a_bin.11.orig	MG-SD10	Single-sample assemblies	MG-SD10_bin.11.orig	d__Bacteria	p__Bacteroidota	c__Bacteroidia	o__Bacteroidales	f__Bacteroidaceae	g__UBA4372	s__UBA4372 sp017466325	68.26	1.88	58.86	287	1743340	1542	6074.4	59695	7789	52.28	3147	22171	0	0	2.40346	0	0	0	0	0	0	0	0.082126	0	0	0	0	0	0	0	0	0	0	0	0.013136	0	0	0
MAG3963	STHS-SD10_BDME192003963-1a_bin.1.orig	STHS-SD10	Single-sample assemblies	STHS-SD10_bin.1.orig	d__Bacteria	p__Bacteroidota	c__Bacteroidia	o__Bacteroidales	f__Bacteroidaceae	g__UBA4372	s__UBA4372 sp017466325	88.45	2.54	75.75	58	2578608	1830	44458.8	301993	70397	50.15	25757	32408	0	0.005769	0.027762	0.141088	0	0	0	0	0.020456	0.066822	0.225269	0.053416	0.018711	0	0.117214	0.036425	0	0	0	0.020223	0	0.004332	0.092093	0.101864	0.058687	0
MAG3360	KS-XJ8_BDME192003855-1a_bin.8.orig	KS-XJ8	Single-sample assemblies	KS-XJ8_bin.8.orig	d__Bacteria	p__Bacteroidota	c__Bacteroidia	o__Bacteroidales	f__Bacteroidaceae	g__UBA4372	s__UBA4372 sp017466325	72.36	2.586	59.43	340	2144397	1541	6307.1	44563	8368	50.91	3046	27426	0	0	0	0.051259	0	0	0	0	0	0	0.135663	0	0	0	0.043559	0	0	0	0	0	0	0	0.03234	0.052316	0.029711	0
MAG3508	MG-SD7_BDME192004022-1a_bin.23.orig	MG-SD7	Single-sample assemblies	MG-SD7_bin.23.orig	d__Bacteria	p__Bacteroidota	c__Bacteroidia	o__Bacteroidales	f__Bacteroidaceae	g__UBA4372	s__UBA4372 sp017466325	85.91	2.676	72.53	58	2361191	1539	40710.2	164716	57202	50.49	22314	29703	0	0.002731	0.049738	0.096397	0	0	0	0	0.0120635	0.039311	0.199947	0.03895	0.023576	0	0.090285	0.03555	0	0	0	0.03602	0	0.001963	0.094118	0.132374	0.051485	0
MAG5216	WS-XJ5_BDME192003827-1a_bin.25.orig	WS-XJ5	Single-sample assemblies	WS-XJ5_bin.25.orig	d__Bacteria	p__Bacteroidota	c__Bacteroidia	o__Bacteroidales	f__Bacteroidaceae	g__UBA4372	s__UBA4372 sp017466325	88.38	2.735	74.705	173	2277180	1818	13162.9	86180	18707	51.04	6169	28921	0	0	0	0.07546	0	0	0	0	0	0.024446	0.147627	0.025506	0	0	0.06738	0.021421	0	0	0	0.029063	0	0	0.082496	0.086298	0.049424	0
MAG4773	WS-JL1_BDME192003858-1a_bin.9.orig	WS-JL1	Single-sample assemblies	WS-JL1_bin.9.orig	d__Bacteria	p__Bacteroidota	c__Bacteroidia	o__Bacteroidales	f__Bacteroidaceae	g__UBA4372	s__UBA4372 sp017466325	90.22	2.973	75.355	48	2612584	2811	54428.8	191862	79009	49.67	29697	32571	0	0	0	0.021828	0	0	0	0	0	0	0.01868	0	0	0	0	0	0	0	0	0	0	0	0.007926	0.003835	0	0
MAG3147	HS-ZJ9_BDME192004069-1a_bin.26.orig	HS-ZJ9	Single-sample assemblies	HS-ZJ9_bin.26.orig	d__Bacteria	p__Bacteroidota	c__Bacteroidia	o__Bacteroidales	f__Bacteroidaceae	g__UBA4372	s__UBA4372 sp017466325	87.82	3.159	72.025	185	2406651	1500	13008.9	95266	19226	50.58	5789	30553	0	0	0	0.0881	0	0	0	0	0.00959	0.028694	0.165422	0.02074	0.012723	0	0.036812	0.023956	0	0	0	0.026503	0	0	0.060083	0.075368	0.042312	0
MAG4851	WS-JL4_BDME192003861-1a_bin.48.orig	WS-JL4	Single-sample assemblies	WS-JL4_bin.48.orig	d__Bacteria	p__Bacteroidota	c__Bacteroidia	o__Bacteroidales	f__Bacteroidaceae	g__UBA4372	s__UBA4372 sp017466325	57.91	3.448	40.67	318	1366172	1559	4296.1	20877	4957	52.65	2231	17476	0	0	0	0	0	0	0	0	0	0	0.052612	0	0	0	0	0	0	0	0	0	0	0	0	0	0	0
MAG2668	HS-SD3_BDME192003966-1a_bin.10.orig	HS-SD3	Single-sample assemblies	HS-SD3_bin.10.orig	d__Bacteria	p__Bacteroidota	c__Bacteroidia	o__Bacteroidales	f__Bacteroidaceae	g__UBA4372	s__UBA4372 sp017466325	59.98	3.872	40.62	418	1513558	1509	3621	16696	3977	52.23	2032	19420	0	0	0	0	0	0	0	0	0	0	0.063061	0	0	0	0	0	0	0	0	0	0	0	0	0	0	0
MAG182	BEG-SC1_BDME192003898-1a_bin.9.strict	BEG-SC1	Single-sample assemblies	BEG-SC1_bin.9.strict	d__Bacteria	p__Bacteroidota	c__Bacteroidia	o__Bacteroidales	f__Bacteroidaceae	g__UBA4372	s__UBA4372 sp017466325	85.61	4.064	65.29	231	2327634	500	10076.3	98900	36583	51.03	8182	29595	0	0	0	0.081891	0	0	0	0	0.011704	0.026694	0.133094	0.01725	0.009013	0	0.033876	0.031801	0	0	0	0.025666	0	0	0.062013	0.0660875	0.031121	0
MAG3449	MG-SD4_BDME192004019-1a_bin.12.orig	MG-SD4	Single-sample assemblies	MG-SD4_bin.12.orig	d__Bacteria	p__Bacteroidota	c__Bacteroidia	o__Bacteroidales	f__Bacteroidaceae	g__UBA4372	s__UBA4372 sp017466325	87.42	4.349	65.675	168	2394301	1617	14251.8	77122	21234	50.52	6582	30116	0	0	0	0.084503	0	0	0	0	0.009529	0.031824	0.180297	0.020424	0	0	0.061255	0.024911	0	0	0	0.015485	0	0	0.067505	0.101232	0.055389	0
MAG1323	GG-SD7_BDME192004157-1a_bin.1.orig	GG-SD7	Single-sample assemblies	GG-SD7_bin.1.orig	d__Bacteria	p__Bacteroidota	c__Bacteroidia	o__Bacteroidales	f__Bacteroidaceae	g__UBA4372	s__UBA4372 sp017466325	89.22	4.535	66.545	201	2447352	1574	12175.9	52238	18512	50.48	6243	30911	0	0.20202	0	0	0	0	0	0	0	0	0.044527	0	0	0.896457	0	0	0	0	0	0	0	0	0	0	0.013681	0
MAG912	DLS-XJ6_BDME192003893-1a_bin.3.orig	DLS-XJ6	Single-sample assemblies	DLS-XJ6_bin.3.orig	d__Bacteria	p__Bacteroidota	c__Bacteroidia	o__Bacteroidales	f__Bacteroidaceae	g__UBA4372	s__UBA4372 sp017461345	65.12	0	65.12	251	1726030	1502	6876.6	25418	8877	49.38	3422	22780	0	0	0	0	0	0	0	0	0	0	0	4.09983	0	0	0	0	0	0	0	0	0	0	0	0	0	0
MAG2370	HS-JS6_BDME192003808-1a_bin.8.orig	HS-JS6	Single-sample assemblies	HS-JS6_bin.8.orig	d__Bacteria	p__Bacteroidota	c__Bacteroidia	o__Bacteroidales	f__Bacteroidaceae	g__UBA4372	s__UBA4372 sp017461345	91.6	0.185	90.675	56	2515746	1579	44924	206978	94233	47.92	21497	32735	0	0	0.011926	0.003692	0	0	0	0	0	0	0.031499	0	0	0	0.01074	0	0	0	0	0	0	0.00278	0.018299	0	0	0
MAG2673	HS-SD3_BDME192003966-1a_bin.17.orig	HS-SD3	Single-sample assemblies	HS-SD3_bin.17.orig	d__Bacteria	p__Bacteroidota	c__Bacteroidia	o__Bacteroidales	f__Bacteroidaceae	g__UBA4372	s__UBA4372 sp017461345	89.39	0.557	86.605	36	2455900	1838	68219.4	255809	148954	48.06	31281	32137	0	0	0.024033	0.008104	0	0	0	0	0.001592	0.002494	0.063876	0	0	0	0.022143	0.007614	0	0	0	0.002419	0	0.012889	0.021967	0	0.018334	0
MAG389	BG-SC3_BDME192004113-1a_bin.8.orig	BG-SC3	Single-sample assemblies	BG-SC3_bin.8.orig	d__Bacteria	p__Bacteroidota	c__Bacteroidia	o__Bacteroidales	f__Bacteroidaceae	g__UBA4372	s__UBA4372 sp017461345	61.83	0.626	58.7	469	1727576	1509	3683.5	18402	4312	49.27	2033	23099	0	0	0	0	0	0	0	0	0	0	0	0	0	0	0	0	0	0	0	0	0	0	0	0	0	0
MAG478	BG-SC9_BDME192004119-1a_bin.14.strict	BG-SC9	Single-sample assemblies	BG-SC9_bin.14.strict	d__Bacteria	p__Bacteroidota	c__Bacteroidia	o__Bacteroidales	f__Bacteroidaceae	g__UBA4372	s__UBA4372 sp017461345	60.34	0.862	56.03	460	1421068	503	3089.3	10544	3622	49.02	1959	19145	0	0	0	0	0	0	0	0	0	0	0	0	0	0	0	0	0	0	0	0	0	0	0	0	0	0
MAG164	BEG-SC1_BDME192003898-1a_bin.40.orig	BEG-SC1	Single-sample assemblies	BEG-SC1_bin.40.orig	d__Bacteria	p__Bacteroidota	c__Bacteroidia	o__Bacteroidales	f__Bacteroidaceae	g__UBA4372	s__UBA4372 sp017461345	63.79	0.862	59.48	414	2017299	1504	4872.7	20713	5949	48.78	2385	26857	0	0	0	0	0	0	0	0	0	0	0	0	0	0	0	0	0	0	0	0	0	0.042931	0	0	0	0
MAG3008	HS-ZJ2_BDME192004062-1a_bin.22.orig	HS-ZJ2	Single-sample assemblies	HS-ZJ2_bin.22.orig	d__Bacteria	p__Bacteroidota	c__Bacteroidia	o__Bacteroidales	f__Bacteroidaceae	g__UBA4372	s__UBA4372 sp017461345	87.07	0.913	82.505	121	2432496	1551	20103.3	142113	33422	48.33	9860	31792	0	0	0	0	0	0	0	0	0	0	9.1e-05	0	0	0	0	0	0	0	0	0	0	0	0	0	0	0
MAG4951	WS-JL8_BDME192003865-1a_bin.21.orig	WS-JL8	Single-sample assemblies	WS-JL8_bin.21.orig	d__Bacteria	p__Bacteroidota	c__Bacteroidia	o__Bacteroidales	f__Bacteroidaceae	g__UBA4372	s__UBA4372 sp017461345	89.14	1.022	84.03	58	2254257	1500	38866.5	128002	68429	48.37	18914	29432	0	0	0.011331	0	0	0	0	0	0	0	0.023262	0	0	0	0	0	0	0	0	0	0	0	0	0	0	0
MAG3071	HS-ZJ5_BDME192004065-1a_bin.31.orig	HS-ZJ5	Single-sample assemblies	HS-ZJ5_bin.31.orig	d__Bacteria	p__Bacteroidota	c__Bacteroidia	o__Bacteroidales	f__Bacteroidaceae	g__UBA4372	s__UBA4372 sp017461345	84.35	1.654	76.08	85	2283887	1649	26869.3	115736	47208	48.4	15166	29889	0	0	0.032261	0.007142	0	0	0	0	0	0	0.042885	0	0	0	0.028926	0.009855	0	0	0	0	0	0.014626	0.023426	0	0.324719	0
MAG2330	HS-JS4_BDME192003806-1a_bin.8.orig	HS-JS4	Single-sample assemblies	HS-JS4_bin.8.orig	d__Bacteria	p__Bacteroidota	c__Bacteroidia	o__Bacteroidales	f__Bacteroidaceae	g__UBA4372	s__UBA4372 sp017461345	91.12	1.931	81.465	54	2376462	2680	44008.6	149383	69146	48.24	21626	31000	0	0	0.030266	0	0	0	0	0	4.87564	0	0.025198	0	0	0	0.007978	0	0	0	0	0	0	0.019456	0.007817	0	0.002602	0
MAG4179	TS-SX1_BDME192003838-1a_bin.6.orig	TS-SX1	Single-sample assemblies	TS-SX1_bin.6.orig	d__Bacteria	p__Bacteroidota	c__Bacteroidia	o__Bacteroidales	f__Bacteroidaceae	g__UBA4372	s__UBA4372 sp017461345	85.43	2.304	73.91	266	2270319	1536	8535	63193	11779	48.4	3896	29885	0	0	0	0	0	0	0	0	0	0	0	0	0	0	0	0	0	0	0	0	0	0	0	0	0	0
MAG4852	WS-JL4_BDME192003861-1a_bin.49.orig	WS-JL4	Single-sample assemblies	WS-JL4_bin.49.orig	d__Bacteria	p__Bacteroidota	c__Bacteroidia	o__Bacteroidales	f__Bacteroidaceae	g__UBA4372	s__UBA4372 sp017461345	67.99	2.354	56.22	369	1901455	1508	5153	30145	6444	48.65	2504	25316	0	0	0.052613	0	0	0	0	0	0	0	0.057587	0	0	0	0	0	0	0	0	0	0	0	0.006819	0	0	0
MAG3110	HS-ZJ7_BDME192004067-1a_bin.34.orig	HS-ZJ7	Single-sample assemblies	HS-ZJ7_bin.34.orig	d__Bacteria	p__Bacteroidota	c__Bacteroidia	o__Bacteroidales	f__Bacteroidaceae	g__UBA4372	s__UBA4372 sp017461345	86.62	2.369	74.775	161	2288351	1629	14213.4	81024	25035	48.37	6191	30093	0	0	0.019606	0	0	0	0	0	0	0	0.048711	0	0	0	0.024783	0	0	0	0	0	0	0.010882	0.030915	0	0	0
MAG4054	STHS-SD4_BDME192003977-1a_bin.13.orig	STHS-SD4	Single-sample assemblies	STHS-SD4_bin.13.orig	d__Bacteria	p__Bacteroidota	c__Bacteroidia	o__Bacteroidales	f__Bacteroidaceae	g__UBA4372	s__UBA4372 sp017461345	83.3	2.416	71.22	206	2136649	1522	10372.1	44940	14820	48.55	4969	28218	0	0	0.13411	0	0	0	0	0	0	0	0.047145	0	0	0	0.031419	0	0	0	0	0	0	0.096826	0.052304	0	0	0
MAG3721	MS-JL9_BDME192003928-1a_bin.24.strict	MS-JL9	Single-sample assemblies	MS-JL9_bin.24.strict	d__Bacteria	p__Bacteroidota	c__Bacteroidia	o__Bacteroidales	f__Bacteroidaceae	g__UBA4372	s__UBA4372 sp017461345	72.41	2.586	59.48	434	2088835	500	4813	24794	7596	48.44	2488	27806	0	0	0.139846	0	0	0	0	0	0	0	0.008872	0	0	0	0	0	0	0	0	0	0	0.057181	0.028952	0	0	0
MAG2827	HS-SX5_BDME192004030-1a_bin.1.orig	HS-SX5	Single-sample assemblies	HS-SX5_bin.1.orig	d__Bacteria	p__Bacteroidota	c__Bacteroidia	o__Bacteroidales	f__Bacteroidaceae	g__UBA4372	s__UBA4372 sp017461345	51.2	2.586	38.27	466	1338133	1501	2871.5	12231	2981	49.6	1822	18014	0	0	0	0	0	0	0	0	0	0	0	0	0	0	0	0	0	0	0	0	0	0	0	0	0	0
MAG2336	HS-JS5_BDME192003807-1a_bin.19.orig	HS-JS5	Single-sample assemblies	HS-JS5_bin.19.orig	d__Bacteria	p__Bacteroidota	c__Bacteroidia	o__Bacteroidales	f__Bacteroidaceae	g__UBA4372	s__UBA4372 sp017461345	80.17	2.586	67.24	346	2075020	1511	5997.2	47184	8322	49.05	2796	27588	0	0	0	0	0	0	0	0	0.195397	0	0.03103	0	0	0	0	0	0	0	0	0	0	0	0	0	0	0
MAG2261	HS-JS1_BDME192003803-1a_bin.30.orig	HS-JS1	Single-sample assemblies	HS-JS1_bin.30.orig	d__Bacteria	p__Bacteroidota	c__Bacteroidia	o__Bacteroidales	f__Bacteroidaceae	g__UBA4372	s__UBA4372 sp017461345	89.7	2.695	76.225	53	2375490	2481	44820.6	223933	84379	47.88	21473	31022	0	0	0.119203	0.015289	0	0	0	0	0.004229	0	0.071673	0	0.003615	0	0.039831	0.003397	0	0	0	0	0	0.242576	0.062359	0	0.028682	0
MAG2432	HS-JS9_BDME192003811-1a_bin.34.orig	HS-JS9	Single-sample assemblies	HS-JS9_bin.34.orig	d__Bacteria	p__Bacteroidota	c__Bacteroidia	o__Bacteroidales	f__Bacteroidaceae	g__UBA4372	s__UBA4372 sp017461345	80.68	2.843	66.465	36	2254038	2443	62612.2	227660	90614	48.52	33451	29369	0	0	0.04949	0.016119	0	0	0	0	0.003805	0.007756	0.07364	0.005735	0.002897	0	0.042464	0.011113	0	0	0	0	0	0.018828	0.026926	0	0.021868	0
MAG4281	TS-SX9_BDME192003846-1a_bin.14.orig	TS-SX9	Single-sample assemblies	TS-SX9_bin.14.orig	d__Bacteria	p__Bacteroidota	c__Bacteroidia	o__Bacteroidales	f__Bacteroidaceae	g__UBA4372	s__UBA4372 sp017461345	87.82	2.958	73.03	212	2356898	1520	11117.4	60896	17942	48.14	4758	30993	0	0	0.158065	0	0	0	0	0	0	0	0.057103	0	0	0	0.02416	0	0	0	0	0	0	0.123559	0.083517	0	0.026773	0
MAG2684	HS-SD4_BDME192003967-1a_bin.13.orig	HS-SD4	Single-sample assemblies	HS-SD4_bin.13.orig	d__Bacteria	p__Bacteroidota	c__Bacteroidia	o__Bacteroidales	f__Bacteroidaceae	g__UBA4372	s__UBA4372 sp017461345	61.17	3.17	45.32	511	1747128	1520	3419	16895	3898	48.81	1947	23451	0	0	0	0	0	0	0	0	0	0	0	0	0	0	0	0	0	0	0	0	0	0	0	0	0	0
MAG3041	HS-ZJ4_BDME192004064-1a_bin.18.orig	HS-ZJ4	Single-sample assemblies	HS-ZJ4_bin.18.orig	d__Bacteria	p__Bacteroidota	c__Bacteroidia	o__Bacteroidales	f__Bacteroidaceae	g__UBA4372	s__UBA4372 sp017461345	51.72	3.448	34.48	471	1480266	1517	3142.8	11404	3296	49.45	1873	19649	0	0	0	0	0	0	0	0	0	0	0	0	0	0	0	0	0	0	0	0	0	0	0	0	0	0
MAG1513	HS-GS5_BDME192003944-1a_bin.10.orig	HS-GS5	Single-sample assemblies	HS-GS5_bin.10.orig	d__Bacteria	p__Bacteroidota	c__Bacteroidia	o__Bacteroidales	f__Bacteroidaceae	g__UBA4372	s__UBA4372 sp017461345	51.72	3.448	34.48	432	1415441	1502	3276.5	12506	3580	48.82	1880	18993	0	0	0	0	0	0	0	0	0	0	1.69386	0	0	0	0	0	0	0	0	0	0	0	0	0	0	0
MAG3647	MS-JL5_BDME192003924-1a_bin.24.orig	MS-JL5	Single-sample assemblies	MS-JL5_bin.24.orig	d__Bacteria	p__Bacteroidota	c__Bacteroidia	o__Bacteroidales	f__Bacteroidaceae	g__UBA4372	s__UBA4372 sp017461345	85.96	3.543	68.245	297	2301883	1542	7750.4	42439	10793	48.25	3661	30346	0	0	0	0	0	0	0	0	0	0	0.044534	0	0	0	0	0	0	0	0	0	0	0	0	0	0.003834	0
MAG966	DLS-XJ9_BDME192003896-1a_bin.20.orig	DLS-XJ9	Single-sample assemblies	DLS-XJ9_bin.20.orig	d__Bacteria	p__Bacteroidota	c__Bacteroidia	o__Bacteroidales	f__Bacteroidaceae	g__UBA4372	s__UBA4372 sp017461345	84.64	3.872	65.28	190	2190729	1548	11530.2	73754	17372	48.7	5511	28817	0	0	0.033886	0	0	0	0	0	0	9.56378	0.056322	0	0	0	0.057731	0	0	0	0	0	0	0.015245	0.023299	0	0	0
MAG4068	STHS-SD5_BDME192003978-1a_bin.12.orig	STHS-SD5	Single-sample assemblies	STHS-SD5_bin.12.orig	d__Bacteria	p__Bacteroidota	c__Bacteroidia	o__Bacteroidales	f__Bacteroidaceae	g__UBA4372	s__UBA4372 sp017461345	82.82	3.936	63.14	299	2140594	1516	7159.2	36376	10051	48.73	3348	28302	0	0	0	0	0	0	0	0	0	0	0.043343	0	0	0	0	0	0	0	0	0	0	0	0	0	0	0
MAG2771	HS-SX1_BDME192004026-1a_bin.1.strict	HS-SX1	Single-sample assemblies	HS-SX1_bin.1.strict	d__Bacteria	p__Bacteroidota	c__Bacteroidia	o__Bacteroidales	f__Bacteroidaceae	g__UBA4372	s__UBA4372 sp017461345	60.17	4.31	38.62	582	1748104	501	3003.6	17464	4086	49.23	1825	23311	0	0	0	0	0	0	0	0	0	0	0	0	0	0	0	0	0	0	0	0	0	0	0	0	0	0
MAG5143	WS-XJ1_BDME192003823-1a_bin.33.orig	WS-XJ1	Single-sample assemblies	WS-XJ1_bin.33.orig	d__Bacteria	p__Bacteroidota	c__Bacteroidia	o__Bacteroidales	f__Bacteroidaceae	g__UBA4372	s__UBA4372 sp017461345	85.92	4.399	63.925	177	2258698	1591	12761	71357	19304	48.61	6389	29607	0	0	0.020193	0	0	0	0	0	0	0	0.054532	0	0	0	0.027589	0	0	0	0	0	0	0.008655	0.01322	0	0	0
MAG2983	HS-ZJ10_BDME192004070-1a_bin.15.orig	HS-ZJ10	Single-sample assemblies	HS-ZJ10_bin.15.orig	d__Bacteria	p__Bacteroidota	c__Bacteroidia	o__Bacteroidales	f__Bacteroidaceae	g__UBA4372	s__UBA4372 sp017461345	70.6	4.522	47.99	478	1917801	1519	4012.1	20721	4642	49.04	2154	25611	0	0	0	0	0	0	0	0	0	0	0	0	0	0	0	0	0	0	0	0	0	0	0	0	0	0
MAG2380	HS-JS7_BDME192003809-1a_bin.26.orig	HS-JS7	Single-sample assemblies	HS-JS7_bin.26.orig	d__Bacteria	p__Bacteroidota	c__Bacteroidia	o__Bacteroidales	f__Paludibacteraceae	g__UBA4363	s__UBA4363 sp017937025	76.61	1.209	70.565	30	1728590	526	57619.7	287897	193684	47.83	43934	20971	0.040935	0.002934	0	0.004107	0	0.015867	0.001271	0.003702	58.4022	0.01086	0.049625	0.001179	0.027928	0.104356	0.013041	0.003726	0.002761	0.002108	0.001662	0.018821	0.057065	0.096405	0.001477	0.000802	0.001133	0.003003
MAG2321	HS-JS4_BDME192003806-1a_bin.20.orig	HS-JS4	Single-sample assemblies	HS-JS4_bin.20.orig	d__Bacteria	p__Bacteroidota	c__Bacteroidia	o__Bacteroidales	f__Paludibacteraceae	g__UBA4363	s__UBA4363 sp017937025	97.36	1.254	91.09	115	2186197	1535	19010.4	114619	33066	48.21	9325	26552	0.033127	0	0	0	0	0	0	0	0.0094975	0	0.038619	0	0.022574	0.102237	0.01335	0	0	0	0	0.023974	0.051296	0.059517	0	0	0	0
MAG5395	XG-XJ3_BDME192004043-1a_bin.37.orig	XG-XJ3	Single-sample assemblies	XG-XJ3_bin.37.orig	d__Bacteria	p__Bacteroidota	c__Bacteroidia	o__Bacteroidales	f__Paludibacteraceae	g__UBA4363	s__UBA4363 sp017937025	96.54	1.344	89.82	44	2214326	6666	50325.6	127751	71600	48.12	32464	26660	0.083141	0	0	0.002719	0	0.040422	0	0	0.008515	0.004772	0.054102	0	0.057613	0.383091	0.047618	0	0.003218	0.002897	0	0.033587	0.085606	0.080253	0	0	0	0
MAG2369	HS-JS6_BDME192003808-1a_bin.7.orig	HS-JS6	Single-sample assemblies	HS-JS6_bin.7.orig	d__Bacteria	p__Bacteroidota	c__Bacteroidia	o__Bacteroidales	f__Paludibacteraceae	g__UBA4363	s__UBA4363 sp017937025	94.91	1.881	85.505	109	2151674	1552	19740.1	98679	30818	48.01	9793	25996	0.047783	0	0	0	0	0.011024	0	0	0	0	0.026098	0	0.017826	0.126105	0.01554	0	0	0	0	0.020515	0.059998	0.066247	0	0	0	0
MAG2230	HS-JS10_BDME192003812-1a_bin.15.orig	HS-JS10	Single-sample assemblies	HS-JS10_bin.15.orig	d__Bacteria	p__Bacteroidota	c__Bacteroidia	o__Bacteroidales	f__Paludibacteraceae	g__UBA4363	s__UBA4363 sp017937025	100	1.881	90.595	40	2271798	3263	56795	337116	91011	47.93	33967	27292	0.057874	0.003321	0	0.002635	0	0.014858	0	0.003798	0.013029	0.00843	0.037228	0	0.041094	0.15329	0.017366	0	0.006413	0	0	0.039584	0.08133	0.078349	0	0	0	0
MAG338	BG-SC10_BDME192004120-1a_bin.10.orig	BG-SC10	Single-sample assemblies	BG-SC10_bin.10.orig	d__Bacteria	p__Bacteroidota	c__Bacteroidia	o__Bacteroidales	f__Paludibacteraceae	g__UBA4363	s__UBA4363 sp017937025	95.74	2.016	85.66	111	2081893	1515	18755.8	93369	29233	48.34	9225	25067	0.025017	0.018197	0	0	0	0	0	0	0	0	0.053427	0	0.018422	0.042561	0	0	0	0	0	0.007518	0.028259	0.072992	0	0	0	0.331283
MAG2295	HS-JS3_BDME192003805-1a_bin.19.orig	HS-JS3	Single-sample assemblies	HS-JS3_bin.19.orig	d__Bacteria	p__Bacteroidota	c__Bacteroidia	o__Bacteroidales	f__Paludibacteraceae	g__UBA4363	s__UBA4363 sp017937025	82.97	3.279	66.575	331	1627507	1501	4916.9	18906	6187	49.36	2530	19804	0	0	0	0	0	0	0	0	0	0	0	0	0	0.029411	0	0	0	0	0	0	0	0.056028	0	0	0	0
MAG2387	HS-JS8_BDME192003810-1a_bin.1.strict	HS-JS8	Single-sample assemblies	HS-JS8_bin.1.strict	d__Bacteria	p__Bacteroidota	c__Bacteroidia	o__Bacteroidales	f__Paludibacteraceae	g__UBA4363	s__UBA4363 sp017937025	88.17	3.519	70.575	287	1973070	500	6874.8	56581	15492	48.76	4026	23969	0.043713	0	0	0	0	0	0	0	0	0	0.028567	0	0.025347	0.096703	0	0	0	0	0	0.013164	0.066263	0.083023	0	0	0	0
MAG3052	HS-ZJ4_BDME192004064-1a_bin.4.orig	HS-ZJ4	Single-sample assemblies	HS-ZJ4_bin.4.orig	d__Bacteria	p__Bacteroidota	c__Bacteroidia	o__Bacteroidales	f__Paludibacteraceae	g__UBA4363	s__UBA4363 sp017937025	52.38	4.31	30.83	393	1224895	1500	3116.8	9350	3336	49.56	1884	14969	0	0	0	0	0	0	0	0	0	0	0	0	0	6e-06	0	0	0	0	0	0	0	0	0	0	0	0
MAG2338	HS-JS5_BDME192003807-1a_bin.22.strict	HS-JS5	Single-sample assemblies	HS-JS5_bin.22.strict	d__Bacteria	p__Bacteroidota	c__Bacteroidia	o__Bacteroidales	f__Paludibacteraceae	g__UBA4363	s__UBA4363 sp017937025	87.01	4.337	65.325	212	2056505	500	9700.5	110397	22660	48.55	5891	25066	0.050403	0	0	0	0	0.005894	0	0	0	0	0.024726	0	0.022923	0.104663	0.011792	0	0	0	0	0.012228	0.057569	0.060651	0	0	0	0
MAG2428	HS-JS9_BDME192003811-1a_bin.29.orig	HS-JS9	Single-sample assemblies	HS-JS9_bin.29.orig	d__Bacteria	p__Bacteroidota	c__Bacteroidia	o__Bacteroidales	f__Paludibacteraceae	g__UBA4363	s__UBA4363 sp017646805	97.31	1.075	91.935	53	1769234	1537	33381.8	156112	60824	36.06	17663	20659	0	0	0.212775	0	0	0	0	0	0	0	0	0	0	0	0	0.667723	0	0	0	0	0	0	0.154883	0	0.754715	0
MAG2699	HS-SD5_BDME192003968-1a_bin.16.orig	HS-SD5	Single-sample assemblies	HS-SD5_bin.16.orig	d__Bacteria	p__Bacteroidota	c__Bacteroidia	o__Bacteroidales	f__Paludibacteraceae	g__UBA4363	s__UBA4363 sp017646805	91.1	1.523	83.485	142	1527513	1506	10757.1	39435	16376	35.67	5582	17901	0	0	0.318422	0	0	0	0	0	0	0	0	0	0	0	0	0.786423	0	0	0	0	0	0	0.285121	0	1.11483	0
MAG5363	XG-XJ2_BDME192004042-1a_bin.35.strict	XG-XJ2	Single-sample assemblies	XG-XJ2_bin.35.strict	d__Bacteria	p__Bacteroidota	c__Bacteroidia	o__Bacteroidales	f__Paludibacteraceae	g__UBA4345	s__UBA4345 sp002362105	56.89	0	56.89	81	2738746	509	33811.7	272391	172945	45.05	61376	32261	0	0	0	0	0	0.294571	0	0	0	0	0	0	0	0	0	0	0	0	0	0.001461	0	0	0	0	0	0
MAG5330	XG-XJ1_BDME192004041-2a_bin.28.orig	XG-XJ1	Single-sample assemblies	XG-XJ1_bin.28.orig	d__Bacteria	p__Bacteroidota	c__Bacteroidia	o__Bacteroidales	f__Paludibacteraceae	g__UBA4345	s__UBA4345 sp002362105	97.31	1.612	89.25	145	3824646	1552	26376.9	122844	44246	45.4	13912	45129	0	0	0	0	0	19.3376	0	0	0	0	0	0	0	0	0	0	0	0	0	0	0	0	0	0	0	0
MAG5362	XG-XJ2_BDME192004042-1a_bin.34.strict	XG-XJ2	Single-sample assemblies	XG-XJ2_bin.34.strict	d__Bacteria	p__Bacteroidota	c__Bacteroidia	o__Bacteroidales	f__Bacteroidaceae	g__UBA4334	s__UBA4334 sp900318775	75.86	0.862	71.55	181	2097929	500	11590.8	109539	29725	48.94	9680	27787	0	0	0	0	0	2.60622	0	0	0	0	0	0	0	0	0	0	0	0.072411	0	0	2.18853	0	0	0	0	0
MAG5331	XG-XJ1_BDME192004041-2a_bin.29.orig	XG-XJ1	Single-sample assemblies	XG-XJ1_bin.29.orig	d__Bacteria	p__Bacteroidota	c__Bacteroidia	o__Bacteroidales	f__Bacteroidaceae	g__UBA4334	s__UBA4334 sp900318775	87.33	2.834	73.16	180	2727422	1611	15152.3	154367	22397	48.61	6752	36009	0	0	0	0	0	29.6772	0	0	0	0	0	0	0	0	0	0	0	0.166508	0	0	0.584947	0	0	0	0	0
MAG5383	XG-XJ3_BDME192004043-1a_bin.2.orig	XG-XJ3	Single-sample assemblies	XG-XJ3_bin.2.orig	d__Bacteria	p__Bacteroidota	c__Bacteroidia	o__Bacteroidales	f__Bacteroidaceae	g__UBA4334	s__UBA4334 sp900318775	87.42	3.903	67.905	157	3149003	1652	20057.3	137241	40450	47.63	9168	40870	0	0	0	0	0	1.59634	0	0	0	0	0	0	0	0	0	0	0	0.091943	0	0	0.371944	0	0	0	0	0
MAG301	BEG-SC8_BDME192003903-1a_bin.35.strict	BEG-SC8	Single-sample assemblies	BEG-SC8_bin.35.strict	d__Bacteria	p__Bacteroidota	c__Bacteroidia	o__Bacteroidales	f__Bacteroidaceae	g__UBA4334	s__UBA4334 sp900318775	76.89	4.31	55.34	224	2982172	500	13313.3	192502	45866	48.14	7743	39085	0	0	0	0	0	0.899349	0	0	0	0	0	0	0.003666	0	0	0	0	0.088068	0	0	0.627988	0	0	0	0	0
MAG2606	HS-QH7_BDME192003956-1a_bin.24.orig	HS-QH7	Single-sample assemblies	HS-QH7_bin.24.orig	d__Bacteria	p__Bacteroidota	c__Bacteroidia	o__Bacteroidales	f__Bacteroidaceae	g__UBA4334	s__UBA4334 sp900318775	84.11	4.553	61.345	242	2869330	1507	11856.7	89970	22216	48.89	4634	37789	0	0	0	0	0	0.708047	0	0	0	0	0	0	0	0	0	0	0	0.068358	0	0	0.706492	0	0	0	0	0
MAG296	BEG-SC8_BDME192003903-1a_bin.29.orig	BEG-SC8	Single-sample assemblies	BEG-SC8_bin.29.orig	d__Bacteria	p__Bacteroidota	c__Bacteroidia	o__Bacteroidales	f__Bacteroidaceae	g__UBA4334	s__UBA4334 sp900316975	90.09	1.239	83.895	121	2965912	1821	24511.7	121842	42811	47.8	12543	38562	0	0	0	0	0	0	0	0	0	0	0	0	0.017034	0	0.00084	0	0.012771	0	0	0	0.039131	0	0	0	0	0
MAG119	BEG-SC12_BDME192003907-1a_bin.13.orig	BEG-SC12	Single-sample assemblies	BEG-SC12_bin.13.orig	d__Bacteria	p__Bacteroidota	c__Bacteroidia	o__Bacteroidales	f__Bacteroidaceae	g__UBA4334	s__UBA4334 sp900316975	94.59	2.385	82.665	93	3172742	1525	34115.5	126539	59816	47.89	17764	41248	0	0	0	0.002885	0	0.007783	0	0	0	0	0	0	0.007366	0	0.002482	0	0.009451	0	0	0	0.035723	0.002326	0	0	0	0
MAG2728	HS-SD7_BDME192003970-1a_bin.8.orig	HS-SD7	Single-sample assemblies	HS-SD7_bin.8.orig	d__Bacteria	p__Bacteroidota	c__Bacteroidia	o__Bacteroidales	f__Bacteroidaceae	g__UBA4334	s__UBA4334 sp017507385	54.31	0	54.31	302	1600570	1512	5299.9	23530	7330	46.83	2593	21675	0	0	0.081627	0	0	0	0	0	0	0	0.01402	0	0	0	0.094661	0	0	0	0	0	0	0	0.086185	0	0.019165	0
MAG2924	HS-XJ5_BDME192003882-1a_bin.28.orig	HS-XJ5	Single-sample assemblies	HS-XJ5_bin.28.orig	d__Bacteria	p__Bacteroidota	c__Bacteroidia	o__Bacteroidales	f__Bacteroidaceae	g__UBA4334	s__UBA4334 sp017507385	55.17	0.862	50.86	221	1431759	1571	6478.5	24100	8690	46.73	3058	19443	0	0	0.151754	0.088353	0	0	0	0	0.559539	0	0	0	0	0	0.145098	0.025152	0	0	0	0	0	0	0.12187	0	0.317982	0
MAG2796	HS-SX2_BDME192004027-1a_bin.17.orig	HS-SX2	Single-sample assemblies	HS-SX2_bin.17.orig	d__Bacteria	p__Bacteroidota	c__Bacteroidia	o__Bacteroidales	f__Bacteroidaceae	g__UBA4334	s__UBA4334 sp017507385	92.16	1.161	86.355	79	2758804	1951	34921.6	156908	63907	45.82	19942	36425	0	0	0.104636	0.227278	0	0	0	0	0.232685	0.003413	0.118913	0.109677	0.011677	0	0.343172	0.067161	0	0	0	0	0	0	0.267355	0	0.857459	0
MAG85	BEG-SC10_BDME192003905-1a_bin.22.orig	BEG-SC10	Single-sample assemblies	BEG-SC10_bin.22.orig	d__Bacteria	p__Bacteroidota	c__Bacteroidia	o__Bacteroidales	f__Bacteroidaceae	g__UBA4334	s__UBA4334 sp017507385	90.54	1.581	82.635	144	2669032	1531	18534.9	96587	31589	46.18	10325	35670	0	0	0.028769	0	0	0	0	0	0	0	0.035986	0	0	0	0.013698	0	0	0	0	0	0	1.70397	0.04638	0	0.021376	0
MAG5052	WS-QH4_BDME192004133-2a_bin.2.orig	WS-QH4	Single-sample assemblies	WS-QH4_bin.2.orig	d__Bacteria	p__Bacteroidota	c__Bacteroidia	o__Bacteroidales	f__Bacteroidaceae	g__UBA4334	s__UBA4334 sp017507385	73.89	2.589	60.945	241	2089963	1528	8672	43166	11662	46.3	4271	28096	0	0	0.071346	0.066335	0	0	0	0	0.050974	0	0.035474	0	0	0	0.06903	0	0	0	0	0	0	0	0.091943	0	0.052009	0
MAG1895	HS-HB9_BDME192004149-1a_bin.20.orig	HS-HB9	Single-sample assemblies	HS-HB9_bin.20.orig	d__Bacteria	p__Bacteroidota	c__Bacteroidia	o__Bacteroidales	f__Bacteroidaceae	g__UBA4334	s__UBA4334 sp017507385	52.67	3.838	33.48	560	1783564	1509	3184.9	12692	3552	47.11	1851	24211	0	0	0	0	0	0	0	0	0	0	0	0	0	0	0.030751	0	0	0	0	0	0	0	0.163649	0	0	0
MAG4294	WG-GZ10_BDME192004110-1a_bin.5.strict	WG-GZ10	Single-sample assemblies	WG-GZ10_bin.5.strict	d__Bacteria	p__Bacteroidota	c__Bacteroidia	o__Bacteroidales	f__Bacteroidaceae	g__UBA4334	s__UBA4334 sp017507385	83.6	4.255	62.325	229	2361575	507	10312.6	71217	26960	46.4	5400	31776	0	0	0.402469	0.057258	0	0	0	0	0.128465	0	0.067654	0.01183	0	0	0.126086	0.025274	0	0	0	0	0	0	0.134098	0	0.098227	0
MAG2009	HS-JL4_BDME192003933-1a_bin.42.orig	HS-JL4	Single-sample assemblies	HS-JL4_bin.42.orig	d__Bacteria	p__Firmicutes_A	c__Clostridia	o__Oscillospirales	f__Ruminococcaceae	g__UBA3855	s__UBA3855 sp017521325	55.17	1.724	46.55	634	1432228	502	2259	14566	3564	51.46	964	19812	0	0.235851	0	0	0	0	0	0	0	0.026293	0	0.038397	0	0.110677	0.234979	0	0	0	0	0	0	0	0.119479	0	0.064993	0
MAG2203	HS-JM8_BDME192004078-1a_bin.10.strict	HS-JM8	Single-sample assemblies	HS-JM8_bin.10.strict	d__Bacteria	p__Firmicutes_A	c__Clostridia	o__Oscillospirales	f__Ruminococcaceae	g__UBA3855	s__UBA3855 sp017521325	94.11	2.446	81.88	280	2556318	500	9129.7	101103	30820	49.37	4853	34365	0.028824	1.08049	0.028629	0.3414	0.005324	0	0	0.037146	0.027119	0.068528	0.009482	0.048142	0.012274	0.647776	0.23955	0.094832	0.039346	0	0.014012	0.015092	2.3e-05	0.043493	0.255666	0.229511	0.252044	0.003243
MAG4952	WS-JL8_BDME192003865-1a_bin.22.orig	WS-JL8	Single-sample assemblies	WS-JL8_bin.22.orig	d__Bacteria	p__Firmicutes_A	c__Clostridia	o__Oscillospirales	f__Ruminococcaceae	g__UBA3855	s__UBA3855 sp017521325	98.4	4.418	76.31	251	2833441	1529	11288.6	75946	17403	48.71	6140	37970	0.021014	0.352678	0.024117	0.085255	0.000439	0	0	0.024613	0.007639	0.093923	0	0.167547	0	0.171442	0.449679	0.032326	0.027831	0	0.006292	0.000666	0	0.021244	0.166034	0.065574	0.11106	0
MAG138	BEG-SC12_BDME192003907-1a_bin.8.orig	BEG-SC12	Single-sample assemblies	BEG-SC12_bin.8.orig	d__Bacteria	p__Firmicutes_A	c__Clostridia	o__Oscillospirales	f__Ruminococcaceae	g__UBA3855	s__UBA3855 sp015066865	81.42	2.055	71.145	148	2015975	1508	13621.5	81228	25138	48.58	6310	27225	0.106012	0.131695	0.081148	0.059772	0.028351	0.016055	0.024772	0.066527	0.096016	0.074737	2.44305	0.042331	0.011463	0.103098	0.044459	0.165727	0.048338	0.024285	0.055763	0.042289	0.025434	0.050817	0.123412	0.021031	0.143105	0.045076
MAG621	CG-QH8_BDME192004128-1a_bin.14.orig	CG-QH8	Single-sample assemblies	CG-QH8_bin.14.orig	d__Bacteria	p__Firmicutes_A	c__Clostridia	o__Oscillospirales	f__Ruminococcaceae	g__UBA3855	s__UBA3855 sp015066845	59.45	0	59.45	535	1881684	1501	3517.2	18801	3888	51.04	1975	26272	0.185707	0.00592	0	0	0	0	0	0	0	0	0	0.05428	0	0	0	0	0	0	0	0	0	0	0	0	0.234617	0
MAG3352	KS-XJ8_BDME192003855-1a_bin.35.orig	KS-XJ8	Single-sample assemblies	KS-XJ8_bin.35.orig	d__Bacteria	p__Firmicutes_A	c__Clostridia	o__Oscillospirales	f__Ruminococcaceae	g__UBA3855	s__UBA3855 sp015066845	94.59	2.348	82.85	355	2471881	1522	6963	38169	10164	50.68	3214	33908	0.162715	0	0	0	0	0	0	0	0	0	0	0.0793225	0	0	0	0	0	0	0	0.397735	0	0	0	0	0.454149	0
MAG2818	HS-SX4_BDME192004029-1a_bin.13.strict	HS-SX4	Single-sample assemblies	HS-SX4_bin.13.strict	d__Bacteria	p__Firmicutes_A	c__Clostridia	o__Oscillospirales	f__Ruminococcaceae	g__UBA3855	s__UBA3855 sp015066845	64.45	2.839	50.255	513	1467062	501	2859.8	16283	3288	51.06	1863	20568	0.243837	0	0	0	0	0	0	0	0	0	0	0.11584	0	0	0	0	0	0	0	0	0	0	0	0	0.676046	0
MAG5018	WS-QH10_BDME192004138-1a_bin.6.strict	WS-QH10	Single-sample assemblies	WS-QH10_bin.6.strict	d__Bacteria	p__Firmicutes_A	c__Clostridia	o__Oscillospirales	f__Ruminococcaceae	g__UBA3855	s__UBA3855 sp015066845	66.38	3.605	48.355	729	1972436	507	2705.7	14521	3424	51.47	1511	27641	0.555605	0.087237	0	0	0	0	0	0	0	0	0	0.154073	0	0	0	0	0	0	0	0.061968	0	0	0.095037	0	1.0422	0
MAG5023	WS-QH11_BDME192004139-1a_bin.5.strict	WS-QH11	Single-sample assemblies	WS-QH11_bin.5.strict	d__Bacteria	p__Firmicutes_A	c__Clostridia	o__Oscillospirales	f__Ruminococcaceae	g__UBA3855	s__UBA3855 sp015066845	68.99	3.71	50.44	560	1825059	502	3259	24721	4023	51.02	1811	25513	0.342076	0.059962	0	0	0	0	0	0	0	0	0	0.129942	0	0	0	0	0	0	0	0.04973	0	0	0	0	0.741586	0
MAG4680	WG-HB6_BDME192004086-1a_bin.5.orig	WG-HB6	Single-sample assemblies	WG-HB6_bin.5.orig	d__Bacteria	p__Firmicutes_A	c__Clostridia	o__Oscillospirales	f__Ruminococcaceae	g__UBA3855	s__UBA3855 sp015066665	93.06	0.838	88.87	243	2720400	1558	11195.1	66948	17119	52.3	5522	35788	0.187273	0.247008	0.151402	0.081232	0.17168	0.021697	0.013786	0.059789	0.29478	0.051765	0.035498	0.214821	0.014745	0.419076	0.398719	0.078894	0.281173	0	0.047944	0.682173	0.029216	0.069967	0.791649	0.0215	2.23257	0.119481
MAG260	BEG-SC7_BDME192003902-1a_bin.2.orig	BEG-SC7	Single-sample assemblies	BEG-SC7_bin.2.orig	d__Bacteria	p__Bacteroidota	c__Bacteroidia	o__Bacteroidales	f__Bacteroidaceae	g__UBA3839	s__UBA3839 sp900314125	78.07	2.309	66.525	208	2982721	1506	14340	109097	22190	49.02	6759	38325	0	0	0	0	0	0	0	0	0	0	0	0	0	0	0	0	0	0	0	0	0.067149	0	0	0	0	0
MAG226	BEG-SC5_BDME192003900-1a_bin.45.orig	BEG-SC5	Single-sample assemblies	BEG-SC5_bin.45.orig	d__Bacteria	p__Bacteroidota	c__Bacteroidia	o__Bacteroidales	f__Bacteroidaceae	g__UBA3839	s__UBA3839 sp900314125	95.65	2.602	82.64	151	3494336	1537	23141.3	169569	43474	47.74	11875	44665	0	0	0	0	0	0	0	0	0	0	0	0	0	0	0	0	0	0	0	0	0.08668	0	0	0	0	0
MAG376	BG-SC2_BDME192004112-1a_bin.7.orig	BG-SC2	Single-sample assemblies	BG-SC2_bin.7.orig	d__Bacteria	p__Bacteroidota	c__Bacteroidia	o__Bacteroidales	f__Bacteroidaceae	g__UBA3839	s__UBA3839 sp900314125	72.02	3.345	55.295	653	2764130	1504	4233	32010	5168	49.18	2131	35844	0	0	0	0	0	0	0	0	0	0	0	0	0	0	0	0	0	0	0	0	0	0	0	0	0	0
MAG152	BEG-SC1_BDME192003898-1a_bin.24.orig	BEG-SC1	Single-sample assemblies	BEG-SC1_bin.24.orig	d__Bacteria	p__Bacteroidota	c__Bacteroidia	o__Bacteroidales	f__Bacteroidaceae	g__UBA3839	s__UBA3839 sp900314125	87.46	4.721	63.855	219	3009430	1523	13741.7	98131	26515	48.56	5937	38522	0	0	0	0	0	0	0	0	0	0	0	0	0	0	0	0	0	0	0	0	0.069176	0	0	0	0	0
MAG175	BEG-SC1_BDME192003898-1a_bin.57.orig	BEG-SC1	Single-sample assemblies	BEG-SC1_bin.57.orig	d__Bacteria	p__Bacteroidota	c__Bacteroidia	o__Bacteroidales	f__UBA3824	g__UBA3824	s__UBA3824 sp017544805	93.33	3.269	76.985	382	3243666	1504	8491.3	45984	12357	37.61	3930	35177	0	0	0	0	0	0	0	0	0	0	0	0	0	0	0	0	0	0	0	0	0	0	0	0	0	0
MAG2022	HS-JL5_BDME192003934-1a_bin.20.orig	HS-JL5	Single-sample assemblies	HS-JL5_bin.20.orig	d__Bacteria	p__Bacteroidota	c__Bacteroidia	o__Bacteroidales	f__UBA3824	g__UBA3824	s__UBA3824 sp017394445	84.07	0.985	79.145	824	3272613	1505	3971.6	20213	4777	42.57	2083	39821	0	0	0	0	0	0	0	0	0	0	0	0	0	0	0	0	0	0	0	0	0	0	0	0	0	0
MAG5015	WS-QH10_BDME192004138-1a_bin.2.orig	WS-QH10	Single-sample assemblies	WS-QH10_bin.2.orig	d__Bacteria	p__Bacteroidota	c__Bacteroidia	o__Bacteroidales	f__UBA3824	g__UBA3824	s__UBA3824 sp017394445	80.68	1.792	71.72	563	3166219	1536	5623.8	29885	7053	42.22	2742	38401	0	0	0	0	0	0	0	0	0	0	0	0	0	0	0	0	0	0	0	0	0	0	0	0	0	0
MAG1052	DS-JL2_BDME192003869-1a_bin.38.orig	DS-JL2	Single-sample assemblies	DS-JL2_bin.38.orig	d__Bacteria	p__Bacteroidota	c__Bacteroidia	o__Bacteroidales	f__UBA3824	g__UBA3824	s__UBA3824 sp017394445	98.57	1.904	89.05	110	4160849	1883	37825.9	323733	60250	41.72	18283	49757	0	0	0	0	0	0	0	0	0	0	0	0	0	0	0	0	0	0	0	0	0	0	0	0	0	0
MAG5174	WS-XJ3_BDME192003825-1a_bin.20.strict	WS-XJ3	Single-sample assemblies	WS-XJ3_bin.20.strict	d__Bacteria	p__Bacteroidota	c__Bacteroidia	o__Bacteroidales	f__UBA3824	g__UBA3824	s__UBA3824 sp017394445	87.85	1.984	77.93	405	3310002	500	8172.8	52937	15774	42.4	4146	39940	0	0	0	0	0	0	0	0	0	0	0	0	0	0	0	0	0	0	0	0	0	0.006584	0	0	0	0
MAG207	BEG-SC5_BDME192003900-1a_bin.23.orig	BEG-SC5	Single-sample assemblies	BEG-SC5_bin.23.orig	d__Bacteria	p__Bacteroidota	c__Bacteroidia	o__Bacteroidales	f__UBA3824	g__UBA3824	s__UBA3824 sp017394445	95.23	1.984	85.31	99	4093799	1890	41351.5	212938	72419	41.65	21354	48972	0	0	0	0	0	0.002355	0	0.004683	0	0	0	0	0	0	0.005516	0	0	0	0.003398	0	0	0.039393	0	0	0	0
MAG5053	WS-QH4_BDME192004133-2a_bin.3.orig	WS-QH4	Single-sample assemblies	WS-QH4_bin.3.orig	d__Bacteria	p__Bacteroidota	c__Bacteroidia	o__Bacteroidales	f__UBA3824	g__UBA3824	s__UBA3824 sp017394445	57.65	2.142	46.94	820	2246942	1501	2740.2	18800	2790	42.38	1760	27497	0	0	0	0	0	0	0	0	0	0	0	0	0	0	0	0	0	0	0	0	0	0	0	0	0	0
MAG3161	KS-XJ10_BDME192003857-1a_bin.22.orig	KS-XJ10	Single-sample assemblies	KS-XJ10_bin.22.orig	d__Bacteria	p__Bacteroidota	c__Bacteroidia	o__Bacteroidales	f__UBA3824	g__UBA3824	s__UBA3824 sp017394445	98.12	2.261	86.815	112	4017718	1534	35872.5	187178	54505	42.01	20153	48106	0	0	0	0	0	0	0	0	0	0	0	0	0	0	0.007128	0	0	0	0.013576	0.007266	0	0.028206	0	0	0	0
MAG107	BEG-SC11_BDME192003906-1a_bin.2.orig	BEG-SC11	Single-sample assemblies	BEG-SC11_bin.2.orig	d__Bacteria	p__Bacteroidota	c__Bacteroidia	o__Bacteroidales	f__UBA3824	g__UBA3824	s__UBA3824 sp017394445	95.71	2.261	84.405	253	4062433	1510	16057	73786	24067	41.84	7835	48879	0	0	0	0	0	0	0	0	0	0	0	0	0	0	0	0	0	0	0	0	0	0.074571	0	0	0	0
MAG5109	WS-XJ10_BDME192003832-1a_bin.24.orig	WS-XJ10	Single-sample assemblies	WS-XJ10_bin.24.orig	d__Bacteria	p__Bacteroidota	c__Bacteroidia	o__Bacteroidales	f__UBA3824	g__UBA3824	s__UBA3824 sp017394445	98.09	2.412	86.03	131	4151097	1555	31687.8	209866	58175	41.77	15454	49419	0	0	0	0	0	0	0	0	0	0	0	0	0	0	0.001751	0	0	0	0.011006	0.008933	0	0.031812	0	0	0	0
MAG255	BEG-SC7_BDME192003902-1a_bin.11.orig	BEG-SC7	Single-sample assemblies	BEG-SC7_bin.11.orig	d__Bacteria	p__Bacteroidota	c__Bacteroidia	o__Bacteroidales	f__UBA3824	g__UBA3824	s__UBA3824 sp017394445	60.51	2.586	47.58	604	2380178	1500	3940.7	25618	4516	42.59	2159	29158	0	0	0	0	0	0	0	0	0	0	0	0	0	0	0	0	0	0	0	0	0	0	0	0	0	0
MAG1195	DS-JL7_BDME192003874-1a_bin.9.strict	DS-JL7	Single-sample assemblies	DS-JL7_bin.9.strict	d__Bacteria	p__Bacteroidota	c__Bacteroidia	o__Bacteroidales	f__UBA3824	g__UBA3824	s__UBA3824 sp017394445	61.88	2.619	48.785	406	2012910	507	4957.9	41706	7188	43.36	2394	24714	0	0	0	0	0	0	0	0	0	0	0	0	0	0	0	0	0	0	0	0	0	0	0	0	0	0
MAG3000	HS-ZJ1_BDME192004061-1a_bin.4.orig	HS-ZJ1	Single-sample assemblies	HS-ZJ1_bin.4.orig	d__Bacteria	p__Bacteroidota	c__Bacteroidia	o__Bacteroidales	f__UBA3824	g__UBA3824	s__UBA3824 sp017394445	95.58	2.857	81.295	195	3828302	1558	19632.3	115679	32920	41.84	9154	45820	0	0	0	0	0	0	0	0	0	0	0	0	0	0	0	0	0	0	0	0	0	0	0	0	0	0
MAG4867	WS-JL5_BDME192003862-1a_bin.25.orig	WS-JL5	Single-sample assemblies	WS-JL5_bin.25.orig	d__Bacteria	p__Bacteroidota	c__Bacteroidia	o__Bacteroidales	f__UBA3824	g__UBA3824	s__UBA3824 sp017394445	71.73	3.333	55.065	850	2597366	1500	3055.7	34012	3299	42.41	1816	31775	0	0	0	0	0	0	0	0	0	0	0	0	0	0	0	0	0	0	0	0	0	0	0	0	0	0
MAG349	BG-SC10_BDME192004120-1a_bin.3.strict	BG-SC10	Single-sample assemblies	BG-SC10_bin.3.strict	d__Bacteria	p__Bacteroidota	c__Bacteroidia	o__Bacteroidales	f__UBA3824	g__UBA3824	s__UBA3824 sp017394445	82	3.603	63.985	497	3036270	504	6109.2	46963	9004	42.27	2871	36800	0	0	0	0	0	0	0	0	0	0	0	0	0	0	0	0	0	0	0	0	0	0.022251	0	0	0	0
MAG3574	MS-JL1_BDME192003920-1a_bin.21.orig	MS-JL1	Single-sample assemblies	MS-JL1_bin.21.orig	d__Bacteria	p__Bacteroidota	c__Bacteroidia	o__Bacteroidales	f__UBA3824	g__UBA3824	s__UBA3824 sp017394445	97.14	4.047	76.905	121	4139640	1514	34211.9	136669	54988	41.76	19610	49293	0	0	0	0	0	0.003192	0	0	0	0	0	0	0	0	0.003835	0	0	0	0.009953	0	0	0.017097	0	0	0	0
MAG5136	WS-XJ1_BDME192003823-1a_bin.27.orig	WS-XJ1	Single-sample assemblies	WS-XJ1_bin.27.orig	d__Bacteria	p__Bacteroidota	c__Bacteroidia	o__Bacteroidales	f__UBA3824	g__UBA3824	s__UBA3824 sp017394445	95.71	4.566	72.88	82	4005709	1717	48850.1	359776	88827	41.79	26338	47834	0	0	0	0	0	0	0	0	0	0	0	0	0	0	0.003459	0	0	0	0.007852	0.009254	0	0.022917	0	0	0	0
MAG275	BEG-SC7_BDME192003902-1a_bin.4.orig	BEG-SC7	Single-sample assemblies	BEG-SC7_bin.4.orig	d__Bacteria	p__Bacteroidota	c__Bacteroidia	o__Bacteroidales	f__UBA3824	g__UBA3824	s__UBA3824 sp002393195	68.96	1.724	60.34	473	2499312	1521	5284	33333	6654	47.86	2656	31974	0	0	0	0	0	0	0	0	0	0	0	0	0	0	0	0	0	0	0	0	0	0	0	0	0	0
MAG3594	MS-JL2_BDME192003921-1a_bin.23.orig	MS-JL2	Single-sample assemblies	MS-JL2_bin.23.orig	d__Bacteria	p__Firmicutes_A	c__Clostridia	o__Oscillospirales	f__Ruminococcaceae	g__UBA3818	s__UBA3818 sp017408855	68.49	0	68.49	317	1209452	1519	3815.3	21291	4448	54.9	2050	14406	0	0	0	0	0	0	0	0	0	0	0	0	0	0	0	0	0	0	0	0	0	0	0	0	0	0
MAG1506	HS-GS4_BDME192003943-1a_bin.3.orig	HS-GS4	Single-sample assemblies	HS-GS4_bin.3.orig	d__Bacteria	p__Firmicutes_A	c__Clostridia	o__Oscillospirales	f__Ruminococcaceae	g__UBA3818	s__UBA3818 sp017408855	79.19	2.39	67.24	411	1378490	1508	3354	13469	3764	54.31	1902	16653	0	0	0	0	0	0	0	0	0	0	0	0	0	0	0	0	0	0.000178	0	0	0	0	0	0.062646	0	0
MAG1244	DS-JL9_BDME192003876-1a_bin.42.orig	DS-JL9	Single-sample assemblies	DS-JL9_bin.42.orig	d__Bacteria	p__Firmicutes_A	c__Clostridia	o__Oscillospirales	f__Ruminococcaceae	g__UBA3818	s__UBA3818 sp017408855	93.85	3.914	74.28	257	1765289	1503	6868.8	34815	9009	53.88	3524	21192	0	0	0	0	0	0	0	0	0	0	0	0	0	0	0	0	0	0	0	0	0	0	0	0	0	0
MAG4779	WS-JL2_BDME192003859-1a_bin.16.orig	WS-JL2	Single-sample assemblies	WS-JL2_bin.16.orig	d__Bacteria	p__Firmicutes_A	c__Clostridia	o__Oscillospirales	f__Ruminococcaceae	g__UBA3818	s__UBA3818 sp017408855	89.03	3.97	69.18	334	1624236	1529	4863	21910	5894	53.95	2374	19469	0	0	0	0	0	0	0	0	0	0	0	0	0	0	0	0	0	0	0	0	0	0	0	0	0	0
MAG4759	WS-JL1_BDME192003858-1a_bin.3.orig	WS-JL1	Single-sample assemblies	WS-JL1_bin.3.orig	d__Bacteria	p__Firmicutes_A	c__Clostridia	o__Oscillospirales	f__Ruminococcaceae	g__UBA3818	s__UBA3818 sp017408855	88.22	4.152	67.46	349	1622986	1521	4650.4	22715	5833	53.99	2312	19515	0	0.04042	7e-06	0	0	0	0	0	0	0	0	0	0	0	0	0	0	0	0	0	0	0	0.12052	0	0.079748	0.030252
MAG1472	HS-GS1_BDME192003940-1a_bin.4.orig	HS-GS1	Single-sample assemblies	HS-GS1_bin.4.orig	d__Bacteria	p__Firmicutes_A	c__Clostridia	o__Oscillospirales	f__Ruminococcaceae	g__UBA3818	s__UBA3818 sp017408855	94.05	4.316	72.47	209	1725195	1517	8254.5	47062	11277	53.99	4017	20366	0	0	0	0	3.2e-05	0	0	0	0	0	5.11272	0	0.058381	0	0	0	0	0	0	0	0	0	0.04649	0.067427	0.032229	0
MAG1958	HS-JL2_BDME192003931-1a_bin.4.strict	HS-JL2	Single-sample assemblies	HS-JL2_bin.4.strict	d__Bacteria	p__Firmicutes_A	c__Clostridia	o__Christensenellales	f__CAG-138	g__UBA3792	s__UBA3792 sp902792295	81.83	2.679	68.435	423	1714264	501	4052.6	40891	6444	57.59	2148	19732	0	0.099179	0.258733	0.049794	11.7039	0	0	0	0	0.031248	0	0.066165	0	0.588216	0	0.070115	0	0	0	0	0	0	0	0	0	0.075143
MAG2087	HS-JL8_BDME192003937-1a_bin.7.orig	HS-JL8	Single-sample assemblies	HS-JL8_bin.7.orig	d__Bacteria	p__Firmicutes_A	c__Clostridia	o__Christensenellales	f__CAG-138	g__UBA3792	s__UBA3792 sp902792295	93.74	3.345	77.015	215	1902457	1548	8848.6	62186	14221	57.52	4105	21680	0	0.090116	0.346024	0.085012	1.9319	0	0	0	0	0.07168	0	0.123458	0	0.430103	0	0.049452	0	0	0	0	0	0	0	0	0	0.096686
MAG2542	HS-QH4_BDME192003953-1a_bin.22.orig	HS-QH4	Single-sample assemblies	HS-QH4_bin.22.orig	d__Bacteria	p__Firmicutes_A	c__Clostridia	o__Lachnospirales	f__Lachnospiraceae	g__UBA3766	s__UBA3766 sp902782715	54.45	0	54.45	503	1737499	1510	3454.3	18402	3844	41.75	1911	20497	0	0	0	0	0	0	0	0	0	0	0	0	0	0	0	0	0	0	0	0	0	0	0	0	0	0
MAG4651	WG-HB5_BDME192004085-1a_bin.9.orig	WG-HB5	Single-sample assemblies	WG-HB5_bin.9.orig	d__Bacteria	p__Firmicutes_A	c__Clostridia	o__Lachnospirales	f__Lachnospiraceae	g__UBA3766	s__UBA3766 sp017622505	85.88	0.925	81.255	123	2415585	1755	19638.9	85508	35512	40.68	10987	27904	0.120544	0.052032	0.047368	0	0	0	0.029334	0.076149	0.224038	0.02335	0.009812	0.025062	0.023272	0.037533	0.006605	0.029999	0.074751	1.08056	0.044911	0.116421	0.033949	0.013933	0.063725	0.004596	0.037743	0.008718
MAG2265	HS-JS1_BDME192003803-1a_bin.37.orig	HS-JS1	Single-sample assemblies	HS-JS1_bin.37.orig	d__Bacteria	p__Firmicutes_A	c__Clostridia	o__Lachnospirales	f__Lachnospiraceae	g__UBA3766	s__UBA3766 sp017622505	77.37	1.149	71.625	111	2146393	1637	19336.9	129969	32369	40.65	9572	24730	0.136554	0.046477	0.048911	0.008128	0.007529	0	0.013845	0.056748	0.967745	0.022582	0.010049	0.031023	0.025027	0.048578	0	0.030165	0.092375	1.77004	0.050403	0.141918	0.04784	0.006807	0.098919	0.0084	0.046323	0.015707
MAG4670	WG-HB6_BDME192004086-1a_bin.29.orig	WG-HB6	Single-sample assemblies	WG-HB6_bin.29.orig	d__Bacteria	p__Firmicutes_A	c__Clostridia	o__Lachnospirales	f__Lachnospiraceae	g__UBA3766	s__UBA3766 sp017622505	92.19	1.884	82.77	104	2728929	1520	26239.7	174125	41172	40.16	13408	31381	0.143416	0.054037	0.113496	0.022296	0.011264	0	0.017239	0.057175	0.120502	0.044292	0.242606	0.052788	0.005874	0.07892	0.008455	0.038862	0.061741	0.084546	0.079138	0.093653	0.016002	0.018303	0.080236	0.025163	0.058101	0.025701
MAG5414	XG-XJ4_BDME192004044-1a_bin.20.strict	XG-XJ4	Single-sample assemblies	XG-XJ4_bin.20.strict	d__Bacteria	p__Firmicutes_A	c__Clostridia	o__Lachnospirales	f__Lachnospiraceae	g__UBA3766	s__UBA3766 sp017622505	58.53	2.254	47.26	353	1696623	502	4806.3	45969	6138	40.91	2445	19788	0.113733	0.007245	0	0	0	0	0	0.059409	0.25212	0	0	0	0	0.040575	0	0	0.04883	6.86111	0.014298	0.117295	0	0	0.069801	0	0.015079	0
MAG5476	XG-XJ5_BDME192004045-1a_bin.46.strict	XG-XJ5	Single-sample assemblies	XG-XJ5_bin.46.strict	d__Bacteria	p__Firmicutes_A	c__Clostridia	o__Lachnospirales	f__Lachnospiraceae	g__UBA3766	s__UBA3766 sp017622505	83.38	4.184	62.46	284	2196952	501	7735.7	51075	17853	40.82	3985	25508	0.087932	0.021549	0.026764	0	0	0	0	0.023784	0.044499	0	0	0.020565	0.08176	0.029733	0	0.016741	0.034078	0.183517	0.026693	0.072688	0.738357	0	0.042639	0.00555	0.037758	0.008972
MAG5498	XG-XJ6_BDME192004046-1a_bin.24.strict	XG-XJ6	Single-sample assemblies	XG-XJ6_bin.24.strict	d__Bacteria	p__Firmicutes_A	c__Clostridia	o__Lachnospirales	f__Lachnospiraceae	g__UBA3766	s__UBA3766 sp017622505	80.37	4.997	55.385	249	2082039	502	8361.6	56167	13057	40.97	4321	24133	0.083129	0	0.032035	0	0	0	0	0.02525	0.047444	0	0	0.010645	0.089942	0.013143	0	0.020547	0.048242	0.114897	0.018722	0.050528	10.8087	0	0.031627	0	0.037327	0
MAG334	BEG-SC9_BDME192003904-1a_bin.6.orig	BEG-SC9	Single-sample assemblies	BEG-SC9_bin.6.orig	d__Bacteria	p__Firmicutes_A	c__Clostridia	o__Lachnospirales	f__Lachnospiraceae	g__UBA3766	s__UBA3766 sp015057025	92.94	1.647	84.705	56	2389795	1664	42674.9	167217	64743	38.41	24955	26559	0.219695	0.049978	0.237336	0.021457	0.174713	0.007629	0.349827	0.123184	0.060839	0.030263	0.0215815	0.804099	0.01897	0.562236	0.028993	0.132729	0.182181	0.015061	0.049854	0.049939	0.021782	0.055579	0.713171	0.021044	0.060556	0.043771
MAG4447	WG-GZ7_BDME192004107-1a_bin.4.permissive	WG-GZ7	Single-sample assemblies	WG-GZ7_bin.4.permissive	d__Bacteria	p__Firmicutes_A	c__Clostridia	o__Lachnospirales	f__Lachnospiraceae	g__UBA3766	s__UBA3766 sp015057025	83.68	2.159	72.885	238	2265916	500	9520.7	82847	18358	38.28	4857	25372	0.19966	0.030117	0.151453	0.004405	0.089998	0	0.37182	0.109705	0.027474	0.025652	0	0.5242	0	0.459455	0.0179	0.097311	0.193649	0	0.018227	0.038234	0.010496	0.022634	0.385526	0.011765	0.048068	0.026333
MAG3175	KS-XJ1_BDME192003848-1a_bin.12.orig	KS-XJ1	Single-sample assemblies	KS-XJ1_bin.12.orig	d__Bacteria	p__Firmicutes_A	c__Clostridia	o__Lachnospirales	f__Lachnospiraceae	g__UBA3766	s__UBA3766 sp015056945	78.42	2.25	67.17	178	2347263	1506	13186.9	55999	19313	40.69	6822	28992	0.054838	0.148121	0	0.860723	0	0	0.02439	0.018188	0.019027	0.061773	0.118199	0.146014	0	0.029322	0.333316	0.056723	0.12397	0	0.698623	0.188212	0	0.15263	0.041592	0.012331	0.112395	0.099533
MAG2027	HS-JL5_BDME192003934-1a_bin.25.orig	HS-JL5	Single-sample assemblies	HS-JL5_bin.25.orig	d__Bacteria	p__Firmicutes_A	c__Clostridia	o__Lachnospirales	f__Lachnospiraceae	g__UBA3766	s__UBA3766 sp002369155	94.04	3.417	76.955	105	2770367	1645	26384.4	136186	39460	39.55	15504	33037	0.035885	0.027	0.03408	0.033481	0.035747	0.017147	0.026648	0.025643	0.012802	0.032209	0.026597	0.030415	0.028887	0.024437	0.037442	0.02261	0.027151	0.01276	0.020042	0.019653	0.018191	0.025675	0.040962	0.015813	0.037174	0.02591
MAG3178	KS-XJ1_BDME192003848-1a_bin.17.strict	KS-XJ1	Single-sample assemblies	KS-XJ1_bin.17.strict	d__Bacteria	p__Proteobacteria	c__Alphaproteobacteria	o__RF32	f__UBA3637	g__UBA3637	s__UBA3637 sp015062245	73.46	0.896	68.98	185	813463	501	4397.1	20514	6016	39.7	2156	9921	0	0.0014775	0	0.264628	0	0	0	0	0	0.176213	1.42073	0.177185	0	0	0.110941	0.187761	0	0	0	0	0	0.21943	0	0	0.023691	0
MAG885	DLS-XJ5_BDME192003892-1a_bin.13.strict	DLS-XJ5	Single-sample assemblies	DLS-XJ5_bin.13.strict	d__Bacteria	p__Proteobacteria	c__Alphaproteobacteria	o__RF32	f__UBA3637	g__UBA3637	s__UBA3637 sp015062245	81.88	1.236	75.7	117	870686	507	7441.8	40118	11768	39.89	3453	10708	0	0.055504	0	0.375619	0	0	0	0	0	0.336413	0.240174	0.136423	0	0.026168	0.129546	0.335822	0.0444665	0	0	0.350025	0	0.400253	0	0	0.063575	0
MAG3692	MS-JL7_BDME192003926-1a_bin.32.strict	MS-JL7	Single-sample assemblies	MS-JL7_bin.32.strict	d__Bacteria	p__Proteobacteria	c__Alphaproteobacteria	o__RF32	f__UBA3637	g__UBA3637	s__UBA3637 sp015062245	63.72	1.719	55.125	196	628313	503	3205.7	11760	4530	40.24	1897	7776	0	0.040374	0	0.333911	0	0	0	0	0	0.195907	0.249344	0.106486	0	0	0.056571	0.360391	0	0	0	0.0376685	0	0.322278	0	0	0.017179	0
MAG2281	HS-JS2_BDME192003804-1a_bin.22.strict	HS-JS2	Single-sample assemblies	HS-JS2_bin.22.strict	d__Bacteria	p__Proteobacteria	c__Alphaproteobacteria	o__RF32	f__UBA3637	g__UBA3637	s__UBA3637 sp002373815	88.17	0.733	84.505	62	973800	501	15706.5	87300	37912	39.44	9775	11933	0.009057	0.011407	0.007249	0.009817	0	0	0	0	0.005397	0.013111	0.014441	0.009883	0	0.014516	0.009246	0.009132	0.006444	0	0	0.058686	0	0.021055	0	0	0.011651	0
MAG3898	SCG-XJ7_BDME192003819-1a_bin.1.orig	SCG-XJ7	Single-sample assemblies	SCG-XJ7_bin.1.orig	d__Bacteria	p__Bacteroidota	c__Bacteroidia	o__Bacteroidales	f__Muribaculaceae	g__UBA3263	s__UBA3263 sp015061005	56	0	56	412	1309509	1516	3178.4	10161	3490	47.03	1909	16630	0	0	0	0	0	0	0	0.219585	0	0	0	0	0	0	0	0	0	0	0	0	0	0	0	0	0	0
MAG812	DLS-XJ10_BDME192003897-1a_bin.24.orig	DLS-XJ10	Single-sample assemblies	DLS-XJ10_bin.24.orig	d__Bacteria	p__Bacteroidota	c__Bacteroidia	o__Bacteroidales	f__Muribaculaceae	g__UBA3263	s__UBA3263 sp015061005	75.04	1.415	67.965	296	1450388	1500	4900	31632	5956	47.53	2549	18360	0	0	0	0	0	0	0	0	0	0.041774	0	0.036137	0	0	1.93237	0.283719	0	0	0	0	0	0	0	0.072933	0	0
MAG1352	GG-SD9_BDME192004159-1a_bin.8.orig	GG-SD9	Single-sample assemblies	GG-SD9_bin.8.orig	d__Bacteria	p__Bacteroidota	c__Bacteroidia	o__Bacteroidales	f__Muribaculaceae	g__UBA3263	s__UBA3263 sp015061005	96.79	1.509	89.245	99	2061192	1609	20820.1	132011	31649	46.53	10010	25690	0	0.359038	0.013007	0	0	0	0	0.062582	0	0	0	0	0	0.169117	0.006559	0.015253	0	0	0.046248	0	0	0.06955	0	0.007137	0	0
MAG2779	HS-SX1_BDME192004026-1a_bin.2.orig	HS-SX1	Single-sample assemblies	HS-SX1_bin.2.orig	d__Bacteria	p__Bacteroidota	c__Bacteroidia	o__Bacteroidales	f__Muribaculaceae	g__UBA3263	s__UBA3263 sp015061005	68.03	2.358	56.24	348	1248743	1500	3588.3	13467	4005	47.47	1995	16023	0	0	0	0	0	0	0	0	0	0	0	0	0	0	0.041301	0.239485	0	0	0	0	0	0	0	0.053541	0	0
MAG1559	HS-GS8_BDME192003947-1a_bin.5.orig	HS-GS8	Single-sample assemblies	HS-GS8_bin.5.orig	d__Bacteria	p__Bacteroidota	c__Bacteroidia	o__Bacteroidales	f__Muribaculaceae	g__UBA3263	s__UBA3263 sp015061005	95.84	3.293	79.375	130	1913237	1606	14717.2	63313	21270	46.55	7570	23890	0	0.041719	0	0	0	0.014979	0	0	0	0.010647	0	0.022066	0	0	0.15587	0.267393	0	0	0	0	0	0.006803	0	0.179505	0	0
MAG5419	XG-XJ4_BDME192004044-1a_bin.27.strict	XG-XJ4	Single-sample assemblies	XG-XJ4_bin.27.strict	d__Bacteria	p__Firmicutes	c__Bacilli	o__RFN20	f__CAG-826	g__UBA3207	s__UBA3207 sp902797855	78.27	1.172	72.41	63	782417	510	12419.3	128114	46570	35.07	7321	7282	0.036998	0.018166	0.062188	0.039989	0.007076	0.030367	0.008348	0.024642	0.06942	0.031445	0.064457	0.059085	0.041252	0.02969	0.040555	0.073906	0.007994	31.9213	0.012953	0.02311	0.026084	0.0401505	0.092494	0.008162	0.032868	0.024659
MAG1833	HS-HB4_BDME192004144-1a_bin.5.strict	HS-HB4	Single-sample assemblies	HS-HB4_bin.5.strict	d__Bacteria	p__Firmicutes_A	c__Clostridia	o__Oscillospirales	f__Oscillospiraceae	g__UBA2922	s__UBA2922 sp905236515	63.04	4.826	38.91	656	1782466	500	2717.2	33291	3255	50.86	1656	22983	0.524124	0.313701	0.933018	1.15544	0.803451	0.133877	0.566205	4.29553	0.626532	0.373066	0.9741	0.315897	1.11995	0.365534	0.311425	0.189148	0.584838	0.413538	0	0.026982	0.294323	0.33852	8.77059	0.074354	0.438352	0.032672
MAG935	DLS-XJ8_BDME192003895-1a_bin.2.orig	DLS-XJ8	Single-sample assemblies	DLS-XJ8_bin.2.orig	d__Bacteria	p__Firmicutes_A	c__Clostridia	o__Oscillospirales	f__Oscillospiraceae	g__UBA2922	s__UBA2922 sp902802565	68.51	1.979	58.615	452	1401575	1505	3100.8	14995	3170	51.85	1813	17791	0.129225	0	1.73824	0.56011	0.218521	0	0	0.267014	0	3.10376	0	3.09032	0.067904	0	2.95482	0.310503	0.056644	0	0	0	0	0	2.56124	0	1.38805	0.161617
MAG2767	HS-SX10_BDME192004035-1a_bin.3.strict	HS-SX10	Single-sample assemblies	HS-SX10_bin.3.strict	d__Bacteria	p__Patescibacteria	c__Saccharimonadia	o__Saccharimonadales	f__Nanosyncoccaceae	g__UBA2834	s__UBA2834 sp017418275	61.82	1.709	53.275	74	898962	505	12148.1	48540	29584	44.13	6503	10385	0.01461	0.013134	0.144417	0.182352	0.019897	0.169427	0	0	0.007626	0.235348	0.020609	0.023075	0.080712	0.163715	0.030261	0.425323	0	0	0	0.063992	0	0	4.13068	0	0.171314	0
MAG5637	XG-XJ9_BDME192004049-1a_bin.5.orig	XG-XJ9	Single-sample assemblies	XG-XJ9_bin.5.orig	d__Bacteria	p__Proteobacteria	c__Gammaproteobacteria	o__Enterobacterales	f__Succinivibrionaceae	g__UBA2810	s__UBA2810 sp900317945	93.05	2.586	80.12	233	2883732	1506	12376.5	67691	19784	56.91	6096	38586	0	0	0	0	0	0	0	0	0	0	0	0	0.065467	0	0	0	0	0	0	0	0.024534	0	0.012789	0	0	0
MAG2486	HS-QH1_BDME192003950-1a_bin.18.strict	HS-QH1	Single-sample assemblies	HS-QH1_bin.18.strict	d__Bacteria	p__Proteobacteria	c__Gammaproteobacteria	o__Enterobacterales	f__Succinivibrionaceae	g__UBA2804	s__UBA2804 sp900768635	81.51	0.638	78.32	248	1715527	516	6917.4	66002	10188	42.6	3297	20424	0	0	0	0	0	0	0	0	0	0	0	0	6.34905	0	0	0	0	0	0	0	0	0	0	0	0	0
MAG228	BEG-SC5_BDME192003900-1a_bin.47.orig	BEG-SC5	Single-sample assemblies	BEG-SC5_bin.47.orig	d__Bacteria	p__Bacteroidota	c__Bacteroidia	o__Bacteroidales	f__Bacteroidaceae	g__UBA1786	s__UBA1786 sp017614465	84.84	2.812	70.78	123	2286171	1553	18586.8	77337	29056	37.58	11276	26443	0	0	0	0	0	0	0	0	0	0	0	0	0.052413	0	0	0	0	0	0	0	0	0	0	0	0	0
MAG300	BEG-SC8_BDME192003903-1a_bin.33.orig	BEG-SC8	Single-sample assemblies	BEG-SC8_bin.33.orig	d__Bacteria	p__Bacteroidota	c__Bacteroidia	o__Bacteroidales	f__Bacteroidaceae	g__UBA1786	s__UBA1786 sp017614465	93.62	4.535	70.945	76	2661185	1920	35015.6	186167	76114	37.8	17374	30688	0	0	0	0	0	0	0	0	0.005405	0	0	0	0.059916	0	0	0	0	0	0	0	0	0	0	0	0.004241	0
MAG5795	YG-SC6_BDME192003913-1a_bin.35.permissive	YG-SC6	Single-sample assemblies	YG-SC6_bin.35.permissive	d__Bacteria	p__Verrucomicrobiota	c__Lentisphaeria	o__Victivallales	f__Victivallaceae	g__UBA1784	s__UBA1784 sp017508385	53.1	0	53.1	446	1477687	502	3313.2	16374	3967	51.01	1977	19906	0.225501	0	0.377206	0	0.089087	0	0	0	0	0.109019	0	0	0	0.0444	0	0.058142	0.301215	0	0	0.150805	0	0.096573	0	0	0	0
MAG4414	WG-GZ6_BDME192004106-1a_bin.19.orig	WG-GZ6	Single-sample assemblies	WG-GZ6_bin.19.orig	d__Bacteria	p__Verrucomicrobiota	c__Lentisphaeria	o__Victivallales	f__Victivallaceae	g__UBA1784	s__UBA1784 sp017508385	87.36	2.837	73.175	255	2431249	1653	9534.3	52284	13227	50.51	4565	32305	0.32456	0.038755	0.50171	0.039149	0.14222	0	0	0	0.047134	0.148034	0	0.072907	0.023149	0.083639	0.044959	0.135394	0.545074	0	0	0.232815	0	0.152415	0	0.040847	0	0
MAG5570	XG-XJ8_BDME192004048-1a_bin.21.strict	XG-XJ8	Single-sample assemblies	XG-XJ8_bin.21.strict	d__Bacteria	p__Verrucomicrobiota	c__Lentisphaeria	o__Victivallales	f__Victivallaceae	g__UBA1784	s__UBA1784 sp017462015	61.42	0.715	57.845	488	1477572	509	3027.8	16303	3211	51.69	1825	18914	0.875108	3.02097	2.35935	0.615732	0	0	0	1.09775	0.309047	0.354859	0.832318	0.65059	0	0.365986	0.331217	0.471361	0.926707	0	1.12753	0.868745	0	1.30904	0.512426	0.532429	0	0
MAG5750	YG-SC4_BDME192003911-1a_bin.21.orig	YG-SC4	Single-sample assemblies	YG-SC4_bin.21.orig	d__Bacteria	p__Verrucomicrobiota	c__Lentisphaeria	o__Victivallales	f__Victivallaceae	g__UBA1784	s__UBA1784 sp017457065	63.88	3.378	46.99	790	2388432	1500	3023.3	13703	3262	51.18	1798	32314	0.251434	0.6872	1.53887	1.43088	0.364265	0	0	0.678503	0.353289	1.04041	2.14999	0.367801	0	0.904976	2.51926	2.22194	0.483213	0.553351	0.345565	1.00534	0.155315	5.0721	0.094891	0.367676	0.193857	0.0784
MAG108	BEG-SC11_BDME192003906-1a_bin.20.orig	BEG-SC11	Single-sample assemblies	BEG-SC11_bin.20.orig	d__Bacteria	p__Verrucomicrobiota	c__Lentisphaeria	o__Victivallales	f__Victivallaceae	g__UBA1784	s__UBA1784 sp015061815	81.38	4.054	61.11	355	2358450	1502	6643.5	47663	10066	48.91	2999	31456	0.049144	0.089694	0.161081	0.113651	0	0	0	0.052555	0	0.056405	0.112256	0.037705	0	0.455334	0.134318	0.147991	0.075682	0	0.476365	0.05704	0	0.077102	0.009927	0.051441	0	0
MAG4494	WG-HB10_BDME192004089-1a_bin.28.orig	WG-HB10	Single-sample assemblies	WG-HB10_bin.28.orig	d__Bacteria	p__Verrucomicrobiota	c__Lentisphaeria	o__Victivallales	f__Victivallaceae	g__UBA1784	s__UBA1784 sp015061775	81.39	1.351	74.635	560	2309155	1502	4123.5	19946	4858	50.66	2205	30956	0	0	0.115997	0.257377	0	0	0	0	0	0.074295	0	0.123143	0	0	0.069168	0	0	0	0.186732	0	0	0.236771	0.068665	0	0	0
MAG851	DLS-XJ2_BDME192003889-1a_bin.33.orig	DLS-XJ2	Single-sample assemblies	DLS-XJ2_bin.33.orig	d__Bacteria	p__Verrucomicrobiota	c__Lentisphaeria	o__Victivallales	f__Victivallaceae	g__UBA1784	s__UBA1784 sp015061775	77.01	2.027	66.875	543	2346837	1501	4322	24448	5134	50.47	2331	31473	0	0.077671	0.182662	0.431935	0	0	0	0	0	0.137743	0.049802	0.417291	0	0	0.241239	0.088175	0	0	0.212912	0.029119	0	0.174285	0.128063	0.047961	0	0
MAG2086	HS-JL8_BDME192003937-1a_bin.4.orig	HS-JL8	Single-sample assemblies	HS-JL8_bin.4.orig	d__Bacteria	p__Verrucomicrobiota	c__Lentisphaeria	o__Victivallales	f__Victivallaceae	g__UBA1784	s__UBA1784 sp015061775	71.04	2.056	60.76	465	1671569	1505	3594.8	10828	4086	51.36	2028	22281	0	0	0	0.005339	1.09498	0	0	0	0	0	0	0	0	0	0	0	0	0	0	0	0	0	0	0	0	0
MAG1589	HS-GZ10_BDME192004100-1a_bin.30.orig	HS-GZ10	Single-sample assemblies	HS-GZ10_bin.30.orig	d__Bacteria	p__Verrucomicrobiota	c__Lentisphaeria	o__Victivallales	f__Victivallaceae	g__UBA1784	s__UBA1784 sp015061725	74.67	2.974	59.8	938	3246897	1503	3461.5	25381	3894	47.57	1914	44393	0.098038	0	0.360777	0.234237	0.084898	0	0	0.11506	0.041815	0.082295	0.181077	0.063523	0	0.143131	0.174834	0.194766	0.201959	0	0.123212	0.092377	0	0.080265	0.10242	0	0	0.113766
MAG5528	XG-XJ7_BDME192004047-1a_bin.20.orig	XG-XJ7	Single-sample assemblies	XG-XJ7_bin.20.orig	d__Bacteria	p__Verrucomicrobiota	c__Lentisphaeria	o__Victivallales	f__Victivallaceae	g__UBA1784	s__UBA1784 sp015061725	83.77	3.738	65.08	450	3565283	1503	7922.9	46592	10405	47.53	3892	48343	0.164064	0.042346	0.549795	0.292295	0.141996	0	0.018202	0.282565	0.092601	0.098787	0.240147	0.085398	0	0.235559	0.236547	0.223209	0.433389	0.029827	0.213926	0.21436	0	0.134165	0.181946	0.05	0.029873	0.032298
MAG1655	HS-GZ3_BDME192004093-1a_bin.25.orig	HS-GZ3	Single-sample assemblies	HS-GZ3_bin.25.orig	d__Bacteria	p__Verrucomicrobiota	c__Lentisphaeria	o__Victivallales	f__Victivallaceae	g__UBA1784	s__UBA1784 sp015061685	65.78	4.759	41.985	699	2132943	1504	3051.4	16742	3244	48.13	1790	28486	0.771857	0.316648	0.219054	0.51427	0.124475	0	0	0.372992	0.256021	0.197715	1.58079	0.946264	0	0.768923	0.407414	0.45367	0.04586	0	0.450476	0.213197	0	0.264728	0	0.246305	0	2.19647
MAG5771	YG-SC5_BDME192003912-1a_bin.32.strict	YG-SC5	Single-sample assemblies	YG-SC5_bin.32.strict	d__Bacteria	p__Verrucomicrobiota	c__Lentisphaeria	o__Victivallales	f__Victivallaceae	g__UBA1784	s__UBA1784 sp015061605	67.38	1.724	58.76	336	2218405	501	6602.4	43939	11977	50.05	3299	29134	0.574912	0.191284	1.32083	0.677841	0.025894	0	0.042921	0.498803	0.144019	0.420853	0.689407	0.432815	0	0.884553	0.221088	0.266124	0.055631	0.044199	0.292226	0.081615	0	2.79656	0.419383	0.164847	0.084455	0.033089
MAG674	CG-XJ1_BDME192004051-1a_bin.6.strict	CG-XJ1	Single-sample assemblies	CG-XJ1_bin.6.strict	d__Bacteria	p__Fibrobacterota	c__Fibrobacteria	o__Fibrobacterales	f__Fibrobacteraceae	g__UBA1765	s__UBA1765 sp017631885	85.21	0.164	84.39	125	2091007	504	16728.1	103255	39938	37.04	9895	21959	0	0	0	0	0	0	0	0	0	0	0	0	0	0	0	0	0	0	0	0	0	0	0	0	0	0
MAG5042	WS-QH2_BDME192004132-2a_bin.10.strict	WS-QH2	Single-sample assemblies	WS-QH2_bin.10.strict	d__Bacteria	p__Fibrobacterota	c__Fibrobacteria	o__Fibrobacterales	f__Fibrobacteraceae	g__UBA1765	s__UBA1765 sp017631885	96.63	1.048	91.39	68	2451167	503	36046.6	417386	125088	37.09	42227	25836	0.002777	0.001604	0.002375	0.002513	0	0	0.000921	0	0	0.002238	0.000733	0.001951	0	0.002266	0.001208	0.000686	0.001209	0	0.006792	0.000608	0	0.002554	0.002131	0	0.000649	0
MAG5029	WS-QH12_BDME192004140-1a_bin.2.orig	WS-QH12	Single-sample assemblies	WS-QH12_bin.2.orig	d__Bacteria	p__Fibrobacterota	c__Fibrobacteria	o__Fibrobacterales	f__Fibrobacteraceae	g__UBA1765	s__UBA1765 sp017625775	92.24	0	92.24	87	2414485	1832	27752.7	140819	43960	37.61	13587	25062	0	0	0	0	0	0	0	0	0	0	0	0	0	0	0	0	0	0	0	0	0	0	0	0	0	0
MAG3398	MG-SD10_BDME192004025-1a_bin.4.orig	MG-SD10	Single-sample assemblies	MG-SD10_bin.4.orig	d__Bacteria	p__Fibrobacterota	c__Fibrobacteria	o__Fibrobacterales	f__Fibrobacteraceae	g__UBA1765	s__UBA1765 sp017625775	96.63	0	96.63	76	2443133	1570	32146.5	202303	54520	37.7	19473	25490	0	0	6.58235	0	0	0	0	0	0	0	0	0	0	0	0	0	0	0	0	0	0	0	0	0	0	0
MAG2839	HS-SX5_BDME192004030-1a_bin.8.orig	HS-SX5	Single-sample assemblies	HS-SX5_bin.8.orig	d__Bacteria	p__Fibrobacterota	c__Fibrobacteria	o__Fibrobacterales	f__Fibrobacteraceae	g__UBA1765	s__UBA1765 sp017625775	95.53	0	95.53	60	2402445	1520	40040.8	139367	68478	37.65	20559	25107	0	0	0	0	0	0	0	0	0	0	0	0	0	0	0	0	0	0	0	0	0	0	0	0	0	0
MAG2399	HS-JS8_BDME192003810-1a_bin.24.orig	HS-JS8	Single-sample assemblies	HS-JS8_bin.24.orig	d__Bacteria	p__Fibrobacterota	c__Fibrobacteria	o__Fibrobacterales	f__Fibrobacteraceae	g__UBA1765	s__UBA1765 sp017625775	95.53	0	95.53	63	2643165	1564	41955	184049	80155	37.97	25735	27880	0	0	0	0	0	0	0	0	0	0	0	0	0	0	0	0	0	0	0	0	0	0	0	0	0	0
MAG2244	HS-JS10_BDME192003812-1a_bin.4.orig	HS-JS10	Single-sample assemblies	HS-JS10_bin.4.orig	d__Bacteria	p__Fibrobacterota	c__Fibrobacteria	o__Fibrobacterales	f__Fibrobacteraceae	g__UBA1765	s__UBA1765 sp017625775	98.83	0	98.83	173	2785269	500	16099.8	151075	69518	37.93	15413	29449	0	0	0	0	0	0	0	0	0	0	0	0	0	0	0	0	0	0	0	0	0	0	0	0	0	0
MAG2128	HS-JM2_BDME192004072-1a_bin.1.orig	HS-JM2	Single-sample assemblies	HS-JM2_bin.1.orig	d__Bacteria	p__Fibrobacterota	c__Fibrobacteria	o__Fibrobacterales	f__Fibrobacteraceae	g__UBA1765	s__UBA1765 sp017625775	90.74	0	90.74	98	2376037	1566	24245.3	105200	37422	37.66	14654	24819	0	0	0	0	0	0	0	0	0	0	0	0	0	0	0	0	0	0	0	0	0	0	0	0	0	0
MAG1555	HS-GS8_BDME192003947-1a_bin.22.orig	HS-GS8	Single-sample assemblies	HS-GS8_bin.22.orig	d__Bacteria	p__Fibrobacterota	c__Fibrobacteria	o__Fibrobacterales	f__Fibrobacteraceae	g__UBA1765	s__UBA1765 sp017625775	78.27	0	78.27	70	2052605	2263	29322.9	121074	43648	38.23	15282	21614	0	0	0	0	0	0	0	0	0	0	0	0	0	0	0	0	0	0	0	0	0	0	0	0	0	0
MAG1395	HS-AH3_BDME192003795-1a_bin.13.orig	HS-AH3	Single-sample assemblies	HS-AH3_bin.13.orig	d__Bacteria	p__Fibrobacterota	c__Fibrobacteria	o__Fibrobacterales	f__Fibrobacteraceae	g__UBA1765	s__UBA1765 sp017625775	86.04	0	86.04	133	1866294	1537	14032.3	55269	18274	37.46	7844	19337	0	0	0	0	0	0	0	0	0	0	0	0	0	0	0	0	0	0	0	0	0	0	0	0	0	0
MAG1355	HS-AH10_BDME192003801-1a_bin.2.orig	HS-AH10	Single-sample assemblies	HS-AH10_bin.2.orig	d__Bacteria	p__Fibrobacterota	c__Fibrobacteria	o__Fibrobacterales	f__Fibrobacteraceae	g__UBA1765	s__UBA1765 sp017625775	97.73	0	97.73	93	2530810	1569	27213	111135	47041	37.61	16312	26458	0	0	0	2.05082	0	0	0	0	0	0	0	0	0	0	0	0	0	0	0	0	0	0	0	0	0	0
MAG1540	HS-GS7_BDME192003946-1a_bin.17.orig	HS-GS7	Single-sample assemblies	HS-GS7_bin.17.orig	d__Bacteria	p__Fibrobacterota	c__Fibrobacteria	o__Fibrobacterales	f__Fibrobacteraceae	g__UBA1765	s__UBA1765 sp017625775	97.73	0.099	97.235	119	2597056	1544	21824	103362	42129	37.76	11227	27297	0	0	0	0	0	0	0	0	0	0	0.763491	0	0	0	0	0	0	0	0	0	0	0	0	0	0	0
MAG2690	HS-SD4_BDME192003967-1a_bin.4.orig	HS-SD4	Single-sample assemblies	HS-SD4_bin.4.orig	d__Bacteria	p__Fibrobacterota	c__Fibrobacteria	o__Fibrobacterales	f__Fibrobacteraceae	g__UBA1765	s__UBA1765 sp017625775	90.68	0.299	89.185	95	2481066	1551	26116.5	188909	43233	37.65	16128	26185	0	0	0	0	0	0	0	0	0	0	0	0	0	0	0	0	0	0	0	0	0	0	0	0	0	0
MAG3081	HS-ZJ6_BDME192004066-1a_bin.13.orig	HS-ZJ6	Single-sample assemblies	HS-ZJ6_bin.13.orig	d__Bacteria	p__Fibrobacterota	c__Fibrobacteria	o__Fibrobacterales	f__Fibrobacteraceae	g__UBA1765	s__UBA1765 sp017625775	96.63	0.366	94.8	114	2519959	1717	22104.9	100582	39370	37.55	12199	26249	0	0	0	0	0	0	0	0	0	0	0	0	0	0	0	0	0	0	0	0	0	0	0	0	0	0
MAG2727	HS-SD7_BDME192003970-1a_bin.7.orig	HS-SD7	Single-sample assemblies	HS-SD7_bin.7.orig	d__Bacteria	p__Fibrobacterota	c__Fibrobacteria	o__Fibrobacterales	f__Fibrobacteraceae	g__UBA1765	s__UBA1765 sp017625775	96.63	0.549	93.885	96	2598203	1554	27064.6	120626	47485	38	14759	27452	0	0	0	0	0	0	0	0	0	0	0	0	0	0	0	0	0	0	0	0	0	0	1.7541	0	0	0
MAG1850	HS-HB6_BDME192004146-1a_bin.17.strict	HS-HB6	Single-sample assemblies	HS-HB6_bin.17.strict	d__Bacteria	p__Fibrobacterota	c__Fibrobacteria	o__Fibrobacterales	f__Fibrobacteraceae	g__UBA1765	s__UBA1765 sp017625775	94.04	0.649	90.795	89	2493305	503	28014.7	245090	105965	37.76	22128	25975	0	0	0	0	0	0	0	0	0	0	0	0	0	0	0	0	0	0	0	0	0	0	0	0	0	0
MAG1473	HS-GS1_BDME192003940-1a_bin.9.orig	HS-GS1	Single-sample assemblies	HS-GS1_bin.9.orig	d__Bacteria	p__Fibrobacterota	c__Fibrobacteria	o__Fibrobacterales	f__Fibrobacteraceae	g__UBA1765	s__UBA1765 sp017625775	97.73	0.795	93.755	219	2812381	505	12841.9	147779	57494	37.73	9413	29613	0	0	0	0	0	0	0	0	0	0	0	0	0	0	0	0	0	0	0	0	0	0	0	0	0	0
MAG4814	WS-JL3_BDME192003860-1a_bin.19.orig	WS-JL3	Single-sample assemblies	WS-JL3_bin.19.orig	d__Bacteria	p__Fibrobacterota	c__Fibrobacteria	o__Fibrobacterales	f__Fibrobacteraceae	g__UBA1765	s__UBA1765 sp017625775	84.95	1.098	79.46	96	1998014	1676	20812.6	81287	32853	37.57	10375	20819	0	0	0	0	0	0	0	0	0	0	0	0	0	0	0	0	0	0	0	0	0	0	0	0	0	0
MAG2938	HS-XJ6_BDME192003883-1a_bin.12.orig	HS-XJ6	Single-sample assemblies	HS-XJ6_bin.12.orig	d__Bacteria	p__Fibrobacterota	c__Fibrobacteria	o__Fibrobacterales	f__Fibrobacteraceae	g__UBA1765	s__UBA1765 sp017625775	97.73	1.098	92.24	125	2487898	1589	19903.2	120788	30371	37.64	10456	26105	0	0	0	0	0	0	0	0	0	0	0	0	0	0	0	0	0	0	0	0	0	0	0	0.178649	0	0
MAG2378	HS-JS7_BDME192003809-1a_bin.2.orig	HS-JS7	Single-sample assemblies	HS-JS7_bin.2.orig	d__Bacteria	p__Fibrobacterota	c__Fibrobacteria	o__Fibrobacterales	f__Fibrobacteraceae	g__UBA1765	s__UBA1765 sp017625775	97.73	1.098	92.24	50	2653113	1621	53062.3	230647	101929	37.79	23414	27807	0	0	0	0	0	0	0	0	60.4041	0	0	0	0	0	0	0	0	0	0	0	0	0	0	0	0	0
MAG2102	HS-JM10_BDME192004079-1a_bin.14.orig	HS-JM10	Single-sample assemblies	HS-JM10_bin.14.orig	d__Bacteria	p__Fibrobacterota	c__Fibrobacteria	o__Fibrobacterales	f__Fibrobacteraceae	g__UBA1765	s__UBA1765 sp017625775	92.63	1.098	87.14	109	2425938	1625	22256.3	105647	37759	37.57	13261	25258	0	0	0	0	0	0	0	0	0	0	0	0	0	0	0	0	0	0	0	0	0	0	0	0	0	0
MAG1818	HS-HB2_BDME192004142-1a_bin.17.orig	HS-HB2	Single-sample assemblies	HS-HB2_bin.17.orig	d__Bacteria	p__Fibrobacterota	c__Fibrobacteria	o__Fibrobacterales	f__Fibrobacteraceae	g__UBA1765	s__UBA1765 sp017625775	94.25	1.098	88.76	125	2429209	1789	19433.7	75901	27567	37.67	9131	25372	0	0	0	0	0	0	0	0	0	0	0	0	0	0	0	0	0	0	0	0	0	0	0	0	0	0
MAG2161	HS-JM4_BDME192004074-1a_bin.8.orig	HS-JM4	Single-sample assemblies	HS-JM4_bin.8.orig	d__Bacteria	p__Fibrobacterota	c__Fibrobacteria	o__Fibrobacterales	f__Fibrobacteraceae	g__UBA1765	s__UBA1765 sp017625775	98.83	1.648	90.59	81	2521235	1602	31126.4	179921	47627	37.91	15189	26455	0	0	0	0	0	0	0	0	0	0	0	0	0	0	0	14.9257	0	0	0	0	0	0	0	0	0	0
MAG2825	HS-SX4_BDME192004029-1a_bin.7.orig	HS-SX4	Single-sample assemblies	HS-SX4_bin.7.orig	d__Bacteria	p__Fibrobacterota	c__Fibrobacteria	o__Fibrobacterales	f__Fibrobacteraceae	g__UBA1765	s__UBA1765 sp017625775	67.55	1.724	58.93	250	1902411	1525	7609.6	33579	10474	37.36	3769	19804	0	0	0	0	0	0	0	0	0	0	0	0	0	0	0	0	0	0	0	0	0	0	0	0	0	0
MAG1890	HS-HB9_BDME192004149-1a_bin.15.orig	HS-HB9	Single-sample assemblies	HS-HB9_bin.15.orig	d__Bacteria	p__Fibrobacterota	c__Fibrobacteria	o__Fibrobacterales	f__Fibrobacteraceae	g__UBA1765	s__UBA1765 sp017625775	83.89	2.014	73.82	132	2153043	1662	16310.9	127581	26720	37.46	7648	22218	0	0	0	0	0	0	0	0	0	0	0	0	0	0	0	0	0	0	0	0	0	0	0	0	0	0
MAG5056	WS-QH4_BDME192004133-2a_bin.9.strict	WS-QH4	Single-sample assemblies	WS-QH4_bin.9.strict	d__Bacteria	p__Fibrobacterota	c__Fibrobacteria	o__Fibrobacterales	f__Fibrobacteraceae	g__UBA1765	s__UBA1765 sp017625775	86.91	2.197	75.925	149	2144570	511	14393.1	126683	33406	37.4	11089	22075	0	0	0	0	0	0	0	0	0	0	0	0	0	0	0	0	0	0	0	0	0	0	0	0	0	0
MAG3608	MS-JL3_BDME192003922-1a_bin.13.strict	MS-JL3	Single-sample assemblies	MS-JL3_bin.13.strict	d__Bacteria	p__Fibrobacterota	c__Fibrobacteria	o__Fibrobacterales	f__Fibrobacteraceae	g__UBA1765	s__UBA1765 sp017625775	89.14	2.297	77.655	100	2368413	501	23684.1	177315	89376	37.49	18003	24669	0	0	0	0	0	0	0	0	0	0	0	0	0	0	0	0	0	0	0	0	0	0	0	0	0	0
MAG1433	HS-AH8_BDME192003799-1a_bin.14.orig	HS-AH8	Single-sample assemblies	HS-AH8_bin.14.orig	d__Bacteria	p__Fibrobacterota	c__Fibrobacteria	o__Fibrobacterales	f__Fibrobacteraceae	g__UBA1765	s__UBA1765 sp017625775	97.73	3.296	81.25	96	2570093	1509	26771.8	169909	50744	37.69	16960	27018	0	0	0	0	0	0	0	0	0	0	0	0	0	0	0	0	0	0	0	0	0	0	0	0	0.461205	0
MAG1388	HS-AH2_BDME192003794-1a_bin.5.orig	HS-AH2	Single-sample assemblies	HS-AH2_bin.5.orig	d__Bacteria	p__Fibrobacterota	c__Fibrobacteria	o__Fibrobacterales	f__Fibrobacteraceae	g__UBA1765	s__UBA1765 sp017625775	88.66	3.461	71.355	276	2080839	1527	7539.3	41222	10427	37.82	3441	21624	0	0	0	0	0	0	0	0	0	0	0	0	0	0	0	0	0	0	0	0	0	0	0	0	0	0
MAG4090	STHS-SD6_BDME192003979-1a_bin.7.orig	STHS-SD6	Single-sample assemblies	STHS-SD6_bin.7.orig	d__Bacteria	p__Fibrobacterota	c__Fibrobacteria	o__Fibrobacterales	f__Fibrobacteraceae	g__UBA1765	s__UBA1765 sp017625775	97.73	3.619	79.635	99	2588023	1501	26141.6	133291	42691	37.91	16452	27293	0	0	0	0	0	0	0	0	0	0	0	0	0	0	0	0	0	0	0	0	0	0	0	0	0	0
MAG4954	WS-JL8_BDME192003865-1a_bin.24.orig	WS-JL8	Single-sample assemblies	WS-JL8_bin.24.orig	d__Bacteria	p__Bacteroidota	c__Bacteroidia	o__Bacteroidales	f__UBA1402	g__UBA1757	s__UBA1757 sp017468435	51.2	0	51.2	464	1267181	1503	2731	10545	2798	47.47	1777	15821	0	0	0	0	0	0	0	0	0	0	0	0	0	0	0	0	0	0	0	0	0	0	0	0	0	0
MAG3460	MG-SD4_BDME192004019-1a_bin.8.orig	MG-SD4	Single-sample assemblies	MG-SD4_bin.8.orig	d__Bacteria	p__Bacteroidota	c__Bacteroidia	o__Bacteroidales	f__UBA1402	g__UBA1757	s__UBA1757 sp017468435	50.86	0	50.86	459	1268359	1500	2763.3	10125	2848	47.76	1734	15829	0	0	0	0	0	0	0	0	0	0	0	0	0	0	0	0	0	0	0	0	0	0	0	0	0	0
MAG4286	WG-GZ10_BDME192004110-1a_bin.11.orig	WG-GZ10	Single-sample assemblies	WG-GZ10_bin.11.orig	d__Bacteria	p__Bacteroidota	c__Bacteroidia	o__Bacteroidales	f__UBA1402	g__UBA1757	s__UBA1757 sp017468435	95.69	1.362	88.88	84	2232726	1581	26580.1	131099	47858	46.71	12319	26891	0	0	0.028568	0.034825	0	0	0	0	0	0	0	0.005495	0	0	0	0.014903	0	0	0	0	0	0	0	0	0.027019	0
MAG4009	STHS-SD2_BDME192003975-1a_bin.13.orig	STHS-SD2	Single-sample assemblies	STHS-SD2_bin.13.orig	d__Bacteria	p__Bacteroidota	c__Bacteroidia	o__Bacteroidales	f__UBA1402	g__UBA1757	s__UBA1757 sp017468435	89.05	1.523	81.435	169	2083870	1500	12330.6	75896	19706	47.05	5897	25165	0	0	0.024979	0.011651	0	0	0	0	0	0	0	0	0	0	0	0	0	0	0	0	0	0	0	0	0	0
MAG2654	HS-SD1_BDME192003964-1a_bin.12.strict	HS-SD1	Single-sample assemblies	HS-SD1_bin.12.strict	d__Bacteria	p__Bacteroidota	c__Bacteroidia	o__Bacteroidales	f__UBA1402	g__UBA1757	s__UBA1757 sp017468435	71.77	1.648	63.53	328	1641922	501	5005.9	30199	7506	47.41	2676	20176	0	0	0	0.037343	0	0	0	0	0	0	0	0	0	0	0	0.021347	0	0	0	0	0	0	0	0	0	0
MAG2829	HS-SX5_BDME192004030-1a_bin.13.orig	HS-SX5	Single-sample assemblies	HS-SX5_bin.13.orig	d__Bacteria	p__Bacteroidota	c__Bacteroidia	o__Bacteroidales	f__UBA1402	g__UBA1757	s__UBA1757 sp017468435	53.27	1.724	44.65	425	1350140	1502	3176.8	13365	3449	47.55	1846	16763	0	0	0	0	0	0	0	0	0	0	0	0	0	0	0	0	0	0	0	0	0	0	0	0	0	0
MAG1897	HS-HB9_BDME192004149-1a_bin.22.orig	HS-HB9	Single-sample assemblies	HS-HB9_bin.22.orig	d__Bacteria	p__Bacteroidota	c__Bacteroidia	o__Bacteroidales	f__UBA1402	g__UBA1757	s__UBA1757 sp017468435	56.03	1.724	47.41	224	1341130	1537	5987.2	37389	7279	47.9	3223	16380	0	0	0	0	0	0	0	0	0	0	0	0	0	0	0	0	0	0	0	0	0	0	0	0	0	0
MAG1373	HS-AH1_BDME192003793-1a_bin.7.orig	HS-AH1	Single-sample assemblies	HS-AH1_bin.7.orig	d__Bacteria	p__Bacteroidota	c__Bacteroidia	o__Bacteroidales	f__UBA1402	g__UBA1757	s__UBA1757 sp017468435	53.21	1.724	44.59	548	1619779	1501	2955.8	14951	3104	47.42	1781	20204	0	0	0	0.198008	0	0	0	0	0	0	0	0	0	0	0	0	0	0	0	0	0	0	0	0	0	0
MAG3115	HS-ZJ7_BDME192004067-1a_bin.9.orig	HS-ZJ7	Single-sample assemblies	HS-ZJ7_bin.9.orig	d__Bacteria	p__Bacteroidota	c__Bacteroidia	o__Bacteroidales	f__UBA1402	g__UBA1757	s__UBA1757 sp017468435	79.38	2.138	68.69	151	1753235	1566	11610.8	61601	17967	47.28	5222	21220	0	0	0.030428	0.071888	0	0	0	0	0	0	0	0	0	0	0	0.045905	0	0	0	0.011567	0	0	0	0	0.025805	0
MAG2641	HS-SD10_BDME192003973-1a_bin.12.orig	HS-SD10	Single-sample assemblies	HS-SD10_bin.12.orig	d__Bacteria	p__Bacteroidota	c__Bacteroidia	o__Bacteroidales	f__UBA1402	g__UBA1757	s__UBA1757 sp017468435	93.04	2.212	81.98	159	2133818	1577	13420.2	65397	20637	47	6685	25784	0	0	0.052959	0.053441	0	0	0	0	0	0	0	0.007047	0	0	0.033133	0.035854	0	0	0	0.015149	0	0	0	0	0.00717	0
MAG4091	STHS-SD6_BDME192003979-1a_bin.8.orig	STHS-SD6	Single-sample assemblies	STHS-SD6_bin.8.orig	d__Bacteria	p__Bacteroidota	c__Bacteroidia	o__Bacteroidales	f__UBA1402	g__UBA1757	s__UBA1757 sp017468435	61.2	2.586	48.27	368	1492548	1503	4055.8	14790	4786	47.65	2186	18340	0	0	0	0	0	0	0	0	0	0	0	0	0	0	0	0	0	0	0	0	0	0	0	0	0	0
MAG3504	MG-SD7_BDME192004022-1a_bin.19.orig	MG-SD7	Single-sample assemblies	MG-SD7_bin.19.orig	d__Bacteria	p__Bacteroidota	c__Bacteroidia	o__Bacteroidales	f__UBA1402	g__UBA1757	s__UBA1757 sp017468435	90.27	2.905	75.745	121	2198649	1578	18170.7	83234	30748	46.6	8057	26569	0	0	1.58298	0.009198	0	0	0	0	0	0	0	0	0	0	0.010151	0.018869	0	0	0	0.005978	0	0	0	0	0	0
MAG4249	TS-SX7_BDME192003844-1a_bin.21.orig	TS-SX7	Single-sample assemblies	TS-SX7_bin.21.orig	d__Bacteria	p__Bacteroidota	c__Bacteroidia	o__Bacteroidales	f__UBA1402	g__UBA1757	s__UBA1757 sp017468435	56.04	3.296	39.56	716	1479262	500	2066	16216	3052	47.8	851	18743	0	0	0	0	0	0	0	0	0	0	0	0	0	0	0	0	0	0	0	0	0	0	0	0	0	0
MAG2687	HS-SD4_BDME192003967-1a_bin.17.orig	HS-SD4	Single-sample assemblies	HS-SD4_bin.17.orig	d__Bacteria	p__Bacteroidota	c__Bacteroidia	o__Bacteroidales	f__UBA1402	g__UBA1757	s__UBA1757 sp017468435	56.89	3.448	39.65	426	1149380	1503	2698.1	12058	2739	47.58	1770	14426	0	0	0	0	0	0	0	0	0	0	0	0	0	0	0	0	0	0	0	0	0	0	0	0	0	0
MAG4738	WS-JL10_BDME192003867-1a_bin.26.orig	WS-JL10	Single-sample assemblies	WS-JL10_bin.26.orig	d__Bacteria	p__Bacteroidota	c__Bacteroidia	o__Bacteroidales	f__UBA1402	g__UBA1757	s__UBA1757 sp017468435	78.43	3.647	60.195	253	1725017	1505	6818.2	34110	9426	47.44	3378	20935	0	0	0	0.025866	0	0	0	0	0	0	0	0	0	0	0	0.003369	0	0	0	0	0	0	0	0	0	0
MAG2674	HS-SD3_BDME192003966-1a_bin.18.orig	HS-SD3	Single-sample assemblies	HS-SD3_bin.18.orig	d__Bacteria	p__Bacteroidota	c__Bacteroidia	o__Bacteroidales	f__UBA1402	g__UBA1757	s__UBA1757 sp017468435	87.25	3.911	67.695	253	1992916	1510	7877.1	54924	10024	47.24	4021	24248	0	0	0	0.060873	0	0	0	0	0	0	0	0	0	0	0	0	0	0	0	0	0	0	0	0	0	0
MAG3525	MG-SD8_BDME192004023-1a_bin.2.orig	MG-SD8	Single-sample assemblies	MG-SD8_bin.2.orig	d__Bacteria	p__Bacteroidota	c__Bacteroidia	o__Bacteroidales	f__UBA1402	g__UBA1757	s__UBA1757 sp017468435	77.21	3.93	57.56	327	1577856	1506	4825.2	31139	6110	47.62	2490	19304	0	0	4.36032	0	0	0	0	0	0	0	0	0	0	0	0	0	0	0	0	0	0	0	0	0	0	0
MAG2029	HS-JL5_BDME192003934-1a_bin.27.orig	HS-JL5	Single-sample assemblies	HS-JL5_bin.27.orig	d__Bacteria	p__Bacteroidota	c__Bacteroidia	o__Bacteroidales	f__WCHB1-69	g__UBA1756	s__UBA1756 sp900321845	80.68	2.785	66.755	265	1807043	1506	6819	26370	8693	49.42	3758	22935	0	0	0	0	0	0	0	0	0	0	0	0	0	0	0	0	0	0	0	0	0	0	0	0	0	0
MAG4124	STHS-SD8_BDME192003961-1a_bin.4.orig	STHS-SD8	Single-sample assemblies	STHS-SD8_bin.4.orig	d__Bacteria	p__Bacteroidota	c__Bacteroidia	o__Bacteroidales	f__WCHB1-69	g__UBA1756	s__UBA1756 sp017506175	96.39	1.075	91.015	67	2876418	1548	42931.6	186572	69970	48.18	22795	36542	0	0	0	0	0	0	0	0	0	0.014692	0	0	0	0	0	0	0	0	0	0	0	0	0	0	0	0
MAG2247	HS-JS1_BDME192003803-1a_bin.1.orig	HS-JS1	Single-sample assemblies	HS-JS1_bin.1.orig	d__Bacteria	p__Bacteroidota	c__Bacteroidia	o__Bacteroidales	f__WCHB1-69	g__UBA1756	s__UBA1756 sp017506175	95.86	1.164	90.04	61	2863528	1760	46943.1	176202	72946	47.91	23595	36365	0	0	0	0	0	0	0	0	0	0	0	0	0	0	0	0	0	0	0	0	0	0	0	0	1.42314	0
MAG1081	DS-JL3_BDME192003870-1a_bin.6.orig	DS-JL3	Single-sample assemblies	DS-JL3_bin.6.orig	d__Bacteria	p__Bacteroidota	c__Bacteroidia	o__Bacteroidales	f__WCHB1-69	g__UBA1756	s__UBA1756 sp017506175	63.3	1.469	55.955	484	1695117	1506	3502.3	16014	3791	48.5	2005	22067	0	0	0	0	0	0	0	0	0	0	0	0	0	0	0	0	0	0	0	0	0	0	0	0	0	0
MAG4206	TS-SX3_BDME192003840-1a_bin.22.orig	TS-SX3	Single-sample assemblies	TS-SX3_bin.22.orig	d__Bacteria	p__Bacteroidota	c__Bacteroidia	o__Bacteroidales	f__WCHB1-69	g__UBA1756	s__UBA1756 sp017506175	94.78	1.63	86.63	106	2809896	1640	26508.5	114515	44125	48	13882	35796	0	0	0	0	0	0	0	0	0	0	0	0	0	0	0	0	0	0	0	0	0	0	0	0	0	0
MAG2817	HS-SX4_BDME192004029-1a_bin.10.orig	HS-SX4	Single-sample assemblies	HS-SX4_bin.10.orig	d__Bacteria	p__Bacteroidota	c__Bacteroidia	o__Bacteroidales	f__WCHB1-69	g__UBA1756	s__UBA1756 sp017506175	95.86	1.63	87.71	131	2904202	1706	22169.5	167082	38719	48.01	10811	37095	0	0	0	0	0	0	0	0	0	0	0	0	0	0	0	0	0	0	0	0	0	0	0	0	0	0
MAG2963	HS-XJ9_BDME192003886-1a_bin.21.orig	HS-XJ9	Single-sample assemblies	HS-XJ9_bin.21.orig	d__Bacteria	p__Bacteroidota	c__Bacteroidia	o__Bacteroidales	f__WCHB1-69	g__UBA1756	s__UBA1756 sp017506175	96.39	1.704	87.87	123	2943184	1526	23928.3	123239	38079	48.21	10926	37339	0	0	0	0	0	0	0	0	0	0.015197	0	0	0	0	0	0	0	0	0	0	0	0.009073	0	23.2044	0	0
MAG970	DLS-XJ9_BDME192003896-1a_bin.24.orig	DLS-XJ9	Single-sample assemblies	DLS-XJ9_bin.24.orig	d__Bacteria	p__Bacteroidota	c__Bacteroidia	o__Bacteroidales	f__WCHB1-69	g__UBA1756	s__UBA1756 sp017506175	64.96	1.917	55.375	337	1430783	1502	4245.6	18368	5130	48.84	2152	18358	0	0	0	0	0	0	0	0	0	6.70387	0	0	0	0	0	0	0	0	0	0	0	0	0	0	0	0
MAG3734	MS-JL9_BDME192003928-1a_bin.4.orig	MS-JL9	Single-sample assemblies	MS-JL9_bin.4.orig	d__Bacteria	p__Bacteroidota	c__Bacteroidia	o__Bacteroidales	f__WCHB1-69	g__UBA1756	s__UBA1756 sp017506175	94.78	1.948	85.04	85	2743895	1583	32281.1	177924	59493	48.27	18402	34849	0	0	0	0	0	0	0	0	0	0.180125	0	0	0	0.010411	0.003728	0	0	0	0	0	0	0.03564	0	0.015571	0	0
MAG2457	HS-QH10_BDME192003958-1a_bin.30.orig	HS-QH10	Single-sample assemblies	HS-QH10_bin.30.orig	d__Bacteria	p__Bacteroidota	c__Bacteroidia	o__Bacteroidales	f__WCHB1-69	g__UBA1756	s__UBA1756 sp017506175	69.48	2.06	59.18	222	1696237	1505	7640.7	29774	9828	49	3809	21696	0	0	0	0	0	0	0	0	0	0	0	0	0	0	0	0	0	0	0	0	0	0	0	0	0	0
MAG3555	MS-JL10_BDME192003929-1a_bin.29.orig	MS-JL10	Single-sample assemblies	MS-JL10_bin.29.orig	d__Bacteria	p__Bacteroidota	c__Bacteroidia	o__Bacteroidales	f__WCHB1-69	g__UBA1756	s__UBA1756 sp017506175	94.78	2.168	83.94	66	2793533	1546	42326.3	222688	71369	47.74	23267	35451	0	0	0	0	0	0	0	0	0	0	0	0	0	0	0	0	0	0	0	0	0	0	0	0	0.004948	0
MAG1939	HS-JL1_BDME192003930-1a_bin.6.orig	HS-JL1	Single-sample assemblies	HS-JL1_bin.6.orig	d__Bacteria	p__Bacteroidota	c__Bacteroidia	o__Bacteroidales	f__WCHB1-69	g__UBA1756	s__UBA1756 sp017506175	94.78	2.258	83.49	87	2787532	1747	32040.6	209575	50552	48.12	17044	35428	0	0	0	0	0	0	0	0	0	0.015682	0	0	0	0.010656	0	0	0	0	0	0	0	0.005929	0	0.020206	0	0
MAG2866	HS-SX8_BDME192004033-1a_bin.2.orig	HS-SX8	Single-sample assemblies	HS-SX8_bin.2.orig	d__Bacteria	p__Bacteroidota	c__Bacteroidia	o__Bacteroidales	f__WCHB1-69	g__UBA1756	s__UBA1756 sp017506175	95.05	2.785	81.125	207	2724622	1545	13162.4	95879	24627	48.06	6429	34899	0	0	0	0	0	0	0	0	0	0	0	0	0	0	0	0	0	0	0	0	0	0	0	0	0	0
MAG110	BEG-SC11_BDME192003906-1a_bin.3.orig	BEG-SC11	Single-sample assemblies	BEG-SC11_bin.3.orig	d__Bacteria	p__Bacteroidota	c__Bacteroidia	o__Bacteroidales	f__WCHB1-69	g__UBA1756	s__UBA1756 sp017506175	94.78	2.813	80.715	134	2712255	1666	20240.7	132488	36922	48.13	9352	34566	0	0	0	0	0	0	0	0	0	0.018946	0	0	0	0.003053	0	0	0	0	0	0	0	0	0	0.025277	0	0
MAG4586	WG-HB3_BDME192004083-1a_bin.28.orig	WG-HB3	Single-sample assemblies	WG-HB3_bin.28.orig	d__Bacteria	p__Bacteroidota	c__Bacteroidia	o__Bacteroidales	f__WCHB1-69	g__UBA1756	s__UBA1756 sp017506175	95.32	2.844	81.1	125	2799499	1589	22396	156210	31930	48.26	11105	35767	0	0	0	0	0	0	0	0	0	0	0	0	0	0	0	0	0	0	0	0	0	0	0	0	0	0
MAG4796	WS-JL2_BDME192003859-1a_bin.4.orig	WS-JL2	Single-sample assemblies	WS-JL2_bin.4.orig	d__Bacteria	p__Bacteroidota	c__Bacteroidia	o__Bacteroidales	f__WCHB1-69	g__UBA1756	s__UBA1756 sp017506175	94.78	3.225	78.655	63	2867238	1754	45511.7	298575	61481	47.79	25427	36506	0	0	0	0	0	0	0	0	0	0	0	0	0	0	0	0	0	0	0	0	0	0	0	0	0	0
MAG1173	DS-JL7_BDME192003874-1a_bin.23.orig	DS-JL7	Single-sample assemblies	DS-JL7_bin.23.orig	d__Bacteria	p__Bacteroidota	c__Bacteroidia	o__Bacteroidales	f__WCHB1-69	g__UBA1756	s__UBA1756 sp017506175	89.85	3.243	73.635	182	2150319	1543	11814.9	82690	16571	48.25	6426	27479	0	0	0	0	0	0	0	0	0	0	0	0	0	0	0	0	0	0	0	0	0	0	0	0	0	0
MAG5221	WS-XJ5_BDME192003827-1a_bin.5.orig	WS-XJ5	Single-sample assemblies	WS-XJ5_bin.5.orig	d__Bacteria	p__Bacteroidota	c__Bacteroidia	o__Bacteroidales	f__WCHB1-69	g__UBA1756	s__UBA1756 sp017506175	79.53	3.405	62.505	181	1963108	1551	10845.9	105241	14187	48.91	5879	25042	0	0	0	0	0	0	0	0	0	0.062918	0	0	0	0	0	0	0	0	0	0	0	0.055305	0	0	0	0
MAG2875	HS-SX9_BDME192004034-1a_bin.3.orig	HS-SX9	Single-sample assemblies	HS-SX9_bin.3.orig	d__Bacteria	p__Bacteroidota	c__Bacteroidia	o__Bacteroidales	f__WCHB1-69	g__UBA1756	s__UBA1756 sp017506175	95.59	3.494	78.12	166	2733398	1531	16466.3	112805	29716	47.9	7938	34948	0	0	0	0	0	0	0	0	0	0	0	0	0	0	0	0	0	0	0	0	0	0	0	0	0.019281	0
MAG5267	WS-XJ9_BDME192003831-1a_bin.11.orig	WS-XJ9	Single-sample assemblies	WS-XJ9_bin.11.orig	d__Bacteria	p__Bacteroidota	c__Bacteroidia	o__Bacteroidales	f__WCHB1-69	g__UBA1756	s__UBA1756 sp017506175	95.3	3.606	77.27	231	2744775	1541	11882.1	71709	20328	47.93	5088	35312	0	0	0	0	0	0	0	0	0	0	0	0	0	0	0	0	0	0	0	0	0	0	0	0	0	0
MAG5537	XG-XJ7_BDME192004047-1a_bin.31.orig	XG-XJ7	Single-sample assemblies	XG-XJ7_bin.31.orig	d__Bacteria	p__Bacteroidota	c__Bacteroidia	o__Bacteroidales	f__WCHB1-69	g__UBA1756	s__UBA1756 sp017506175	82.82	3.986	62.89	516	2470500	1501	4787.8	32029	6005	48.61	2318	32020	0	0	0	0	0	0	0	0	0	0	0	0	0	0	0	0	0	0	0	0	0	0	0	0	0	0
MAG425	BG-SC6_BDME192004116-1a_bin.16.orig	BG-SC6	Single-sample assemblies	BG-SC6_bin.16.orig	d__Bacteria	p__Bacteroidota	c__Bacteroidia	o__Bacteroidales	f__WCHB1-69	g__UBA1756	s__UBA1756 sp017506175	96.93	4.139	76.235	147	2763986	1539	18802.6	122813	29091	48.19	10185	35087	0	0.011965	0	0	0	0	0	0	0	0.1373	0	0	0	0.004804	0.015557	0	0	0	0	0	0	0.079346	0	0	0	0
MAG344	BG-SC10_BDME192004120-1a_bin.18.strict	BG-SC10	Single-sample assemblies	BG-SC10_bin.18.strict	d__Bacteria	p__Bacteroidota	c__Bacteroidia	o__Bacteroidales	f__WCHB1-69	g__UBA1756	s__UBA1756 sp017506175	52.58	4.178	31.69	603	1655106	502	2744.8	11537	2923	48.76	1829	21622	0	0	0	0	0	0	0	0	0	0	0	0	0	0	0	0	0	0	0	0	0	0	0	0	0	0
MAG2949	HS-XJ8_BDME192003885-1a_bin.12.orig	HS-XJ8	Single-sample assemblies	HS-XJ8_bin.12.orig	d__Bacteria	p__Bacteroidota	c__Bacteroidia	o__Bacteroidales	f__WCHB1-69	g__UBA1756	s__UBA1756 sp017506175	91	4.48	68.6	327	2601565	1553	7955.9	47265	12517	48.32	3425	33442	0	0	0	0	0	0	0	0	0	0	0	0	0	0	0	0	0	0	0	0	0	0	0	0	0	0
MAG951	DLS-XJ8_BDME192003895-1a_bin.39.orig	DLS-XJ8	Single-sample assemblies	DLS-XJ8_bin.39.orig	d__Bacteria	p__Bacteroidota	c__Bacteroidia	o__Bacteroidales	f__WCHB1-69	g__UBA1756	s__UBA1756 sp017506175	90.95	4.928	66.31	302	2681348	1508	8878.6	104863	14720	48.25	3503	34447	0	0	0	0	0	0	0	0	0	0	0	0	0	0	0	0	0	0	0	0	0	0	0	0	0	0
MAG4974	WS-JL8_BDME192003865-1a_bin.50.orig	WS-JL8	Single-sample assemblies	WS-JL8_bin.50.orig	d__Bacteria	p__Bacteroidota	c__Bacteroidia	o__Bacteroidales	f__WCHB1-69	g__UBA1756	s__UBA1756 sp016290715	88.87	2.526	76.24	136	2033340	1507	14951	88502	24132	41.02	7783	25179	0	0.127912	0	0	0	0	0	0	0	0	0	0	0	0	0.107414	0	0	0	0	0	0	2.82194	0	0.262604	0.284569	0
MAG5341	XG-XJ1_BDME192004041-2a_bin.6.orig	XG-XJ1	Single-sample assemblies	XG-XJ1_bin.6.orig	d__Bacteria	p__Firmicutes_A	c__Clostridia	o__Oscillospirales	f__CAG-382	g__UBA1752	s__UBA1752 sp017516825	84.67	2.069	74.325	353	2097812	1503	5942.8	25589	7938	54.75	2904	24242	0.812084	0.341813	0.300062	0.645721	0.334339	12.5601	0.136006	1.41653	0.227906	0.358075	0.1555	0.073362	0.176408	1.33537	0.914056	1.12148	1.11013	3.8048	1.19321	0.874467	0.778	1.09998	0.11307	0.262781	0.47904	0.154254
MAG4625	WG-HB5_BDME192004085-1a_bin.25.orig	WG-HB5	Single-sample assemblies	WG-HB5_bin.25.orig	d__Bacteria	p__Firmicutes_A	c__Clostridia	o__Oscillospirales	f__CAG-272	g__UBA1740	s__UBA1740 sp017938425	57.92	2.631	44.765	280	1778363	1520	6351.3	29132	8444	55.63	3035	20371	0.52622	0.110222	0.187467	0.340439	0.064559	1.08395	0.186625	0.157956	0.144982	0.185944	0.543744	0.189208	0.525832	0.242135	0.354692	0.344187	0.321362	1.27234	0.367577	0.13716	0.717768	0.279774	0.468483	0.06415	0.054698	0.24091
MAG4751	WS-JL1_BDME192003858-1a_bin.13.orig	WS-JL1	Single-sample assemblies	WS-JL1_bin.13.orig	d__Bacteria	p__Firmicutes_A	c__Clostridia	o__Oscillospirales	f__CAG-272	g__UBA1740	s__UBA1740 sp017621755	83.23	2.055	72.955	403	1837713	1511	4560.1	21511	5559	56.03	2385	23080	0	0	0	0	0	0	0	0	0	0	0	0	0	0	0	0	0	0	0	0	0.188034	0	0	0	0	0.030384
MAG549	CG-QH3_BDME192004123-1a_bin.10.orig	CG-QH3	Single-sample assemblies	CG-QH3_bin.10.orig	d__Bacteria	p__Firmicutes_A	c__Clostridia	o__Oscillospirales	f__CAG-272	g__UBA1740	s__UBA1740 sp017621415	88.56	0.559	85.765	212	1955901	1544	9225.9	43481	12770	43.61	4286	22263	0.130558	0.033608	0.058459	0.138961	0.027249	0	0.302354	0.075817	0	0.081979	0.052846	0.037922	0.015724	0.109834	0.073129	0.056318	0.075363	0	0.0689485	0.051989	0	0.290421	0.184737	0.165451	0.010712	0.044299
MAG4063	STHS-SD4_BDME192003977-1a_bin.6.orig	STHS-SD4	Single-sample assemblies	STHS-SD4_bin.6.orig	d__Bacteria	p__Firmicutes_A	c__Clostridia	o__Oscillospirales	f__CAG-272	g__UBA1740	s__UBA1740 sp017621415	69.41	1.363	62.595	454	1496139	1503	3295.5	18224	3736	43.84	1822	17278	0.0775	0	0.008701	0.096371	0	0	0.246565	0	0	0.0538085	0.031228	0	0	0.0641	0.061685	0.043423	0.056915	0	0.009987	0	0	0.240542	0.193825	0.122304	0	0.043688
MAG1720	HS-GZ6_BDME192004096-1a_bin.15.orig	HS-GZ6	Single-sample assemblies	HS-GZ6_bin.15.orig	d__Bacteria	p__Firmicutes_A	c__Clostridia	o__Oscillospirales	f__CAG-272	g__UBA1740	s__UBA1740 sp017500625	94.43	3.418	77.34	105	1853626	2264	17653.6	75795	27520	59.31	8716	19932	0.116343	0.206992	0.103378	0.354908	0.078598	0.045417	0.057363	0.119529	0.043504	0.182062	0.089926	0.084297	0.04279	0.515081	0.145829	0.157801	0.104701	0.069091	0.238268	0.06244	0.092233	0.127717	0.106452	0.038972	0.069462	0.125121
MAG4301	WG-GZ1_BDME192004101-1a_bin.17.orig	WG-GZ1	Single-sample assemblies	WG-GZ1_bin.17.orig	d__Bacteria	p__Firmicutes_A	c__Clostridia	o__Oscillospirales	f__CAG-272	g__UBA1740	s__UBA1740 sp017481225	53.25	4.704	29.73	309	1374018	1511	4446.7	32390	5598	49.05	2306	15225	0.284545	0.052601	0.087054	0.09357	0.008176	0	0.369974	6.25044	0	0.062803	0.056881	0.065224	0.015867	0.112906	0.069605	0.073964	0.220321	0	0.147601	0.099804	0	0.100954	0.052675	0.025736	0.017716	5.22864
MAG5456	XG-XJ5_BDME192004045-1a_bin.24.orig	XG-XJ5	Single-sample assemblies	XG-XJ5_bin.24.orig	d__Bacteria	p__Firmicutes_A	c__Clostridia	o__Oscillospirales	f__CAG-272	g__UBA1740	s__UBA1740 sp017467085	90.56	0.915	85.985	231	1713486	1516	7417.7	46582	9342	53.47	3775	21455	0.609394	0.046175	0.056554	0.183441	0.024924	0.256526	0.105793	0.107531	0.575816	0.196443	0.193797	0.132935	3.93415	0.373215	0.060425	0.294881	0.053537	0.262539	0.054695	0.037496	1.27602	0.073308	0.424926	0.023082	0.037147	0.068756
MAG335	BEG-SC9_BDME192003904-1a_bin.7.orig	BEG-SC9	Single-sample assemblies	BEG-SC9_bin.7.orig	d__Bacteria	p__Firmicutes_A	c__Clostridia	o__Oscillospirales	f__CAG-272	g__UBA1740	s__UBA1740 sp015063765	89.84	3.355	73.065	225	1602142	1559	7120.6	43389	11061	52.37	2977	20143	0.178488	0.123656	0.314065	3.85276	0.068907	0.16231	0.053234	0.333817	0.049325	0.254842	0.346221	0.231185	0.362897	0.310488	2.64573	0.545098	0.980917	0.291247	0.198898	0.056655	0.59571	0.187656	1.15637	0.047905	0.082402	0.170975
MAG3923	SCG-XJ8_BDME192003820-1a_bin.19.orig	SCG-XJ8	Single-sample assemblies	SCG-XJ8_bin.19.orig	d__Bacteria	p__Firmicutes	c__Bacilli	o__ML615J-28	f__CAG-313	g__UBA1737	s__UBA1737 sp017937305	73.33	0.363	71.515	112	1091773	1537	9748	67406	13997	28.92	4805	7430	1.01148	0.177098	3.02489	0.695164	0	1.46913	0.326329	0.836806	0.522708	0.410321	4.97968	2.37895	0.469947	0.534347	0.839346	2.10874	0.230338	1.08931	0.482986	0.760797	0.102547	0.519773	1.2136	0.031317	0.145321	0.542527
MAG4958	WS-JL8_BDME192003865-1a_bin.29.orig	WS-JL8	Single-sample assemblies	WS-JL8_bin.29.orig	d__Bacteria	p__Verrucomicrobiota	c__Lentisphaeria	o__Victivallales	f__UBA1829	g__UBA1732	s__UBA1732 sp902774245	63.63	1.718	55.04	471	2031391	1505	4312.9	15773	4991	59.07	2289	21544	0	0.228747	0	0	0.0231005	0	0	0	0	0.957485	0	0	0	0	1.43085	0	0	0	0	0	0	0	0	0.267379	0	0
MAG4514	WG-HB11_BDME192004090-1a_bin.2.orig	WG-HB11	Single-sample assemblies	WG-HB11_bin.2.orig	d__Bacteria	p__Verrucomicrobiota	c__Kiritimatiellae	o__RFP12	f__UBA1067	g__UBA1731	s__UBA1731 sp017936245	85.13	4.112	64.57	678	3683472	1502	5432.8	33124	6981	54.22	2647	50078	0.016872	0.069135	0.099495	0.161782	0.037232	0	0.027083	0.141932	0.027344	0.113865	0.248093	0.267652	0	0.148701	0.157368	0.243047	0.108411	0.136206	0	0.021262	0	0.205966	0.126778	0.027485	0	0
MAG4678	WG-HB6_BDME192004086-1a_bin.37.strict	WG-HB6	Single-sample assemblies	WG-HB6_bin.37.strict	d__Bacteria	p__Verrucomicrobiota	c__Kiritimatiellae	o__RFP12	f__UBA1067	g__UBA1731	s__UBA1731 sp015061765	74.41	4.252	53.15	760	3193834	500	4202.4	40545	5444	55.47	2067	42328	0.291144	0.31046	0.569213	0.224703	0.039202	0	0	1.1232	0.175765	0.192167	0.625551	0.207037	0	0.374597	0.132938	0.403269	0.239756	0.13766	0.205106	0.142979	0.118334	0.444056	0.047222	0.022918	0.038981	0
MAG5234	WS-XJ6_BDME192003828-1a_bin.6.orig	WS-XJ6	Single-sample assemblies	WS-XJ6_bin.6.orig	d__Bacteria	p__Bacteroidota	c__Bacteroidia	o__Bacteroidales	f__Paludibacteraceae	g__UBA1723	s__UBA1723 sp016283095	85.48	0.161	84.675	73	3076599	1948	42145.2	281796	66523	40.57	22503	37184	0	0	0	0	0	0	0	0	0	0.00124	0	0	0.010766	0	0.003007	0	0	0	0.013713	0.077755	0	0	0	0	0	0.00413
MAG3167	KS-XJ10_BDME192003857-1a_bin.30.orig	KS-XJ10	Single-sample assemblies	KS-XJ10_bin.30.orig	d__Bacteria	p__Bacteroidota	c__Bacteroidia	o__Bacteroidales	f__Paludibacteraceae	g__UBA1723	s__UBA1723 sp016283095	95.69	0.268	94.35	112	3713574	1610	33156.9	181502	66984	40.52	16353	44844	0	0	0	0	0	0	0	0	0	0	0	0	0	0	0	0	0	0	0	0	0	0	0	0	0	0
MAG5587	XG-XJ8_BDME192004048-1a_bin.40.orig	XG-XJ8	Single-sample assemblies	XG-XJ8_bin.40.orig	d__Bacteria	p__Bacteroidota	c__Bacteroidia	o__Bacteroidales	f__Paludibacteraceae	g__UBA1723	s__UBA1723 sp016283095	52.04	0.537	49.355	291	1389580	1525	4775.2	18317	6047	42.92	2508	17344	0	0	0	0	0	0	0	0	0	0	0	0	0	0	0	0	0	0	0	0	0	0	0	0	0	0
MAG2759	HS-SX10_BDME192004035-1a_bin.15.orig	HS-SX10	Single-sample assemblies	HS-SX10_bin.15.orig	d__Bacteria	p__Bacteroidota	c__Bacteroidia	o__Bacteroidales	f__Paludibacteraceae	g__UBA1723	s__UBA1723 sp016283095	92.37	1.093	86.905	259	3475664	1517	13419.6	73837	20493	40.87	6500	42320	0	0	0	0	0	0	0	0	0.096232	0	0	0	0	0	0	0	0	0	0.038645	0.014817	0	0	0	0	0	0
MAG508	CG-QH12_BDME192004130-1a_bin.13.orig	CG-QH12	Single-sample assemblies	CG-QH12_bin.13.orig	d__Bacteria	p__Bacteroidota	c__Bacteroidia	o__Bacteroidales	f__Paludibacteraceae	g__UBA1723	s__UBA1723 sp016283095	72.8	1.254	66.53	305	2334424	1512	7653.8	44869	10360	41.62	3611	28828	0	0	0	0	0	0	0	0	0	0	0	0	0	0	0	0	0	0	8.14298	0	0	0	0	0	0	0
MAG921	DLS-XJ7_BDME192003894-1a_bin.22.orig	DLS-XJ7	Single-sample assemblies	DLS-XJ7_bin.22.orig	d__Bacteria	p__Bacteroidota	c__Bacteroidia	o__Bacteroidales	f__Paludibacteraceae	g__UBA1723	s__UBA1723 sp016283095	54.93	2.413	42.865	759	2451125	500	3229.4	38762	6232	41.43	1228	30887	0	0	0	0	0	0	0	0	0	0	0	0	0	0	0	0	0	0	0	0	0	0	0	0	0	0
MAG5160	WS-XJ2_BDME192003824-1a_bin.3.orig	WS-XJ2	Single-sample assemblies	WS-XJ2_bin.3.orig	d__Bacteria	p__Bacteroidota	c__Bacteroidia	o__Bacteroidales	f__Paludibacteraceae	g__UBA1723	s__UBA1723 sp016283095	90.46	3.046	75.23	345	3206929	1534	9295.4	52140	13042	41.11	4438	39227	0	0.048058	0	0	0	0	0	0	0	0.073459	0	0	0.248851	0	0.078563	0.031317	0	0	0	18.5246	0	0	0	0	0	0.051932
MAG3292	KS-XJ6_BDME192003853-1a_bin.1.orig	KS-XJ6	Single-sample assemblies	KS-XJ6_bin.1.orig	d__Bacteria	p__Bacteroidota	c__Bacteroidia	o__Bacteroidales	f__Paludibacteraceae	g__UBA1723	s__UBA1723 sp016283095	93.01	3.225	76.885	70	3443317	1595	49190.2	305100	106952	40.57	30164	41513	0	0	0	0	0	0	0	0	0	0	0	0	0	0	0	0	0	0	0	0.009975	0	0	0	0	0	0
MAG238	BEG-SC6_BDME192003901-1a_bin.15.orig	BEG-SC6	Single-sample assemblies	BEG-SC6_bin.15.orig	d__Bacteria	p__Bacteroidota	c__Bacteroidia	o__Bacteroidales	f__Paludibacteraceae	g__UBA1723	s__UBA1723 sp016283095	66.86	4.31	45.31	600	3041950	500	5069.9	53782	10638	41.08	2606	37612	0	0	0	0	0	0	0	0	0	0	0	0	0	0	0.021901	0	0	0	0	0	0	0	0	0	0	0
MAG3263	KS-XJ4_BDME192003851-1a_bin.30.orig	KS-XJ4	Single-sample assemblies	KS-XJ4_bin.30.orig	d__Bacteria	p__Bacteroidota	c__Bacteroidia	o__Bacteroidales	f__Paludibacteraceae	g__UBA1723	s__UBA1723 sp015061115	98.92	1.612	90.86	93	3649703	1623	39244.1	192672	60595	40.37	19798	43742	0	0	0	0	0	0	0	0	0	0	0	0	0	0	0.003071	0.0010545	0	0	0.008971	0.249051	0	0	0	0	0	0
MAG5270	WS-XJ9_BDME192003831-1a_bin.14.orig	WS-XJ9	Single-sample assemblies	WS-XJ9_bin.14.orig	d__Bacteria	p__Bacteroidota	c__Bacteroidia	o__Bacteroidales	f__Paludibacteraceae	g__UBA1723	s__UBA1723 sp015061115	58.79	4.31	37.24	660	2719967	1507	4121.2	20787	4818	41.42	2173	33595	0	0	0	0	0	0	0	0	0	0	0	0	0	0	0	0	0	0	0	0	0	0	0	0	0	0
MAG4325	WG-GZ2_BDME192004102-1a_bin.15.orig	WG-GZ2	Single-sample assemblies	WG-GZ2_bin.15.orig	d__Bacteria	p__Bacteroidota	c__Bacteroidia	o__Bacteroidales	f__Paludibacteraceae	g__UBA1723	s__UBA1723 sp002392915	93.82	0.537	91.135	217	3287566	1511	15150.1	113096	25860	41.11	6891	40250	0	0	0	0	0	0	0	0	0	0	0	0	0	0	0	0	0	0	0	0	0	0	0	0	0	0
MAG713	CG-XJ4_BDME192004054-1a_bin.11.orig	CG-XJ4	Single-sample assemblies	CG-XJ4_bin.11.orig	d__Bacteria	p__Bacteroidota	c__Bacteroidia	o__Bacteroidales	f__Paludibacteraceae	g__UBA1723	s__UBA1723 sp002392915	93.06	0.555	90.285	250	3311030	1503	13244.1	66838	20513	41.26	6568	40773	0	0	0	0	0	0	0	0.0296	0	0	0	0	0	0	0	0	0	0	0	0	0	0	0	0	0	0
MAG804	DLS-XJ10_BDME192003897-1a_bin.1.orig	DLS-XJ10	Single-sample assemblies	DLS-XJ10_bin.1.orig	d__Bacteria	p__Bacteroidota	c__Bacteroidia	o__Bacteroidales	f__Paludibacteraceae	g__UBA1723	s__UBA1723 sp002392915	88.64	1.075	83.265	262	3057240	1506	11668.9	62424	19724	41.51	5097	37838	0	0	0	0	0	0	0	0	0	0	0	0	0	0	0	0	0	0	0	0	0	0	0	0	0	0
MAG1148	DS-JL6_BDME192003873-1a_bin.11.orig	DS-JL6	Single-sample assemblies	DS-JL6_bin.11.orig	d__Bacteria	p__Bacteroidota	c__Bacteroidia	o__Bacteroidales	f__Paludibacteraceae	g__UBA1723	s__UBA1723 sp002392915	91.71	1.433	84.545	273	3400614	1511	12456.5	76488	18771	41.12	6019	41650	0	0	0	0	0	0	0	0	0	0	0	0	0	0	0	0	0	0	0	0	0	0	0	0	0	0
MAG5830	YG-SC8_BDME192003915-1a_bin.12.orig	YG-SC8	Single-sample assemblies	YG-SC8_bin.12.orig	d__Bacteria	p__Bacteroidota	c__Bacteroidia	o__Bacteroidales	f__Paludibacteraceae	g__UBA1723	s__UBA1723 sp002392915	86.8	1.612	78.74	388	3111681	503	8019.8	77742	14421	41.39	5083	38479	0	0	0	0	0	0	0	0	0	0	0	0	0	0	0	0	0	0	0	0	0	0	0	0	0	0
MAG3682	MS-JL7_BDME192003926-1a_bin.2.orig	MS-JL7	Single-sample assemblies	MS-JL7_bin.2.orig	d__Bacteria	p__Bacteroidota	c__Bacteroidia	o__Bacteroidales	f__Paludibacteraceae	g__UBA1723	s__UBA1723 sp002392915	90.55	2.15	79.8	240	3042958	1600	12679	68490	20882	41.09	6783	37231	0	0	0	0	0	0	0	0	0	0	0	0	0	0	0	0	0	0	0	0	0	0	0	0	0	0
MAG540	CG-QH2_BDME192004122-1a_bin.17.orig	CG-QH2	Single-sample assemblies	CG-QH2_bin.17.orig	d__Bacteria	p__Bacteroidota	c__Bacteroidia	o__Bacteroidales	f__Paludibacteraceae	g__UBA1723	s__UBA1723 sp002392915	97.84	2.15	87.09	157	3750236	1797	23886.9	121678	43646	40.54	12277	45153	0	0	0	0	0	0	0.010152	0.036653	0	0	0	0	0	0	0	0	0	0	0	0.005681	0	0	0.018119	0	0	0
MAG776	CG-XJ7_BDME192004057-1a_bin.3.orig	CG-XJ7	Single-sample assemblies	CG-XJ7_bin.3.orig	d__Bacteria	p__Bacteroidota	c__Bacteroidia	o__Bacteroidales	f__Paludibacteraceae	g__UBA1723	s__UBA1723 sp002392915	94.63	2.258	83.34	207	3516143	1690	16986.2	101744	25453	40.97	9119	42847	0	0	0	0	0	0	0	0.031995	0	0	0	0	0	0	0	0	0	0	0	0	0	0	0	0	0	0
MAG4878	WS-JL6_BDME192003863-1a_bin.14.orig	WS-JL6	Single-sample assemblies	WS-JL6_bin.14.orig	d__Bacteria	p__Bacteroidota	c__Bacteroidia	o__Bacteroidales	f__Paludibacteraceae	g__UBA1723	s__UBA1723 sp002392915	95.33	2.437	83.145	172	3481800	1592	20243	114364	34822	41.04	10009	42435	0	0	0	0	0	0	0	0	0	0	0	0	0	0	0	0	0	0	0	0	0	0	0	0	0	0
MAG2636	HS-QH8_BDME192003957-1a_bin.4.orig	HS-QH8	Single-sample assemblies	HS-QH8_bin.4.orig	d__Bacteria	p__Bacteroidota	c__Bacteroidia	o__Bacteroidales	f__Paludibacteraceae	g__UBA1723	s__UBA1723 sp002392915	90.1	2.974	75.23	318	3477512	1516	10935.6	59847	18016	41.32	4964	42958	0	0	0	0	0	0	0	0	0	0	0	0	0	0	0	0	0	0	0	0.028728	0	0	0	0	0	0
MAG1804	HS-HB1_BDME192004141-1a_bin.20.orig	HS-HB1	Single-sample assemblies	HS-HB1_bin.20.orig	d__Bacteria	p__Bacteroidota	c__Bacteroidia	o__Bacteroidales	f__Paludibacteraceae	g__UBA1723	s__UBA1723 sp002392915	68.66	3.225	52.535	651	2143187	1506	3292.1	28122	3607	42.15	1884	27088	0	0	0	0	0	0	0	0	0	0	0	0	0	0	0	0	0	0	0	0	0	0	0.697323	0	0	0
MAG2520	HS-QH3_BDME192003952-1a_bin.14.orig	HS-QH3	Single-sample assemblies	HS-QH3_bin.14.orig	d__Bacteria	p__Bacteroidota	c__Bacteroidia	o__Bacteroidales	f__Paludibacteraceae	g__UBA1723	s__UBA1723 sp002392915	96.67	4.032	76.51	304	3710006	1506	12204	60189	20259	40.64	5719	44943	0	0	0	0	0	0	0	0	0	0	0	0	0	0	0	0	0	0	0	0	0	0	0.040863	0	0	0
MAG4599	WG-HB4_BDME192004084-1a_bin.12.orig	WG-HB4	Single-sample assemblies	WG-HB4_bin.12.orig	d__Bacteria	p__Bacteroidota	c__Bacteroidia	o__Bacteroidales	f__Paludibacteraceae	g__UBA1723	s__UBA1723 sp002371265	97.31	0	97.31	123	3505625	2137	28501	152650	41286	41.02	14426	42759	0	0	0	0.010954	0	0	0.009228	0	0	0	0	0	0	0	0	0	0	0	0	0.009051	0	0.126982	0	0	0	0
MAG2396	HS-JS8_BDME192003810-1a_bin.2.orig	HS-JS8	Single-sample assemblies	HS-JS8_bin.2.orig	d__Bacteria	p__Bacteroidota	c__Bacteroidia	o__Bacteroidales	f__Paludibacteraceae	g__UBA1723	s__UBA1723 sp002371265	84.51	0	84.51	245	2786377	1574	11373	80241	15713	41.79	5423	34539	0	0	0	0	0	0	0	0	0	0.041107	0	0.042443	0	0	0	0	0	0	0	0	0	0	0	0.007535	0	0
MAG2312	HS-JS3_BDME192003805-1a_bin.9.orig	HS-JS3	Single-sample assemblies	HS-JS3_bin.9.orig	d__Bacteria	p__Bacteroidota	c__Bacteroidia	o__Bacteroidales	f__Paludibacteraceae	g__UBA1723	s__UBA1723 sp002371265	97.31	0.268	95.97	115	3594981	1586	31260.7	164348	52025	40.95	15338	43598	0	0	0	0.057853	0	0	0	0	0	0	0.046152	0	0	0	0	0	0	0	0	0.00202	0	0.377235	0	0.00694	0	0
MAG614	CG-QH7_BDME192004127-1a_bin.8.orig	CG-QH7	Single-sample assemblies	CG-QH7_bin.8.orig	d__Bacteria	p__Bacteroidota	c__Bacteroidia	o__Bacteroidales	f__Paludibacteraceae	g__UBA1723	s__UBA1723 sp002371265	96	0.358	94.21	211	3600695	1548	17064.9	98037	28597	40.96	8969	43747	0	0	0	0	0	0	0.05052	0	0	0	0	0	0	0	0	0	0	0	0	0	0	0.014046	0	0	0	0
MAG4207	TS-SX3_BDME192003840-1a_bin.5.orig	TS-SX3	Single-sample assemblies	TS-SX3_bin.5.orig	d__Bacteria	p__Bacteroidota	c__Bacteroidia	o__Bacteroidales	f__Paludibacteraceae	g__UBA1723	s__UBA1723 sp002371265	86.91	0.471	84.555	265	2911546	1537	10987	58192	17472	41.48	5295	35989	0	0	0	0.066729	0	0	0	0	0	0	0.050314	0	0	0	0	0	0	0	0	0	0	0.445063	0	0	0	0
MAG5054	WS-QH4_BDME192004133-2a_bin.4.orig	WS-QH4	Single-sample assemblies	WS-QH4_bin.4.orig	d__Bacteria	p__Bacteroidota	c__Bacteroidia	o__Bacteroidales	f__Paludibacteraceae	g__UBA1723	s__UBA1723 sp002371265	76.96	0.525	74.335	395	2465027	1577	6240.6	40054	7859	42.23	3161	30801	0	0	0	0	0	0	0	0	0	0	0	0	0	0	0	0	0	0	0	0	0	0	0	0	0	0
MAG3642	MS-JL5_BDME192003924-1a_bin.17.orig	MS-JL5	Single-sample assemblies	MS-JL5_bin.17.orig	d__Bacteria	p__Bacteroidota	c__Bacteroidia	o__Bacteroidales	f__Paludibacteraceae	g__UBA1723	s__UBA1723 sp002371265	80.99	0.537	78.305	298	2728587	1515	9156.3	86944	12752	41.63	4475	33823	0	0	0	0	0	0	0	0	0	0	0	0	0	0	0	0	0	0	0	0	0	0	0	0	0	0
MAG564	CG-QH4_BDME192004124-1a_bin.14.orig	CG-QH4	Single-sample assemblies	CG-QH4_bin.14.orig	d__Bacteria	p__Bacteroidota	c__Bacteroidia	o__Bacteroidales	f__Paludibacteraceae	g__UBA1723	s__UBA1723 sp002371265	87.74	0.716	84.16	252	3181259	1564	12624	56999	18240	41.27	6281	39014	0.019543	0	0	0	0	0	0.214907	0	0	0	0	0	0	0	0	0	0	0	0	0	0	0	0	0	0	0
MAG3894	SCG-XJ6_BDME192003818-1a_bin.41.orig	SCG-XJ6	Single-sample assemblies	SCG-XJ6_bin.41.orig	d__Bacteria	p__Bacteroidota	c__Bacteroidia	o__Bacteroidales	f__Paludibacteraceae	g__UBA1723	s__UBA1723 sp002371265	65.15	0.862	60.84	434	2923119	503	6735.3	68974	11346	41.57	3381	36339	0	0	0	0	0	0	0	0	0	0	0	0	0	0	0	0	0	0	0	0	0	0	0	0	0	0
MAG2605	HS-QH7_BDME192003956-1a_bin.23.orig	HS-QH7	Single-sample assemblies	HS-QH7_bin.23.orig	d__Bacteria	p__Bacteroidota	c__Bacteroidia	o__Bacteroidales	f__Paludibacteraceae	g__UBA1723	s__UBA1723 sp002371265	93.59	1.075	88.215	137	3496982	1557	25525.4	116355	37806	40.89	14303	42548	0.01833	0	0	0	0	0	0.217695	0	0	0	0	0	0	0	0	0	0	0	0	0.00634	0	0.023905	0	0	0	0
MAG2331	HS-JS4_BDME192003806-1a_bin.9.orig	HS-JS4	Single-sample assemblies	HS-JS4_bin.9.orig	d__Bacteria	p__Bacteroidota	c__Bacteroidia	o__Bacteroidales	f__Paludibacteraceae	g__UBA1723	s__UBA1723 sp002371265	96.77	1.075	91.395	93	3560275	1605	38282.5	304595	63128	40.87	20830	43305	0	0	0	0	0	0	0	0.005676	0	1.48037	0	1.18256	0	0	0.00446	0	0	0	0	0.026943	0	0.010596	0	0.027715	0	0
MAG5033	WS-QH12_BDME192004140-1a_bin.7.orig	WS-QH12	Single-sample assemblies	WS-QH12_bin.7.orig	d__Bacteria	p__Bacteroidota	c__Bacteroidia	o__Bacteroidales	f__Paludibacteraceae	g__UBA1723	s__UBA1723 sp002371265	89.78	1.254	83.51	321	2930587	1534	9129.6	55586	13216	41.64	4621	36333	0	0	0	0	0	0	0	0	0	0	0	0	0	0	0	0	0	0	0	0	0	0	0	0	0	0
MAG631	CG-QH8_BDME192004128-1a_bin.3.orig	CG-QH8	Single-sample assemblies	CG-QH8_bin.3.orig	d__Bacteria	p__Bacteroidota	c__Bacteroidia	o__Bacteroidales	f__Paludibacteraceae	g__UBA1723	s__UBA1723 sp002371265	71.33	1.344	64.61	379	2301527	1501	6072.6	30214	8130	41.93	2944	28706	0	0	0	0	0	0	0	0	0	0	0	0	0	0	0	0	0	0	0	0	0	0	0	0	0	0
MAG5389	XG-XJ3_BDME192004043-1a_bin.30.orig	XG-XJ3	Single-sample assemblies	XG-XJ3_bin.30.orig	d__Bacteria	p__Bacteroidota	c__Bacteroidia	o__Bacteroidales	f__Paludibacteraceae	g__UBA1723	s__UBA1723 sp002371265	97.55	1.881	88.145	177	3759817	1569	21241.9	120888	35530	41.11	12325	45925	0	0	0	0	0	0	0.052155	0	0	0	0	0	0	0	0	0	0	0	0	0	0	0	0	0	0	0
MAG5039	WS-QH1_BDME192004131-2a_bin.7.orig	WS-QH1	Single-sample assemblies	WS-QH1_bin.7.orig	d__Bacteria	p__Bacteroidota	c__Bacteroidia	o__Bacteroidales	f__Paludibacteraceae	g__UBA1723	s__UBA1723 sp002371265	95.74	1.881	86.335	175	3600263	1662	20572.9	117384	30126	40.91	10207	43837	0	0	0	0	0	0	0.066029	0	0	0	0	0	0	0	0	0	0	0	0	0	0	0.005645	0	0	0	0
MAG1849	HS-HB6_BDME192004146-1a_bin.16.orig	HS-HB6	Single-sample assemblies	HS-HB6_bin.16.orig	d__Bacteria	p__Bacteroidota	c__Bacteroidia	o__Bacteroidales	f__Paludibacteraceae	g__UBA1723	s__UBA1723 sp002371265	85.28	2.455	73.005	472	2840009	1512	6017	43034	7863	41.77	2892	35258	0	0	0	0.068302	0	0	0	0	0	0	0.039625	0	0	0	0	0	0	0	0	0	0	0.471766	0	0	0	0
MAG955	DLS-XJ8_BDME192003895-1a_bin.42.orig	DLS-XJ8	Single-sample assemblies	DLS-XJ8_bin.42.orig	d__Bacteria	p__Bacteroidota	c__Bacteroidia	o__Bacteroidales	f__Paludibacteraceae	g__UBA1723	s__UBA1723 sp002371265	82.52	2.688	69.08	208	2733915	1555	13143.8	69993	19379	41.83	6301	33791	0	0	0	0	0	0	0.076169	0	0	0	0	0	0	0	0	0	0	0	0	0	0	0	0	0	0	0
MAG1065	DS-JL3_BDME192003870-1a_bin.13.strict	DS-JL3	Single-sample assemblies	DS-JL3_bin.13.strict	d__Bacteria	p__Bacteroidota	c__Bacteroidia	o__Bacteroidales	f__Paludibacteraceae	g__UBA1723	s__UBA1723 sp002371265	77.08	2.867	62.745	396	2586672	506	6532	65081	10518	41.95	3191	32344	0	0	0	0.06408	0	0	0	0	0	0	0.056453	0	0	0	0	0	0	0	0	0	0	0.516057	0	0	0	0
MAG2025	HS-JL5_BDME192003934-1a_bin.23.strict	HS-JL5	Single-sample assemblies	HS-JL5_bin.23.strict	d__Bacteria	p__Bacteroidota	c__Bacteroidia	o__Bacteroidales	f__Paludibacteraceae	g__UBA1723	s__UBA1723 sp002371265	93.68	3.637	75.495	251	3397356	500	13535.3	121726	24969	41.43	6875	41777	0	0	0	0.063691	0	0	0	0	0	0	0.047993	0	0	0	0	0	0	0	0	0	0	0.453542	0	0.464944	0	0
MAG1422	HS-AH6_BDME192003797-1a_bin.9.orig	HS-AH6	Single-sample assemblies	HS-AH6_bin.9.orig	d__Bacteria	p__Bacteroidota	c__Bacteroidia	o__Bacteroidales	f__UBA1715	g__UBA1715	s__UBA1715 sp017642535	88.75	1.792	79.79	242	2163280	1569	8939.2	40569	13444	40.63	4345	27754	0	0	0	0	0	0	0	0	0	0	0	0	0	0	0	0	0	0	0	0.733639	0	0	0	0	0	0
MAG105	BEG-SC11_BDME192003906-1a_bin.17.orig	BEG-SC11	Single-sample assemblies	BEG-SC11_bin.17.orig	d__Bacteria	p__Bacteroidota	c__Bacteroidia	o__Bacteroidales	f__UBA1715	g__UBA1715	s__UBA1715 sp017516865	95.52	0	95.52	127	2712747	1546	21360.2	115806	32141	40.86	9958	34787	0	0	0	0	0	0	0	0	0	0	0	0	0	0	0	0	0	0	0	0.05147	0	0	0	0	0	0
MAG5581	XG-XJ8_BDME192004048-1a_bin.33.orig	XG-XJ8	Single-sample assemblies	XG-XJ8_bin.33.orig	d__Bacteria	p__Bacteroidota	c__Bacteroidia	o__Bacteroidales	f__UBA1715	g__UBA1715	s__UBA1715 sp017516865	98.33	0.74	94.63	41	2782782	2404	67872.7	367413	120483	40.59	43761	35423	0	0	0	0.035169	0	0	0	0	0	0	0.004763	0.005794	0	0	0.002914	0	0	0.006963	0.015628	0.436076	0	0.00549	0	0	0	0
MAG3331	KS-XJ7_BDME192003854-1a_bin.9.strict	KS-XJ7	Single-sample assemblies	KS-XJ7_bin.9.strict	d__Bacteria	p__Bacteroidota	c__Bacteroidia	o__Bacteroidales	f__UBA1715	g__UBA1715	s__UBA1715 sp017516865	95.26	0.841	91.055	187	2377920	508	12716.1	133553	29036	40.91	8467	30679	0	0	0	0.024416	0	0	0	0	0	0	0	0	0	0	0	0	0	0	0	0.76819	0	0	0	0	0	0
MAG3341	KS-XJ8_BDME192003855-1a_bin.2.orig	KS-XJ8	Single-sample assemblies	KS-XJ8_bin.2.orig	d__Bacteria	p__Bacteroidota	c__Bacteroidia	o__Bacteroidales	f__UBA1715	g__UBA1715	s__UBA1715 sp017516865	55.17	0.862	50.86	474	1407010	1503	2968.4	20014	3058	41.22	1807	18492	0	0	0	0	0	0	0	0	0	0	0	0	0	0	0	0	0	0	0	0.228384	0	0	0	0	0	0
MAG1396	HS-AH3_BDME192003795-1a_bin.14.orig	HS-AH3	Single-sample assemblies	HS-AH3_bin.14.orig	d__Bacteria	p__Bacteroidota	c__Bacteroidia	o__Bacteroidales	f__UBA1715	g__UBA1715	s__UBA1715 sp017516865	68.1	0.862	63.79	461	2040388	1515	4426	26678	5442	41.32	2254	26493	0	0	0	0	0	0	0	0	0	0	0	0	0	0	0	0	0	2.38545	0	0	0	0	0	0	0	0
MAG3588	MS-JL2_BDME192003921-1a_bin.15.orig	MS-JL2	Single-sample assemblies	MS-JL2_bin.15.orig	d__Bacteria	p__Bacteroidota	c__Bacteroidia	o__Bacteroidales	f__UBA1715	g__UBA1715	s__UBA1715 sp017516865	94.24	0.985	89.315	123	2610199	1507	21221.1	84272	31448	40.7	10592	33168	0	0	0	0.020648	0	0	0	0	0	0	0	0	0	0	0.031183	0	0	0	0	0.094373	0	0	0	0.022871	0	0
MAG3007	HS-ZJ2_BDME192004062-1a_bin.17.orig	HS-ZJ2	Single-sample assemblies	HS-ZJ2_bin.17.orig	d__Bacteria	p__Bacteroidota	c__Bacteroidia	o__Bacteroidales	f__UBA1715	g__UBA1715	s__UBA1715 sp017516865	86.86	1.093	81.395	261	2135978	1504	8183.8	71252	11751	40.99	3812	27712	0	0	0	0	0	0	0	0	0	0	0	0	0	0	0	0	0	0	0	0.00907	0	0	0	0	0	0
MAG4792	WS-JL2_BDME192003859-1a_bin.32.strict	WS-JL2	Single-sample assemblies	WS-JL2_bin.32.strict	d__Bacteria	p__Bacteroidota	c__Bacteroidia	o__Bacteroidales	f__UBA1715	g__UBA1715	s__UBA1715 sp017516865	83.78	1.158	77.99	417	2154472	501	5166.6	38264	7626	41.08	2486	27868	0	0	0	0	0	0	0	0	0	0	0	0	0	0	0	0	0	0	0	0.049041	0	0	0	0	0	0
MAG1492	HS-GS3_BDME192003942-1a_bin.17.strict	HS-GS3	Single-sample assemblies	HS-GS3_bin.17.strict	d__Bacteria	p__Bacteroidota	c__Bacteroidia	o__Bacteroidales	f__UBA1715	g__UBA1715	s__UBA1715 sp017516865	78.62	1.206	72.59	337	2350335	502	6974.3	63686	12514	41.13	3499	30451	0	0	0	0	0	0	0	0	0	0	0	0	0	0	0	0	0	0	0	0.078106	0	0	0	0	0	0
MAG5804	YG-SC7_BDME192003914-1a_bin.10.orig	YG-SC7	Single-sample assemblies	YG-SC7_bin.10.orig	d__Bacteria	p__Bacteroidota	c__Bacteroidia	o__Bacteroidales	f__UBA1715	g__UBA1715	s__UBA1715 sp017516865	97.97	1.216	91.89	97	2713039	1616	27969.5	189151	58615	40.62	12682	34699	0	0	0	0.025071	0	0	0	0	0	0	0	0.004873	0	0	0	0	0	0	0	0.233357	0	0	0	0	0	0
MAG5065	WS-QH5_BDME192004134-1a_bin.9.orig	WS-QH5	Single-sample assemblies	WS-QH5_bin.9.orig	d__Bacteria	p__Bacteroidota	c__Bacteroidia	o__Bacteroidales	f__UBA1715	g__UBA1715	s__UBA1715 sp017516865	89.43	1.344	82.71	255	2329750	1523	9136.3	47017	14023	40.71	4194	30028	0	0	0	0	0	0	0	0	0	0	0	0	0	0	0	0	0	0	0	0.551033	0	0	0	0	0	0
MAG3187	KS-XJ1_BDME192003848-1a_bin.3.orig	KS-XJ1	Single-sample assemblies	KS-XJ1_bin.3.orig	d__Bacteria	p__Bacteroidota	c__Bacteroidia	o__Bacteroidales	f__UBA1715	g__UBA1715	s__UBA1715 sp017516865	72.51	1.362	65.7	327	1960649	500	5995.9	48519	12189	40.36	2878	25306	0	0	0	0	0	0	0	0	0	0	0	0	0	0	0	0	0	0	0	0.444357	0	0	0	0	0	0
MAG3270	KS-XJ5_BDME192003852-1a_bin.10.strict	KS-XJ5	Single-sample assemblies	KS-XJ5_bin.10.strict	d__Bacteria	p__Bacteroidota	c__Bacteroidia	o__Bacteroidales	f__UBA1715	g__UBA1715	s__UBA1715 sp017516865	94.77	1.489	87.325	228	2524978	504	11074.5	189470	48708	40.36	5590	32050	0	0	0	0.018999	0	0	0	0	0	0	0	0	0	0	0	0	0	0	0	0.366347	0	0	0	0	0	0
MAG1505	HS-GS4_BDME192003943-1a_bin.2.orig	HS-GS4	Single-sample assemblies	HS-GS4_bin.2.orig	d__Bacteria	p__Bacteroidota	c__Bacteroidia	o__Bacteroidales	f__UBA1715	g__UBA1715	s__UBA1715 sp017516865	96.41	1.523	88.795	117	2600482	1506	22226.3	104341	36526	40.94	11786	33356	0	0	0	0	0	0	0	0	0	0	0.784484	0	0	0	0	0	0	0	0	0.097224	0	0	0	0	0	0
MAG3199	KS-XJ2_BDME192003849-1a_bin.13.orig	KS-XJ2	Single-sample assemblies	KS-XJ2_bin.13.orig	d__Bacteria	p__Bacteroidota	c__Bacteroidia	o__Bacteroidales	f__UBA1715	g__UBA1715	s__UBA1715 sp017516865	97.69	1.534	90.02	178	2509879	1602	14100.4	57458	22528	40.78	6997	32132	0	0	0	0.025746	0	0	0	0	0	0	0	0	0	0	0	0	0	0	0	0.431336	0	0	0	0	0	0
MAG2947	HS-XJ8_BDME192003885-1a_bin.10.orig	HS-XJ8	Single-sample assemblies	HS-XJ8_bin.10.orig	d__Bacteria	p__Bacteroidota	c__Bacteroidia	o__Bacteroidales	f__UBA1715	g__UBA1715	s__UBA1715 sp017516865	94.76	1.708	86.22	88	2465689	1877	28019.2	137660	44006	40.74	12824	31530	0	0	0	0.0115	0	0	0	0	0	0	0	0.851817	0	0	0	0	0	0	0	0.121075	0	0	0	0	0	0
MAG5121	WS-XJ10_BDME192003832-1a_bin.7.orig	WS-XJ10	Single-sample assemblies	WS-XJ10_bin.7.orig	d__Bacteria	p__Bacteroidota	c__Bacteroidia	o__Bacteroidales	f__UBA1715	g__UBA1715	s__UBA1715 sp017516865	52.03	1.724	43.41	474	1501714	1504	3168.2	10254	3423	41.38	1872	19778	0	0	0	0	0	0	0	0	0	0	0	0	0	0	0	0	0	0	0	0.171039	0	0	0	0	0	0
MAG5265	WS-XJ9_BDME192003831-1a_bin.1.orig	WS-XJ9	Single-sample assemblies	WS-XJ9_bin.1.orig	d__Bacteria	p__Bacteroidota	c__Bacteroidia	o__Bacteroidales	f__UBA1715	g__UBA1715	s__UBA1715 sp017516865	93.88	1.746	85.15	129	2597526	1547	20135.9	107615	32185	40.57	10125	33242	0	0	0	0.028469	0	0	0	0	0	0	0	0	0	0	0	0	0	0	0	0.529683	0	0	0	0	0	0
MAG5026	WS-QH12_BDME192004140-1a_bin.1.orig	WS-QH12	Single-sample assemblies	WS-QH12_bin.1.orig	d__Bacteria	p__Bacteroidota	c__Bacteroidia	o__Bacteroidales	f__UBA1715	g__UBA1715	s__UBA1715 sp017516865	78.99	1.792	70.03	370	2080670	1502	5623.4	26003	7362	41.28	2652	27167	0	0	0	0	0	0	0	0	0	0	0	0	0	0	0	0	0	0	0	0.15705	0	0	0	0	0	0
MAG5256	WS-XJ8_BDME192003830-1a_bin.19.strict	WS-XJ8	Single-sample assemblies	WS-XJ8_bin.19.strict	d__Bacteria	p__Bacteroidota	c__Bacteroidia	o__Bacteroidales	f__UBA1715	g__UBA1715	s__UBA1715 sp017516865	92.99	1.863	83.675	257	2287638	500	8901.3	109899	25978	40.88	4550	29518	0	0	0	0.021732	0	0	0	0	0	0	0	0	0	0	0	0	0	0	0	11.4919	0	0	0	0	0	0
MAG5194	WS-XJ4_BDME192003826-1a_bin.25.strict	WS-XJ4	Single-sample assemblies	WS-XJ4_bin.25.strict	d__Bacteria	p__Bacteroidota	c__Bacteroidia	o__Bacteroidales	f__UBA1715	g__UBA1715	s__UBA1715 sp017516865	93.44	1.961	83.635	218	2282286	502	10469.2	86083	23508	41.16	5551	29451	0	0	0	0.019304	0	0	0	0	0	0	0	0	0	0	0	0	0	0	0	0.524092	0	0	0	0	0	0
MAG3384	KS-XJ9_BDME192003856-1a_bin.41.strict	KS-XJ9	Single-sample assemblies	KS-XJ9_bin.41.strict	d__Bacteria	p__Bacteroidota	c__Bacteroidia	o__Bacteroidales	f__UBA1715	g__UBA1715	s__UBA1715 sp017516865	93.81	2.119	83.215	148	2583623	504	17456.9	254476	62244	40.67	13204	32948	0	0	0	0.025589	0	0	0	0	0	0	0	0.004584	0	0	0	0	0	0	0	0.563863	0	0	0	0	0	0
MAG399	BG-SC4_BDME192004114-1a_bin.7.orig	BG-SC4	Single-sample assemblies	BG-SC4_bin.7.orig	d__Bacteria	p__Bacteroidota	c__Bacteroidia	o__Bacteroidales	f__UBA1715	g__UBA1715	s__UBA1715 sp017516865	91.49	2.169	80.645	215	2315350	1590	10769.1	84830	15452	40.98	5182	29895	0	0	0	0	0	0	0	0	0	0	0	0	0	0	0	0	0	0	0	0.10436	0	9.40528	0	0	0	0
MAG5241	WS-XJ7_BDME192003829-1a_bin.19.orig	WS-XJ7	Single-sample assemblies	WS-XJ7_bin.19.orig	d__Bacteria	p__Bacteroidota	c__Bacteroidia	o__Bacteroidales	f__UBA1715	g__UBA1715	s__UBA1715 sp017516865	91.66	2.258	80.37	320	2369381	1554	7404.3	47442	9805	40.87	3305	30514	0	0	0	0	0	0	0	0	0	0	0	0	0	0	0	0	0	0	0	0.24914	0	0	0	0	0	0
MAG4868	WS-JL5_BDME192003862-1a_bin.26.strict	WS-JL5	Single-sample assemblies	WS-JL5_bin.26.strict	d__Bacteria	p__Bacteroidota	c__Bacteroidia	o__Bacteroidales	f__UBA1715	g__UBA1715	s__UBA1715 sp017516865	98.11	2.31	86.56	110	2639294	501	23993.6	288627	135334	40.82	31033	33800	0	0	0	0.07955	0	0	0	0	0	0	0.012067	0.010334	0	0	0.005759	0	0	0.017525	0	0.237608	0	0.003098	0	0	0	0
MAG1387	HS-AH2_BDME192003794-1a_bin.3.orig	HS-AH2	Single-sample assemblies	HS-AH2_bin.3.orig	d__Bacteria	p__Bacteroidota	c__Bacteroidia	o__Bacteroidales	f__UBA1715	g__UBA1715	s__UBA1715 sp017516865	63.08	2.539	50.385	484	1593183	1500	3291.7	14609	3619	41.48	1912	20865	0	0	0	0	0	0	0	0	0	0	0	0	0	0	0	0	0	0	0	0	0	0	0	0	0	0
MAG814	DLS-XJ10_BDME192003897-1a_bin.29.orig	DLS-XJ10	Single-sample assemblies	DLS-XJ10_bin.29.orig	d__Bacteria	p__Bacteroidota	c__Bacteroidia	o__Bacteroidales	f__UBA1715	g__UBA1715	s__UBA1715 sp017516865	82.75	2.586	69.82	274	2194376	1513	8008.7	55830	11627	41.01	3405	28263	0	0	0	0.0226945	0	0	0	0	0	0	0	0	0	0	0	0	0	0	0	0.23393	0	0	0	0	0	0
MAG1070	DS-JL3_BDME192003870-1a_bin.2.permissive	DS-JL3	Single-sample assemblies	DS-JL3_bin.2.permissive	d__Bacteria	p__Bacteroidota	c__Bacteroidia	o__Bacteroidales	f__UBA1715	g__UBA1715	s__UBA1715 sp017516865	80.17	2.931	65.515	322	2253443	506	6998.3	57422	12761	40.85	3640	29289	0	0	0	0.021627	0	0	0	0	0	0	0	0	0	0	0	0	0	0	0	0.110846	0	0	0	0	0	0
MAG507	CG-QH12_BDME192004130-1a_bin.12.orig	CG-QH12	Single-sample assemblies	CG-QH12_bin.12.orig	d__Bacteria	p__Bacteroidota	c__Bacteroidia	o__Bacteroidales	f__UBA1715	g__UBA1715	s__UBA1715 sp017516865	92.05	2.956	77.27	252	2470350	1557	9803	47980	15167	40.78	4508	31634	0	0	0	0	0	0	0	0	0	0	0	0	0	0	0	0	0	0	10.0551	0.250342	0	0	0	0	0	0
MAG2729	HS-SD7_BDME192003970-1a_bin.9.orig	HS-SD7	Single-sample assemblies	HS-SD7_bin.9.orig	d__Bacteria	p__Bacteroidota	c__Bacteroidia	o__Bacteroidales	f__UBA1715	g__UBA1715	s__UBA1715 sp017516865	74.85	3.01	59.8	485	1825203	1502	3763.3	20798	4303	41.42	2028	23814	0	0	0	0	0	0	0	0	0	0	0	0	0	0	0	0	0	0	0	0.056348	0	0	0	0	0	0
MAG3300	KS-XJ6_BDME192003853-1a_bin.23.strict	KS-XJ6	Single-sample assemblies	KS-XJ6_bin.23.strict	d__Bacteria	p__Bacteroidota	c__Bacteroidia	o__Bacteroidales	f__UBA1715	g__UBA1715	s__UBA1715 sp017516865	98.09	4.179	77.195	157	2670127	500	17007.2	350096	113986	40.64	37072	33836	0	0	0	0.039093	0	0	0	0	0	0	0.005768	0.01099	0	0	0.005474	0	0	0.00283	0.005705	0.620727	0	0.003937	0	0	0	0
MAG231	BEG-SC5_BDME192003900-1a_bin.52.strict	BEG-SC5	Single-sample assemblies	BEG-SC5_bin.52.strict	d__Bacteria	p__Bacteroidota	c__Bacteroidia	o__Bacteroidales	f__UBA1715	g__UBA1715	s__UBA1715 sp017516865	80.36	4.841	56.155	842	1937191	500	2300.7	19084	3782	41.16	912	25338	0	0	0	0	0	0	0	0	0	0	0	0	0	0	0	0	0	0	0	0.081071	0	0	0	0	0	0
MAG3219	KS-XJ3_BDME192003850-1a_bin.11.strict	KS-XJ3	Single-sample assemblies	KS-XJ3_bin.11.strict	d__Bacteria	p__Bacteroidota	c__Bacteroidia	o__Bacteroidales	f__UBA1715	g__UBA1715	s__UBA1715 sp002371705	63.71	0.156	62.93	196	1883060	502	9607.4	52327	19218	40.99	4607	24853	0	0	0	0	0	0	0	0	0	0	0	0	0	0	0	0	0	0	0	0	0	0	0	0	0	0
MAG3253	KS-XJ4_BDME192003851-1a_bin.13.orig	KS-XJ4	Single-sample assemblies	KS-XJ4_bin.13.orig	d__Bacteria	p__Bacteroidota	c__Bacteroidia	o__Bacteroidales	f__UBA1715	g__UBA1715	s__UBA1715 sp002371705	73.46	0.34	71.76	524	1942353	1523	3706.8	17375	4355	41.54	1982	25986	0	0	0	0	0	0	0	0	0	0	0	0	0	0	0	0	0	0	0	0	0	0	0	0	0	0
MAG3191	KS-XJ1_BDME192003848-1a_bin.34.orig	KS-XJ1	Single-sample assemblies	KS-XJ1_bin.34.orig	d__Bacteria	p__Bacteroidota	c__Bacteroidia	o__Bacteroidales	f__UBA1715	g__UBA1715	s__UBA1715 sp002371705	89.09	4.563	66.275	121	2503601	1646	20690.9	89708	37611	40.95	10508	32657	0	0	0	0	0	0	0	0	0	0	0	0	0	0	0	0	0	0	0	0.010667	0	0	0	0	0	0
MAG218	BEG-SC5_BDME192003900-1a_bin.37.strict	BEG-SC5	Single-sample assemblies	BEG-SC5_bin.37.strict	d__Bacteria	p__Firmicutes_A	c__Clostridia	o__Lachnospirales	f__Lachnospiraceae	g__UBA1712	s__UBA1712 sp017540355	83.49	1.615	75.415	316	1878595	500	5944.9	34668	8437	44.29	2782	21638	0.019232	0	0	0	0	0	0	0	0	0	0	0	0	0	0	0	0.007937	0	0.017244	0	0	0	0	0	0.008233	0
MAG2001	HS-JL4_BDME192003933-1a_bin.30.orig	HS-JL4	Single-sample assemblies	HS-JL4_bin.30.orig	d__Bacteria	p__Bacteroidota	c__Bacteroidia	o__Bacteroidales	f__P3	g__UBA1711	s__UBA1711 sp900316515	96.59	1.612	88.53	69	2503144	1576	36277.4	128939	59698	53.83	22075	30322	0.006006	0.00311	0	0	0.003582	0	0	0	0	0.003243	0	0.00541	0.003215	0.022933	0.004968	0	0.003113	0	0	0.0025	0.003565	0.003761	0	0	0	0
MAG3852	SCG-XJ4_BDME192003816-1a_bin.7.orig	SCG-XJ4	Single-sample assemblies	SCG-XJ4_bin.7.orig	d__Bacteria	p__Bacteroidota	c__Bacteroidia	o__Bacteroidales	f__P3	g__UBA1711	s__UBA1711 sp900314925	93.25	0.537	90.565	120	2321937	1784	19349.5	129809	30987	57.1	9587	26124	0	0	0	0	0	0	0	0	0	0	0	0	0	0	0	0	0	0	0.044715	0	0	0	0	0	0	0
MAG1378	HS-AH2_BDME192003794-1a_bin.13.orig	HS-AH2	Single-sample assemblies	HS-AH2_bin.13.orig	d__Bacteria	p__Bacteroidota	c__Bacteroidia	o__Bacteroidales	f__P3	g__UBA1711	s__UBA1711 sp900314925	92.47	1.075	87.095	86	2350383	2169	27330	153165	42545	56.93	15446	26395	0	0	0	0	0	0	0	0	0	0	0	0	0	0	0	0	0	0	0	0	0	0	0	0	0	0
MAG560	CG-QH4_BDME192004124-1a_bin.10.orig	CG-QH4	Single-sample assemblies	CG-QH4_bin.10.orig	d__Bacteria	p__Bacteroidota	c__Bacteroidia	o__Bacteroidales	f__P3	g__UBA1711	s__UBA1711 sp900314925	94.49	1.612	86.43	136	2276703	1613	16740.5	91449	24061	57.22	9036	25513	0	0	0	0	0	0	0	0	0	0	0	0	0	0	0	0	0	0	0	0	0	0	0	0	0	0
MAG511	CG-QH12_BDME192004130-1a_bin.16.orig	CG-QH12	Single-sample assemblies	CG-QH12_bin.16.orig	d__Bacteria	p__Bacteroidota	c__Bacteroidia	o__Bacteroidales	f__P3	g__UBA1711	s__UBA1711 sp900314925	90.9	1.63	82.75	176	2329357	1540	13235	63421	17695	57.45	6701	26072	0	0	0	0	0	0	0	0	0	0	0	0	0	0	0	0	0	0	14.5389	0	0	0	0	0	0	0
MAG4508	WG-HB11_BDME192004090-1a_bin.12.orig	WG-HB11	Single-sample assemblies	WG-HB11_bin.12.orig	d__Bacteria	p__Bacteroidota	c__Bacteroidia	o__Bacteroidales	f__P3	g__UBA1711	s__UBA1711 sp900314925	94.08	2.168	83.24	90	2188492	1688	24316.6	93212	38899	57.72	11427	24311	0	0	0	0	0	0	0	0	0	0	0	0	0	0	0	0	0	0	0	0	0	0	0	0	0	0
MAG237	BEG-SC6_BDME192003901-1a_bin.14.orig	BEG-SC6	Single-sample assemblies	BEG-SC6_bin.14.orig	d__Bacteria	p__Bacteroidota	c__Bacteroidia	o__Bacteroidales	f__P3	g__UBA1711	s__UBA1711 sp900314925	92.64	2.168	81.8	235	2211835	1513	9412.1	58174	13478	57.38	4652	24860	0	0	0	0	0	0	0	0	0	0	0	0	0	0	0	0	0	0	0	0	0	0	0	0	0	0
MAG2612	HS-QH7_BDME192003956-1a_bin.31.orig	HS-QH7	Single-sample assemblies	HS-QH7_bin.31.orig	d__Bacteria	p__Bacteroidota	c__Bacteroidia	o__Bacteroidales	f__P3	g__UBA1711	s__UBA1711 sp900314925	92.47	3.225	76.345	95	2321273	1516	24434.5	99261	37857	56.83	12611	26113	0	0	0	0	0	0	0	0	0	0	0	0	0	0	0	0	0	0	0	0	0	0	0	0	0	0
MAG1906	HS-JL10_BDME192003939-1a_bin.12.orig	HS-JL10	Single-sample assemblies	HS-JL10_bin.12.orig	d__Bacteria	p__Bacteroidota	c__Bacteroidia	o__Bacteroidales	f__P3	g__UBA1711	s__UBA1711 sp017522105	89.53	1.075	84.155	298	2076921	1522	6969.5	39661	8980	58.16	3522	23794	0	0	0	0	3.60865	0	0	0	0	0	0	0	0	0	0	0	0	0	0	0	0	0	0	0	0	0
MAG815	DLS-XJ10_BDME192003897-1a_bin.3.orig	DLS-XJ10	Single-sample assemblies	DLS-XJ10_bin.3.orig	d__Bacteria	p__Bacteroidota	c__Bacteroidia	o__Bacteroidales	f__P3	g__UBA1711	s__UBA1711 sp017522105	89.6	1.075	84.225	174	2177537	1508	12514.6	49280	17211	57.58	6525	25072	0	0	0	0	0	0	0	0	0	0	0	0	0	0	0	0	0	0	0	0	0	0	0	0	0	0
MAG374	BG-SC2_BDME192004112-1a_bin.4.orig	BG-SC2	Single-sample assemblies	BG-SC2_bin.4.orig	d__Bacteria	p__Bacteroidota	c__Bacteroidia	o__Bacteroidales	f__P3	g__UBA1711	s__UBA1711 sp017522105	94.44	1.075	89.065	144	2117579	2033	14705.4	56119	19436	57.73	7978	24446	0	0	0	0	0	0	0	0	0	0	0	0	0	0	0	0	0	0	0	0	0	0	0	0	0	0
MAG1215	DS-JL8_BDME192003875-1a_bin.7.orig	DS-JL8	Single-sample assemblies	DS-JL8_bin.7.orig	d__Bacteria	p__Bacteroidota	c__Bacteroidia	o__Bacteroidales	f__P3	g__UBA1711	s__UBA1711 sp017522105	96.77	1.648	88.53	97	2288419	3129	23591.9	105885	30255	57.45	12275	26120	0	0	0	0	0	0	0	0	0	0	0	0	0	0	0	0	0	0	0	0	0	0	0	0	0	0
MAG5585	XG-XJ8_BDME192004048-1a_bin.38.strict	XG-XJ8	Single-sample assemblies	XG-XJ8_bin.38.strict	d__Bacteria	p__Bacteroidota	c__Bacteroidia	o__Bacteroidales	f__P3	g__UBA1711	s__UBA1711 sp017522105	91.93	1.774	83.06	83	2140326	500	25787.1	444244	155963	57.38	31961	24470	0	0.001175	0	0	0.002228	0	0	0	0	0	0	0	0	0	0.002849	0	0.000648	0	0	0	0	0	0	0	0.003576	0
MAG5399	XG-XJ3_BDME192004043-1a_bin.42.orig	XG-XJ3	Single-sample assemblies	XG-XJ3_bin.42.orig	d__Bacteria	p__Bacteroidota	c__Bacteroidia	o__Bacteroidales	f__P3	g__UBA1711	s__UBA1711 sp017522105	93.54	1.792	84.58	117	2426617	1620	20740.3	68420	28805	57.12	11392	28037	0	0	0	0	0	0	0	0	0	0	0	0	0	0	1.61353	0	0	0	0	0	0	0	0	0	0	0
MAG1855	HS-HB6_BDME192004146-1a_bin.8.orig	HS-HB6	Single-sample assemblies	HS-HB6_bin.8.orig	d__Bacteria	p__Bacteroidota	c__Bacteroidia	o__Bacteroidales	f__P3	g__UBA1711	s__UBA1711 sp017522105	91.73	1.792	82.77	100	2106358	1508	21063.6	105239	27485	57.81	10959	24089	0	0	0	0	0	0	0	0	0	0	0	0	0	0	0	0	0	0	0	0	0	0	0	0	0	0
MAG1082	DS-JL3_BDME192003870-1a_bin.7.orig	DS-JL3	Single-sample assemblies	DS-JL3_bin.7.orig	d__Bacteria	p__Bacteroidota	c__Bacteroidia	o__Bacteroidales	f__P3	g__UBA1711	s__UBA1711 sp017522105	88.26	1.792	79.3	213	2061088	1544	9676.5	49540	13748	57.67	4760	23841	0	0	0	0	0	0	0	0	0	0	0	0	0	0	0	0	0	0	0	0	0	0	0	0	0	0
MAG3028	HS-ZJ3_BDME192004063-1a_bin.31.orig	HS-ZJ3	Single-sample assemblies	HS-ZJ3_bin.31.orig	d__Bacteria	p__Bacteroidota	c__Bacteroidia	o__Bacteroidales	f__P3	g__UBA1711	s__UBA1711 sp017522105	94.62	1.881	85.215	161	2274548	1809	14127.6	67523	20670	57.36	7348	26056	0	0	0	0	0	0	0	0	0	0	0	0	0	0	0	0	0	0	0	0	0	0	0	0	0	0
MAG2808	HS-SX3_BDME192004028-1a_bin.16.orig	HS-SX3	Single-sample assemblies	HS-SX3_bin.16.orig	d__Bacteria	p__Bacteroidota	c__Bacteroidia	o__Bacteroidales	f__P3	g__UBA1711	s__UBA1711 sp017522105	94.91	1.881	85.505	153	2238038	1626	14627.7	75109	21518	57.58	7597	25747	0	0	0	0	0	0	0	0	0	0	0	0	0	0	0	0	0	0	0	0	0	0	0	0	0	0
MAG3220	KS-XJ3_BDME192003850-1a_bin.16.orig	KS-XJ3	Single-sample assemblies	KS-XJ3_bin.16.orig	d__Bacteria	p__Bacteroidota	c__Bacteroidia	o__Bacteroidales	f__P3	g__UBA1711	s__UBA1711 sp017522105	90.97	1.971	81.115	117	2211973	1829	18905.8	96554	26130	57.53	10422	25405	0	0	0	0	0	0	0	0	0	0	0	0	0	0	0	0	0	0	0	0	0	0	0	0	0	0
MAG4224	TS-SX4_BDME192003841-1a_bin.7.orig	TS-SX4	Single-sample assemblies	TS-SX4_bin.7.orig	d__Bacteria	p__Bacteroidota	c__Bacteroidia	o__Bacteroidales	f__P3	g__UBA1711	s__UBA1711 sp017522105	82.52	2.329	70.875	127	1908561	2008	15028	73585	20197	58.03	7364	21753	0	0	0	0	0	0	0	0	0	0	0	0	0	0	0	0	0	0	0	0	0	0	0	0	0	0
MAG2898	HS-XJ2_BDME192003879-1a_bin.1.orig	HS-XJ2	Single-sample assemblies	HS-XJ2_bin.1.orig	d__Bacteria	p__Bacteroidota	c__Bacteroidia	o__Bacteroidales	f__P3	g__UBA1711	s__UBA1711 sp017522105	92.74	2.419	80.645	111	2235953	1607	20143.7	77676	26604	57.49	10030	25591	0	0	0	0	0	0	0	0	0	0	0	0	0	0	0	0	0	0	0	0	0	0	0	0	0	0
MAG5076	WS-QH7_BDME192004136-1a_bin.15.orig	WS-QH7	Single-sample assemblies	WS-QH7_bin.15.orig	d__Bacteria	p__Bacteroidota	c__Bacteroidia	o__Bacteroidales	f__P3	g__UBA1711	s__UBA1711 sp017522105	78.69	3.315	62.115	446	1807566	1513	4052.8	23204	4725	58.32	2115	21100	0	0	0	0	0	0	0	0	0	0	0	0	0	0	0	0	0	0	0	0	0	0	0	0	0	0
MAG1022	DS-JL1_BDME192003868-1a_bin.42.orig	DS-JL1	Single-sample assemblies	DS-JL1_bin.42.orig	d__Bacteria	p__Bacteroidota	c__Bacteroidia	o__Bacteroidales	f__P3	g__UBA1711	s__UBA1711 sp017522105	94.73	3.422	77.62	152	2249447	1603	14799	67438	20270	56.97	7871	26029	0	0	0	0	0	0	0	0	0	0	0	0	0	0	0	0	0	0	0	0	0	0	0	0	0	0
MAG2917	HS-XJ4_BDME192003881-1a_bin.9.orig	HS-XJ4	Single-sample assemblies	HS-XJ4_bin.9.orig	d__Bacteria	p__Bacteroidota	c__Bacteroidia	o__Bacteroidales	f__P3	g__UBA1711	s__UBA1711 sp017522105	90.93	3.584	73.01	225	2335578	1506	10380.3	39893	14682	57.28	5217	27026	0	0	0	0	0	0	0	0	0	0	0	0	0	0	0	0	0	0	0	0	0	0	0	0	0	0
MAG950	DLS-XJ8_BDME192003895-1a_bin.38.orig	DLS-XJ8	Single-sample assemblies	DLS-XJ8_bin.38.orig	d__Bacteria	p__Bacteroidota	c__Bacteroidia	o__Bacteroidales	f__P3	g__UBA1711	s__UBA1711 sp017522105	86.09	4.032	65.93	217	2037719	1540	9390.4	48341	13353	58.14	4443	23375	0	0	0	0	0	0	0	0	0	0	0	1.26762	0	0	0	0	0	0	0	0	0	0	0	0	0.033778	0
MAG1994	HS-JL4_BDME192003933-1a_bin.18.strict	HS-JL4	Single-sample assemblies	HS-JL4_bin.18.strict	d__Bacteria	p__Bacteroidota	c__Bacteroidia	o__Bacteroidales	f__P3	g__UBA1711	s__UBA1711 sp017509045	61.2	1.724	52.58	487	2217115	504	4552.6	22850	6262	51.57	2357	28199	0	0	0	0	0	0	0	0	0	0	0	0	0	0	0	0	0	0	0	0	0	0	0	0	0	0
MAG297	BEG-SC8_BDME192003903-1a_bin.30.orig	BEG-SC8	Single-sample assemblies	BEG-SC8_bin.30.orig	d__Bacteria	p__Bacteroidota	c__Bacteroidia	o__Bacteroidales	f__P3	g__UBA1711	s__UBA1711 sp017501495	94.62	1.433	87.455	148	2407643	1665	16267.9	56129	20645	55.91	9288	28052	0	0	0	0	0	0	0	0	0	0	0	0	0	0	0	0	0	0	0	0	0	0	0	0	0	0
MAG178	BEG-SC1_BDME192003898-1a_bin.61.orig	BEG-SC1	Single-sample assemblies	BEG-SC1_bin.61.orig	d__Bacteria	p__Bacteroidota	c__Bacteroidia	o__Bacteroidales	f__P3	g__UBA1711	s__UBA1711 sp017501495	83.39	2.688	69.95	238	2233685	1507	9385.2	45445	13104	56.22	4296	26167	0	0	0	0	0	0	0	0	0	0	0	0	0	0	0	0	0	0	0	0	0	0	0	0	0	0
MAG3724	MS-JL9_BDME192003928-1a_bin.29.orig	MS-JL9	Single-sample assemblies	MS-JL9_bin.29.orig	d__Bacteria	p__Bacteroidota	c__Bacteroidia	o__Bacteroidales	f__P3	g__UBA1711	s__UBA1711 sp017501495	95.16	2.885	80.735	177	2566801	1634	14501.7	66314	19950	55.7	7588	30039	0	0.008667	0	0	0	0	0	0	0	0	0	0	0	0	0	0	0	0	0	0	0	0	0	0	0	0
MAG4271	TS-SX8_BDME192003845-1a_bin.34.orig	TS-SX8	Single-sample assemblies	TS-SX8_bin.34.orig	d__Bacteria	p__Bacteroidota	c__Bacteroidia	o__Bacteroidales	f__P3	g__UBA1711	s__UBA1711 sp017448185	96.23	2.706	82.7	115	2193635	2910	19075.1	123113	23641	51.52	9838	27163	0	0	0	0	0	0	0	0	0	0.0539	0	0	0	0	0	0	0	0	0	0	0	0	0	0	0	0
MAG4755	WS-JL1_BDME192003858-1a_bin.19.orig	WS-JL1	Single-sample assemblies	WS-JL1_bin.19.orig	d__Bacteria	p__Bacteroidota	c__Bacteroidia	o__Bacteroidales	f__P3	g__UBA1711	s__UBA1711 sp017448185	72.57	3.225	56.445	391	1772906	1510	4534.3	18060	5519	52.24	2442	22469	0	0	0	0	0	0	0	0	0	0.056381	0	0	0	0	0	0	0	0	0	0	0	0	0	0	0	0
MAG5487	XG-XJ5_BDME192004045-1a_bin.8.orig	XG-XJ5	Single-sample assemblies	XG-XJ5_bin.8.orig	d__Bacteria	p__Bacteroidota	c__Bacteroidia	o__Bacteroidales	f__P3	g__UBA1711	s__UBA1711 sp002372855	86.02	0.645	82.795	186	2188663	1588	11767	65078	15015	58.18	6082	22749	0	0	0	0	0	0	0	0	0	0	0	0	0	0	0	0	0	0	0	0	0	0	0	0	0	0
MAG4225	TS-SX4_BDME192003841-1a_bin.9.orig	TS-SX4	Single-sample assemblies	TS-SX4_bin.9.orig	d__Bacteria	p__Bacteroidota	c__Bacteroidia	o__Bacteroidales	f__P3	g__UBA1711	s__UBA1711 sp002372855	76.39	1.075	71.015	335	1996297	1507	5959.1	23770	7519	58.44	2982	21044	0	0	0	0	0	0	0	0	0	0	0	0	0	0	0	0	0	0	0	0	0	0	0	0	0	0
MAG2846	HS-SX6_BDME192004031-1a_bin.2.orig	HS-SX6	Single-sample assemblies	HS-SX6_bin.2.orig	d__Bacteria	p__Firmicutes_A	c__Clostridia	o__Christensenellales	f__CAG-138	g__UBA1685	s__UBA1685 sp017435905	72.29	0.506	69.76	431	1493451	1501	3465.1	21081	3793	56.24	1974	19268	0	0.186375	0	0	0	0	0	0	0	0.215336	0	0.210081	0	0	0.394073	0.132144	0	0	0	0	0.084703	0	0	0.026702	3.05416	0
MAG4188	TS-SX2_BDME192003839-1a_bin.19.orig	TS-SX2	Single-sample assemblies	TS-SX2_bin.19.orig	d__Bacteria	p__Firmicutes_A	c__Clostridia	o__Christensenellales	f__CAG-138	g__UBA1685	s__UBA1685 sp017435905	70.98	2.198	59.99	437	1484332	1511	3396.6	17269	3886	55.9	1941	19248	0	0.082559	3e-05	0	0	0	0	0	0	0.219801	0	0.156599	0	0	0.233052	0.072811	0	0	0	0	0.17431	0	0	1e-06	0.471872	0
MAG4166	TS-SX10_BDME192003847-1a_bin.20.orig	TS-SX10	Single-sample assemblies	TS-SX10_bin.20.orig	d__Bacteria	p__Firmicutes_A	c__Clostridia	o__Christensenellales	f__CAG-138	g__UBA1685	s__UBA1685 sp017435905	63.53	2.586	50.6	364	1153543	1500	3169.1	11484	3481	56.48	1871	14999	0	0.136554	0	0	0	0	0	0	0	0.201246	0	0.100451	0	0	0.264886	0.102293	0	0	0	0	0	0	0	0	0.640876	0
MAG5008	WS-JL9_BDME192003866-1a_bin.40.orig	WS-JL9	Single-sample assemblies	WS-JL9_bin.40.orig	d__Bacteria	p__Firmicutes_A	c__Clostridia	o__Christensenellales	f__CAG-138	g__UBA1685	s__UBA1685 sp017435905	96.84	3.433	79.675	183	2175697	1592	11889.1	59883	17669	55.05	5755	27740	0.047159	0.260014	0.123136	0.1419	0.032051	0.059154	0.019991	0.072043	0.03041	0.360543	0.047278	0.188425	0.017689	0.256443	0.31906	0.181198	0.065623	0.119021	0.071151	0.021898	0.254777	0.107709	0.053712	0.116568	0.700338	0.082344
MAG3694	MS-JL7_BDME192003926-1a_bin.37.orig	MS-JL7	Single-sample assemblies	MS-JL7_bin.37.orig	d__Bacteria	p__Firmicutes_A	c__Clostridia	o__Christensenellales	f__CAG-138	g__UBA1685	s__UBA1685 sp017435905	61.3	3.629	43.155	309	1234143	1514	3994	17285	4591	56.54	2182	15977	0	0.177873	0.011886	0	0	0	0	0	0	0.252376	0	0.154205	0	0	0.313051	0.11688	0	0	0	0	0.127756	0	0	0	0.622335	0
MAG4269	TS-SX8_BDME192003845-1a_bin.31.orig	TS-SX8	Single-sample assemblies	TS-SX8_bin.31.orig	d__Bacteria	p__Firmicutes_A	c__Clostridia	o__Christensenellales	f__CAG-138	g__UBA1685	s__UBA1685 sp017435905	58.22	4.355	36.445	420	1276498	1508	3039.3	14545	3256	55.92	1859	16682	0	0.152935	0	0	0	0	0	0	0	0.258929	0	0.141021	0	0	0.331722	0.038429	0	0	0	0	0.043264	0	0	0	0.693085	0
MAG5614	XG-XJ9_BDME192004049-1a_bin.24.strict	XG-XJ9	Single-sample assemblies	XG-XJ9_bin.24.strict	d__Bacteria	p__Elusimicrobiota	c__Elusimicrobia	o__Elusimicrobiales	f__Elusimicrobiaceae	g__UBA1436	s__UBA1436 sp900319885	88.01	0.374	86.14	148	1286149	504	8690.2	50570	14890	47.32	3567	14595	0.015741	0	0.009467	0.049034	0.021387	0.072449	0	0	0	0.007151	0.410467	0.008556	0	0	0.023125	0.017497	0.74465	0	0.023415	0.055558	0	0.011777	0.095433	0	0	0.103021
MAG5367	XG-XJ2_BDME192004042-1a_bin.40.permissive	XG-XJ2	Single-sample assemblies	XG-XJ2_bin.40.permissive	d__Bacteria	p__Elusimicrobiota	c__Elusimicrobia	o__Elusimicrobiales	f__Elusimicrobiaceae	g__UBA1436	s__UBA1436 sp015062115	61.82	0	61.82	305	871451	503	2857.2	14767	3101	46.12	1822	10094	0	0	0	0	0	0	0	0	0.094708	0	0	0	0	0	0	0	0	0.073189	0	0.120413	0	0	0	0	0.18087	0
MAG2903	HS-XJ3_BDME192003880-1a_bin.7.orig	HS-XJ3	Single-sample assemblies	HS-XJ3_bin.7.orig	d__Bacteria	p__Elusimicrobiota	c__Elusimicrobia	o__Elusimicrobiales	f__Elusimicrobiaceae	g__UBA1436	s__UBA1436 sp015062115	81.08	0	81.08	322	1094916	1503	3400.4	18096	3882	46.2	1940	12749	0	0	0	0	0	0	0	0	0	0	0	0	0	0	0	0	0	0	1e-06	0	0	0	0	1.85901	0.143191	0
MAG1814	HS-HB2_BDME192004142-1a_bin.1.orig	HS-HB2	Single-sample assemblies	HS-HB2_bin.1.orig	d__Bacteria	p__Elusimicrobiota	c__Elusimicrobia	o__Elusimicrobiales	f__Elusimicrobiaceae	g__UBA1436	s__UBA1436 sp015062115	95.5	0	95.5	193	1507290	505	7809.8	44445	14683	46.12	4488	17404	0	0	0	0	0	0	0	0	0.110366	0	0	0.029358	0	0	0	0	0	0	0.128665	0.105462	0	0	0	0.030225	0.143004	0
MAG832	DLS-XJ2_BDME192003889-1a_bin.10.strict	DLS-XJ2	Single-sample assemblies	DLS-XJ2_bin.10.strict	d__Bacteria	p__Elusimicrobiota	c__Elusimicrobia	o__Elusimicrobiales	f__Elusimicrobiaceae	g__UBA1436	s__UBA1436 sp015062115	95.09	0	95.09	90	1372074	529	15245.3	79515	27801	46.15	7935	15757	0	0	0	0.05763	0	0	0	0	0.109856	0.65231	0.011385	0.071952	0.005797	0.046843	0.46205	0.012444	0	0	0.245388	0.119112	0	0	0.005312	0.115186	0.343747	0
MAG1527	HS-GS5_BDME192003944-1a_bin.6.orig	HS-GS5	Single-sample assemblies	HS-GS5_bin.6.orig	d__Bacteria	p__Elusimicrobiota	c__Elusimicrobia	o__Elusimicrobiales	f__Elusimicrobiaceae	g__UBA1436	s__UBA1436 sp015062115	52.6	0.102	52.09	285	723027	1510	2536.9	8281	2643	46.58	1652	8364	0	0	0	0	0	0	0	0	0	0	0.616378	0	0	0	0	0	0	0	0	0.062369	0	0	0	0	0.102825	0
MAG2894	HS-XJ1_BDME192003878-1a_bin.4.strict	HS-XJ1	Single-sample assemblies	HS-XJ1_bin.4.strict	d__Bacteria	p__Elusimicrobiota	c__Elusimicrobia	o__Elusimicrobiales	f__Elusimicrobiaceae	g__UBA1436	s__UBA1436 sp015062115	76.22	0.187	75.285	295	1065860	510	3613.1	12941	4186	46.41	2009	12410	0	0	0	0	0	0	0	0	0.107379	0	0	0	0	0	0	0	0	0	0.0601055	0.142929	0	0	0	0	0.173841	0
MAG1560	HS-GS8_BDME192003947-1a_bin.6.orig	HS-GS8	Single-sample assemblies	HS-GS8_bin.6.orig	d__Bacteria	p__Elusimicrobiota	c__Elusimicrobia	o__Elusimicrobiales	f__Elusimicrobiaceae	g__UBA1436	s__UBA1436 sp015062115	67.93	0.204	66.91	337	991714	1500	2942.8	10390	3169	46.35	1800	11584	0	0	0	0	0	0	0	0	0.076234	0	0	0	0	0	0	0	0	0	0.030863	0.105039	0	0	0	0	0.176168	0
MAG2171	HS-JM5_BDME192004075-1a_bin.21.strict	HS-JM5	Single-sample assemblies	HS-JM5_bin.21.strict	d__Bacteria	p__Elusimicrobiota	c__Elusimicrobia	o__Elusimicrobiales	f__Elusimicrobiaceae	g__UBA1436	s__UBA1436 sp015062115	84.79	0.27	83.44	224	1170784	580	5226.7	20622	6727	46.32	2571	13482	0	0	0	0.097556	0	0	0	0	0.120402	0	0	0.049407	0	0	0	0	0	0	0.217744	0.132512	0	0	0	0.113586	0.323689	0
MAG4086	STHS-SD6_BDME192003979-1a_bin.11.orig	STHS-SD6	Single-sample assemblies	STHS-SD6_bin.11.orig	d__Bacteria	p__Elusimicrobiota	c__Elusimicrobia	o__Elusimicrobiales	f__Elusimicrobiaceae	g__UBA1436	s__UBA1436 sp015062115	55.24	1.751	46.485	452	731671	501	1618.7	7080	2197	47.71	775	8685	0	0	0	0	0	0	0	0	0.095558	0	0	0	0	0	0	0	0	0	0.097791	0.070693	0	0	0	0	0.19711	0
MAG115	BEG-SC11_BDME192003906-1a_bin.9.strict	BEG-SC11	Single-sample assemblies	BEG-SC11_bin.9.strict	d__Bacteria	p__Elusimicrobiota	c__Elusimicrobia	o__Elusimicrobiales	f__Elusimicrobiaceae	g__UBA1436	s__UBA1436 sp015062115	91.76	1.838	82.57	102	1390722	504	13634.5	72150	28288	46.09	9011	15955	0	0	0	0.068097	0	0	0	0	0.198838	0.054888	0.011993	0.071961	0	0.050466	0	0.047591	0	0	0.242587	0.118237	0	0	0.005784	0.06591	0.411127	0
MAG774	CG-XJ7_BDME192004057-1a_bin.20.permissive	CG-XJ7	Single-sample assemblies	CG-XJ7_bin.20.permissive	d__Bacteria	p__Elusimicrobiota	c__Elusimicrobia	o__Elusimicrobiales	f__Elusimicrobiaceae	g__UBA1436	s__UBA1436 sp015062115	51.89	1.958	42.1	281	855822	511	3045.6	10822	3512	46.29	1876	10028	0	0	0	0	0	0	0	0	0.090924	0	0	0	0	0	0	0	0	0	0	0.040515	0	0	0	0	0.155241	0
MAG5629	XG-XJ9_BDME192004049-1a_bin.4.strict	XG-XJ9	Single-sample assemblies	XG-XJ9_bin.4.strict	d__Bacteria	p__Elusimicrobiota	c__Elusimicrobia	o__Elusimicrobiales	f__Elusimicrobiaceae	g__UBA1436	s__UBA1436 sp002329395	88.95	0	88.95	230	1371586	511	5963.4	27006	8703	54.56	2784	15499	0	0	0	0	0	0.134173	0	0	0	0	0	0	0	0	0	0	0	0.460788	0	0	0.047307	0	0	0	0	0
MAG4771	WS-JL1_BDME192003858-1a_bin.7.strict	WS-JL1	Single-sample assemblies	WS-JL1_bin.7.strict	d__Bacteria	p__Firmicutes_A	c__Clostridia	o__Christensenellales	f__Borkfalkiaceae	g__UBA1259	s__UBA1259 sp905211955	91.53	2.491	79.075	107	1259895	502	11774.7	120544	47862	38.04	4400	10541	0.126774	0.091162	0.094285	0.146831	0.044908	0.017139	0.051553	0.109263	0.032303	0.098334	0.110237	0.073123	0.081566	0.124573	0.118145	0.11817	0.115763	0.093616	0.123485	0.052148	0.10493	0.123338	0.05774	0.040684	0.050627	0.096
MAG1727	HS-GZ6_BDME192004096-1a_bin.25.orig	HS-GZ6	Single-sample assemblies	HS-GZ6_bin.25.orig	d__Bacteria	p__Firmicutes_A	c__Clostridia	o__Christensenellales	f__Borkfalkiaceae	g__UBA1259	s__UBA1259 sp900771345	76.06	0.894	71.59	94	882431	1626	9387.6	27872	14509	37.45	4709	8113	0.097877	0.107458	0.069062	0.135528	0.013953	0	0.038522	0.057504	0	0.083077	0.089007	0.067688	0.034236	0.133852	0.0865495	0.091045	0.104634	0.04443	0.13052	0.038854	0.019554	0.084501	0.054665	0.032988	0.0155	0.0809835
MAG5145	WS-XJ1_BDME192003823-1a_bin.35.orig	WS-XJ1	Single-sample assemblies	WS-XJ1_bin.35.orig	d__Bacteria	p__Firmicutes_A	c__Clostridia	o__Christensenellales	f__Borkfalkiaceae	g__UBA1259	s__UBA1259 sp900770685	89.56	0.879	85.165	113	1131956	1535	10017.3	33825	13554	37.44	5606	9197	0.069775	0.074155	0.04892	0.099514	0.023866	0	0.030698	0.040579	0	0.050961	0.06898	0.043274	0.024266	0.077067	0.08061	0.071947	0.067523	0.041829	0.071634	0.030305	0.029998	0.083792	0.031294	0.021812	0.013302	0.061916
MAG1705	HS-GZ5_BDME192004095-1a_bin.27.strict	HS-GZ5	Single-sample assemblies	HS-GZ5_bin.27.strict	d__Bacteria	p__Firmicutes_A	c__Clostridia	o__Christensenellales	f__Borkfalkiaceae	g__UBA1259	s__UBA1259 sp900769565	58.26	0.692	54.8	339	1091021	513	3218.4	20703	3584	39.07	1877	9872	0	0.246883	0.117487	0.105693	0	0	0	0	0	0.120245	0.181138	0.0573625	0	0.371982	0.131873	0.090549	0	0	0.072129	0.015749	0	0.233567	0	0	0	0
MAG4699	WG-HB7_BDME192004087-1a_bin.8.orig	WG-HB7	Single-sample assemblies	WG-HB7_bin.8.orig	d__Bacteria	p__Firmicutes_A	c__Clostridia	o__Christensenellales	f__Borkfalkiaceae	g__UBA1259	s__UBA1259 sp017414525	54.01	1.118	48.42	165	836139	1539	5067.5	23251	6028	40.36	2605	7520	0.08409	0.028034	0	0.059625	0	0	0	0.07203	0	0.162704	0.112901	0	0.029822	0.032419	0.046463	0.035349	0.105098	0	0.150239	0	0	0.060747	0.206491	0	0	0
MAG404	BG-SC5_BDME192004115-1a_bin.13.orig	BG-SC5	Single-sample assemblies	BG-SC5_bin.13.orig	d__Bacteria	p__Firmicutes_A	c__Clostridia	o__Christensenellales	f__Borkfalkiaceae	g__UBA1259	s__UBA1259 sp017414525	87.07	1.614	79	185	1465559	1526	7921.9	42420	12059	39.55	3394	13266	0.163702	0.058341	0.057368	0.083715	0.017204	0	0.026363	0.220065	0.026739	0.311252	0.258744	0.047125	0.115895	0.087007	0.081735	0.077975	0.182216	0.063123	0.229082	0.02919	0.0379825	0.06731	0.454242	0.022622	0.004591	0.053346
MAG4820	WS-JL3_BDME192003860-1a_bin.28.strict	WS-JL3	Single-sample assemblies	WS-JL3_bin.28.strict	d__Bacteria	p__Firmicutes_A	c__Clostridia	o__Christensenellales	f__Borkfalkiaceae	g__UBA1259	s__UBA1259 sp015069265	78.18	2.472	65.82	143	1216825	500	8509.3	73854	24347	40.75	5949	12300	0.149138	0.122961	0.252902	0.166535	0.04106	0.013648	0.834874	0.096402	0.040922	0.10746	0.167273	0.074829	0.379197	0.191882	0.133594	0.096967	0.123202	0.095434	0.357157	0.074496	0.052241	0.207999	0.480009	0.068088	0.031008	0.112293
MAG1986	HS-JL3_BDME192003932-1a_bin.5.strict	HS-JL3	Single-sample assemblies	HS-JL3_bin.5.strict	d__Bacteria	p__Spirochaetota	c__Spirochaetia	o__Treponematales	f__Treponemataceae	g__UBA1240	s__UBA1240 sp002308875	54.54	0	54.54	409	1242968	508	3039	16400	3322	42.89	1812	16181	0	0	0	0	0	0	0	0	0	0	0	0	0	0	0	0	0	0	0	0	0	0	0	0	0	0
MAG292	BEG-SC8_BDME192003903-1a_bin.25.strict	BEG-SC8	Single-sample assemblies	BEG-SC8_bin.25.strict	d__Bacteria	p__Spirochaetota	c__Spirochaetia	o__Treponematales	f__Treponemataceae	g__UBA1240	s__UBA1240 sp001603145	60.17	0	60.17	575	1960746	502	3410	22358	3855	44.79	1902	26631	0	0	0	0	0	0	0	0	0	0	0	0	0	0	0	0	0	0	0	0	0	0	0	0	0	0
MAG169	BEG-SC1_BDME192003898-1a_bin.49.orig	BEG-SC1	Single-sample assemblies	BEG-SC1_bin.49.orig	d__Bacteria	p__Spirochaetota	c__Spirochaetia	o__Treponematales	f__Treponemataceae	g__UBA1240	s__UBA1240 sp001603145	96.72	1.398	89.73	194	3006616	1505	15498	95983	21864	44.35	7729	40244	0	0	0	0	0	0	0	0	0	0	0	0	0	0	0	0	0	0	0	0	0	0.0319	0	0	0	0
MAG3113	HS-ZJ7_BDME192004067-1a_bin.4.strict	HS-ZJ7	Single-sample assemblies	HS-ZJ7_bin.4.strict	d__Bacteria	p__Spirochaetota	c__Spirochaetia	o__Treponematales	f__Treponemataceae	g__UBA1240	s__UBA1240 sp001603145	80.76	1.864	71.44	486	2626319	500	5403.9	53324	8282	44.68	2473	35508	0	0	0	0	0	0	0	0	0	0	0	0	0	0	0	0	0	0	0	0	0	0	0	0	0	0
MAG5495	XG-XJ6_BDME192004046-1a_bin.16.orig	XG-XJ6	Single-sample assemblies	XG-XJ6_bin.16.orig	d__Bacteria	p__Spirochaetota	c__Spirochaetia	o__Treponematales	f__Treponemataceae	g__UBA1240	s__UBA1240 sp001603145	97.63	2.097	87.145	127	3161893	1559	24896.8	95261	38461	44.14	12812	42395	0	0	0	0	0	0	0	0	0	0	0	0	0	0	0	0	0	0	0	0	24.3685	0.015121	0	0	0	0
MAG5264	WS-XJ8_BDME192003830-1a_bin.9.orig	WS-XJ8	Single-sample assemblies	WS-XJ8_bin.9.orig	d__Bacteria	p__Spirochaetota	c__Spirochaetia	o__Treponematales	f__Treponemataceae	g__UBA1240	s__UBA1240 sp001603145	95.58	2.097	85.095	197	3142696	1711	15952.8	114088	25503	44.19	7848	42127	0	0	0	0	0	0	0	0	0	0	0	0	0	0	0	0	0	0	0	14.9189	0	0.007323	0	0	0	0
MAG3291	KS-XJ5_BDME192003852-1a_bin.9.orig	KS-XJ5	Single-sample assemblies	KS-XJ5_bin.9.orig	d__Bacteria	p__Spirochaetota	c__Spirochaetia	o__Treponematales	f__Treponemataceae	g__UBA1240	s__UBA1240 sp001603145	99.65	2.097	89.165	128	3210344	1812	25080.8	133800	41437	44.01	11109	42918	0	0	0	0	0	0	0	0	0	0	0	0	0	0	0	0	0	0	0	0	0	0	0	0	0	0
MAG2251	HS-JS1_BDME192003803-1a_bin.17.strict	HS-JS1	Single-sample assemblies	HS-JS1_bin.17.strict	d__Bacteria	p__Spirochaetota	c__Spirochaetia	o__Treponematales	f__Treponemataceae	g__UBA1240	s__UBA1240 sp001603145	96.85	2.491	84.395	146	3075593	500	21065.7	114491	50322	44.36	13412	41172	0	0.013757	0	0	0	0	0	0	0	0.006857	0.004817	0	0	0	0	0	0	0	0.012396	0	0	2.14321	0	0.002906	0.063273	0
MAG3206	KS-XJ2_BDME192003849-1a_bin.21.orig	KS-XJ2	Single-sample assemblies	KS-XJ2_bin.21.orig	d__Bacteria	p__Spirochaetota	c__Spirochaetia	o__Treponematales	f__Treponemataceae	g__UBA1240	s__UBA1240 sp001603145	69.78	2.727	56.145	1295	2310599	500	1784.2	12214	2281	45.7	872	31897	0	0	0	0	0	0	0	0	0	0	0	0	0	0	0	0	0	0	0	0	0	0	0	0	0	0
MAG518	CG-QH12_BDME192004130-1a_bin.8.orig	CG-QH12	Single-sample assemblies	CG-QH12_bin.8.orig	d__Bacteria	p__Spirochaetota	c__Spirochaetia	o__Treponematales	f__Treponemataceae	g__UBA1240	s__UBA1240 sp001603145	83.32	2.797	69.335	533	2503193	1510	4696.4	22510	5787	44.83	2353	33906	0	0	0	0	0	0	0	0	0	0	0	0	0	0	0	0	0	0	7.27269	0	0	0	0	0	0	0
MAG3163	KS-XJ10_BDME192003857-1a_bin.24.orig	KS-XJ10	Single-sample assemblies	KS-XJ10_bin.24.orig	d__Bacteria	p__Spirochaetota	c__Spirochaetia	o__Treponematales	f__Treponemataceae	g__UBA1240	s__UBA1240 sp001603145	92.83	2.84	78.63	351	2904834	1515	8275.9	48887	11996	44.77	3990	39158	0	0	0	0	0	0	0	0	0	0	0	0	0	0	0	0	0	0	0	0	0	0	0	0	0	0
MAG1241	DS-JL9_BDME192003876-1a_bin.38.orig	DS-JL9	Single-sample assemblies	DS-JL9_bin.38.orig	d__Bacteria	p__Spirochaetota	c__Spirochaetia	o__Treponematales	f__Treponemataceae	g__UBA1240	s__UBA1240 sp001603145	91.23	2.874	76.86	248	2930045	1576	11814.7	108408	18936	44.29	5371	39290	0	0.005795	0	0	0	0	0	0	0	0	0	0	0	0	0	0	0	0	0	0	0	0.016984	0	0	0	0
MAG5099	WS-XJ10_BDME192003832-1a_bin.12.orig	WS-XJ10	Single-sample assemblies	WS-XJ10_bin.12.orig	d__Bacteria	p__Spirochaetota	c__Spirochaetia	o__Treponematales	f__Treponemataceae	g__UBA1240	s__UBA1240 sp001603145	98.95	3.19	83	151	3257122	1522	21570.3	162298	33822	44.13	10175	43505	0	0	0	0	0	0	0	0	0	0	0	0	0	0	0	0	0	0	0.018908	0	0	0.010841	0	0	0	0
MAG5217	WS-XJ5_BDME192003827-1a_bin.26.orig	WS-XJ5	Single-sample assemblies	WS-XJ5_bin.26.orig	d__Bacteria	p__Spirochaetota	c__Spirochaetia	o__Treponematales	f__Treponemataceae	g__UBA1240	s__UBA1240 sp001603145	97.55	3.571	79.695	119	3370806	516	28326.1	252553	61306	43.81	17415	44813	0	0.007885	0	0	0	0	0	0	0	0.004043	0.00475	0	0	0	0	0	0	0	0.031965	0.005412	0.003101	0.012171	0	0	0	0
MAG5150	WS-XJ1_BDME192003823-1a_bin.8.orig	WS-XJ1	Single-sample assemblies	WS-XJ1_bin.8.orig	d__Bacteria	p__Spirochaetota	c__Spirochaetia	o__Treponematales	f__Treponemataceae	g__UBA1240	s__UBA1240 sp001603145	88.72	4.545	65.995	617	2626973	1500	4257.7	17020	5281	44.87	2128	35677	0	0	0	0	0	0	0	0	0	0	0	0	0	0	0	0	0	0	0	0	0	0	0	0	0	0
MAG5203	WS-XJ4_BDME192003826-1a_bin.7.orig	WS-XJ4	Single-sample assemblies	WS-XJ4_bin.7.orig	d__Bacteria	p__Spirochaetota	c__Spirochaetia	o__Treponematales	f__Treponemataceae	g__UBA1240	s__UBA1240 sp001603145	97.15	4.895	72.675	94	3235979	1514	34425.3	145985	55898	44.08	16918	43240	0	0.008279	0	0	0	0	0	0	0	0	0	0	0	0	0.001773	0	0	0	0.013234	0.003843	0	0.020209	0	0	0	0
MAG2288	HS-JS2_BDME192003804-1a_bin.32.strict	HS-JS2	Single-sample assemblies	HS-JS2_bin.32.strict	d__Bacteria	p__Spirochaetota	c__Spirochaetia	o__Treponematales	f__Treponemataceae	g__UBA1240	s__UBA1240 sp001603145	71.28	4.895	46.805	1208	2230109	502	1846.1	15069	2401	45.64	865	30797	0	0	0	0	0	0	0	0	0	0	0	0	0	0	0	0	0	0	0	0	0	0	0	0	0	0
MAG1163	DS-JL6_BDME192003873-1a_bin.8.strict	DS-JL6	Single-sample assemblies	DS-JL6_bin.8.strict	d__Bacteria	p__Bacteroidota	c__Bacteroidia	o__Bacteroidales	f__P3	g__UBA1219	s__UBA1219 sp017443265	82.76	1.769	73.915	329	2189062	500	6653.7	44294	11040	49.24	3367	26559	0	0	0	0	0	0	0	0	0	0	0	0	0	0	0	0	0	0	0	0.007539	0	0	0	0	0	0
MAG5542	XG-XJ7_BDME192004047-1a_bin.36.strict	XG-XJ7	Single-sample assemblies	XG-XJ7_bin.36.strict	d__Bacteria	p__Bacteroidota	c__Bacteroidia	o__Bacteroidales	f__P3	g__UBA1219	s__UBA1219 sp017443265	92.27	2.383	80.355	126	2725255	501	21629	232385	65769	48.44	18427	32897	0	0	0	0	0	0	0	0	0	0	0	0	0	0	0	0	0	0	0	0.056453	0	0	0	0	0	0
MAG2934	HS-XJ5_BDME192003882-1a_bin.5.orig	HS-XJ5	Single-sample assemblies	HS-XJ5_bin.5.orig	d__Bacteria	p__Bacteroidota	c__Bacteroidia	o__Bacteroidales	f__P3	g__UBA1219	s__UBA1219 sp002309295	51.09	0	51.09	493	1427293	1504	2895.1	14072	3075	49.12	1786	17492	0	0	0	0	0	0	0	0	0	0	0	0	0	0	0	0	0	0	0	0	0	0	0	0	0	0
MAG892	DLS-XJ5_BDME192003892-1a_bin.2.orig	DLS-XJ5	Single-sample assemblies	DLS-XJ5_bin.2.orig	d__Bacteria	p__Bacteroidota	c__Bacteroidia	o__Bacteroidales	f__P3	g__UBA1217	s__UBA1217 sp902788805	95.13	2.222	84.02	279	2416766	1535	8662.2	37591	12806	51.16	4078	30322	0	0	0	0	0	0	0	0	0	0.1027	0	0	0	0	0	0	0	0	0	0	0	0	0	0	0	0
MAG272	BEG-SC7_BDME192003902-1a_bin.32.orig	BEG-SC7	Single-sample assemblies	BEG-SC7_bin.32.orig	d__Bacteria	p__Bacteroidota	c__Bacteroidia	o__Bacteroidales	f__P3	g__UBA1217	s__UBA1217 sp902788805	96.79	3.691	78.335	188	2531832	1995	13467.2	70357	17644	51.1	7255	31782	0	0	0	0	0	0	0	0	0	0.015549	0	0	0	0	0	0	0	0	0	0	0	0	0	0	0	0
MAG5224	WS-XJ6_BDME192003828-1a_bin.1.orig	WS-XJ6	Single-sample assemblies	WS-XJ6_bin.1.orig	d__Bacteria	p__Bacteroidota	c__Bacteroidia	o__Bacteroidales	f__P3	g__UBA1217	s__UBA1217 sp017522065	79.83	0.806	75.8	252	2140292	1667	8493.2	47713	11319	50.42	3880	27030	0	0.027572	0	0	0	0	0	0	0	0	0	0	0	0	0	0	0	0	0	0	0.019068	0	0	0	0	0
MAG371	BG-SC2_BDME192004112-1a_bin.22.orig	BG-SC2	Single-sample assemblies	BG-SC2_bin.22.orig	d__Bacteria	p__Bacteroidota	c__Bacteroidia	o__Bacteroidales	f__P3	g__UBA1217	s__UBA1217 sp017522065	94.89	1.523	87.275	114	2554828	1698	22410.8	132315	34788	49.65	10499	32331	0	0.065832	0	0	0	0	0	0	0	0	0	0	0	0	0	0	0	0.001886	0	0.012306	0.021831	0	0	0	0	0
MAG1829	HS-HB3_BDME192004143-1a_bin.8.orig	HS-HB3	Single-sample assemblies	HS-HB3_bin.8.orig	d__Bacteria	p__Bacteroidota	c__Bacteroidia	o__Bacteroidales	f__P3	g__UBA1217	s__UBA1217 sp017517715	71.89	0	71.89	304	2260954	1510	7437.3	35485	9913	51.88	3495	27256	0	0	0	0	0	0	0	0	0	0	0	0	0	0	0	0	0	0	0	0	0	0	0	0.027369	0	0
MAG4786	WS-JL2_BDME192003859-1a_bin.26.orig	WS-JL2	Single-sample assemblies	WS-JL2_bin.26.orig	d__Bacteria	p__Bacteroidota	c__Bacteroidia	o__Bacteroidales	f__P3	g__UBA1217	s__UBA1217 sp017517715	96.5	0.806	92.47	61	2755595	2249	45173.7	199894	64804	51.85	24737	32916	0	0.019167	0	0	0.021104	0	0	0	0	0	0	0	0	0	0.004011	0	0	0.019705	0	0	0	0	0	0.18043	0.09558	0
MAG5826	YG-SC7_BDME192003914-1a_bin.7.strict	YG-SC7	Single-sample assemblies	YG-SC7_bin.7.strict	d__Bacteria	p__Bacteroidota	c__Bacteroidia	o__Bacteroidales	f__P3	g__UBA1217	s__UBA1217 sp017517715	56.65	1.164	50.83	428	1635783	500	3821.9	25658	5079	52.8	2180	19764	0	0	0	0	0	0	0	0	0	0	0	0	0	0	0	0	0	0	0	0	0	0	0	0.047087	0	0
MAG3687	MS-JL7_BDME192003926-1a_bin.26.orig	MS-JL7	Single-sample assemblies	MS-JL7_bin.26.orig	d__Bacteria	p__Bacteroidota	c__Bacteroidia	o__Bacteroidales	f__P3	g__UBA1217	s__UBA1217 sp017517715	88.47	1.612	80.41	169	2317024	1571	13710.2	56579	19565	52.09	7683	27640	0	0	0	0	0.013983	0	0	0	0	0	0	0	0	0	0	0	0	0	0	0	0	0	0	0.181251	0.114376	0
MAG5122	WS-XJ10_BDME192003832-1a_bin.8.orig	WS-XJ10	Single-sample assemblies	WS-XJ10_bin.8.orig	d__Bacteria	p__Bacteroidota	c__Bacteroidia	o__Bacteroidales	f__P3	g__UBA1217	s__UBA1217 sp017517715	59.48	1.724	50.86	351	2000548	1528	5699.6	23863	7499	52.79	2833	23830	0	0	0	0	0	0	0	0	0	0	0	0	0	0	0	0	0	0	0	0	0	0	0	0.144996	0.051089	0
MAG274	BEG-SC7_BDME192003902-1a_bin.36.orig	BEG-SC7	Single-sample assemblies	BEG-SC7_bin.36.orig	d__Bacteria	p__Bacteroidota	c__Bacteroidia	o__Bacteroidales	f__P3	g__UBA1217	s__UBA1217 sp017517715	72.41	1.724	63.79	230	2273369	1586	9884.2	42033	14096	52.41	5268	26963	0	0	0	0	0.031347	0	0	0	0	0	0	0	0	0	0	0	0	0	0	0	0	0	0	0.278058	0.089409	0
MAG5441	XG-XJ4_BDME192004044-1a_bin.7.orig	XG-XJ4	Single-sample assemblies	XG-XJ4_bin.7.orig	d__Bacteria	p__Bacteroidota	c__Bacteroidia	o__Bacteroidales	f__P3	g__UBA1217	s__UBA1217 sp017517715	90.86	2.419	78.765	163	2505457	1608	15370.9	98813	20366	51.9	8017	29913	0	0.003358	0	0	0.005172	0	0	0	0	0	0	0	0	0	0	0	0	18.142	0	0	0	0	0	0.089435	0.085754	0
MAG4557	WG-HB2_BDME192004082-1a_bin.14.orig	WG-HB2	Single-sample assemblies	WG-HB2_bin.14.orig	d__Bacteria	p__Bacteroidota	c__Bacteroidia	o__Bacteroidales	f__P3	g__UBA1217	s__UBA1217 sp017429685	91.37	1.881	81.965	107	2455153	2547	22945.4	122119	34275	52	10727	29776	0	0.019241	0	0	0	0	0	0	0	0	0	0	0	0	0.095529	0	0	0	0	0	0	0	0	0	0.007836	0
MAG93	BEG-SC10_BDME192003905-1a_bin.31.orig	BEG-SC10	Single-sample assemblies	BEG-SC10_bin.31.orig	d__Bacteria	p__Bacteroidota	c__Bacteroidia	o__Bacteroidales	f__P3	g__UBA1217	s__UBA1217 sp017429685	87.49	3.405	70.465	281	2292971	1506	8160	64478	10259	52.54	4133	27794	0	0	0	0	0	0	0	0	0	0	0	0	0	0	0.123925	0	0	0	0	0	0	0	0	0	0	0
MAG1351	GG-SD9_BDME192004159-1a_bin.7.orig	GG-SD9	Single-sample assemblies	GG-SD9_bin.7.orig	d__Bacteria	p__Bacteroidota	c__Bacteroidia	o__Bacteroidales	f__P3	g__UBA1217	s__UBA1217 sp002371315	81.03	0	81.03	287	2275638	1548	7929.1	45924	10824	54.63	3983	26956	0	0	0	0	0	0.06201	0	0	0	0	0	0	0	0	0	0	0	0	0	0	0	0	0	0.128299	0	0
MAG2299	HS-JS3_BDME192003805-1a_bin.22.orig	HS-JS3	Single-sample assemblies	HS-JS3_bin.22.orig	d__Bacteria	p__Bacteroidota	c__Bacteroidia	o__Bacteroidales	f__P3	g__UBA1217	s__UBA1217 sp002371315	92.2	1.344	85.48	49	2594766	2598	52954.4	170757	78055	53.79	25931	30518	0	0.038279	0	0	0.009465	0.10458	0	0	0	0	0	0	0	0	0	0	0	0.004701	0	0	0	0	0	0.148826	0	0
MAG2046	HS-JL6_BDME192003935-1a_bin.10.orig	HS-JL6	Single-sample assemblies	HS-JL6_bin.10.orig	d__Bacteria	p__Bacteroidota	c__Bacteroidia	o__Bacteroidales	f__P3	g__UBA1217	s__UBA1217 sp002371315	71.88	1.344	65.16	348	1759945	1537	5057.3	15344	6272	55.13	2698	20919	0	0	0	0	0	0	0	0	0	0	0	0	0	0	0	0	0	0	0	0	0	0	0	0.054711	0	0
MAG1707	HS-GZ5_BDME192004095-1a_bin.29.orig	HS-GZ5	Single-sample assemblies	HS-GZ5_bin.29.orig	d__Bacteria	p__Bacteroidota	c__Bacteroidia	o__Bacteroidales	f__P3	g__UBA1217	s__UBA1217 sp002371315	89.78	1.63	81.63	119	2477367	2289	20818.2	79629	27430	54.06	9654	29341	0	0	0	0	0.022129	0.172478	0	0	0	0	0	0	0	0	0	0	0	0	0	0	0	0	0	0.577184	0	0.005359
MAG3988	STHS-SD10_BDME192003963-1a_bin.8.orig	STHS-SD10	Single-sample assemblies	STHS-SD10_bin.8.orig	d__Bacteria	p__Bacteroidota	c__Bacteroidia	o__Bacteroidales	f__P3	g__UBA1217	s__UBA1217 sp002371315	95.96	2.06	85.66	69	2763008	1698	40043.6	192277	57920	53.21	21185	32836	0	0.012688	0	0	0.010111	0.091674	0	0	0	0	0	0	0	0	0	0	0	0.001953	0	0	0	0	0	0.319108	0	0
MAG1319	GG-SD5_BDME192004155-1a_bin.8.orig	GG-SD5	Single-sample assemblies	GG-SD5_bin.8.orig	d__Bacteria	p__Bacteroidota	c__Bacteroidia	o__Bacteroidales	f__P3	g__UBA1217	s__UBA1217 sp002371315	91.66	2.078	81.27	203	2527199	1624	12449.3	60602	17460	53.16	6001	30170	0	16.453	0	0	0	0.041516	0	0	0	0	0	0	0	0	0	0	0	0	0	0	0	0	0	0.074007	0	0
MAG4008	STHS-SD2_BDME192003975-1a_bin.12.orig	STHS-SD2	Single-sample assemblies	STHS-SD2_bin.12.orig	d__Bacteria	p__Bacteroidota	c__Bacteroidia	o__Bacteroidales	f__P3	g__UBA1217	s__UBA1217 sp002371315	96.5	2.956	81.72	140	2711947	1847	19371.1	120095	27464	53.6	10050	32091	0	0.011336	0	0	0.013385	0.100945	0	0	0	0	0	0	0	0	0	0	0	0	0	0	0	0	0	0.158417	0	0
MAG1329	GG-SD7_BDME192004157-1a_bin.19.orig	GG-SD7	Single-sample assemblies	GG-SD7_bin.19.orig	d__Bacteria	p__Bacteroidota	c__Bacteroidia	o__Bacteroidales	f__P3	g__UBA1217	s__UBA1217 sp002371315	51.35	3.405	34.325	669	1380555	500	2063.6	14756	2837	56.36	917	16436	0	0	0	0	0	0	0	0	0	0	0	0	0	0	0	0	0	0	0	0	0	0	0	0	0	0
MAG177	BEG-SC1_BDME192003898-1a_bin.6.orig	BEG-SC1	Single-sample assemblies	BEG-SC1_bin.6.orig	d__Bacteria	p__Bacteroidota	c__Bacteroidia	o__Bacteroidales	f__WCHB1-69	g__UBA1205	s__UBA1205 sp002309475	95.16	0.537	92.475	35	2089315	1985	59694.7	229856	107068	37.36	27255	24906	0	0	0	0	0	0	0	0	0	0	0	0	0	0	0	0	0	0	0.003746	0	0	0	0	0	0	0
MAG5006	WS-JL9_BDME192003866-1a_bin.38.strict	WS-JL9	Single-sample assemblies	WS-JL9_bin.38.strict	d__Bacteria	p__Myxococcota	c__Myxococcia	o__Myxococcales	f__UBA5297	g__UBA1203	s__UBA1203 sp017500825	79.87	1.433	72.705	284	2936436	502	10339.6	85831	20842	64.15	5281	32124	0	0	0	0	0	0	0	0	0	0.180945	0.252043	0	0	0.082139	0.210295	0	0	0	0	0	0	0.594851	0	0.177005	0	0.234384
MAG202	BEG-SC5_BDME192003900-1a_bin.16.orig	BEG-SC5	Single-sample assemblies	BEG-SC5_bin.16.orig	d__Bacteria	p__Bacteroidota	c__Bacteroidia	o__Bacteroidales	f__WCHB1-69	g__UBA1195	s__UBA1195 sp902774175	93.7	1.982	83.79	352	2456529	1517	6978.8	31986	10365	51.82	3148	32988	0	0	0	0	0	0	0	0	0	0	0	0	0	0	0	0	0	0	0	0	0	0	0	0	0	0
MAG3547	MS-JL10_BDME192003929-1a_bin.18.strict	MS-JL10	Single-sample assemblies	MS-JL10_bin.18.strict	d__Bacteria	p__Bacteroidota	c__Bacteroidia	o__Bacteroidales	f__WCHB1-69	g__UBA1195	s__UBA1195 sp002309855	59.48	0	59.48	315	1403283	503	4454.9	17845	6060	52.42	2334	19034	0	0	0	0	0	0	0	0	0	0	0	0	0	0	0	0	0	0	0	0	0	0	0	0	0	0
MAG3354	KS-XJ8_BDME192003855-1a_bin.38.strict	KS-XJ8	Single-sample assemblies	KS-XJ8_bin.38.strict	d__Bacteria	p__Bacteroidota	c__Bacteroidia	o__Bacteroidales	f__Bacteroidaceae	g__UBA1189	s__UBA1189 sp017622495	63.74	0	63.74	353	2091984	502	5926.3	37944	14531	51.68	3322	26087	0.053139	0.042657	0.072754	0.074781	0	0	0	0.032434	0	0.05813	0	0.053782	0	0	0.044702	0.068804	0.087548	0	0.037326	1.12617	0	0.017902	0.041135	0	0.033548	0
MAG526	CG-QH1_BDME192004121-1a_bin.15.orig	CG-QH1	Single-sample assemblies	CG-QH1_bin.15.orig	d__Bacteria	p__Bacteroidota	c__Bacteroidia	o__Bacteroidales	f__Bacteroidaceae	g__UBA1189	s__UBA1189 sp017622495	61.2	0	61.2	378	2192761	1578	5801	31012	7499	50.54	2832	27512	0	0	0	0	0	0	0	0	0	0	0	0	0	0	0	0	0	0	0.047236	0.037866	0	0	0	0	0	0
MAG205	BEG-SC5_BDME192003900-1a_bin.21.strict	BEG-SC5	Single-sample assemblies	BEG-SC5_bin.21.strict	d__Bacteria	p__Bacteroidota	c__Bacteroidia	o__Bacteroidales	f__Bacteroidaceae	g__UBA1189	s__UBA1189 sp017622495	56.72	0	56.72	563	2451523	501	4354.4	34442	7768	50.93	2257	30510	0	0	0	0.02741	0	0	0	0	0	0	0	0	0	0	0	0	0	0	0	0.069975	0	0.277117	0	0	0	0
MAG5576	XG-XJ8_BDME192004048-1a_bin.27.orig	XG-XJ8	Single-sample assemblies	XG-XJ8_bin.27.orig	d__Bacteria	p__Bacteroidota	c__Bacteroidia	o__Bacteroidales	f__Bacteroidaceae	g__UBA1189	s__UBA1189 sp017622495	55.17	1.724	46.55	403	2521333	1501	6256.4	43885	7967	51.62	3226	31194	0.076818	0	0	0	0	0	0	0	0	0	0	0.018712	0	0	0	0	0.0263	0	0	0.081065	0	0	0	0	0	0
MAG3367	KS-XJ9_BDME192003856-1a_bin.19.orig	KS-XJ9	Single-sample assemblies	KS-XJ9_bin.19.orig	d__Bacteria	p__Bacteroidota	c__Bacteroidia	o__Bacteroidales	f__Bacteroidaceae	g__UBA1189	s__UBA1189 sp017622495	63.55	1.724	54.93	519	2509589	1502	4835.4	35414	5645	51.03	2501	31060	0.016252	0	0	0.067325	0	0	0	0	0	0.039809	0	0	0	0	0	0.033547	0	0	0	0.244004	0	0	0	0	0	0
MAG1043	DS-JL2_BDME192003869-1a_bin.28.orig	DS-JL2	Single-sample assemblies	DS-JL2_bin.28.orig	d__Bacteria	p__Bacteroidota	c__Bacteroidia	o__Bacteroidales	f__Bacteroidaceae	g__UBA1189	s__UBA1189 sp017622495	83.45	1.982	73.54	106	2838672	1802	26779.9	87824	42208	50.65	15861	34852	0.037054	0.109402	0.065829	0.165953	0	0	0	0.024874	0	0.08454	0	0.065498	0	0.02345	0.04031	0.316592	0.092499	0	0.029236	0.191839	0	0.037127	0.104585	0.034875	0.360384	0
MAG4160	TS-SX10_BDME192003847-1a_bin.11.orig	TS-SX10	Single-sample assemblies	TS-SX10_bin.11.orig	d__Bacteria	p__Bacteroidota	c__Bacteroidia	o__Bacteroidales	f__Bacteroidaceae	g__UBA1189	s__UBA1189 sp017622495	51.03	2.068	40.69	479	2092283	1503	4368	28117	5243	50.88	2218	26384	0	0	0	0	0	0	0	0	0	0	0	0.0324305	0	0	0	0	0	0	0	0.086639	0	0	0	0	0	0
MAG1101	DS-JL4_BDME192003871-1a_bin.29.orig	DS-JL4	Single-sample assemblies	DS-JL4_bin.29.orig	d__Bacteria	p__Bacteroidota	c__Bacteroidia	o__Bacteroidales	f__Bacteroidaceae	g__UBA1189	s__UBA1189 sp017622495	88.16	2.664	74.84	164	3142378	1515	19160.8	93160	26360	50.32	9682	38719	0.016863	0.022539	0.058199	0.057263	0	0	0	0	0	0.045934	0	0.025209	0	0.005092	0.033051	0.070419	0.047053	0	1e-06	0.089119	0	0.025033	0.02771	0.000439	0.017299	0
MAG2242	HS-JS10_BDME192003812-1a_bin.28.orig	HS-JS10	Single-sample assemblies	HS-JS10_bin.28.orig	d__Bacteria	p__Bacteroidota	c__Bacteroidia	o__Bacteroidales	f__Bacteroidaceae	g__UBA1189	s__UBA1189 sp017622495	77.15	3.252	60.89	163	2581959	1651	15840.2	81291	22767	51.34	8002	31804	0.038106	0.097802	0.065066	0.107541	0	0	0	0.046859	0	0.11411	0	0.04665	0	0.0144095	0.0378585	1.07475	0.076119	0	0.022073	0.165771	0	0.076162	0.072131	0.010477	0.154472	0
MAG2002	HS-JL4_BDME192003933-1a_bin.32.orig	HS-JL4	Single-sample assemblies	HS-JL4_bin.32.orig	d__Bacteria	p__Bacteroidota	c__Bacteroidia	o__Bacteroidales	f__Bacteroidaceae	g__UBA1189	s__UBA1189 sp017622495	90.36	3.345	73.635	217	3205916	1732	14773.8	76221	23573	50.39	6775	39340	0	0	0	0.054628	3.64575	0	0	0	0	0	0	0	0	0	0	0.040048	0.015268	0	0	0.057463	0	0	0	0	0.00294	0
MAG4276	TS-SX8_BDME192003845-1a_bin.9.orig	TS-SX8	Single-sample assemblies	TS-SX8_bin.9.orig	d__Bacteria	p__Bacteroidota	c__Bacteroidia	o__Bacteroidales	f__Bacteroidaceae	g__UBA1189	s__UBA1189 sp017622495	66.53	3.448	49.29	488	2213255	1500	4535.4	22861	5300	50.86	2282	27719	0	0	0	0	0	0	0	0	0	0	0	0	0	0	0	0.055293	0	0	0	0.155499	0	0	0	0	0	0
MAG2935	HS-XJ5_BDME192003882-1a_bin.6.orig	HS-XJ5	Single-sample assemblies	HS-XJ5_bin.6.orig	d__Bacteria	p__Bacteroidota	c__Bacteroidia	o__Bacteroidales	f__Bacteroidaceae	g__UBA1189	s__UBA1189 sp017622495	53.84	3.448	36.6	476	2101905	1500	4415.8	26826	5461	50.92	2257	26442	0	0	0	0.213304	0	0	0	0	0	0.079201	0	0.0224855	0	0	0	0.245907	0.076576	0	0	0.252067	0	0	0.060891	0	0.191735	0
MAG97	BEG-SC10_BDME192003905-1a_bin.8.orig	BEG-SC10	Single-sample assemblies	BEG-SC10_bin.8.orig	d__Bacteria	p__Bacteroidota	c__Bacteroidia	o__Bacteroidales	f__Bacteroidaceae	g__UBA1189	s__UBA1189 sp017622495	62.06	4.31	40.51	533	2553497	1524	4790.8	30519	5685	50.53	2366	31825	0	0	0	0.074958	0	0	0	0	0	0.060213	0	0	0	0	0	0.138697	0	0	0	0.092249	0	0.14961	0	0	0.013275	0
MAG1145	DS-JL5_BDME192003872-1a_bin.8.orig	DS-JL5	Single-sample assemblies	DS-JL5_bin.8.orig	d__Bacteria	p__Bacteroidota	c__Bacteroidia	o__Bacteroidales	f__Bacteroidaceae	g__UBA1189	s__UBA1189 sp017622495	73.6	4.448	51.36	398	2475605	1520	6220.1	31204	8077	50.39	3054	30966	0	0	0.050765	0.11519	0	0	0	0	0	0.052245	0	0.076148	0	0	0.039514	0.203672	0.036632	0	0	0.204931	0	0	0.051028	0	0.062572	0
MAG4934	WS-JL7_BDME192003864-1a_bin.51.orig	WS-JL7	Single-sample assemblies	WS-JL7_bin.51.orig	d__Bacteria	p__Bacteroidota	c__Bacteroidia	o__Bacteroidales	f__Bacteroidaceae	g__UBA1189	s__UBA1189 sp017622495	88.12	4.476	65.74	140	3156694	1904	22547.8	89851	31234	50.41	12468	38583	0.006301	0.016658	0.013512	0.057029	0	0	0	0.006247	0	0.028922	0	0.018429	0	0	0.017392	0.071875	0.042733	0	0.013779	0.117117	0	0.017343	0.024237	0	0.02429	0
MAG1646	HS-GZ3_BDME192004093-1a_bin.14.orig	HS-GZ3	Single-sample assemblies	HS-GZ3_bin.14.orig	d__Bacteria	p__Bacteroidota	c__Bacteroidia	o__Bacteroidales	f__Bacteroidaceae	g__UBA1189	s__UBA1189 sp017555875	58.1	1.724	49.48	182	1880482	1500	10332.3	39727	15054	52.05	4988	23494	0.042921	0	0.01243	0.060175	0	0	0	0.052326	0	0.124959	0	0.872399	0	0.018807	0.161845	1.86773	0	0	0.040719	0	0	0.028762	0.035354	0.012905	0.010267	0.071745
MAG4351	WG-GZ3_BDME192004103-1a_bin.21.strict	WG-GZ3	Single-sample assemblies	WG-GZ3_bin.21.strict	d__Bacteria	p__Bacteroidota	c__Bacteroidia	o__Bacteroidales	f__Bacteroidaceae	g__UBA1189	s__UBA1189 sp017520935	67.24	3.448	50	342	2403333	500	7027.3	94075	24298	50.57	5389	30193	0.777449	0.049925	0	0.120787	0	0	0.009897	2.19315	0	0.031218	0	0.008207	0	0.245607	0	0.024285	0.425239	0	0.192223	0	0	0.085801	0	0.113159	0.012598	0
MAG2317	HS-JS4_BDME192003806-1a_bin.16.orig	HS-JS4	Single-sample assemblies	HS-JS4_bin.16.orig	d__Bacteria	p__Bacteroidota	c__Bacteroidia	o__Bacteroidales	f__Bacteroidaceae	g__UBA1189	s__UBA1189 sp017465905	90.69	2.676	77.31	136	3206441	1530	23576.8	225024	34865	49.95	12228	39551	0.293703	0.141435	0.144176	0.211702	0	0	0.017243	0.198534	1.58709	0.161859	0	0.147773	0	0.355926	0.140428	0.242043	0.756041	0	0.109877	0.125971	0	0.328508	0.092021	0.151022	0.062621	0.010276
MAG4676	WG-HB6_BDME192004086-1a_bin.34.orig	WG-HB6	Single-sample assemblies	WG-HB6_bin.34.orig	d__Bacteria	p__Bacteroidota	c__Bacteroidia	o__Bacteroidales	f__Bacteroidaceae	g__UBA1189	s__UBA1189 sp017465905	59.56	3.448	42.32	331	2111885	1501	6380.3	34069	8587	51.58	3033	26531	0.131837	0.073605	0.038283	0.148822	0	0	0	0.077861	0	0.083696	0	0.092069	0	0.166102	0.071647	0.134331	0.198546	0	0.057816	0.053286	0	0.165812	0.033867	0.102134	0.028644	0
MAG2094	HS-JL9_BDME192003938-1a_bin.22.orig	HS-JL9	Single-sample assemblies	HS-JL9_bin.22.orig	d__Bacteria	p__Bacteroidota	c__Bacteroidia	o__Bacteroidales	f__Paludibacteraceae	g__UBA1181	s__UBA1181 sp017550335	97.58	0.286	96.15	101	3515066	1532	34802.6	133695	53208	48.78	21061	41383	0	0	0	0	0	0	0	0	0	0	0	0	0	0	0	0	0	0	0	0	0	0	0	0	0	0
MAG3249	KS-XJ3_BDME192003850-1a_bin.8.orig	KS-XJ3	Single-sample assemblies	KS-XJ3_bin.8.orig	d__Bacteria	p__Bacteroidota	c__Bacteroidia	o__Bacteroidales	f__Paludibacteraceae	g__UBA1181	s__UBA1181 sp017430235	93.54	2.258	82.25	96	3444080	1673	35875.8	186828	70345	39.97	18703	40163	0	0.001794	0	0.002835	0	0	0	0	0	0.001747	0.002174	0	0	0	0.002395	0.003056	0	0	0	0.004725	0	0.010034	0.001532	0	0.003259	0.003456
MAG4128	STHS-SD9_BDME192003962-1a_bin.1.orig	STHS-SD9	Single-sample assemblies	STHS-SD9_bin.1.orig	d__Bacteria	p__Bacteroidota	c__Bacteroidia	o__Bacteroidales	f__Paludibacteraceae	g__UBA1181	s__UBA1181 sp015061185	71.79	0	71.79	136	2068905	1530	15212.5	73037	23874	36.74	7121	21392	0	0	0	0	0	0	0	0	0	0.027505	0	0	0	0	0.018557	0	0	0	0	0	0	0	0	0	0	0
MAG3850	SCG-XJ4_BDME192003816-1a_bin.5.orig	SCG-XJ4	Single-sample assemblies	SCG-XJ4_bin.5.orig	d__Bacteria	p__Bacteroidota	c__Bacteroidia	o__Bacteroidales	f__Paludibacteraceae	g__UBA1181	s__UBA1181 sp015061185	77.41	0	77.41	198	2407387	1503	12158.5	74697	21976	36.98	5457	25409	0	0	0	0	0	0	0	0.07601	0	0.074785	0	0	0	0.064568	0.172999	0.077892	0	0	0	0	0	0	0	0	0	0
MAG2712	HS-SD6_BDME192003969-1a_bin.15.orig	HS-SD6	Single-sample assemblies	HS-SD6_bin.15.orig	d__Bacteria	p__Bacteroidota	c__Bacteroidia	o__Bacteroidales	f__Paludibacteraceae	g__UBA1181	s__UBA1181 sp015061185	75.44	0	75.44	234	1960397	1509	8377.8	39894	11598	36.66	4120	20382	0	0	0	0	0	0	0	0	0	0	0	0	0	0.029313	0.02309	0	0	0	0	0	0	0	0	0	0	0
MAG881	DLS-XJ4_BDME192003891-1a_bin.9.orig	DLS-XJ4	Single-sample assemblies	DLS-XJ4_bin.9.orig	d__Bacteria	p__Bacteroidota	c__Bacteroidia	o__Bacteroidales	f__Paludibacteraceae	g__UBA1181	s__UBA1181 sp015061185	70.86	0.134	70.19	135	1746326	1544	12935.7	62443	18998	36.42	6279	17977	0	0	0	0	0	0	0	0.017401	0	0.062546	0	5.8409	0	0.085564	0.090453	0.063059	0	0	0	0	0	0	0	0	0	0
MAG4211	TS-SX3_BDME192003840-1a_bin.9.orig	TS-SX3	Single-sample assemblies	TS-SX3_bin.9.orig	d__Bacteria	p__Bacteroidota	c__Bacteroidia	o__Bacteroidales	f__Paludibacteraceae	g__UBA1181	s__UBA1181 sp015061185	79.53	0.537	76.845	137	1926190	1607	14059.8	54720	18746	36.45	7881	19753	0	0	0	0	0	0	0	0.04179	0	0.05133	0	0	0	0.159658	0.110758	0.023112	0	0	0	0	0	0	0	0	0	0
MAG2798	HS-SX2_BDME192004027-1a_bin.19.orig	HS-SX2	Single-sample assemblies	HS-SX2_bin.19.orig	d__Bacteria	p__Bacteroidota	c__Bacteroidia	o__Bacteroidales	f__Paludibacteraceae	g__UBA1181	s__UBA1181 sp015061185	50.17	0.537	47.485	204	1207261	500	5917.9	33514	11773	35.93	2775	12398	0	0	0	0	0	0	0	0	0	0	0	0	0	0	0	0	0	0	0	0	0	0	0	0	0	0
MAG1431	HS-AH8_BDME192003799-1a_bin.11.orig	HS-AH8	Single-sample assemblies	HS-AH8_bin.11.orig	d__Bacteria	p__Bacteroidota	c__Bacteroidia	o__Bacteroidales	f__Paludibacteraceae	g__UBA1181	s__UBA1181 sp015061185	89.06	0.537	86.375	200	2320496	1502	11602.5	51472	19772	36.67	5826	23979	0	0	0	0.250984	0	0	0	0.109851	0	0.0417	0	0	0	0.0908	0.042145	0.004465	0	0	0.028362	0	0	0	0	0	0	0
MAG4930	WS-JL7_BDME192003864-1a_bin.47.orig	WS-JL7	Single-sample assemblies	WS-JL7_bin.47.orig	d__Bacteria	p__Bacteroidota	c__Bacteroidia	o__Bacteroidales	f__Paludibacteraceae	g__UBA1181	s__UBA1181 sp015061185	81.94	0.672	78.58	138	2181941	1541	15811.2	66511	24767	36.59	7955	22460	0	0	0	0	0	0	0	0	0	0	0	0	0	0	0	0	0	0	0	0	0	0	0	0	0	0
MAG779	CG-XJ7_BDME192004057-1a_bin.6.orig	CG-XJ7	Single-sample assemblies	CG-XJ7_bin.6.orig	d__Bacteria	p__Bacteroidota	c__Bacteroidia	o__Bacteroidales	f__Paludibacteraceae	g__UBA1181	s__UBA1181 sp015061185	63.79	0.689	60.345	350	2086811	1501	5962.3	25001	8107	36.75	2921	21846	0	0	0	0	0	0	0	0	0	0.017128	0	0	0	0.023105	0.012677	0	0	0	0	0	0	0	0	0	0	0
MAG5755	YG-SC4_BDME192003911-1a_bin.5.orig	YG-SC4	Single-sample assemblies	YG-SC4_bin.5.orig	d__Bacteria	p__Bacteroidota	c__Bacteroidia	o__Bacteroidales	f__Paludibacteraceae	g__UBA1181	s__UBA1181 sp015061185	86.37	0.806	82.34	177	2456544	1567	13878.8	60681	21510	36.52	7264	25414	0	0	0	0	0	0	0	0	0	0	0	0	0	0	0	0	0	0	0	0	0	0	0	0	0	0
MAG5168	WS-XJ3_BDME192003825-1a_bin.14.orig	WS-XJ3	Single-sample assemblies	WS-XJ3_bin.14.orig	d__Bacteria	p__Bacteroidota	c__Bacteroidia	o__Bacteroidales	f__Paludibacteraceae	g__UBA1181	s__UBA1181 sp015061185	97.75	1.075	92.375	144	3075241	1542	21355.8	129134	40774	36.31	10667	31845	0	0	0	0	0	0	0	0	0	0.000149	0	0	0	0.013146	0.0132	0.092323	0	0	0	0	0	0	0	0	0	0
MAG4504	WG-HB10_BDME192004089-1a_bin.8.orig	WG-HB10	Single-sample assemblies	WG-HB10_bin.8.orig	d__Bacteria	p__Bacteroidota	c__Bacteroidia	o__Bacteroidales	f__Paludibacteraceae	g__UBA1181	s__UBA1181 sp015061185	96.22	1.075	90.845	166	2633861	1605	15866.6	95622	26164	36.56	7737	27152	0	0	0	0	0	0	0	0	0	0	0	0	0	0	0	0	0	0	0	0	0	0	0	0	0	0
MAG1271	GG-SD1_BDME192004151-1a_bin.22.orig	GG-SD1	Single-sample assemblies	GG-SD1_bin.22.orig	d__Bacteria	p__Bacteroidota	c__Bacteroidia	o__Bacteroidales	f__Paludibacteraceae	g__UBA1181	s__UBA1181 sp015061185	91.7	1.093	86.235	153	2449750	1583	16011.4	57919	25139	36.37	8083	25209	0	2.05614	0	0	0	0	0	0	0	0.011156	0	0	0	0	0	0	0	0	0	0	0	0	0	0	0	0
MAG503	CG-QH11_BDME192004129-1a_bin.5.orig	CG-QH11	Single-sample assemblies	CG-QH11_bin.5.orig	d__Bacteria	p__Bacteroidota	c__Bacteroidia	o__Bacteroidales	f__Paludibacteraceae	g__UBA1181	s__UBA1181 sp015061185	77.58	1.254	71.31	203	1707152	1622	8409.6	38867	10673	36.57	4692	17632	0	0	0	0	0	0	0	0.013845	0	0	0	0	0	0.078483	0	0	0	0	0	0	0	0	0	0	0	0
MAG3145	HS-ZJ9_BDME192004069-1a_bin.22.orig	HS-ZJ9	Single-sample assemblies	HS-ZJ9_bin.22.orig	d__Bacteria	p__Bacteroidota	c__Bacteroidia	o__Bacteroidales	f__Paludibacteraceae	g__UBA1181	s__UBA1181 sp015061185	89.85	1.612	81.79	208	2516787	1558	12099.9	49127	17760	36.43	6371	25919	0	0	0	0	0	0	0	0	0	0	0.046531	0	0	0	0.013712	0.006154	0	0	0	0	0	0	0	0	0	0
MAG1123	DS-JL5_BDME192003872-1a_bin.12.orig	DS-JL5	Single-sample assemblies	DS-JL5_bin.12.orig	d__Bacteria	p__Bacteroidota	c__Bacteroidia	o__Bacteroidales	f__Paludibacteraceae	g__UBA1181	s__UBA1181 sp015061185	85.93	1.621	77.825	151	2345379	1644	15532.3	134607	22607	36.63	8046	24219	0	0	0	0	0	0	0	0	0	0.031783	0	0	0	0.032463	0.053786	0.033583	0	0	0.00735	0	0	0	0	0	0	0
MAG4874	WS-JL5_BDME192003862-1a_bin.7.orig	WS-JL5	Single-sample assemblies	WS-JL5_bin.7.orig	d__Bacteria	p__Bacteroidota	c__Bacteroidia	o__Bacteroidales	f__Paludibacteraceae	g__UBA1181	s__UBA1181 sp015061185	72.5	2.15	61.75	146	1959264	1517	13419.6	55477	19563	36.5	7439	20117	0	0	0	0	0	0	0	0	0	0	0	0	0	0.025751	0.04276	0.024026	0	0	0	0	0	0	0	0	0	0
MAG3601	MS-JL2_BDME192003921-1a_bin.30.strict	MS-JL2	Single-sample assemblies	MS-JL2_bin.30.strict	d__Bacteria	p__Bacteroidota	c__Bacteroidia	o__Bacteroidales	f__Paludibacteraceae	g__UBA1181	s__UBA1181 sp015061185	90.9	2.163	80.085	227	2552741	500	11245.6	95358	26723	36.63	7022	26338	0	0	0	0	0	0	0	0	0	0	0	0	0	0.029698	0.039636	0.026867	0	0	0	0	0	0	0	0	0	0
MAG3793	SCG-XJ2_BDME192003814-1a_bin.19.orig	SCG-XJ2	Single-sample assemblies	SCG-XJ2_bin.19.orig	d__Bacteria	p__Bacteroidota	c__Bacteroidia	o__Bacteroidales	f__Paludibacteraceae	g__UBA1181	s__UBA1181 sp015061185	94.08	2.204	83.06	216	2827533	1509	13090.4	68380	23373	36.59	6336	29437	0	0	0	0	0	0	0	0.142992	0	0.014662	0	0	0	0.037754	0.011809	0.030139	0	0	0.024236	0	0	0	0	0	0	0
MAG721	CG-XJ4_BDME192004054-1a_bin.5.orig	CG-XJ4	Single-sample assemblies	CG-XJ4_bin.5.orig	d__Bacteria	p__Bacteroidota	c__Bacteroidia	o__Bacteroidales	f__Paludibacteraceae	g__UBA1181	s__UBA1181 sp015061185	97.13	2.329	85.485	179	2927946	1515	16357.2	103635	29061	36.45	8317	30256	0	0	0	0	0	0	0	0	0	0	0	0	0	3.65e-05	0	0	0	0	0	0	0	0	0	0	0	0
MAG86	BEG-SC10_BDME192003905-1a_bin.24.orig	BEG-SC10	Single-sample assemblies	BEG-SC10_bin.24.orig	d__Bacteria	p__Bacteroidota	c__Bacteroidia	o__Bacteroidales	f__Paludibacteraceae	g__UBA1181	s__UBA1181 sp015061185	98.28	2.437	86.095	235	3060031	1507	13021.4	100733	22886	36.29	5825	31538	0	0	0	0	0	0	0	0	0	0	0	0	0	0	0	0	0	0	0	0	0	1.96064	0	0	0	0
MAG590	CG-QH6_BDME192004126-1a_bin.16.orig	CG-QH6	Single-sample assemblies	CG-QH6_bin.16.orig	d__Bacteria	p__Bacteroidota	c__Bacteroidia	o__Bacteroidales	f__Paludibacteraceae	g__UBA1181	s__UBA1181 sp015061185	97.01	2.455	84.735	227	2986833	1526	13157.9	66788	25803	36.27	5997	30738	0	0	0	0	0	0	0	0.039539	0	0.031794	0	0	0	0.061868	0.027822	0	0	0	0.040595	0	0	0	0	0	0	0
MAG666	CG-XJ1_BDME192004051-1a_bin.16.orig	CG-XJ1	Single-sample assemblies	CG-XJ1_bin.16.orig	d__Bacteria	p__Bacteroidota	c__Bacteroidia	o__Bacteroidales	f__Paludibacteraceae	g__UBA1181	s__UBA1181 sp015061185	98.92	2.688	85.48	193	3027936	1588	15688.8	108733	25430	36.27	7339	31073	7.77102	0	0	0	0	0	0	0.053313	0	0.040755	0	0.019012	0	0.083616	0.120752	0.037317	0	0	0.052799	0	0	0	0	0	0	0
MAG791	CG-XJ8_BDME192004058-1a_bin.8.orig	CG-XJ8	Single-sample assemblies	CG-XJ8_bin.8.orig	d__Bacteria	p__Bacteroidota	c__Bacteroidia	o__Bacteroidales	f__Paludibacteraceae	g__UBA1181	s__UBA1181 sp015061185	96.55	2.956	81.77	334	3209159	1500	9608.3	72012	17880	36.43	3910	33492	0	0	0	0	0	0	0	0.210585	0	0.044964	0	0.016498	0	0.110214	0.050078	0.041456	0	0	0.042671	0	0	0	0	0	0	0
MAG514	CG-QH12_BDME192004130-1a_bin.20.orig	CG-QH12	Single-sample assemblies	CG-QH12_bin.20.orig	d__Bacteria	p__Bacteroidota	c__Bacteroidia	o__Bacteroidales	f__Paludibacteraceae	g__UBA1181	s__UBA1181 sp015061185	95.05	2.956	80.27	278	2853973	1500	10266.1	89748	18596	36.27	4388	29589	0	0	0	0	0	0	0	0.122567	0	0.088571	0	0	0	0.07933	0.042673	0.018925	0	0	16.683	0	0	0	0	0	0	0
MAG729	CG-XJ5_BDME192004055-1a_bin.13.orig	CG-XJ5	Single-sample assemblies	CG-XJ5_bin.13.orig	d__Bacteria	p__Bacteroidota	c__Bacteroidia	o__Bacteroidales	f__Paludibacteraceae	g__UBA1181	s__UBA1181 sp015061185	97.84	3.225	81.715	163	3017008	1578	18509.3	141147	29293	36.31	8880	31152	0	0	0	0	0	0	0	0.083658	0	0.049123	0	0.007343	0	0.10683	0.102595	0.052032	0	0	0.027273	0	0	0	0	0	0	0
MAG3945	SCG-XJ9_BDME192003821-1a_bin.14.orig	SCG-XJ9	Single-sample assemblies	SCG-XJ9_bin.14.orig	d__Bacteria	p__Bacteroidota	c__Bacteroidia	o__Bacteroidales	f__Paludibacteraceae	g__UBA1181	s__UBA1181 sp015061185	98.65	3.422	81.54	266	3198775	1500	12025.5	74714	23224	36.3	4948	33264	0	0	0	0	0	0	0	0.06396	0	0.094296	0	0	0	0.086795	0.10902	0.050489	0	0	0.016944	0	0	0	0	0	0	0
MAG4310	WG-GZ1_BDME192004101-1a_bin.27.orig	WG-GZ1	Single-sample assemblies	WG-GZ1_bin.27.orig	d__Bacteria	p__Bacteroidota	c__Bacteroidia	o__Bacteroidales	f__Paludibacteraceae	g__UBA1181	s__UBA1181 sp015061185	90.62	3.543	72.905	304	3182635	1512	10469.2	106391	19366	36.62	4132	33110	0	0	0	0	0	0	0	0	0	0.025324	0	0	0	0.037243	0.03774	0.0313	4.84455	0	0	0	0	0	0	0	0	0
MAG1345	GG-SD9_BDME192004159-1a_bin.12.orig	GG-SD9	Single-sample assemblies	GG-SD9_bin.12.orig	d__Bacteria	p__Bacteroidota	c__Bacteroidia	o__Bacteroidales	f__Paludibacteraceae	g__UBA1181	s__UBA1181 sp015061185	81.31	3.906	61.78	338	2460862	1500	7280.7	72918	10702	36.6	3229	25729	0	0	0	0	0	0	0	0	0	0	0	0	0	0	0	0	0	0	0	0	0	0	0	0	0.430563	0
MAG553	CG-QH3_BDME192004123-1a_bin.2.orig	CG-QH3	Single-sample assemblies	CG-QH3_bin.2.orig	d__Bacteria	p__Bacteroidota	c__Bacteroidia	o__Bacteroidales	f__Paludibacteraceae	g__UBA1181	s__UBA1181 sp015061185	98.47	3.924	78.85	285	3392969	1506	11905.2	137818	23596	35.98	5197	34725	0	0	0	0	0	0	0	0.104989	0	0.095335	0	0	0	0.099457	0.07065	0	0	0	0.054461	0	0	0	0	0	0	0
MAG632	CG-QH8_BDME192004128-1a_bin.30.orig	CG-QH8	Single-sample assemblies	CG-QH8_bin.30.orig	d__Bacteria	p__Bacteroidota	c__Bacteroidia	o__Bacteroidales	f__Paludibacteraceae	g__UBA1181	s__UBA1181 sp015061185	84.63	3.949	64.885	264	2972020	1535	11257.7	118467	18621	36.46	5089	30785	0	0	0	0	0	0	0	0.052711	0	0.064732	0	0	0	0.120271	0.076231	0.045653	0	0	0.087076	0	0	0	0	0	0	0
MAG1904	HS-HB9_BDME192004149-1a_bin.7.orig	HS-HB9	Single-sample assemblies	HS-HB9_bin.7.orig	d__Bacteria	p__Bacteroidota	c__Bacteroidia	o__Bacteroidales	f__Paludibacteraceae	g__UBA1181	s__UBA1181 sp015061185	97.05	4.659	73.755	402	3889866	1513	9676.3	96558	20033	36.4	3645	41189	0	0	0	0	0	0	0	0	0	0	0	0	0	0.016613	0.023459	0	0	0	0.022697	0	0	0	0	0	0	0
MAG4750	WS-JL1_BDME192003858-1a_bin.12.orig	WS-JL1	Single-sample assemblies	WS-JL1_bin.12.orig	d__Bacteria	p__Bacteroidota	c__Bacteroidia	o__Bacteroidales	f__Bacteroidaceae	g__UBA1179	s__UBA1179 sp902782245	71.03	0	71.03	291	2429560	1551	8349	59003	12340	49.87	3742	30932	0	0	0	0	0	0	0	0	0	0	0	0.07072	0	0	0	0	0	0	0	0	0	0	0	0	0	0
MAG114	BEG-SC11_BDME192003906-1a_bin.8.orig	BEG-SC11	Single-sample assemblies	BEG-SC11_bin.8.orig	d__Bacteria	p__Bacteroidota	c__Bacteroidia	o__Bacteroidales	f__Bacteroidaceae	g__UBA1179	s__UBA1179 sp902782245	57.75	0	57.75	403	2105441	1506	5224.4	30824	6554	49.94	2582	26891	0	0	0	0	0	0	0	0	0	0	0	0	0	0	0	0	0	0	0	0	0	0.02977	0	0	0	0
MAG4916	WS-JL7_BDME192003864-1a_bin.3.orig	WS-JL7	Single-sample assemblies	WS-JL7_bin.3.orig	d__Bacteria	p__Bacteroidota	c__Bacteroidia	o__Bacteroidales	f__Bacteroidaceae	g__UBA1179	s__UBA1179 sp902782245	66.53	0.862	62.22	425	1659802	1500	3905.4	21318	4469	50.29	2167	21399	0	0	0	0	0	0	0	0	0	0	0	0	0	0	0	0	0	0	0	0	0	0	0	0	0	0
MAG834	DLS-XJ2_BDME192003889-1a_bin.12.orig	DLS-XJ2	Single-sample assemblies	DLS-XJ2_bin.12.orig	d__Bacteria	p__Bacteroidota	c__Bacteroidia	o__Bacteroidales	f__Bacteroidaceae	g__UBA1179	s__UBA1179 sp902782245	78.44	0.862	74.13	321	2150786	1536	6700.3	50639	9127	49.75	3127	27668	0	0	0	0	0	0	0	0	0	0	0	1.8281	0	0	0	0	0	0	0	0	0	0	0	0	0	0
MAG2042	HS-JL5_BDME192003934-1a_bin.6.strict	HS-JL5	Single-sample assemblies	HS-JL5_bin.6.strict	d__Bacteria	p__Bacteroidota	c__Bacteroidia	o__Bacteroidales	f__Bacteroidaceae	g__UBA1179	s__UBA1179 sp902782245	77.74	1.724	69.12	253	2157952	511	8529.5	41680	14993	50.13	4301	27628	0	0	0	0	0	0	0	0	0	0	0	0.230581	0.0220885	0	0	0	0	0	0	0	0	0	0	0	0	0
MAG4711	WG-HB8_BDME192004088-1a_bin.22.orig	WG-HB8	Single-sample assemblies	WG-HB8_bin.22.orig	d__Bacteria	p__Bacteroidota	c__Bacteroidia	o__Bacteroidales	f__Bacteroidaceae	g__UBA1179	s__UBA1179 sp902782245	86.56	2.54	73.86	108	2277416	1620	21087.2	137249	40884	49.72	9105	28995	0	0	0	0	0	0	0	0	0	0	0	0	0	0	0	0	0	0	0	0	0	0.010963	0	0	0	0
MAG4872	WS-JL5_BDME192003862-1a_bin.5.orig	WS-JL5	Single-sample assemblies	WS-JL5_bin.5.orig	d__Bacteria	p__Bacteroidota	c__Bacteroidia	o__Bacteroidales	f__Bacteroidaceae	g__UBA1179	s__UBA1179 sp902782245	89.58	2.819	75.485	57	2430061	2583	42632.6	127454	70395	49.72	22690	31022	0	0	0	0	0	0	0	0	0	0	0	0.01135	0	0	0	0	0	0	0	0	0	0.016058	0	0	0	0
MAG4552	WG-HB1_BDME192004081-1a_bin.9.orig	WG-HB1	Single-sample assemblies	WG-HB1_bin.9.orig	d__Bacteria	p__Bacteroidota	c__Bacteroidia	o__Bacteroidales	f__Bacteroidaceae	g__UBA1179	s__UBA1179 sp902782245	85.27	3.262	68.96	264	2289861	1535	8673.7	57643	11913	49.78	4257	29196	0	0	0	0	0	0	0	0	0	0	0	0	0	0	0	0	0	0	0	0	0	0	0	0	0	0
MAG438	BG-SC7_BDME192004117-1a_bin.12.orig	BG-SC7	Single-sample assemblies	BG-SC7_bin.12.orig	d__Bacteria	p__Bacteroidota	c__Bacteroidia	o__Bacteroidales	f__Bacteroidaceae	g__UBA1179	s__UBA1179 sp902782245	71	3.448	53.76	282	2202183	1505	7809.2	48625	10834	49.7	3646	28161	0	0	0	0	0	0	0	0	0	0	0	0	0	0	0	0	0	0	0	0	0	0.276549	0	0	0	0
MAG1997	HS-JL4_BDME192003933-1a_bin.25.strict	HS-JL4	Single-sample assemblies	HS-JL4_bin.25.strict	d__Bacteria	p__Bacteroidota	c__Bacteroidia	o__Bacteroidales	f__Bacteroidaceae	g__UBA1179	s__UBA1179 sp902782245	82.51	3.81	63.46	238	2145915	508	9016.4	125401	18772	50.12	4737	27519	0	0	0	0	0	0	0	0	0	0	0	0.097229	0	0	0	0	0	0	0	0	0	0	0	0	0	0
MAG5003	WS-JL9_BDME192003866-1a_bin.34.orig	WS-JL9	Single-sample assemblies	WS-JL9_bin.34.orig	d__Bacteria	p__Bacteroidota	c__Bacteroidia	o__Bacteroidales	f__Bacteroidaceae	g__UBA1179	s__UBA1179 sp902779875	86.25	2.292	74.79	190	2219956	1696	11684	64654	15537	51.35	5994	27345	0	0	0	0	0	0	0	0	0	0	0	0	0	0	0	0	0	0	0.024596	0	0	0	0	0	0	0
MAG964	DLS-XJ9_BDME192003896-1a_bin.18.orig	DLS-XJ9	Single-sample assemblies	DLS-XJ9_bin.18.orig	d__Bacteria	p__Bacteroidota	c__Bacteroidia	o__Bacteroidales	f__Bacteroidaceae	g__UBA1179	s__UBA1179 sp902779875	87.57	3.407	70.535	117	2294167	1939	19608.3	121139	36067	51.13	9411	28204	0	0	0	0	0	0	0	0	0	12.4625	0	0	0	0	0	0	0	0	0.047741	0	0	0	0	0	0	0
MAG2638	HS-QH8_BDME192003957-1a_bin.7.orig	HS-QH8	Single-sample assemblies	HS-QH8_bin.7.orig	d__Bacteria	p__Bacteroidota	c__Bacteroidia	o__Bacteroidales	f__Bacteroidaceae	g__UBA1179	s__UBA1179 sp902774335	58.77	1.724	50.15	436	1410534	1502	3235.2	13088	3426	52.03	1934	18020	0	0	0	0	0	0	0	0	0	0	0	0	0	0	0	0	0	0	0	0	0	0	0	0	0	0
MAG3643	MS-JL5_BDME192003924-1a_bin.18.strict	MS-JL5	Single-sample assemblies	MS-JL5_bin.18.strict	d__Bacteria	p__Bacteroidota	c__Bacteroidia	o__Bacteroidales	f__Bacteroidaceae	g__UBA1179	s__UBA1179 sp902774335	63.27	2.914	48.7	427	1621883	503	3798.3	27411	4948	51.55	2160	20616	0	0	0	0	0	0	0	0	0	0	0	0	0	0	0	0	0	0	0	0	0	0	0	0	0	0
MAG2476	HS-QH12_BDME192003959-1a_bin.30.orig	HS-QH12	Single-sample assemblies	HS-QH12_bin.30.orig	d__Bacteria	p__Bacteroidota	c__Bacteroidia	o__Bacteroidales	f__Bacteroidaceae	g__UBA1179	s__UBA1179 sp900319225	66.53	0	66.53	397	2149140	1515	5413.5	37278	6900	49.9	2758	27493	0	0	0	0	0	0	0	0	0	0	0	0	0.232549	0	0	0	0	0	0	0	0	0	0	0	0	0
MAG2089	HS-JL9_BDME192003938-1a_bin.11.orig	HS-JL9	Single-sample assemblies	HS-JL9_bin.11.orig	d__Bacteria	p__Bacteroidota	c__Bacteroidia	o__Bacteroidales	f__Bacteroidaceae	g__UBA1179	s__UBA1179 sp900319225	72.72	2.546	59.99	445	1995308	1500	4483.8	15552	5441	49.94	2323	25612	0	0	0	0	0.926808	0	0	0	0	0	0	0	0	0	0	0	0	0	0	0	0	0	0	0	0	0
MAG957	DLS-XJ8_BDME192003895-1a_bin.6.orig	DLS-XJ8	Single-sample assemblies	DLS-XJ8_bin.6.orig	d__Bacteria	p__Bacteroidota	c__Bacteroidia	o__Bacteroidales	f__Bacteroidaceae	g__UBA1179	s__UBA1179 sp017530735	58.38	1.724	49.76	373	1483046	1504	3976	19680	4521	50.87	2127	19063	0	0	0	0	0	0	0	0	0	0.152406	0	0	0	0	0	0	0	0	0.092493	0	0	0	0	0	0	0
MAG2532	HS-QH4_BDME192003953-1a_bin.1.orig	HS-QH4	Single-sample assemblies	HS-QH4_bin.1.orig	d__Bacteria	p__Bacteroidota	c__Bacteroidia	o__Bacteroidales	f__Bacteroidaceae	g__UBA1179	s__UBA1179 sp017530735	90.12	3.339	73.425	94	2398247	1647	25513.3	132734	43812	50.01	11670	30444	0	0	0	0	0	0	0	0	0	0.014173	0	0	0.086396	0	0	0	0	0	0.177703	0	0	0	0	0	0	0
MAG4962	WS-JL8_BDME192003865-1a_bin.36.orig	WS-JL8	Single-sample assemblies	WS-JL8_bin.36.orig	d__Bacteria	p__Bacteroidota	c__Bacteroidia	o__Bacteroidales	f__Bacteroidaceae	g__UBA1179	s__UBA1179 sp017530735	89.97	3.711	71.415	55	2394254	2859	43531.9	194256	73351	49.77	23092	30372	0	0	0	0	0	0	0	0	0	0.249583	0	0.003415	0.005872	0	0	0	0	0	0.260314	0	0	0	0	0	0	0
MAG2446	HS-QH10_BDME192003958-1a_bin.16.orig	HS-QH10	Single-sample assemblies	HS-QH10_bin.16.orig	d__Bacteria	p__Bacteroidota	c__Bacteroidia	o__Bacteroidales	f__Bacteroidaceae	g__UBA1179	s__UBA1179 sp017530735	76.1	4.848	51.86	416	2088555	1530	5020.6	24477	6259	50.49	2538	26801	0	0	0	0	0	0	0	0	0	0	0	0	0	0	0	0	0	0	0.098506	0	0	0	0	0	0	0
MAG5312	XG-XJ10_BDME192004050-1a_bin.5.strict	XG-XJ10	Single-sample assemblies	XG-XJ10_bin.5.strict	d__Bacteria	p__Elusimicrobiota	c__Elusimicrobia	o__Elusimicrobiales	f__Elusimicrobiaceae	g__UBA1174	s__UBA1174 sp900556855	96.62	0.102	96.11	79	1592826	504	20162.4	275341	69045	45.15	19112	17047	0	0	0	0	0	1.55149	0	0	0	0	0	0.045056	0.071672	0.009931	0.094944	0.00628	0	0.003145	0.008384	0	0.070009	0	0	0	0	0
MAG1230	DS-JL9_BDME192003876-1a_bin.26.orig	DS-JL9	Single-sample assemblies	DS-JL9_bin.26.orig	d__Bacteria	p__Firmicutes_A	c__Clostridia	o__Christensenellales	f__CAG-74	g__UBA11524	s__UBA11524 sp017936765	81.69	1.169	75.845	367	2132499	1508	5810.6	29775	7887	60.06	2736	24409	0.628578	0.535116	1.05937	0.600662	1.27542	0.976617	0.690066	0.535271	1.74492	0.380091	0.583604	0.531955	1.48615	0.627175	0.312491	0.368659	0.315857	0.31662	0.583884	2.01095	1.35439	0.388517	0.876177	0.198168	0.528367	0.224781
MAG4808	WS-JL2_BDME192003859-1a_bin.8.strict	WS-JL2	Single-sample assemblies	WS-JL2_bin.8.strict	d__Bacteria	p__Firmicutes_A	c__Clostridia	o__Christensenellales	f__CAG-74	g__UBA11524	s__UBA11524 sp017502305	51.55	0	51.55	253	1494627	501	5907.6	32550	11310	60.13	3245	16813	1.68367	2.28129	0.91347	0.805583	2.39015	0.84301	0.335284	0.517123	0.600053	1.70612	0.425149	2.44717	0.311507	0.971651	0.640087	0.732955	0.338223	0.365122	1.12789	1.63179	0.406268	1.42	0.84285	0.485988	0.991233	0.508114
MAG5613	XG-XJ9_BDME192004049-1a_bin.22.strict	XG-XJ9	Single-sample assemblies	XG-XJ9_bin.22.strict	d__Bacteria	p__Firmicutes_A	c__Clostridia	o__Christensenellales	f__CAG-74	g__UBA11524	s__UBA11524 sp000437595	96.5	2.039	86.305	300	2800079	500	9333.6	111931	22316	58.51	5384	34194	0.14417	0.153873	0.158551	0.103573	0.193586	0.149679	0.07609	0.094176	0.117829	0.088099	0.100845	0.115454	0.076861	0.102025	0.084357	0.086556	0.084424	0.121456	0.090636	0.126562	0.122465	0.097838	0.127486	0.073807	0.152675	0.064472
MAG1629	HS-GZ2_BDME192004092-1a_bin.1.strict	HS-GZ2	Single-sample assemblies	HS-GZ2_bin.1.strict	d__Bacteria	p__Verrucomicrobiota	c__Lentisphaeria	o__Victivallales	f__UBA1829	g__UBA11452	s__UBA11452 sp003526375	73.6	3.852	54.34	1117	3539096	500	3168.4	21316	3623	51.97	1766	46550	0	0	0	0	0	0	0	0	0	0	0	0	0	0	0	0	0	0.213586	0	0	0.128504	0	0	0	0	7.52523
MAG4604	WG-HB4_BDME192004084-1a_bin.17.orig	WG-HB4	Single-sample assemblies	WG-HB4_bin.17.orig	d__Bacteria	p__Firmicutes_A	c__Clostridia	o__Christensenellales	f__CAG-552	g__UBA10677	s__UBA10677 sp017623435	54.13	0.671	50.775	345	1058987	1507	3069.5	12468	3245	46.29	1831	10585	0.165878	0.342514	0.363348	0.385619	0	0.009005	0.635657	0.825634	0.501389	0.406023	0.25376	0.264413	0.179535	1.17013	0.371122	0.214781	0.58225	2.60169	0.73312	0.154042	0	0.681065	0.264494	0.080077	0.051771	0.750158
MAG671	CG-XJ1_BDME192004051-1a_bin.22.orig	CG-XJ1	Single-sample assemblies	CG-XJ1_bin.22.orig	d__Bacteria	p__Verrucomicrobiota	c__Kiritimatiellae	o__RFP12	f__UBA1067	g__UBA1067	s__UBA1067 sp902799955	71.2	2.165	60.375	682	2817456	1502	4131.2	22733	4816	63.28	2240	29526	0.079751	0.581619	0.246052	0.198202	0.074338	0	0.066035	0.094046	0.096375	0.096753	0.570345	0	0	0.164892	0.060756	0.101529	0.503043	0	0	0.023992	6.6e-05	0.036436	0.332911	0	0.125262	0
MAG1117	DS-JL4_BDME192003871-1a_bin.51.orig	DS-JL4	Single-sample assemblies	DS-JL4_bin.51.orig	d__Bacteria	p__Verrucomicrobiota	c__Kiritimatiellae	o__RFP12	f__UBA1067	g__UBA1067	s__UBA1067 sp902788415	91.18	2.732	77.52	140	2678744	591	19133.9	170612	46533	60.39	9971	29926	0	0	0	0	0	0	0	0	0	0.003099	0	2e-06	0	0	0.005601	8e-06	0	0	0	0	0	0	0	0	0	0
MAG1988	HS-JL4_BDME192003933-1a_bin.10.strict	HS-JL4	Single-sample assemblies	HS-JL4_bin.10.strict	d__Bacteria	p__Verrucomicrobiota	c__Kiritimatiellae	o__RFP12	f__UBA1067	g__UBA1067	s__UBA1067 sp902770045	59.64	3.761	40.835	379	1790883	504	4725.3	33070	9185	66.23	2471	16553	0	0.010912	0.031867	0.047093	0.073735	0	0	0	0	0.046401	0.079569	0.088082	0	0	0.023088	0	0	0	0	0.026159	0	0	0	0	0	0
MAG2558	HS-QH5_BDME192003954-1a_bin.14.strict	HS-QH5	Single-sample assemblies	HS-QH5_bin.14.strict	d__Bacteria	p__Verrucomicrobiota	c__Kiritimatiellae	o__RFP12	f__UBA1067	g__UBA1067	s__UBA1067 sp900320855	62.38	1.88	52.98	339	1604846	506	4734.1	28948	7153	66.82	2424	14676	0	0	0	0	0	0	0	0	0	1.78836	0	0	2.31209	0	0	0.034669	0	0	0	0	0	0	0	0	0	0
MAG1525	HS-GS5_BDME192003944-1a_bin.4.orig	HS-GS5	Single-sample assemblies	HS-GS5_bin.4.orig	d__Bacteria	p__Verrucomicrobiota	c__Kiritimatiellae	o__RFP12	f__UBA1067	g__UBA1067	s__UBA1067 sp017629735	80.72	3.265	64.395	99	1666856	1543	16836.9	117661	25687	49.86	8281	21572	0	0	0	0	0	0	0	0	0	0	0	0	0	0	0	0	0	0	0	0	0	0	0.053814	0	0	0
MAG5245	WS-XJ7_BDME192003829-1a_bin.24.permissive	WS-XJ7	Single-sample assemblies	WS-XJ7_bin.24.permissive	d__Bacteria	p__Verrucomicrobiota	c__Kiritimatiellae	o__RFP12	f__UBA1067	g__UBA1067	s__UBA1067 sp017520845	59.79	0	59.79	342	1584759	500	4633.8	39684	9854	53.87	2534	17863	0	0	0	0	0	0	0	0	0	0.025463	0	0	0	0	0	0	0	0	0	1.1254	0	0	0	0	0	0
MAG5275	WS-XJ9_BDME192003831-1a_bin.22.strict	WS-XJ9	Single-sample assemblies	WS-XJ9_bin.22.strict	d__Bacteria	p__Verrucomicrobiota	c__Kiritimatiellae	o__RFP12	f__UBA1067	g__UBA1067	s__UBA1067 sp017520845	56.87	0.734	53.2	416	1356135	501	3259.9	22986	4267	53.3	1852	15459	0	0	0	0	0	0	0	0	0	0	0	0	0	0	0	0	0	0	0	0	0	0	0	0	0	0
MAG2937	HS-XJ6_BDME192003883-1a_bin.11.strict	HS-XJ6	Single-sample assemblies	HS-XJ6_bin.11.strict	d__Bacteria	p__Verrucomicrobiota	c__Kiritimatiellae	o__RFP12	f__UBA1067	g__UBA1067	s__UBA1067 sp017520845	57.02	1.38	50.12	413	1419337	502	3436.7	29314	4312	53.37	1786	16320	0	0	0	0	0	0	0	0	0	0	0	0	0	0	0	0	0	0	0	0	0	0	0	0	0	0
MAG3564	MS-JL10_BDME192003929-1a_bin.41.strict	MS-JL10	Single-sample assemblies	MS-JL10_bin.41.strict	d__Bacteria	p__Verrucomicrobiota	c__Kiritimatiellae	o__RFP12	f__UBA1067	g__UBA1067	s__UBA1067 sp017520845	72.39	1.515	64.815	263	1862354	502	7081.2	52954	12314	53.27	4092	21004	0	0	0	0	0	0	0	0	0	0.019814	0	0	0	0	0	0	0	0	0	0	0	0	0.026197	0	0	0
MAG4880	WS-JL6_BDME192003863-1a_bin.16.orig	WS-JL6	Single-sample assemblies	WS-JL6_bin.16.orig	d__Bacteria	p__Verrucomicrobiota	c__Kiritimatiellae	o__RFP12	f__UBA1067	g__UBA1067	s__UBA1067 sp017520845	78.41	1.689	69.965	148	2335325	1541	15779.2	79481	25630	52.38	7493	26189	0	0	0.016582	0	0	0	0	0	0	0.031301	0	0.015257	0	0	0	0.012928	0.003599	0	0	0.010524	0	0	0.05431	0	0	0
MAG1501	HS-GS4_BDME192003943-1a_bin.14.orig	HS-GS4	Single-sample assemblies	HS-GS4_bin.14.orig	d__Bacteria	p__Verrucomicrobiota	c__Kiritimatiellae	o__RFP12	f__UBA1067	g__UBA1067	s__UBA1067 sp017520845	77.96	2.056	67.68	235	1910944	1560	8131.7	31676	12037	53.16	3842	21311	0	0	0	0	0	0	0	0	0	0	0	0	0	0	0	0	0	0	0	0	0	0	0	0	0	0
MAG3392	MG-SD10_BDME192004025-1a_bin.12.strict	MG-SD10	Single-sample assemblies	MG-SD10_bin.12.strict	d__Bacteria	p__Verrucomicrobiota	c__Kiritimatiellae	o__RFP12	f__UBA1067	g__UBA1067	s__UBA1067 sp017520845	66.19	2.125	55.565	450	2032303	500	4516.2	27072	7004	52.99	2201	23100	0	0	0.298819	0	0	0	0	0	0	0	0	0	0	0	0	0	0	0	0	0	0	0	0	0	0	0
MAG434	BG-SC6_BDME192004116-1a_bin.6.strict	BG-SC6	Single-sample assemblies	BG-SC6_bin.6.strict	d__Bacteria	p__Verrucomicrobiota	c__Kiritimatiellae	o__RFP12	f__UBA1067	g__UBA1067	s__UBA1067 sp017520845	83.27	2.135	72.595	216	2348814	501	10874.1	93142	28122	53.15	8266	26301	0	0	0.010139	0	0	0	0	0	0	0.062821	0	0.012382	0	0	0.020006	0.014195	0.014671	0	0	0.013734	0	0	0.037401	0	0.008898	0
MAG3493	MG-SD6_BDME192004021-1a_bin.18.orig	MG-SD6	Single-sample assemblies	MG-SD6_bin.18.orig	d__Bacteria	p__Verrucomicrobiota	c__Kiritimatiellae	o__RFP12	f__UBA1067	g__UBA1067	s__UBA1067 sp017520845	86.34	2.326	74.71	239	2390147	1583	10000.6	56792	14634	52.34	4583	26849	0	0	0.387107	0	0	0	0	0	0	0.022537	0	0	0	0	0	0	0	0	0	0	0	0	0.017202	0	0.020665	0
MAG5225	WS-XJ6_BDME192003828-1a_bin.10.strict	WS-XJ6	Single-sample assemblies	WS-XJ6_bin.10.strict	d__Bacteria	p__Verrucomicrobiota	c__Kiritimatiellae	o__RFP12	f__UBA1067	g__UBA1067	s__UBA1067 sp017520845	80.37	2.43	68.22	249	2184390	500	8772.7	81837	21722	53.04	4800	24691	0	0	0	0	0	0	0	0	0	0.085211	0	0.012961	0	0	0.017986	0	0.01248	0	0	0.047129	0	0	0.034471	0	0.006478	0
MAG239	BEG-SC6_BDME192003901-1a_bin.17.strict	BEG-SC6	Single-sample assemblies	BEG-SC6_bin.17.strict	d__Bacteria	p__Verrucomicrobiota	c__Kiritimatiellae	o__RFP12	f__UBA1067	g__UBA1067	s__UBA1067 sp017520845	54.74	2.482	42.33	554	1732077	503	3126.5	14560	3798	53.25	1832	20072	0	0	0	0	0	0	0	0	0	0	0	0	0	0	0	0	0	0	0	0	0	0	0	0	0	0
MAG343	BG-SC10_BDME192004120-1a_bin.17.orig	BG-SC10	Single-sample assemblies	BG-SC10_bin.17.orig	d__Bacteria	p__Verrucomicrobiota	c__Kiritimatiellae	o__RFP12	f__UBA1067	g__UBA1067	s__UBA1067 sp017520845	82.93	2.702	69.42	192	2149257	1515	11194	48148	16409	53.06	5464	23892	0	0	0	0	0	0	0	0	0	0	0	0	0	0	0	0	0	0	0	0	0	0	0.009383	0	0.01587	0
MAG3626	MS-JL4_BDME192003923-1a_bin.20.strict	MS-JL4	Single-sample assemblies	MS-JL4_bin.20.strict	d__Bacteria	p__Verrucomicrobiota	c__Kiritimatiellae	o__RFP12	f__UBA1067	g__UBA1067	s__UBA1067 sp017520845	53.23	2.727	39.595	421	1531328	506	3637.4	23789	4445	53.24	2040	17400	0	0	0	0	0	0	0	0	0	0	0	0	0	0	0	0	0	0	0	0	0	0	0	0	0	0
MAG978	DLS-XJ9_BDME192003896-1a_bin.7.orig	DLS-XJ9	Single-sample assemblies	DLS-XJ9_bin.7.orig	d__Bacteria	p__Verrucomicrobiota	c__Kiritimatiellae	o__RFP12	f__UBA1067	g__UBA1067	s__UBA1067 sp017520845	63.95	2.727	50.315	412	1573575	1509	3819.4	35841	4428	53.53	2044	17626	0	0	0	0	0	0	0	0	0	5.74528	0	0	0	0	0	0	0	0	0	0	0	0	0	0	0	0
MAG414	BG-SC5_BDME192004115-1a_bin.24.strict	BG-SC5	Single-sample assemblies	BG-SC5_bin.24.strict	d__Bacteria	p__Verrucomicrobiota	c__Kiritimatiellae	o__RFP12	f__UBA1067	g__UBA1067	s__UBA1067 sp017520845	82.48	3.04	67.28	177	2597785	502	14676.8	84650	29335	52.35	8466	29203	0	0	0	0	0	0	0	0	0	0	0	0	0	0	0	0	0	0	0	0	0	5.11556	0	0	0	0
MAG3998	STHS-SD1_BDME192003974-1a_bin.21.strict	STHS-SD1	Single-sample assemblies	STHS-SD1_bin.21.strict	d__Bacteria	p__Verrucomicrobiota	c__Kiritimatiellae	o__RFP12	f__UBA1067	g__UBA1067	s__UBA1067 sp017520845	73.89	3.378	57	270	1765950	502	6540.6	42037	10585	53.71	3547	19860	0	0	0	0	0	0	0	0	0	0	0	0	0	0	0	0	0	0	0	0	0	0	0	0	0	0
MAG3596	MS-JL2_BDME192003921-1a_bin.26.strict	MS-JL2	Single-sample assemblies	MS-JL2_bin.26.strict	d__Bacteria	p__Verrucomicrobiota	c__Kiritimatiellae	o__RFP12	f__UBA1067	g__UBA1067	s__UBA1067 sp017520845	72.52	3.378	55.63	248	1585203	504	6391.9	41275	12163	53.95	3248	17651	0	0	0	0	0	0	0	0	0	0.015316	0	0.011557	0	0	0	0	0	0	0	0	0	0	0.033422	0	0	0
MAG2544	HS-QH4_BDME192003953-1a_bin.24.strict	HS-QH4	Single-sample assemblies	HS-QH4_bin.24.strict	d__Bacteria	p__Verrucomicrobiota	c__Kiritimatiellae	o__RFP12	f__UBA1067	g__UBA1067	s__UBA1067 sp017520845	57.32	3.378	40.43	245	1135354	500	4634.1	25518	6726	54.45	2385	12735	0	0	0	0	0	0	0	0	0	0	0	0	0	0	0	0	0	0	0	0	0	0	0	0	0	0
MAG5117	WS-XJ10_BDME192003832-1a_bin.36.strict	WS-XJ10	Single-sample assemblies	WS-XJ10_bin.36.strict	d__Bacteria	p__Verrucomicrobiota	c__Kiritimatiellae	o__RFP12	f__UBA1067	g__UBA1067	s__UBA1067 sp017520845	72.81	3.418	55.72	345	1983402	500	5749	55418	10798	53.08	2867	22439	0	0	0	0	0	0	0	0	0	0.043606	0	0	0	0	0	0	0	0	0	0	0	0	0	0	0	0
MAG5222	WS-XJ5_BDME192003827-1a_bin.6.orig	WS-XJ5	Single-sample assemblies	WS-XJ5_bin.6.orig	d__Bacteria	p__Verrucomicrobiota	c__Kiritimatiellae	o__RFP12	f__UBA1067	g__UBA1067	s__UBA1067 sp017520845	87.09	3.721	68.485	179	2815555	524	15729.4	84428	30081	53.01	9170	31599	0	0	0.026612	0.016979	0	0	0	0	0.012379	0.108364	0.005369	0.045367	0.013929	0	0.026849	0.016072	0.046316	0	0	0.041	0	0	0.051996	0	0.018814	0
MAG477	BG-SC9_BDME192004119-1a_bin.10.strict	BG-SC9	Single-sample assemblies	BG-SC9_bin.10.strict	d__Bacteria	p__Verrucomicrobiota	c__Kiritimatiellae	o__RFP12	f__UBA1067	g__UBA1067	s__UBA1067 sp017520845	73.74	4.611	50.685	438	2429241	502	5546.2	50800	8382	52.78	2713	28121	0	0	0	0	0	0	0	0	0	0	0	0	0	0	0	0	0	0	0	0	0	0.194052	0	0	0	0
MAG3795	SCG-XJ2_BDME192003814-1a_bin.20.strict	SCG-XJ2	Single-sample assemblies	SCG-XJ2_bin.20.strict	d__Bacteria	p__Verrucomicrobiota	c__Kiritimatiellae	o__RFP12	f__UBA1067	g__UBA1067	s__UBA1067 sp017508315	71.08	1.107	65.545	298	1660212	507	5571.2	28742	7803	60.15	2704	17394	0	0.240386	0.347496	0.657133	0	0	0	0.873807	0.206837	0.778177	0.703896	0.263393	0	0.570993	0.23491	0.476647	0.456163	0	0.381395	0.169527	0.430641	0.54913	0.229446	0.131159	0.075502	0
MAG3748	SCG-XJ10_BDME192003822-1a_bin.4.strict	SCG-XJ10	Single-sample assemblies	SCG-XJ10_bin.4.strict	d__Bacteria	p__Verrucomicrobiota	c__Kiritimatiellae	o__RFP12	f__UBA1067	g__UBA1067	s__UBA1067 sp017508315	63.95	1.865	54.625	619	2078110	500	3357.2	16684	4127	58.94	1897	23229	0	0.183505	0.327916	0.525526	0	0	0	8.05193	0.19372	0.725709	0.563771	0.274883	0	0.456955	0.258001	0.562385	0.335726	0	0.250754	0.179364	0.322076	0.407529	0.243199	0.092249	0.087051	0
MAG3383	KS-XJ9_BDME192003856-1a_bin.40.strict	KS-XJ9	Single-sample assemblies	KS-XJ9_bin.40.strict	d__Bacteria	p__Verrucomicrobiota	c__Kiritimatiellae	o__RFP12	f__UBA1067	g__UBA1067	s__UBA1067 sp017389885	65.61	0	65.61	377	2885980	500	7655.1	75883	19478	63.13	3806	28843	0.1298	0.113885	0.291958	0.213506	0.291494	0.737209	0.053306	0.025136	1.06318	2.05349	0.600912	1.29493	0.032962	0.044575	1.81986	0.32561	0.244835	0.394172	0.286149	1.00303	1.07038	0.053202	1.26676	0.01114	0.314592	0.045946
MAG760	CG-XJ6_BDME192004056-1a_bin.4.orig	CG-XJ6	Single-sample assemblies	CG-XJ6_bin.4.orig	d__Bacteria	p__Verrucomicrobiota	c__Kiritimatiellae	o__RFP12	f__UBA1067	g__UBA1067	s__UBA1067 sp002449695	60.94	1.864	51.62	283	1380958	1510	4879.7	21088	6122	67.87	2503	10411	0	0.054423	0.091639	0.081677	0	0	0	0.03477	0	0.087977	0.323485	0.085222	0	0	0.046014	0.128736	0.210347	0	0	0	0	0	0.113687	0	0	0
MAG4575	WG-HB3_BDME192004083-1a_bin.14.orig	WG-HB3	Single-sample assemblies	WG-HB3_bin.14.orig	d__Bacteria	p__Verrucomicrobiota	c__Kiritimatiellae	o__RFP12	f__UBA1067	g__UBA1067	s__UBA1067 sp002351765	63.08	0.675	59.705	273	1104106	1503	4044.3	15635	5058	67.3	2049	9668	0	0	0	0	0	0	0	0	0	0	0	0	0	0	0	0	0	0	0	0	0	0	0	0	0	0
MAG1153	DS-JL6_BDME192003873-1a_bin.19.strict	DS-JL6	Single-sample assemblies	DS-JL6_bin.19.strict	d__Bacteria	p__Verrucomicrobiota	c__Kiritimatiellae	o__RFP12	f__UBA1067	g__UBA1067	s__UBA1067 sp002351765	53.9	1.268	47.56	346	1011097	501	2922.2	17287	3632	66.82	1742	9390	0	0	0	0	0	0	0	0	0	0	0.056155	0	0	0	0	0	0	0	0	0	0	0	0	0	0	0
MAG5600	XG-XJ8_BDME192004048-1a_bin.8.orig	XG-XJ8	Single-sample assemblies	XG-XJ8_bin.8.orig	d__Bacteria	p__Verrucomicrobiota	c__Kiritimatiellae	o__RFP12	f__UBA1067	g__UBA1067	s__UBA1067 sp002351765	68.69	1.38	61.79	204	1573861	1526	7715	32497	10966	66.5	3663	14132	0	0	0	0.021012	0	0	0	0	0	0.037191	0.098016	0.051472	0	0	0.051982	0	0	0	0.087515	0.030215	0.39871	0	0	0	0	0
MAG2880	HS-XJ10_BDME192003887-1a_bin.1.strict	HS-XJ10	Single-sample assemblies	HS-XJ10_bin.1.strict	d__Bacteria	p__Verrucomicrobiota	c__Kiritimatiellae	o__RFP12	f__UBA1067	g__UBA1067	s__UBA1067 sp002351765	70.77	1.489	63.325	247	1441316	500	5835.3	33511	10534	66.42	3384	13198	0	0	0	0	0	0	0	0	0	0	0	0	0	0	0.018961	0	0	0	0	0	0	0	0	0	0	0
MAG5151	WS-XJ2_BDME192003824-1a_bin.1.orig	WS-XJ2	Single-sample assemblies	WS-XJ2_bin.1.orig	d__Bacteria	p__Verrucomicrobiota	c__Kiritimatiellae	o__RFP12	f__UBA1067	g__UBA1067	s__UBA1067 sp002351765	53.63	1.747	44.895	319	1058285	1506	3317.5	22022	3513	67.02	1878	9745	0	0	0	0	0	0	0	0	0	0	0	0	0	0	0	0	0	0	0	0.999418	0	0	0	0	0	0
MAG4747	WS-JL10_BDME192003867-1a_bin.8.strict	WS-JL10	Single-sample assemblies	WS-JL10_bin.8.strict	d__Bacteria	p__Verrucomicrobiota	c__Kiritimatiellae	o__RFP12	f__UBA1067	g__UBA1067	s__UBA1067 sp002351765	77.62	2.056	67.34	280	1738342	501	6208.4	33762	10935	66.05	2843	16244	0	0	0	0	0	0	0	0	0	0.092351	0.366167	0	0.02457	0	0.103719	0	0	0	0	0	0	0	0	0	0	0
MAG455	BG-SC8_BDME192004118-1a_bin.11.orig	BG-SC8	Single-sample assemblies	BG-SC8_bin.11.orig	d__Bacteria	p__Verrucomicrobiota	c__Kiritimatiellae	o__RFP12	f__UBA1067	g__UBA1067	s__UBA1067 sp002351765	64.41	2.063	54.095	443	1574910	1500	3555.1	20569	3973	67.04	1935	14017	0	0	0	0	0	0	0	0	0	0	0	0	0	0	0	0	0	0	0	0	0	0	0	0	0	0
MAG1499	HS-GS3_BDME192003942-1a_bin.9.orig	HS-GS3	Single-sample assemblies	HS-GS3_bin.9.orig	d__Bacteria	p__Verrucomicrobiota	c__Kiritimatiellae	o__RFP12	f__UBA1067	g__UBA1067	s__UBA1067 sp002351765	60.69	2.078	50.3	352	1261264	1500	3583.1	34231	3997	66.86	1861	11572	0	0	0	0	0	0	0	0	0	0	0.487094	0	0	0	0	0	0	0	0	0	0	0	0	0	0	0
MAG195	BEG-SC3_BDME192003899-1a_bin.6.strict	BEG-SC3	Single-sample assemblies	BEG-SC3_bin.6.strict	d__Bacteria	p__Verrucomicrobiota	c__Kiritimatiellae	o__RFP12	f__UBA1067	g__UBA1067	s__UBA1067 sp002351765	56.46	2.311	44.905	518	1288965	501	2488.3	14970	2885	64.98	1541	12821	0	0	0	0	0	0	0	0	0	0	0.048167	0	0	0	0	0	0	0	0	0	0	0	0	0	0	0
MAG5064	WS-QH5_BDME192004134-1a_bin.8.orig	WS-QH5	Single-sample assemblies	WS-QH5_bin.8.orig	d__Bacteria	p__Verrucomicrobiota	c__Kiritimatiellae	o__RFP12	f__UBA1067	g__UBA1067	s__UBA1067 sp002351765	67.21	2.394	55.24	494	1928421	1501	3903.7	39403	4646	64.95	2076	19198	0	0	0	0	0	0	0	0	0	0	0.191625	0	0	0	0.115836	0	0	0	0	0	0	0	0	0	0	0
MAG168	BEG-SC1_BDME192003898-1a_bin.48.strict	BEG-SC1	Single-sample assemblies	BEG-SC1_bin.48.strict	d__Bacteria	p__Verrucomicrobiota	c__Kiritimatiellae	o__RFP12	f__UBA1067	g__UBA1067	s__UBA1067 sp002351765	72.23	2.546	59.5	231	1539125	501	6662.9	49418	15483	66.43	3542	14163	0	0	0	0	0	0	0	0	0	0.038345	0.225995	0	0.035572	0	0.088514	0	0	0	0	0	0	0	0	0	0	0
MAG3189	KS-XJ1_BDME192003848-1a_bin.32.orig	KS-XJ1	Single-sample assemblies	KS-XJ1_bin.32.orig	d__Bacteria	p__Verrucomicrobiota	c__Kiritimatiellae	o__RFP12	f__UBA1067	g__UBA1067	s__UBA1067 sp002351765	61.02	2.702	47.51	363	1248746	1502	3440.1	17420	3912	66.88	1882	11575	0	0	0	0	0	0	0	0	0	0	0	0	0	0	0	0	0	0	0	0.213683	0	0	0	0	0	0
MAG1524	HS-GS5_BDME192003944-1a_bin.24.strict	HS-GS5	Single-sample assemblies	HS-GS5_bin.24.strict	d__Bacteria	p__Verrucomicrobiota	c__Kiritimatiellae	o__RFP12	f__UBA1067	g__UBA1067	s__UBA1067 sp002351765	60.85	2.86	46.55	624	2209166	505	3540.3	93186	5413	63.89	1782	22937	0	0	0	0	0	0	0	0	0	0	0.707669	0	0	0	0	0	0	0	0	0	0	0	0	0	0	0
MAG3640	MS-JL5_BDME192003924-1a_bin.15.strict	MS-JL5	Single-sample assemblies	MS-JL5_bin.15.strict	d__Bacteria	p__Verrucomicrobiota	c__Kiritimatiellae	o__RFP12	f__UBA1067	g__UBA1067	s__UBA1067 sp002351765	60.7	3.031	45.545	342	1493111	501	4365.8	40918	6282	64.67	2205	15076	0	0	0	0	0	0	0	0	0	0.095688	0.406124	0	0	0	0.126413	0	0	0	0	0	0	0	0	0	0	0
MAG4845	WS-JL4_BDME192003861-1a_bin.40.strict	WS-JL4	Single-sample assemblies	WS-JL4_bin.40.strict	d__Bacteria	p__Verrucomicrobiota	c__Kiritimatiellae	o__RFP12	f__UBA1067	g__UBA1067	s__UBA1067 sp002351765	74.83	3.04	59.63	225	1455095	501	6467.1	33774	10662	66.81	3675	13041	0	0	0	0	0	0	0	0	0	0.041405	0.229563	0	0	0	0.086596	0	0	0	0	0	0	0	0	0	0	0
MAG1538	HS-GS7_BDME192003946-1a_bin.13.orig	HS-GS7	Single-sample assemblies	HS-GS7_bin.13.orig	d__Bacteria	p__Verrucomicrobiota	c__Kiritimatiellae	o__RFP12	f__UBA1067	g__UBA1067	s__UBA1067 sp002351765	54.71	3.099	39.215	477	1284147	1501	2692.1	10195	2719	66.19	1653	12335	0	0	0	0	0	0	0	0	0	0	0.44719	0	0	0	0	0	0	0	0	0	0	0	0	0	0	0
MAG3389	KS-XJ9_BDME192003856-1a_bin.7.strict	KS-XJ9	Single-sample assemblies	KS-XJ9_bin.7.strict	d__Bacteria	p__Verrucomicrobiota	c__Kiritimatiellae	o__RFP12	f__UBA1067	g__UBA1067	s__UBA1067 sp002351765	60.54	3.49	43.09	369	1513654	501	4102	27765	5912	64.64	2050	15424	0	0	0	0	0	0	0	0	0	0.033047	0.048985	0	0	0	0.137838	0	0	0	0	1.91517	0	0	0	0	0	0
MAG2393	HS-JS8_BDME192003810-1a_bin.16.strict	HS-JS8	Single-sample assemblies	HS-JS8_bin.16.strict	d__Bacteria	p__Verrucomicrobiota	c__Kiritimatiellae	o__RFP12	f__UBA1067	g__UBA1067	s__UBA1067 sp002351765	75.08	3.833	55.915	367	1860963	500	5070.7	53249	8239	65.49	2467	18035	0	0	0	0	0	0	0	0	0	0.047142	0.413336	0	0.054056	0	0.094351	0	0	0	0	0	0	0	0	0	0	0
MAG448	BG-SC7_BDME192004117-1a_bin.30.strict	BG-SC7	Single-sample assemblies	BG-SC7_bin.30.strict	d__Bacteria	p__Verrucomicrobiota	c__Kiritimatiellae	o__RFP12	f__UBA1067	g__UBA1067	s__UBA1067 sp002351765	58.14	4.348	36.4	296	1150920	501	3888.2	16653	5223	67.16	1999	10425	0	0	0	0	0	0	0	0	0	0	0.17289	0	0	0	0	0	0	0	0	0	0	1.3427	0	0	0	0
MAG1558	HS-GS8_BDME192003947-1a_bin.4.orig	HS-GS8	Single-sample assemblies	HS-GS8_bin.4.orig	d__Bacteria	p__Verrucomicrobiota	c__Kiritimatiellae	o__RFP12	f__UBA1067	g__UBA1067	s__UBA1067 sp002351765	73.14	4.656	49.86	323	1725821	1507	5343.1	80464	6884	66.57	2463	15398	0	0	0	0	0	0	0	0	0	0	0.649755	0	0	0	0	0	0	0	0	0	0	0	0	0	0	0
MAG3968	STHS-SD10_BDME192003963-1a_bin.14.orig	STHS-SD10	Single-sample assemblies	STHS-SD10_bin.14.orig	d__Bacteria	p__Verrucomicrobiota	c__Kiritimatiellae	o__RFP12	f__UBA1067	g__UBA1067	s__UBA1067 sp002351765	52.61	4.729	28.965	575	1735849	1500	3018.9	14571	3242	65.58	1760	17160	0	0	0	0	0	0	0	0	0	0	0.000275	0	0	0	0.105514	0	0	0	0	0	0	0	0	0	0	0
MAG5787	YG-SC6_BDME192003913-1a_bin.21.orig	YG-SC6	Single-sample assemblies	YG-SC6_bin.21.orig	d__Bacteria	p__Firmicutes_A	c__Clostridia	o__Christensenellales	f__Borkfalkiaceae	g__UBA10281	s__UBA10281 sp017396365	54.85	0.806	50.82	351	961770	1502	2740.1	9346	2892	38.68	1675	8604	0.444077	0.054233	0	0.056243	0	0	0	0	0.135384	0.029514	0	0	0	0.227946	0.062703	0.069574	0	0	0.228486	0.064936	0	0.096037	0	0	0	0.061704
MAG1412	HS-AH4_BDME192003796-1a_bin.7.orig	HS-AH4	Single-sample assemblies	HS-AH4_bin.7.orig	d__Bacteria	p__Spirochaetota	c__Spirochaetia	o__Treponematales	f__Treponemataceae	g__Treponema_F	s__Treponema_F sp017936345	60.16	0	60.16	343	1409080	1501	4108.1	18409	4605	44.57	2234	18674	0	0	0	0	0.149376	0.100288	0	0	0	0.03274	0.236788	0	0	0	0.073223	0	0	0.803971	0	0	0.321854	0.0605315	0	0	0	0
MAG5656	YG-SC10_BDME192003916-1a_bin.18.strict	YG-SC10	Single-sample assemblies	YG-SC10_bin.18.strict	d__Bacteria	p__Spirochaetota	c__Spirochaetia	o__Treponematales	f__Treponemataceae	g__Treponema_F	s__Treponema_F sp017936345	90.32	0.878	85.93	342	2318082	500	6778	36669	11261	46.89	3176	30498	0.064108	0	0.034687	0	0.099082	0.067378	0	0	0	0.040655	0.170722	0	0	0	0.062707	0	0	0.696426	0	0	0.251554	0.073569	0.02081	0	0	0.050588
MAG1982	HS-JL3_BDME192003932-1a_bin.4.orig	HS-JL3	Single-sample assemblies	HS-JL3_bin.4.orig	d__Bacteria	p__Spirochaetota	c__Spirochaetia	o__Treponematales	f__Treponemataceae	g__Treponema_F	s__Treponema_F sp017936345	99.3	1.026	94.17	57	2611171	1929	45810	215224	65938	46.26	28020	33902	0	0	0	0	4.71989	0	0	0	0	0	1e-06	0	0	0	0	0	0	0.080127	0	0	0	0	0	0	0	0
MAG2082	HS-JL8_BDME192003937-1a_bin.27.strict	HS-JL8	Single-sample assemblies	HS-JL8_bin.27.strict	d__Bacteria	p__Spirochaetota	c__Spirochaetia	o__Treponematales	f__Treponemataceae	g__Treponema_F	s__Treponema_F sp017936345	77.49	1.267	71.155	362	1851956	501	5115.9	23981	7011	46.88	2621	24597	0.00664	0	0.036582	0	0.219821	0.07088	0	0	0	0.014116	0.164246	0	0	0	0.057902	0	0	0.728975	0	0	0.275319	0.062155	0	0.003825	0	0.041204
MAG1779	HS-GZ9_BDME192004099-1a_bin.21.permissive	HS-GZ9	Single-sample assemblies	HS-GZ9_bin.21.permissive	d__Bacteria	p__Spirochaetota	c__Spirochaetia	o__Treponematales	f__Treponemataceae	g__Treponema_F	s__Treponema_F sp017936345	58.34	2.727	44.705	505	1492753	503	2955.9	14065	3437	46.35	1878	19939	0	0	0	0	0.047632	0	0	0	0	0	0.141799	0	0	0	0	0	0	0.661985	0	0	0.138087	0	0	0	0	0.096871
MAG1539	HS-GS7_BDME192003946-1a_bin.15.permissive	HS-GS7	Single-sample assemblies	HS-GS7_bin.15.permissive	d__Bacteria	p__Spirochaetota	c__Spirochaetia	o__Treponematales	f__Treponemataceae	g__Treponema_F	s__Treponema_F sp017936345	82.84	2.992	67.88	383	2188415	500	5713.9	49114	15982	46.13	2451	28784	0.15036	0	0.116871	0	0.265998	0.205955	0	0	0	0.10716	0.463611	0	0	0	0.183585	0	0	1.79286	0	0	0.704651	0.176147	0.069204	0.037025	0.012041	0.103559
MAG1171	DS-JL7_BDME192003874-1a_bin.21.strict	DS-JL7	Single-sample assemblies	DS-JL7_bin.21.strict	d__Bacteria	p__Spirochaetota	c__Spirochaetia	o__Treponematales	f__Treponemataceae	g__Treponema_F	s__Treponema_F sp017629095	55.45	0	55.45	255	1802420	503	7068.3	37675	11847	43.72	3285	23319	0	0	0	0.080829	0	0	0	0	0.052913	0.017489	0	0	0	0	0	0	0	0	0	0	0	0	0	0	0	0
MAG3311	KS-XJ6_BDME192003853-1a_bin.8.orig	KS-XJ6	Single-sample assemblies	KS-XJ6_bin.8.orig	d__Bacteria	p__Spirochaetota	c__Spirochaetia	o__Treponematales	f__Treponemataceae	g__Treponema_F	s__Treponema_F sp017629095	97.9	0.043	97.685	124	2393293	1610	19300.8	87604	34961	43.4	9274	30649	0	0	0	0.08392	0	0	0	0	0.089153	0.031702	0	0	0	0	0	0	0	0	0.015606	0	0	0	0.019378	0	0	0
MAG3902	SCG-XJ7_BDME192003819-1a_bin.15.orig	SCG-XJ7	Single-sample assemblies	SCG-XJ7_bin.15.orig	d__Bacteria	p__Spirochaetota	c__Spirochaetia	o__Treponematales	f__Treponemataceae	g__Treponema_F	s__Treponema_F sp017629095	94.95	0.904	90.43	79	2483333	1900	31434.6	141896	52536	43.2	15609	31627	0	0	0	0.086574	0	0	0	0	0.065378	0.060207	0.044365	0	0	0.027658	0.030588	0.003593	0	0	0.080239	0	0	0	0.039675	0	0	0
MAG836	DLS-XJ2_BDME192003889-1a_bin.15.strict	DLS-XJ2	Single-sample assemblies	DLS-XJ2_bin.15.strict	d__Bacteria	p__Spirochaetota	c__Spirochaetia	o__Treponematales	f__Treponemataceae	g__Treponema_F	s__Treponema_F sp017629095	95.97	1.34	89.27	272	2658214	500	9772.8	95147	24712	42.85	5370	33873	0	0	0	0.089993	0	0	0	0	0.074986	0.322408	0.024766	0	0	0	0.040054	0	0	0.029844	0.018569	0	0	0	0.02974	0	0	0
MAG4035	STHS-SD3_BDME192003976-1a_bin.20.orig	STHS-SD3	Single-sample assemblies	STHS-SD3_bin.20.orig	d__Bacteria	p__Spirochaetota	c__Spirochaetia	o__Treponematales	f__Treponemataceae	g__Treponema_F	s__Treponema_F sp017629095	94.05	1.398	87.06	162	2309404	1669	14255.6	69691	21326	43.42	7108	29589	0	0.219478	0	0.098012	0	0	0	0	0.11686	0.036132	0.007141	0	0	0.019605	0.014421	0	0	0	0	0	0	0	0.046623	0	0	0
MAG920	DLS-XJ7_BDME192003894-1a_bin.18.strict	DLS-XJ7	Single-sample assemblies	DLS-XJ7_bin.18.strict	d__Bacteria	p__Spirochaetota	c__Spirochaetia	o__Treponematales	f__Treponemataceae	g__Treponema_F	s__Treponema_F sp017629095	58.6	1.515	51.025	442	1254981	502	2839.3	12865	3181	44.65	1808	16643	0	0	0	0	0	0	0	0	0	0.39754	0	0	0	0	0	0	0	0	0	0	0	0	0	0	0	0
MAG516	CG-QH12_BDME192004130-1a_bin.5.strict	CG-QH12	Single-sample assemblies	CG-QH12_bin.5.strict	d__Bacteria	p__Spirochaetota	c__Spirochaetia	o__Treponematales	f__Treponemataceae	g__Treponema_F	s__Treponema_F sp017629095	78.36	1.704	69.84	458	2104702	502	4595.4	28773	6110	43.54	2424	27267	0	0	0	0.046296	0	0	0	0	0.018224	0	0	0	0	0	0	0	0	0	7.60606	0	0	0	0	0	0	0
MAG3788	SCG-XJ2_BDME192003814-1a_bin.13.strict	SCG-XJ2	Single-sample assemblies	SCG-XJ2_bin.13.strict	d__Bacteria	p__Spirochaetota	c__Spirochaetia	o__Treponematales	f__Treponemataceae	g__Treponema_F	s__Treponema_F sp017629095	80.15	1.748	71.41	288	1948004	509	6763.9	33164	10538	43.89	3341	25201	0	0	0	0.050741	0	0	0	0	0.059164	0	0	0	0	0	0	0	0	0	0	0	0	0	0	0	0	0
MAG2361	HS-JS6_BDME192003808-1a_bin.27.strict	HS-JS6	Single-sample assemblies	HS-JS6_bin.27.strict	d__Bacteria	p__Spirochaetota	c__Spirochaetia	o__Treponematales	f__Treponemataceae	g__Treponema_F	s__Treponema_F sp017629095	72.93	2.316	61.35	367	1946654	504	5304.2	50504	8278	43.93	2565	25297	0	0	0	0.057005	0	0	0	0	0.10907	0.034157	0	0	0	0	0	0	0	0	0	0	0	0	0	0	0	0
MAG606	CG-QH7_BDME192004127-1a_bin.18.orig	CG-QH7	Single-sample assemblies	CG-QH7_bin.18.orig	d__Bacteria	p__Spirochaetota	c__Spirochaetia	o__Treponematales	f__Treponemataceae	g__Treponema_F	s__Treponema_F sp017629095	84.19	2.408	72.15	446	2396563	1503	5373.5	39083	7311	43.4	2529	30861	0	0	0	0.074041	0	0	0	0	0.024197	0.020054	0	0	0	0	0	0	0	0	0	0	0	0	0	0	0	0
MAG831	DLS-XJ1_BDME192003888-1a_bin.9.strict	DLS-XJ1	Single-sample assemblies	DLS-XJ1_bin.9.strict	d__Bacteria	p__Spirochaetota	c__Spirochaetia	o__Treponematales	f__Treponemataceae	g__Treponema_F	s__Treponema_F sp017629095	83.13	2.782	69.22	371	2028323	500	5467.2	30865	8856	43.87	2528	26371	0	0	0	0.074802	0	0	0	0	0.078121	0.038957	0	0	0	0	0.043449	0	0	0	0	0	0	0	0	0	0	0
MAG944	DLS-XJ8_BDME192003895-1a_bin.29.strict	DLS-XJ8	Single-sample assemblies	DLS-XJ8_bin.29.strict	d__Bacteria	p__Spirochaetota	c__Spirochaetia	o__Treponematales	f__Treponemataceae	g__Treponema_F	s__Treponema_F sp017629095	95.03	3.441	77.825	195	2374636	502	12177.6	88595	29025	43.35	9167	30315	0	0	0	0.091795	0	0	0	0	0.093588	0.079032	0.01796	0	0	0	0.010055	0	0	0	0.009217	0	0	0	0.049105	0	0	0
MAG3424	MG-SD2_BDME192004017-1a_bin.7.orig	MG-SD2	Single-sample assemblies	MG-SD2_bin.7.orig	d__Bacteria	p__Spirochaetota	c__Spirochaetia	o__Treponematales	f__Treponemataceae	g__Treponema_F	s__Treponema_F sp017623685	86.11	3.37	69.26	352	1807350	1501	5134.5	26795	6825	34.13	2305	17276	0.381696	0.099622	0.114127	0.0176945	0	0	0	0	0.610124	0.038764	0.192883	0.168826	0	0.031131	0.62328	0.031923	0	0	0	0	0	0.007547	0.02866	0.716729	0.709005	0
MAG2143	HS-JM4_BDME192004074-1a_bin.10.strict	HS-JM4	Single-sample assemblies	HS-JM4_bin.10.strict	d__Bacteria	p__Spirochaetota	c__Spirochaetia	o__Treponematales	f__Treponemataceae	g__Treponema_F	s__Treponema_F sp017622135	69.09	0	69.09	491	1860469	504	3789.1	27038	4976	54.17	2085	24746	0	0	0	0	0	0	0	0	0	0	1e-06	0	0	0	0	3.6857	0	0	0	0	0	0	0	0	0	0
MAG979	DLS-XJ9_BDME192003896-1a_bin.9.strict	DLS-XJ9	Single-sample assemblies	DLS-XJ9_bin.9.strict	d__Bacteria	p__Spirochaetota	c__Spirochaetia	o__Treponematales	f__Treponemataceae	g__Treponema_F	s__Treponema_F sp017622135	58.18	0	58.18	468	1488346	508	3180.2	19018	3670	53.97	1836	19958	0	0	0	0	0	0	0	0	0	4.17837	0	0.288151	0	0	0	0	0	0	0	0	0	0	0	0	0	0
MAG929	DLS-XJ8_BDME192003895-1a_bin.12.strict	DLS-XJ8	Single-sample assemblies	DLS-XJ8_bin.12.strict	d__Bacteria	p__Spirochaetota	c__Spirochaetia	o__Treponematales	f__Treponemataceae	g__Treponema_F	s__Treponema_F sp017622135	59.17	0	59.17	490	1745692	506	3562.6	13697	4581	53.9	1942	23546	0	0	0	0	0	0	0	0	0	0.425457	0	0	0	0	0	0	0	0	0	0	0	0	0	0	0	0
MAG5233	WS-XJ6_BDME192003828-1a_bin.5.permissive	WS-XJ6	Single-sample assemblies	WS-XJ6_bin.5.permissive	d__Bacteria	p__Spirochaetota	c__Spirochaetia	o__Treponematales	f__Treponemataceae	g__Treponema_F	s__Treponema_F sp017622135	60.49	0.165	59.665	548	2016018	501	3678.9	31467	5557	53.85	2069	26910	0	0	0	0	0	0	0	0	0	0	0	0	0	0	0	0	0	0	0	0	0	0	0	0	0	0
MAG5747	YG-SC4_BDME192003911-1a_bin.16.orig	YG-SC4	Single-sample assemblies	YG-SC4_bin.16.orig	d__Bacteria	p__Spirochaetota	c__Spirochaetia	o__Treponematales	f__Treponemataceae	g__Treponema_F	s__Treponema_F sp017622135	81.9	0.233	80.735	521	2088200	1500	4008.1	28225	4638	53.51	2149	28080	0	0	0	0	0	0	0	0	0	0	0	0	0	0	0	0	0	0	0	0	0	0	0	0	0	0
MAG2111	HS-JM11_BDME192004080-1a_bin.11.orig	HS-JM11	Single-sample assemblies	HS-JM11_bin.11.orig	d__Bacteria	p__Spirochaetota	c__Spirochaetia	o__Treponematales	f__Treponemataceae	g__Treponema_F	s__Treponema_F sp017622135	50.84	0.582	47.93	473	1258224	1503	2660.1	9267	2715	54.64	1731	17056	0	0	0	0	0	0	0	0	0	0	0	0	0	0	0	0	0	0	0	0	0	0	0	0	0	0
MAG572	CG-QH4_BDME192004124-1a_bin.9.orig	CG-QH4	Single-sample assemblies	CG-QH4_bin.9.orig	d__Bacteria	p__Spirochaetota	c__Spirochaetia	o__Treponematales	f__Treponemataceae	g__Treponema_F	s__Treponema_F sp017622135	96.97	0.699	93.475	138	2534232	1600	18364	78700	29727	53.1	9615	33585	0.019041	0	0	0.012587	0	0	0	0	0	0.040105	0.03714	0	0	0	0.028612	0	0	0	0	0	0	0	0.010151	0	0.007678	0
MAG5342	XG-XJ1_BDME192004041-2a_bin.7.orig	XG-XJ1	Single-sample assemblies	XG-XJ1_bin.7.orig	d__Bacteria	p__Spirochaetota	c__Spirochaetia	o__Treponematales	f__Treponemataceae	g__Treponema_F	s__Treponema_F sp017622135	97.2	0.757	93.415	103	2451728	1528	23803.2	99221	39796	53.19	11956	32285	0	0	0.028521	0.007555	0.003018	22.4363	0	0	0	0	0.174113	0	0.037183	0	0.008024	0.056613	0	0.058123	0	0.010894	0	0	0.025094	0	0	0
MAG2930	HS-XJ5_BDME192003882-1a_bin.34.strict	HS-XJ5	Single-sample assemblies	HS-XJ5_bin.34.strict	d__Bacteria	p__Spirochaetota	c__Spirochaetia	o__Treponematales	f__Treponemataceae	g__Treponema_F	s__Treponema_F sp017622135	78.22	0.774	74.35	460	2013689	504	4377.6	20496	5847	53.85	2254	27130	0	0	0	0.117003	0	0	0	0	0	0	0	0	0	0	0	0	0	0	0	0	0	0	0	0	0	0
MAG1071	DS-JL3_BDME192003870-1a_bin.20.orig	DS-JL3	Single-sample assemblies	DS-JL3_bin.20.orig	d__Bacteria	p__Spirochaetota	c__Spirochaetia	o__Treponematales	f__Treponemataceae	g__Treponema_F	s__Treponema_F sp017622135	88.72	1.126	83.09	415	2366517	1504	5702.5	26597	7463	53.23	2760	31619	0	0	0	0	0	0	0	0	0	0	0	0	0	0	0	0	0	0	0	0	0	0	0	0	0	0
MAG5127	WS-XJ1_BDME192003823-1a_bin.13.strict	WS-XJ1	Single-sample assemblies	WS-XJ1_bin.13.strict	d__Bacteria	p__Spirochaetota	c__Spirochaetia	o__Treponematales	f__Treponemataceae	g__Treponema_F	s__Treponema_F sp017622135	89.61	1.259	83.315	365	2353864	502	6448.9	56529	11892	53.65	3366	31239	0	0	0	0	0	0	0	0	0	0	0.611644	0	0.003909	0	0	0.033094	0	0.024697	0	0.188543	0	0	0	0	0	0
MAG1221	DS-JL9_BDME192003876-1a_bin.15.orig	DS-JL9	Single-sample assemblies	DS-JL9_bin.15.orig	d__Bacteria	p__Spirochaetota	c__Spirochaetia	o__Treponematales	f__Treponemataceae	g__Treponema_F	s__Treponema_F sp017622135	97.9	1.307	91.365	95	2632724	1573	27712.9	159238	50822	52.83	12530	34750	0	0	0	0	0	0	0	0	0	0	0.015566	0	0	0	0	0	0	0	0	0	0	0	0	0	0	0
MAG3657	MS-JL6_BDME192003925-1a_bin.10.strict	MS-JL6	Single-sample assemblies	MS-JL6_bin.10.strict	d__Bacteria	p__Spirochaetota	c__Spirochaetia	o__Treponematales	f__Treponemataceae	g__Treponema_F	s__Treponema_F sp017622135	94.67	1.379	87.775	220	2475606	500	11252.8	88435	30684	53.31	8005	32612	0	0	0	0	0	0	0	0	0	0	0.189791	0	0.041728	0	0	0.959737	0	0.033225	0	0	0	0	0.015673	0	0	0
MAG4525	WG-HB11_BDME192004090-1a_bin.9.strict	WG-HB11	Single-sample assemblies	WG-HB11_bin.9.strict	d__Bacteria	p__Spirochaetota	c__Spirochaetia	o__Treponematales	f__Treponemataceae	g__Treponema_F	s__Treponema_F sp017622135	91.37	1.442	84.16	279	2420904	502	8677.1	58463	18469	53.6	4393	32254	0	0	0	0	0	0	0	0	0	0.027888	0.007708	0	0	0	0.0246605	0	0	0	0	0	0	0	0	0	0	0
MAG1206	DS-JL8_BDME192003875-1a_bin.25.orig	DS-JL8	Single-sample assemblies	DS-JL8_bin.25.orig	d__Bacteria	p__Spirochaetota	c__Spirochaetia	o__Treponematales	f__Treponemataceae	g__Treponema_F	s__Treponema_F sp017622135	51.53	1.476	44.15	473	1332068	1500	2816.2	9427	2980	54.18	1753	17960	0	0	0	0	0	0	0	0	0	0	0	0	0	0	0	0	0	0	0	0	0	0	0	0	0	0
MAG1681	HS-GZ4_BDME192004094-1a_bin.24.strict	HS-GZ4	Single-sample assemblies	HS-GZ4_bin.24.strict	d__Bacteria	p__Spirochaetota	c__Spirochaetia	o__Treponematales	f__Treponemataceae	g__Treponema_F	s__Treponema_F sp017622135	90.23	1.573	82.365	356	2467771	501	6931.9	44534	11903	53.33	3238	32903	0	0	0	0	0	0	0	0	0	0	0	0	0	0	0	0	0	0	0	0	0	0	0	0	0	4.29548
MAG486	BG-SC9_BDME192004119-1a_bin.6.orig	BG-SC9	Single-sample assemblies	BG-SC9_bin.6.orig	d__Bacteria	p__Spirochaetota	c__Spirochaetia	o__Treponematales	f__Treponemataceae	g__Treponema_F	s__Treponema_F sp017622135	78.73	1.573	70.865	549	2043179	1501	3721.6	14878	4297	53.7	2118	27592	0	0	0	0	0	0	0	0	0	0	0	0	0	0	0	0	0	0	0	0	0	0	0	0	0	0
MAG4232	TS-SX5_BDME192003842-1a_bin.19.strict	TS-SX5	Single-sample assemblies	TS-SX5_bin.19.strict	d__Bacteria	p__Spirochaetota	c__Spirochaetia	o__Treponematales	f__Treponemataceae	g__Treponema_F	s__Treponema_F sp017622135	73.13	1.617	65.045	518	1912020	500	3691.2	20799	5247	53.44	1893	25776	0	0	0	0	0	0	0	0	0	0	0	0	0	0	0	0	0	0	0	0	0	0	0	0	0	0
MAG339	BG-SC10_BDME192004120-1a_bin.13.strict	BG-SC10	Single-sample assemblies	BG-SC10_bin.13.strict	d__Bacteria	p__Spirochaetota	c__Spirochaetia	o__Treponematales	f__Treponemataceae	g__Treponema_F	s__Treponema_F sp017622135	81.67	1.675	73.295	453	2276173	500	5024.7	29878	7454	53.38	2552	30480	0	0	0	0	0	0	0	0	0	0	0	0	0	0	0	0	0	0	0	0	0	0	0	0	0	0
MAG5524	XG-XJ7_BDME192004047-1a_bin.14.strict	XG-XJ7	Single-sample assemblies	XG-XJ7_bin.14.strict	d__Bacteria	p__Spirochaetota	c__Spirochaetia	o__Treponematales	f__Treponemataceae	g__Treponema_F	s__Treponema_F sp017622135	82.71	1.748	73.97	434	2072063	502	4774.3	38152	6878	54.06	2465	27547	0	0	0	0	0	0	0	0	0	0	0	0	0	0	0	0	0	0	0	0	0	0	0	0	0	0
MAG1296	GG-SD3_BDME192004153-1a_bin.2.orig	GG-SD3	Single-sample assemblies	GG-SD3_bin.2.orig	d__Bacteria	p__Spirochaetota	c__Spirochaetia	o__Treponematales	f__Treponemataceae	g__Treponema_F	s__Treponema_F sp017622135	68.49	1.748	59.75	521	1753600	1503	3365.8	13547	3717	53.96	1939	23606	0	0	0	0	0	0	0	0	0	0	0	0	0	0	0	0	0	0	0	0	0	0	0	0	0	0
MAG497	CG-QH11_BDME192004129-1a_bin.18.strict	CG-QH11	Single-sample assemblies	CG-QH11_bin.18.strict	d__Bacteria	p__Spirochaetota	c__Spirochaetia	o__Treponematales	f__Treponemataceae	g__Treponema_F	s__Treponema_F sp017622135	67.22	1.748	58.48	534	1733385	504	3246	17565	3669	54.07	1912	23416	0	0	0	0	0	0	0	0	0	0	0	0	0	0	0	0	0	0	0	0	0	0	0	0	0	0
MAG876	DLS-XJ4_BDME192003891-1a_bin.17.orig	DLS-XJ4	Single-sample assemblies	DLS-XJ4_bin.17.orig	d__Bacteria	p__Spirochaetota	c__Spirochaetia	o__Treponematales	f__Treponemataceae	g__Treponema_F	s__Treponema_F sp017622135	88.05	1.981	78.145	371	2492850	1514	6719.3	38371	8721	53.16	3330	33191	0	0	0	0	0	0	0	0	0	0	0	0	0	0	0.2097	0	0	0	0	0	0	0	0	0	0	0
MAG2127	HS-JM1_BDME192004071-1a_bin.8.orig	HS-JM1	Single-sample assemblies	HS-JM1_bin.8.orig	d__Bacteria	p__Spirochaetota	c__Spirochaetia	o__Treponematales	f__Treponemataceae	g__Treponema_F	s__Treponema_F sp017622135	76.06	2.141	65.355	552	2049186	1501	3712.3	20009	4232	54.06	2027	27592	0	0	0	0	0	0	0	0	0	0	0	0	0	0	0	0	0	0	0	0	0	0	0	0	0	0
MAG127	BEG-SC12_BDME192003907-1a_bin.26.strict	BEG-SC12	Single-sample assemblies	BEG-SC12_bin.26.strict	d__Bacteria	p__Spirochaetota	c__Spirochaetia	o__Treponematales	f__Treponemataceae	g__Treponema_F	s__Treponema_F sp017622135	90.97	2.141	80.265	262	2372298	501	9054.6	74218	18367	53.54	5639	31498	0	0	0	0	0	0	0	0	0	0	0	0	0	0	0	0	0	0	0	0	0	0	0	0	0	0
MAG813	DLS-XJ10_BDME192003897-1a_bin.26.orig	DLS-XJ10	Single-sample assemblies	DLS-XJ10_bin.26.orig	d__Bacteria	p__Spirochaetota	c__Spirochaetia	o__Treponematales	f__Treponemataceae	g__Treponema_F	s__Treponema_F sp017622135	64.57	2.272	53.21	519	1664805	1504	3207.7	16046	3414	54.24	1875	22330	0	0	0	0	0	0	0	0	0	0	0	0	0	0	0	0	0	0	0	0	0	0	0	0	0	0
MAG1104	DS-JL4_BDME192003871-1a_bin.34.permissive	DS-JL4	Single-sample assemblies	DS-JL4_bin.34.permissive	d__Bacteria	p__Spirochaetota	c__Spirochaetia	o__Treponematales	f__Treponemataceae	g__Treponema_F	s__Treponema_F sp017622135	57.93	2.314	46.36	480	1818022	502	3787.5	21963	5003	53.94	2130	24417	0	0	0	0	0	0	0	0	0	0	0	0	0	0	0	0	0	0	0	0	0	0	0	0	0	0
MAG4469	WG-GZ9_BDME192004109-1a_bin.12.strict	WG-GZ9	Single-sample assemblies	WG-GZ9_bin.12.strict	d__Bacteria	p__Spirochaetota	c__Spirochaetia	o__Treponematales	f__Treponemataceae	g__Treponema_F	s__Treponema_F sp017622135	96.38	2.428	84.24	305	2565564	501	8411.7	51761	16543	53.24	4717	34145	0	0	0	0	0	0	0	0	0	0	0	0	0	0	0	0	8.67801	0	0	0	0	0	0	0	0	0
MAG1306	GG-SD4_BDME192004154-1a_bin.3.strict	GG-SD4	Single-sample assemblies	GG-SD4_bin.3.strict	d__Bacteria	p__Spirochaetota	c__Spirochaetia	o__Treponematales	f__Treponemataceae	g__Treponema_F	s__Treponema_F sp017622135	80.36	2.447	68.125	515	2176280	500	4225.8	23481	5988	53.61	2148	29205	0	0	0	0	0	0	0	0	0	0	0	0	0	0	0	0	0	0	0	0	0	0	0	0	0	0
MAG2553	HS-QH4_BDME192003953-1a_bin.6.strict	HS-QH4	Single-sample assemblies	HS-QH4_bin.6.strict	d__Bacteria	p__Spirochaetota	c__Spirochaetia	o__Treponematales	f__Treponemataceae	g__Treponema_F	s__Treponema_F sp017622135	87.2	2.462	74.89	479	2405343	501	5021.6	31595	9220	53.65	2506	32258	0	0	0	0	0	0	0	0	0	0	0	0	0.414025	0	0	0	0	0	0	0	0	0	0	0	0	0
MAG2191	HS-JM7_BDME192004077-1a_bin.10.strict	HS-JM7	Single-sample assemblies	HS-JM7_bin.10.strict	d__Bacteria	p__Spirochaetota	c__Spirochaetia	o__Treponematales	f__Treponemataceae	g__Treponema_F	s__Treponema_F sp017622135	82.61	2.486	70.18	469	2047553	502	4365.8	19609	5996	53.91	2288	27407	0	0	0	0	0	0	0	0	0	0	0	0	0	0	0	0	0	0	0	0	0	0	0	0	0	0
MAG1548	HS-GS8_BDME192003947-1a_bin.10.strict	HS-GS8	Single-sample assemblies	HS-GS8_bin.10.strict	d__Bacteria	p__Spirochaetota	c__Spirochaetia	o__Treponematales	f__Treponemataceae	g__Treponema_F	s__Treponema_F sp017622135	79.72	2.622	66.61	364	2079192	505	5712.1	39916	10631	54.17	3136	27794	0	0	0	0	0	0	0	0	0	0	0	0	0.012507	0	0	0	0	0	0	0	0	0	0	0	0	0
MAG5046	WS-QH2_BDME192004132-2a_bin.6.orig	WS-QH2	Single-sample assemblies	WS-QH2_bin.6.orig	d__Bacteria	p__Spirochaetota	c__Spirochaetia	o__Treponematales	f__Treponemataceae	g__Treponema_F	s__Treponema_F sp017622135	52.72	2.727	39.085	538	1527664	1500	2839.5	11993	2943	54.35	1777	20620	0	0	0	0	0	0	0	0	0	0	0	0	0	0	0	0	0	0	0	0	0	0	0	0	0	0
MAG611	CG-QH7_BDME192004127-1a_bin.5.strict	CG-QH7	Single-sample assemblies	CG-QH7_bin.5.strict	d__Bacteria	p__Spirochaetota	c__Spirochaetia	o__Treponematales	f__Treponemataceae	g__Treponema_F	s__Treponema_F sp017622135	78.07	2.855	63.795	457	2007420	504	4392.6	26526	6574	53.94	2214	26747	0	0	0	0	0	0	0	0	0	0	0	0	0	0	0	0	0	0	0	0	0	0	0	0	0	0
MAG896	DLS-XJ5_BDME192003892-1a_bin.6.strict	DLS-XJ5	Single-sample assemblies	DLS-XJ5_bin.6.strict	d__Bacteria	p__Spirochaetota	c__Spirochaetia	o__Treponematales	f__Treponemataceae	g__Treponema_F	s__Treponema_F sp017622135	74.32	2.913	59.755	520	1791810	500	3445.8	21281	4315	53.63	1894	24231	0	0	0	0	0	0	0	0	0	0.085246	0	0	0	0	0	0	0	0	0	0	0	0	0	0	0	0
MAG987	DS-JL10_BDME192003877-1a_bin.22.orig	DS-JL10	Single-sample assemblies	DS-JL10_bin.22.orig	d__Bacteria	p__Spirochaetota	c__Spirochaetia	o__Treponematales	f__Treponemataceae	g__Treponema_F	s__Treponema_F sp017622135	95.25	3.185	79.325	130	2351689	1767	18089.9	69401	26572	53.6	8716	30940	0	0	0.018936	0	0	0	0	0	0	0	0.195622	0	0.032454	0	0	0.076831	0	0.03413	0	0	0	0	0.024589	0	0	0
MAG3344	KS-XJ8_BDME192003855-1a_bin.24.orig	KS-XJ8	Single-sample assemblies	KS-XJ8_bin.24.orig	d__Bacteria	p__Spirochaetota	c__Spirochaetia	o__Treponematales	f__Treponemataceae	g__Treponema_F	s__Treponema_F sp017622135	96.62	3.277	80.235	168	2434617	1737	14491.8	63607	20433	53.37	6935	32354	0.014398	0	0	0.013708	0	0	0	0	0	0.027495	0.050276	0	0	0	0.025648	0	0	0	0	0	0	0	0.005785	0	0	0
MAG1668	HS-GZ3_BDME192004093-1a_bin.45.strict	HS-GZ3	Single-sample assemblies	HS-GZ3_bin.45.strict	d__Bacteria	p__Spirochaetota	c__Spirochaetia	o__Treponematales	f__Treponemataceae	g__Treponema_F	s__Treponema_F sp017622135	95.26	3.296	78.78	338	2567026	502	7594.8	56914	12544	53.32	3790	34203	0	0	0	0	0	0	0	0	0	0	0	0	0	0	0	0	0	0	0	0	0	0	0	0	0	0.080836
MAG2037	HS-JL5_BDME192003934-1a_bin.36.strict	HS-JL5	Single-sample assemblies	HS-JL5_bin.36.strict	d__Bacteria	p__Spirochaetota	c__Spirochaetia	o__Treponematales	f__Treponemataceae	g__Treponema_F	s__Treponema_F sp017622135	93.21	3.321	76.605	239	2583244	500	10808.6	69042	22350	53.35	6895	34407	0	0	0	0	0	0	0	0	0	0	0	0	0	0	0.129595	0	0	0	0	0.015967	0	0	0	0.288478	0	0
MAG4223	TS-SX4_BDME192003841-1a_bin.6.orig	TS-SX4	Single-sample assemblies	TS-SX4_bin.6.orig	d__Bacteria	p__Spirochaetota	c__Spirochaetia	o__Treponematales	f__Treponemataceae	g__Treponema_F	s__Treponema_F sp017622135	74.9	3.422	57.79	505	1797137	1512	3558.7	15070	4080	53.89	1924	24121	0	0	0	0	0	0	0	0	0	0	0	0	0	0	0	0	0	0	0	0	0	0	0	0	0	0
MAG2174	HS-JM5_BDME192004075-1a_bin.5.orig	HS-JM5	Single-sample assemblies	HS-JM5_bin.5.orig	d__Bacteria	p__Spirochaetota	c__Spirochaetia	o__Treponematales	f__Treponemataceae	g__Treponema_F	s__Treponema_F sp017622135	87.27	3.54	69.57	548	2248982	1502	4104	24053	5084	53.72	2115	30192	0	0	0	0	0	0	0	0	0	0	0	0	0	0	0	1.65438	0	0	0	0	0	0	0	0	0	0
MAG5683	YG-SC1_BDME192003908-1a_bin.17.orig	YG-SC1	Single-sample assemblies	YG-SC1_bin.17.orig	d__Bacteria	p__Spirochaetota	c__Spirochaetia	o__Treponematales	f__Treponemataceae	g__Treponema_F	s__Treponema_F sp017622135	62.72	3.636	44.54	517	1615400	1501	3124.6	10926	3297	54.05	1880	21911	0	0	0	0	0	0	0	0	0	0	0	0	0	0	0	0	0	0	0	0	0	0	0	0	0	0
MAG2899	HS-XJ2_BDME192003879-1a_bin.3.strict	HS-XJ2	Single-sample assemblies	HS-XJ2_bin.3.strict	d__Bacteria	p__Spirochaetota	c__Spirochaetia	o__Treponematales	f__Treponemataceae	g__Treponema_F	s__Treponema_F sp017622135	90.88	3.721	72.275	344	2660788	500	7734.8	56080	16042	52.91	3543	35631	0	0	0	0.042519	0	0	0	0	0	0	0	0	0	0	0	0	0	0	0	0	0	0	0	0	0	0
MAG1569	HS-GS9_BDME192003948-1a_bin.2.strict	HS-GS9	Single-sample assemblies	HS-GS9_bin.2.strict	d__Bacteria	p__Spirochaetota	c__Spirochaetia	o__Treponematales	f__Treponemataceae	g__Treponema_F	s__Treponema_F sp017622135	83.84	3.889	64.395	423	2428723	501	5741.7	46547	11130	53.59	2783	32583	0	0	0	0.023828	0	0	0	0	0	0	9.19289	0	0.025621	0	0	0	0	0	0	0	0	0	0	0	0	0
MAG1402	HS-AH4_BDME192003796-1a_bin.11.strict	HS-AH4	Single-sample assemblies	HS-AH4_bin.11.strict	d__Bacteria	p__Spirochaetota	c__Spirochaetia	o__Treponematales	f__Treponemataceae	g__Treponema_F	s__Treponema_F sp017622135	73.61	4.589	50.665	553	2012818	502	3639.8	20055	4816	53.42	1914	27103	0	0	0	0	0	0	0	0	0	0	0	0	0	0	0	0	0	0	0	0	0	0	0	0	0	0
MAG859	DLS-XJ3_BDME192003890-1a_bin.13.orig	DLS-XJ3	Single-sample assemblies	DLS-XJ3_bin.13.orig	d__Bacteria	p__Spirochaetota	c__Spirochaetia	o__Treponematales	f__Treponemataceae	g__Treponema_F	s__Treponema_F sp017622135	79.99	4.875	55.615	594	2007059	1503	3378.9	18481	3781	54.09	1907	27044	0	0	0	0	0	0	0	0	0	0.390597	0	0	0	0	4.56138	0	0	0	0	0	0	0	0	0	0	0
MAG3293	KS-XJ6_BDME192003853-1a_bin.10.orig	KS-XJ6	Single-sample assemblies	KS-XJ6_bin.10.orig	d__Bacteria	p__Spirochaetota	c__Spirochaetia	o__Treponematales	f__Treponemataceae	g__Treponema_D	s__Treponema_D sp902803735	92.74	4.064	72.42	221	3241496	1595	14667.4	77179	21989	41.68	6785	40766	0	0	0	0	0	0.035915	0	0	0	0	0	0	0	0	0	0	0	0	0	0.207066	0.021316	0	0	0	0	0
MAG2041	HS-JL5_BDME192003934-1a_bin.4.orig	HS-JL5	Single-sample assemblies	HS-JL5_bin.4.orig	d__Bacteria	p__Spirochaetota	c__Spirochaetia	o__Treponematales	f__Treponemataceae	g__Treponema_D	s__Treponema_D sp902803415	55.93	1.398	48.94	538	1467538	1509	2727.8	11593	2765	55.05	1769	20083	0	0	0	0	0	0	0	0	0	0	0	0	0	0	0	0	0	0	0	0	0	0	0	0	0	0
MAG4915	WS-JL7_BDME192003864-1a_bin.29.orig	WS-JL7	Single-sample assemblies	WS-JL7_bin.29.orig	d__Bacteria	p__Spirochaetota	c__Spirochaetia	o__Treponematales	f__Treponemataceae	g__Treponema_D	s__Treponema_D sp900767955	97.9	0.749	94.155	74	2373363	1559	32072.5	211468	62235	31.68	15930	23211	0.076632	0.074397	0.046443	0.016114	0	0	0	0.011596	0.209439	0.022262	0.060967	0.003375	0.325073	0.007131	0.061996	0.175613	0.008632	0.093949	0	0.008227	0	0.076047	0.079586	0.044007	0.176666	0
MAG4612	WG-HB4_BDME192004084-1a_bin.9.orig	WG-HB4	Single-sample assemblies	WG-HB4_bin.9.orig	d__Bacteria	p__Spirochaetota	c__Spirochaetia	o__Treponematales	f__Treponemataceae	g__Treponema_D	s__Treponema_D sp900767955	97.9	0.932	93.24	91	2574432	509	28290.5	181071	98085	32.5	25182	25609	0.006634	0.01625	0	0	0	0	0	0	0.026676	0	0	0.003031	0	0	0.012105	0.036431	0.005901	0	0	0	0	0.068704	0.028082	0	0.032672	0
MAG3515	MG-SD7_BDME192004022-1a_bin.9.orig	MG-SD7	Single-sample assemblies	MG-SD7_bin.9.orig	d__Bacteria	p__Spirochaetota	c__Spirochaetia	o__Treponematales	f__Treponemataceae	g__Treponema_D	s__Treponema_D sp900767955	93.35	0.955	88.575	151	2320208	1639	15365.6	61758	28700	31.17	7410	22366	0.060559	0.051437	0.061114	0	0	0	0	0	0.119369	0.010031	0.061389	0	0.196695	0	0.038513	0.161991	0.006739	0.075103	0	0	0	0.067797	0.057458	0.022908	0.118288	0
MAG1266	GG-SD1_BDME192004151-1a_bin.15.orig	GG-SD1	Single-sample assemblies	GG-SD1_bin.15.orig	d__Bacteria	p__Spirochaetota	c__Spirochaetia	o__Treponematales	f__Treponemataceae	g__Treponema_D	s__Treponema_D sp900767955	97.9	0.961	93.095	94	2575819	1650	27402.3	160389	49194	31.52	13927	25011	0	5.76826	0	0	0	0	0	0	0.00182	0	0	0	0.035503	17.6417	0	0	0	0	0	0	0	0	0	0	0.07406	0
MAG4456	WG-GZ8_BDME192004108-1a_bin.19.orig	WG-GZ8	Single-sample assemblies	WG-GZ8_bin.19.orig	d__Bacteria	p__Spirochaetota	c__Spirochaetia	o__Treponematales	f__Treponemataceae	g__Treponema_D	s__Treponema_D sp900767955	97.2	1.19	91.25	187	2539351	1533	13579.4	67982	22535	31.48	6350	24605	0	0	0	0	0	0	0	0	0	0	0	0	0	0	0	0	0	0	0	0	0	0	0	0	0	0
MAG3412	MG-SD2_BDME192004017-1a_bin.1.orig	MG-SD2	Single-sample assemblies	MG-SD2_bin.1.orig	d__Bacteria	p__Spirochaetota	c__Spirochaetia	o__Treponematales	f__Treponemataceae	g__Treponema_D	s__Treponema_D sp900767955	97.9	1.728	89.26	127	2435050	1560	19173.6	101231	33938	31.51	8797	23718	0.006002	0	5e-05	0	0	0	0	0	0.028324	0	0.015031	0	0	0	0.010615	0.041999	0	0.006662	0	0	0	0.010049	0.020366	0	0.041534	0
MAG2841	HS-SX6_BDME192004031-1a_bin.11.orig	HS-SX6	Single-sample assemblies	HS-SX6_bin.11.orig	d__Bacteria	p__Spirochaetota	c__Spirochaetia	o__Treponematales	f__Treponemataceae	g__Treponema_D	s__Treponema_D sp900767955	60.9	1.818	51.81	90	1349027	1515	14989.2	62163	23811	31.74	6909	13120	0.051078	0.028874	0.050113	0	0	0	0	0	0.186152	0	0.053337	0	0.288675	0	0.052984	0.145538	0.005328	0.072065	0	0	0	0.031669	0.0380105	0.030897	14.5791	0
MAG1067	DS-JL3_BDME192003870-1a_bin.16.orig	DS-JL3	Single-sample assemblies	DS-JL3_bin.16.orig	d__Bacteria	p__Spirochaetota	c__Spirochaetia	o__Treponematales	f__Treponemataceae	g__Treponema_D	s__Treponema_D sp900767955	96.06	1.981	86.155	105	2427046	1501	23114.7	228449	56543	31.7	11238	23835	0.059845	0.060131	0.045241	0.010789	0	0	0	0.007361	0.167143	0.010549	0.06301	0.001663	0.342646	0.002208	0.04114	0.105238	0.006725	0.090568	0	0.003296	0	0.042634	0.068243	0.026095	0.221436	0
MAG4072	STHS-SD5_BDME192003978-1a_bin.17.orig	STHS-SD5	Single-sample assemblies	STHS-SD5_bin.17.orig	d__Bacteria	p__Spirochaetota	c__Spirochaetia	o__Treponematales	f__Treponemataceae	g__Treponema_D	s__Treponema_D sp900767955	87.59	2.541	74.885	329	2530677	1503	7692	55057	12881	31.52	3479	24765	0.006193	0.045116	0.04314	0	0	0	0	0	0.090195	0	0.015694	0	0.15501	0	0.019702	0.105892	0	0.064417	0	0	0	0.054801	0.04426	0.014075	0.120235	0
MAG969	DLS-XJ9_BDME192003896-1a_bin.23.orig	DLS-XJ9	Single-sample assemblies	DLS-XJ9_bin.23.orig	d__Bacteria	p__Spirochaetota	c__Spirochaetia	o__Treponematales	f__Treponemataceae	g__Treponema_D	s__Treponema_D sp900767955	97.2	2.716	83.62	180	2683883	503	14910.5	103040	45247	31.89	7712	26360	0.030037	0.022565	0.021222	0	0	0	0	0	0.095295	48.7351	0.027886	0.272392	0.163317	0	0.114342	0.048179	0	0.035517	0	0	0	0.009917	0.036653	0.016346	0.055849	0
MAG869	DLS-XJ3_BDME192003890-1a_bin.3.orig	DLS-XJ3	Single-sample assemblies	DLS-XJ3_bin.3.orig	d__Bacteria	p__Spirochaetota	c__Spirochaetia	o__Treponematales	f__Treponemataceae	g__Treponema_D	s__Treponema_D sp900767955	94.36	2.797	80.375	178	2490281	1530	13990.3	69844	29393	31.56	6057	24263	0.044215	0	0	0	0	0	0	0	0.045919	0	0.006801	0.138869	0.127436	0	15.7016	0.040952	0	0.040484	0	0	0	0	0.017764	0.003795	0.027945	0
MAG1823	HS-HB3_BDME192004143-1a_bin.10.orig	HS-HB3	Single-sample assemblies	HS-HB3_bin.10.orig	d__Bacteria	p__Spirochaetota	c__Spirochaetia	o__Treponematales	f__Treponemataceae	g__Treponema_D	s__Treponema_D sp900767955	94.86	3.03	79.71	156	2419405	1522	15509	79567	27858	31.66	7895	23633	0.059688	0.046171	0.033349	0.009444	0	0	0	0	0.163575	0.015623	0.047494	0	0.243135	0	0.060639	0.094113	0	0.087412	0	0	0	0.042624	0.139476	0.022566	0.153473	0
MAG4055	STHS-SD4_BDME192003977-1a_bin.15.orig	STHS-SD4	Single-sample assemblies	STHS-SD4_bin.15.orig	d__Bacteria	p__Spirochaetota	c__Spirochaetia	o__Treponematales	f__Treponemataceae	g__Treponema_D	s__Treponema_D sp900767955	95.8	3.933	76.135	128	2430031	1553	18984.6	123614	34242	31.7	9632	23852	0.060351	0.071461	0.0494045	0.007593	0	0	0	0	0.212876	0.001013	0.0705	0	0.202524	0	0.044222	0.138486	0.003063	0.054431	0	0	0	0.085288	0.069317	0.023087	0.160881	0
MAG233	BEG-SC5_BDME192003900-1a_bin.7.strict	BEG-SC5	Single-sample assemblies	BEG-SC5_bin.7.strict	d__Bacteria	p__Spirochaetota	c__Spirochaetia	o__Treponematales	f__Treponemataceae	g__Treponema_D	s__Treponema_D sp017962965	84.81	4.059	64.515	341	2444498	511	7168.6	42824	13095	37.73	3261	27499	0	0	0	0	0	0	0	0	0	0	0	0	0	0	0	0	0	0	0	0.132386	0	0	0	0	0	0
MAG2394	HS-JS8_BDME192003810-1a_bin.17.orig	HS-JS8	Single-sample assemblies	HS-JS8_bin.17.orig	d__Bacteria	p__Spirochaetota	c__Spirochaetia	o__Treponematales	f__Treponemataceae	g__Treponema_D	s__Treponema_D sp017934745	58.56	0	58.56	589	1830909	1500	3108.5	15029	3315	51.82	1798	22204	0.337627	0	0	0	0	0.340221	0	0	0.229618	0	0	0	0	0.078783	0	0	0.138231	0.28437	0	0	0.255687	0	0	0	0	0
MAG3948	SCG-XJ9_BDME192003821-1a_bin.17.orig	SCG-XJ9	Single-sample assemblies	SCG-XJ9_bin.17.orig	d__Bacteria	p__Spirochaetota	c__Spirochaetia	o__Treponematales	f__Treponemataceae	g__Treponema_D	s__Treponema_D sp017934745	68.27	1.048	63.03	604	2068545	1505	3424.7	30392	3819	52.29	1887	24806	0.168261	0	0	0	0	0.065262	0	0	0.122369	0	0	0	0	0	0	0	0.08418	0.144331	0	0	0.117761	0	0	0	0	0
MAG4740	WS-JL10_BDME192003867-1a_bin.29.strict	WS-JL10	Single-sample assemblies	WS-JL10_bin.29.strict	d__Bacteria	p__Spirochaetota	c__Spirochaetia	o__Treponematales	f__Treponemataceae	g__Treponema_D	s__Treponema_D sp017622055	65.45	0	65.45	410	1443615	502	3521	25969	5984	32.4	2029	15328	0	0.044103	0	0	0	0	0	0	0.114594	0	0	0.044305	0	0	0	0	0	0	0	0.207638	0	0	0.035579	0	0.055111	0
MAG251	BEG-SC6_BDME192003901-1a_bin.6.orig	BEG-SC6	Single-sample assemblies	BEG-SC6_bin.6.orig	d__Bacteria	p__Spirochaetota	c__Spirochaetia	o__Treponematales	f__Treponemataceae	g__Treponema_D	s__Treponema_D sp017622055	72.72	0	72.72	422	1820436	1513	4313.8	24900	5008	32.03	2318	18978	0	0	0	0	0	0	0	0	0.105592	0	0	0	0	0	0	0	0	0	0	0.117671	0	0	0	0	0.060435	0
MAG3953	SCG-XJ9_BDME192003821-1a_bin.24.strict	SCG-XJ9	Single-sample assemblies	SCG-XJ9_bin.24.strict	d__Bacteria	p__Spirochaetota	c__Spirochaetia	o__Treponematales	f__Treponemataceae	g__Treponema_D	s__Treponema_D sp017622055	97.55	0.649	94.305	181	3013444	501	16648.9	195323	79005	31.87	18644	30838	0.065318	0.15672	0.062397	0	0	0.003461	3.59191	0.112723	0.40678	0.049297	0.042629	0.066262	0.006551	0.029865	0.031121	0.024489	0.064329	0	0.045007	0.323495	0	0.083416	0.082548	0.00761	0.138298	0.021374
MAG736	CG-XJ5_BDME192004055-1a_bin.22.orig	CG-XJ5	Single-sample assemblies	CG-XJ5_bin.22.orig	d__Bacteria	p__Spirochaetota	c__Spirochaetia	o__Treponematales	f__Treponemataceae	g__Treponema_D	s__Treponema_D sp017622055	93.89	1.126	88.26	365	2851794	1547	7813.1	55157	11391	31.76	3527	29159	0	0.052664	0	0	0	0	0	0	0.106745	0	0	0.028563	0	0	0	0	0	0	0	0.109155	0	0.039541	0.043979	0	0.040274	0
MAG2323	HS-JS4_BDME192003806-1a_bin.24.strict	HS-JS4	Single-sample assemblies	HS-JS4_bin.24.strict	d__Bacteria	p__Spirochaetota	c__Spirochaetia	o__Treponematales	f__Treponemataceae	g__Treponema_D	s__Treponema_D sp017622055	96.5	1.219	90.405	209	2967657	500	14199.3	114428	36153	31.87	10258	30410	0.035663	0.178033	0.099943	0	0	0	0.031616	0.020586	0.575376	0.044452	0.040625	0.056228	0	0.027894	0.02868	0.025915	0.0433755	0	0	0.277122	0	0.10715	0.103995	0.005376	0.302608	0
MAG366	BG-SC2_BDME192004112-1a_bin.14.strict	BG-SC2	Single-sample assemblies	BG-SC2_bin.14.strict	d__Bacteria	p__Spirochaetota	c__Spirochaetia	o__Treponematales	f__Treponemataceae	g__Treponema_D	s__Treponema_D sp017622055	57.83	1.332	51.17	411	1427014	500	3472.1	35030	4994	32.51	1926	15278	0	0.070869	0	0	0	0	0	0	0.127685	0	0	0.026987	0	0	0	0	0	0	0	0.14301	0	0.234443	0	0	0.016606	0
MAG4148	STHS-SD9_BDME192003962-1a_bin.41.orig	STHS-SD9	Single-sample assemblies	STHS-SD9_bin.41.orig	d__Bacteria	p__Spirochaetota	c__Spirochaetia	o__Treponematales	f__Treponemataceae	g__Treponema_D	s__Treponema_D sp017622055	84.91	1.398	77.92	141	2136386	1520	15151.7	67449	22863	31.57	7955	21768	0.017974	0.101989	0.022789	0	0	0	0	0	0.18789	0.154289	0.250898	0.119018	0	0	0.102561	0.029594	0	0	0	0.152611	0	0.023697	0.04256	0	0.427268	0
MAG1042	DS-JL2_BDME192003869-1a_bin.27.orig	DS-JL2	Single-sample assemblies	DS-JL2_bin.27.orig	d__Bacteria	p__Spirochaetota	c__Spirochaetia	o__Treponematales	f__Treponemataceae	g__Treponema_D	s__Treponema_D sp017622055	93.98	1.398	86.99	167	2917944	1521	17472.7	91868	28888	31.84	8184	29832	0.024629	0.172781	0.04535	0	0	0	0	0.01652	0.677273	0.079471	0.079718	0.060385	0.007664	0.017124	0.024317	0.018977	0.09577	0	0	0.26138	0	0.046254	0.140638	0.005908	0.156591	0.035205
MAG4027	STHS-SD3_BDME192003976-1a_bin.12.orig	STHS-SD3	Single-sample assemblies	STHS-SD3_bin.12.orig	d__Bacteria	p__Spirochaetota	c__Spirochaetia	o__Treponematales	f__Treponemataceae	g__Treponema_D	s__Treponema_D sp017622055	85.7	1.476	78.32	411	2388014	1512	5810.3	33510	8007	31.88	2653	24638	0	0.00018	0	0	0	0	0	0	0.199501	0.043932	0.05656	0.055858	0	0	0	0	0	0	0	0.068529	0	0	0	0	0.082579	0
MAG638	CG-XJ10_BDME192004060-1a_bin.10.orig	CG-XJ10	Single-sample assemblies	CG-XJ10_bin.10.orig	d__Bacteria	p__Spirochaetota	c__Spirochaetia	o__Treponematales	f__Treponemataceae	g__Treponema_D	s__Treponema_D sp017622055	63.65	1.538	55.96	259	2204448	1551	8511.4	45036	13269	32.26	3784	23037	15.7966	0.088962	0.032368	0	0	0	0.044807	0.04866	0.147538	0.018758	0.002304	0.067378	0	0.012762	0.018956	0	0.018674	0	0	0.260904	0	0.057464	0.085062	0	0.0996175	0
MAG1099	DS-JL4_BDME192003871-1a_bin.27.orig	DS-JL4	Single-sample assemblies	DS-JL4_bin.27.orig	d__Bacteria	p__Spirochaetota	c__Spirochaetia	o__Treponematales	f__Treponemataceae	g__Treponema_D	s__Treponema_D sp017622055	98.6	1.748	89.86	123	2968616	1878	24135.1	114617	45501	31.92	12208	30412	0.031224	0.178568	0.037186	0	0	0	0.010332	0.014994	0.733894	0.040494	0.107181	0.082338	0.054531	0.028959	0.048155	0.020936	0.081892	0	0.00958	0.252982	0	0.049674	0.134409	0.00631	0.190744	0.023358
MAG411	BG-SC5_BDME192004115-1a_bin.20.strict	BG-SC5	Single-sample assemblies	BG-SC5_bin.20.strict	d__Bacteria	p__Spirochaetota	c__Spirochaetia	o__Treponematales	f__Treponemataceae	g__Treponema_D	s__Treponema_D sp017622055	74.61	1.748	65.87	417	2776306	501	6657.8	82688	13566	31.75	3541	28293	0.003519	0.099222	0.040494	0	0	0	0	0	0.303302	0.023741	0.026962	0.042709	0	0	0.017619	0.023301	0.014538	0	0	0.349666	0	0.167445	0.087539	0	0.155969	0
MAG3592	MS-JL2_BDME192003921-1a_bin.20.orig	MS-JL2	Single-sample assemblies	MS-JL2_bin.20.orig	d__Bacteria	p__Spirochaetota	c__Spirochaetia	o__Treponematales	f__Treponemataceae	g__Treponema_D	s__Treponema_D sp017622055	75.96	1.818	66.87	579	2459977	1500	4248.7	20287	5088	31.62	2091	25416	0	0.057044	0	0	0	0	0	0	0.256746	0	0	0.005856	0	0	0	0	0	0	0	0.140641	0	0	0.055055	0	0.129086	0
MAG331	BEG-SC9_BDME192003904-1a_bin.39.orig	BEG-SC9	Single-sample assemblies	BEG-SC9_bin.39.orig	d__Bacteria	p__Spirochaetota	c__Spirochaetia	o__Treponematales	f__Treponemataceae	g__Treponema_D	s__Treponema_D sp017622055	77.02	1.818	67.93	344	2456906	1524	7142.2	49386	9736	31.93	3470	25456	0	0.036002	0	0	0	0	0	0	0.170938	0	0	0	0	0	0	0	0	0	0	0.0972785	0	0.047935	0.029519	0	0.039137	0
MAG2830	HS-SX5_BDME192004030-1a_bin.14.strict	HS-SX5	Single-sample assemblies	HS-SX5_bin.14.strict	d__Bacteria	p__Spirochaetota	c__Spirochaetia	o__Treponematales	f__Treponemataceae	g__Treponema_D	s__Treponema_D sp017622055	85.22	1.908	75.68	470	2348357	502	4996.5	44471	9068	31.98	2358	24477	0	0.032084	0	0	0	0	0	0	0.159766	0.015435	0	0.060999	0	0	0.027273	0	0	0	0	0.105148	0	0	0.040155	0.014171	1.15917	0
MAG5767	YG-SC5_BDME192003912-1a_bin.27.orig	YG-SC5	Single-sample assemblies	YG-SC5_bin.27.orig	d__Bacteria	p__Spirochaetota	c__Spirochaetia	o__Treponematales	f__Treponemataceae	g__Treponema_D	s__Treponema_D sp017622055	91.08	2.097	80.595	177	2863340	1530	16177.1	82298	25357	31.72	7867	29266	0.019854	0.039212	0.027966	0	0	0	0	0	0.114492	0	0	0	0	0	0	0	0	0	0	0.064542	0	0.043052	0.03431	0	0.031445	0
MAG2895	HS-XJ1_BDME192003878-1a_bin.6.strict	HS-XJ1	Single-sample assemblies	HS-XJ1_bin.6.strict	d__Bacteria	p__Spirochaetota	c__Spirochaetia	o__Treponematales	f__Treponemataceae	g__Treponema_D	s__Treponema_D sp017622055	66.47	2.424	54.35	539	1614843	500	2996	19769	3973	33.2	1772	17497	0	0	0	0	0	0	0	0	0.199048	0	0	0.045272	0	0	0	0	0	0	0	0.152194	0	0	0	0	0.222222	0
MAG1276	GG-SD1_BDME192004151-1a_bin.7.strict	GG-SD1	Single-sample assemblies	GG-SD1_bin.7.strict	d__Bacteria	p__Spirochaetota	c__Spirochaetia	o__Treponematales	f__Treponemataceae	g__Treponema_D	s__Treponema_D sp017622055	81.94	2.491	69.485	293	2413019	501	8235.6	47895	14876	31.74	4911	24822	0.030342	0.130342	0.033125	0	0	0	0.012827	0	0.378378	0.029115	0.017572	0.035469	0	0.013927	0.017708	0	0	0	0	0.202929	0	0.089393	0.058237	0	0.096688	0
MAG1845	HS-HB6_BDME192004146-1a_bin.10.orig	HS-HB6	Single-sample assemblies	HS-HB6_bin.10.orig	d__Bacteria	p__Spirochaetota	c__Spirochaetia	o__Treponematales	f__Treponemataceae	g__Treponema_D	s__Treponema_D sp017622055	86.87	2.525	74.245	266	2537912	1507	9541	59815	13835	31.59	4296	26037	0	0.050887	0.000549	0	0	0	0	0	0.179516	0.144622	0.022905	0.105771	0	0	0.097433	0.02086	0	0	0	0.112533	0	0	0.167037	0	0.201436	0
MAG1290	GG-SD2_BDME192004152-1a_bin.5.strict	GG-SD2	Single-sample assemblies	GG-SD2_bin.5.strict	d__Bacteria	p__Spirochaetota	c__Spirochaetia	o__Treponematales	f__Treponemataceae	g__Treponema_D	s__Treponema_D sp017622055	90.19	2.564	77.37	315	2846980	501	9038	97788	22062	31.64	4462	28883	0.043228	0.13744	0.088229	0	0	0	0.018945	0.016443	0.387856	0.0281785	0.030754	0.062882	0	19.9532	0.033115	0.016223	0.026202	0	0	0.184845	0	0.112977	0.07132	0	0.168167	0
MAG447	BG-SC7_BDME192004117-1a_bin.26.strict	BG-SC7	Single-sample assemblies	BG-SC7_bin.26.strict	d__Bacteria	p__Spirochaetota	c__Spirochaetia	o__Treponematales	f__Treponemataceae	g__Treponema_D	s__Treponema_D sp017622055	84.85	2.797	70.865	362	2390785	500	6604.4	41082	13545	31.71	3298	24345	0	0.117199	0.021693	0	0	0	0	0	0.316258	0.023105	0.019202	0.043323	0	0	0.00301	0	0	0	0	0.158028	0	0.169963	0.045105	0	0.136131	0
MAG187	BEG-SC3_BDME192003899-1a_bin.13.strict	BEG-SC3	Single-sample assemblies	BEG-SC3_bin.13.strict	d__Bacteria	p__Spirochaetota	c__Spirochaetia	o__Treponematales	f__Treponemataceae	g__Treponema_D	s__Treponema_D sp017622055	94.74	3.074	79.37	294	2970447	501	10103.6	96048	29364	31.94	6844	30494	0.026334	0.092291	0.024877	0	0	0	0.015625	0.008747	0.260379	0.01281	0.024449	0.033474	0	0	0.005891	0.005665	0.014392	0	0	0.164212	0	0.083143	0.0713635	0	0.129014	0.006299
MAG2390	HS-JS8_BDME192003810-1a_bin.13.orig	HS-JS8	Single-sample assemblies	HS-JS8_bin.13.orig	d__Bacteria	p__Spirochaetota	c__Spirochaetia	o__Treponematales	f__Treponemataceae	g__Treponema_D	s__Treponema_D sp017622055	52.78	3.277	36.395	368	1425818	1500	3874.5	34036	4537	33.67	2113	15721	0	0	0	0	0	0	0	0	0.365994	0	0	0	0	0	0	0	0	0	0	0.099843	0	0	0	0	0.082295	0
MAG4785	WS-JL2_BDME192003859-1a_bin.25.strict	WS-JL2	Single-sample assemblies	WS-JL2_bin.25.strict	d__Bacteria	p__Spirochaetota	c__Spirochaetia	o__Treponematales	f__Treponemataceae	g__Treponema_D	s__Treponema_D sp017622055	87.36	3.357	70.575	482	2969372	500	6160.5	38690	13910	31.83	2783	30550	0	0.115107	0.050833	0	0	0	0	0	0.207621	0.017121	0.030037	0.036643	0	0	0.016489	0.015134	0	0	0	0.318455	0	0.029929	0.072422	0	0.158449	0
MAG2269	HS-JS1_BDME192003803-1a_bin.42.orig	HS-JS1	Single-sample assemblies	HS-JS1_bin.42.orig	d__Bacteria	p__Spirochaetota	c__Spirochaetia	o__Treponematales	f__Treponemataceae	g__Treponema_D	s__Treponema_D sp017622055	91.6	3.54	73.9	221	2826170	1511	12788.1	63414	19328	32.01	6185	29231	0	0.043987	0.008	0	0	0	0	0	0.285146	0.018872	0.037117	0.017442	0	0	0	0	0.0123335	0	0	0.172943	0	0.00981	0.058291	0	0.087412	0
MAG4053	STHS-SD4_BDME192003977-1a_bin.12.strict	STHS-SD4	Single-sample assemblies	STHS-SD4_bin.12.strict	d__Bacteria	p__Spirochaetota	c__Spirochaetia	o__Treponematales	f__Treponemataceae	g__Treponema_D	s__Treponema_D sp017622055	55.98	3.546	38.25	457	1445632	500	3163.3	25774	4995	32.86	1723	15549	0	0.071313	0	0	0	0	0	0	0.357165	0	0	0.035176	0	0	0	0	0	0	0	0.23808	0	0	0.065185	0	0.095958	0
MAG356	BG-SC1_BDME192004111-1a_bin.12.strict	BG-SC1	Single-sample assemblies	BG-SC1_bin.12.strict	d__Bacteria	p__Spirochaetota	c__Spirochaetia	o__Treponematales	f__Treponemataceae	g__Treponema_D	s__Treponema_D sp017622055	50.9	3.636	32.72	350	1303151	500	3723.3	22704	5627	33.02	2080	13775	0	0.096895	0	0	0	0	0	0	0.117741	0	0	0.00611	0	0	0	0	0	0	0	0	0	0.270863	0	0	0.09522	0
MAG3880	SCG-XJ6_BDME192003818-1a_bin.23.orig	SCG-XJ6	Single-sample assemblies	SCG-XJ6_bin.23.orig	d__Bacteria	p__Spirochaetota	c__Spirochaetia	o__Treponematales	f__Treponemataceae	g__Treponema_D	s__Treponema_D sp017622055	94.45	3.889	75.005	357	2994614	1512	8388.3	45702	12564	31.65	3720	30581	0	0.064984	0.042602	0	0	0	0.024791	0.04316	0.239679	0	0.022706	0.034624	0	0	0	0.009202	0	0	0	0.180068	0	0.037035	0.03404	0	0.056662	0
MAG3069	HS-ZJ5_BDME192004065-1a_bin.3.orig	HS-ZJ5	Single-sample assemblies	HS-ZJ5_bin.3.orig	d__Bacteria	p__Spirochaetota	c__Spirochaetia	o__Treponematales	f__Treponemataceae	g__Treponema_D	s__Treponema_D sp017622055	57.61	4	37.61	398	1536702	1503	3861.1	46824	4273	33.41	1973	16439	0	0	0	0	0	0	0	0	0.233882	0	0	0	0	0	0	0	0	0	0	0.146678	0	0	0	0	0.096	0
MAG2803	HS-SX2_BDME192004027-1a_bin.9.strict	HS-SX2	Single-sample assemblies	HS-SX2_bin.9.strict	d__Bacteria	p__Spirochaetota	c__Spirochaetia	o__Treponematales	f__Treponemataceae	g__Treponema_D	s__Treponema_D sp017622055	85.96	4.443	63.745	449	2559926	500	5701.4	49048	10560	31.67	2921	26315	0	0.064316	0	0.086781	0	0	0	0	0.114849	0.045899	0.0542465	0.046241	0	0	0.023452	0	0	0	0	0.109939	0	0	0.035679	0.032529	1.81939	0
MAG4021	STHS-SD2_BDME192003975-1a_bin.6.strict	STHS-SD2	Single-sample assemblies	STHS-SD2_bin.6.strict	d__Bacteria	p__Spirochaetota	c__Spirochaetia	o__Treponematales	f__Treponemataceae	g__Treponema_D	s__Treponema_D sp017622055	93.34	4.572	70.48	308	2887880	500	9376.2	98548	19282	31.9	5600	29558	0.024015	0.07768	0.078505	0	0	0	0	0	0.386075	0.040937	0.041658	0.057868	0	0.010297	0.02673	0.026533	0.02088	0	0	0.260775	0	0.057209	0.110695	0.004849	0.431947	0
MAG3907	SCG-XJ7_BDME192003819-1a_bin.20.orig	SCG-XJ7	Single-sample assemblies	SCG-XJ7_bin.20.orig	d__Bacteria	p__Spirochaetota	c__Spirochaetia	o__Treponematales	f__Treponemataceae	g__Treponema_D	s__Treponema_D sp017521105	52.72	0	52.72	439	1086034	1504	2473.9	12027	2463	33.73	1677	12226	0	0	0	0	0	0	0	0	0	0	0	0	0	0	0	0	0	0	0	0.060827	0	0	0	0	0	0
MAG1383	HS-AH2_BDME192003794-1a_bin.20.orig	HS-AH2	Single-sample assemblies	HS-AH2_bin.20.orig	d__Bacteria	p__Spirochaetota	c__Spirochaetia	o__Treponematales	f__Treponemataceae	g__Treponema_D	s__Treponema_D sp017521105	53.03	0	53.03	272	879947	1504	3235.1	10258	3515	33.48	1887	9682	0	0	0	0	0	0	0	0	0	0	0	0	0	0	0	0	0	0	0	0.32059	0	0	0.118582	0	0	0
MAG3234	KS-XJ3_BDME192003850-1a_bin.33.strict	KS-XJ3	Single-sample assemblies	KS-XJ3_bin.33.strict	d__Bacteria	p__Spirochaetota	c__Spirochaetia	o__Treponematales	f__Treponemataceae	g__Treponema_D	s__Treponema_D sp017521105	66.13	0.349	64.385	347	1592797	500	4590.2	37465	6289	32.73	2482	16916	0	0.077632	0	0	0	0	0	0	0	0.052778	0.031927	0.050601	0	0	0	0.050223	0	0	0	2.47952	0	0	0.048202	0	0.008949	0
MAG5463	XG-XJ5_BDME192004045-1a_bin.30.orig	XG-XJ5	Single-sample assemblies	XG-XJ5_bin.30.orig	d__Bacteria	p__Spirochaetota	c__Spirochaetia	o__Treponematales	f__Treponemataceae	g__Treponema_D	s__Treponema_D sp017521105	97.62	1.092	92.16	166	2722431	1533	16400.2	78267	25673	31.99	7994	28235	0.0317895	0.095338	0.035651	0.010887	0	0	0.066686	0.025906	0.072418	0.06072	0.085407	0.07604	0	0.100952	0.029303	0.073605	0	0.053643	0	0.790336	0.083681	0.02534	0.079485	0.017624	0.054242	0
MAG4493	WG-HB10_BDME192004089-1a_bin.27.orig	WG-HB10	Single-sample assemblies	WG-HB10_bin.27.orig	d__Bacteria	p__Spirochaetota	c__Spirochaetia	o__Treponematales	f__Treponemataceae	g__Treponema_D	s__Treponema_D sp017521105	88.5	1.398	81.51	317	2348221	1504	7407.6	46679	10575	31.96	3464	24191	0	0.119675	0	0	0	0	0	0	0.039905	0.018122	0.073143	0.043906	0	0.052126	0.022097	0.053826	0	0	0	0.318024	0	0.013277	0.0752	0.011284	0.05433	0
MAG278	BEG-SC7_BDME192003902-1a_bin.6.orig	BEG-SC7	Single-sample assemblies	BEG-SC7_bin.6.orig	d__Bacteria	p__Spirochaetota	c__Spirochaetia	o__Treponematales	f__Treponemataceae	g__Treponema_D	s__Treponema_D sp017521105	64.5	1.451	57.245	456	1442975	1504	3164.4	16043	3556	33.33	1858	15720	0	0	0	0	0	0	0	0	0	0	0	0	0	0	0	0	0	0	0	0.058359	0	0	0	0	0	0
MAG5069	WS-QH6_BDME192004135-1a_bin.13.orig	WS-QH6	Single-sample assemblies	WS-QH6_bin.13.orig	d__Bacteria	p__Spirochaetota	c__Spirochaetia	o__Treponematales	f__Treponemataceae	g__Treponema_D	s__Treponema_D sp017521105	50.67	1.603	42.655	464	939445	502	2024.7	46492	2717	34.04	928	10404	0	0	0	0	0	0	0	0	0	0	0	0.071376	0	0	0	0	0	0	0	0.383486	0	0	0	0	0	0
MAG4253	TS-SX8_BDME192003845-1a_bin.10.strict	TS-SX8	Single-sample assemblies	TS-SX8_bin.10.strict	d__Bacteria	p__Spirochaetota	c__Spirochaetia	o__Treponematales	f__Treponemataceae	g__Treponema_D	s__Treponema_D sp017521105	67.07	1.807	58.035	477	1569677	503	3290.7	22791	4654	32.2	1847	16363	0	0.076928	0	0	0	0	0	0	0.049679	0	0.055287	0.075312	0	0.117988	0	0.058821	0	0	0	0.607023	0	0	0.090907	0	0.071497	0
MAG4193	TS-SX2_BDME192003839-1a_bin.26.orig	TS-SX2	Single-sample assemblies	TS-SX2_bin.26.orig	d__Bacteria	p__Spirochaetota	c__Spirochaetia	o__Treponematales	f__Treponemataceae	g__Treponema_D	s__Treponema_D sp017521105	50.9	1.818	41.81	486	1227545	1502	2525.8	8958	2595	32.05	1669	12828	0	0	0	0	0	0	0	0	0	0	0	0	0	0	0	0	0	0	0	0.257014	0	0	0	0	0	0
MAG1534	HS-GS6_BDME192003945-1a_bin.9.strict	HS-GS6	Single-sample assemblies	HS-GS6_bin.9.strict	d__Bacteria	p__Spirochaetota	c__Spirochaetia	o__Treponematales	f__Treponemataceae	g__Treponema_D	s__Treponema_D sp017521105	60.69	1.818	51.6	699	1657931	500	2371.9	28881	2840	32	1338	17827	0	0	0	0	0	0	0	0	0.15929	0	0.355097	0	0	0	0	0	0	0	0	0.184101	0	0	0	0	0	0
MAG2056	HS-JL6_BDME192003935-1a_bin.6.orig	HS-JL6	Single-sample assemblies	HS-JL6_bin.6.orig	d__Bacteria	p__Spirochaetota	c__Spirochaetia	o__Treponematales	f__Treponemataceae	g__Treponema_D	s__Treponema_D sp017521105	78.19	2.287	66.755	465	2003718	1516	4309.1	68896	5015	33.2	2200	21708	0	0	0	0	0.417841	0	0	0	0	0	0	0	0	0	0	0	0	0	0	0.202707	0	0	0	0	0	0
MAG3361	KS-XJ8_BDME192003855-1a_bin.9.orig	KS-XJ8	Single-sample assemblies	KS-XJ8_bin.9.orig	d__Bacteria	p__Spirochaetota	c__Spirochaetia	o__Treponematales	f__Treponemataceae	g__Treponema_D	s__Treponema_D sp017521105	50.94	2.389	38.995	453	1399020	1500	3088.3	16062	3393	31.95	1812	14621	0	0	0	0	0	0	0	0	0	0	0	0	0	0	0	0	0	0	0	1.28194	0	0	0	0	0	0
MAG2990	HS-ZJ1_BDME192004061-1a_bin.10.strict	HS-ZJ1	Single-sample assemblies	HS-ZJ1_bin.10.strict	d__Bacteria	p__Spirochaetota	c__Spirochaetia	o__Treponematales	f__Treponemataceae	g__Treponema_D	s__Treponema_D sp017521105	68.58	2.402	56.57	526	1825124	500	3469.8	24165	5770	32.2	1962	19125	0	0	0	0	0	0	0	0	0.146819	0	0.228565	0	0	0	0	0	0	0	0	0.244744	0	0	0.0349285	0.070588	0.097396	0
MAG1477	HS-GS2_BDME192003941-1a_bin.15.strict	HS-GS2	Single-sample assemblies	HS-GS2_bin.15.strict	d__Bacteria	p__Spirochaetota	c__Spirochaetia	o__Treponematales	f__Treponemataceae	g__Treponema_D	s__Treponema_D sp017521105	75.8	2.405	63.775	632	2194515	501	3472.3	28865	5505	32.17	1822	22781	0	0.130488	0	0	0	0	0	0	0.210898	0	0.629623	0.05928	0	0.079062	0	0.044108	0	0	0	0.402759	0	0	0.094324	0.066068	0.150842	0
MAG3871	SCG-XJ5_BDME192003817-1a_bin.7.orig	SCG-XJ5	Single-sample assemblies	SCG-XJ5_bin.7.orig	d__Bacteria	p__Spirochaetota	c__Spirochaetia	o__Treponematales	f__Treponemataceae	g__Treponema_D	s__Treponema_D sp017521105	90.73	2.645	77.505	256	2322560	1511	9072.5	47337	13700	31.92	4538	23803	0.027825	0.061715	0	0	0	0	0	0	0.029047	0.021944	0.019277	0.03514	0	0.02802	0.021248	0.065979	0	0	0	0.438207	0	0	0.053636	0	0.038283	0
MAG2535	HS-QH4_BDME192003953-1a_bin.12.orig	HS-QH4	Single-sample assemblies	HS-QH4_bin.12.orig	d__Bacteria	p__Spirochaetota	c__Spirochaetia	o__Treponematales	f__Treponemataceae	g__Treponema_D	s__Treponema_D sp017521105	72.89	3.046	57.66	537	1733684	1500	3228.5	13724	3443	32.4	1886	18244	0	0.076764	0	0	0	0	0	0	0	0	0.150138	0	0	0	0	0	0	0	0	0.528138	0	0	0.08255	0	0.058988	0
MAG1562	HS-GS9_BDME192003948-1a_bin.1.strict	HS-GS9	Single-sample assemblies	HS-GS9_bin.1.strict	d__Bacteria	p__Spirochaetota	c__Spirochaetia	o__Treponematales	f__Treponemataceae	g__Treponema_D	s__Treponema_D sp017521105	78.33	3.161	62.525	680	2028643	500	2983.3	19995	4222	31.93	1671	21026	0	0.045604	0	0	0	0	0	0	0.509306	0	3.76238	0.033377	0	0	0	0	0	0	0	0.410764	0	0	0.027462	0.217182	0.14252	0
MAG2746	HS-SD9_BDME192003972-1a_bin.15.strict	HS-SD9	Single-sample assemblies	HS-SD9_bin.15.strict	d__Bacteria	p__Spirochaetota	c__Spirochaetia	o__Treponematales	f__Treponemataceae	g__Treponema_D	s__Treponema_D sp017521105	72.57	3.399	55.575	527	1645123	502	3121.7	18950	4924	32.63	1670	17328	0	0.0666855	0	0	0	0	0	0	0	0	0.042	0.0748805	0	0	0	0.098557	0	0	0	0.50295	0	0	0.134791	0	0	0
MAG587	CG-QH6_BDME192004126-1a_bin.11.orig	CG-QH6	Single-sample assemblies	CG-QH6_bin.11.orig	d__Bacteria	p__Spirochaetota	c__Spirochaetia	o__Treponematales	f__Treponemataceae	g__Treponema_D	s__Treponema_D sp017521105	61.21	3.636	43.03	486	2194098	1505	4514.6	43835	5766	31.5	2226	22365	0	0.025056	0	0	0	0	0	0	0	0	0	0.00627	0	0	0	0.027066	0	0	0	0.103317	0	0	0.021946	0	0.003778	0
MAG89	BEG-SC10_BDME192003905-1a_bin.28.strict	BEG-SC10	Single-sample assemblies	BEG-SC10_bin.28.strict	d__Bacteria	p__Spirochaetota	c__Spirochaetia	o__Treponematales	f__Treponemataceae	g__Treponema_D	s__Treponema_D sp017521105	56.72	4.848	32.48	422	1417780	503	3359.7	21430	5077	32.59	1903	15112	0	0	0	0	0	0	0	0	0.05326	0	0	0	0	0.041474	0	0	0	0	0	0.293861	0	0.42164	0	0	0	0
MAG172	BEG-SC1_BDME192003898-1a_bin.52.strict	BEG-SC1	Single-sample assemblies	BEG-SC1_bin.52.strict	d__Bacteria	p__Spirochaetota	c__Spirochaetia	o__Treponematales	f__Treponemataceae	g__Treponema_D	s__Treponema_D sp017421145	96.82	1.296	90.34	87	2980625	500	34260.1	232289	109258	44.44	22770	39536	0.003252	0.002757	0.003924	0.003367	0.008223	0.206659	0	0.004485	0	0.009371	0.001869	0.003163	0.005131	0.00251	0.0027	0.001824	0.004458	0.001716	0.004661	0.005469	0.005848	0.004174	0.004706	0.001783	0.004371	0.003465
MAG2108	HS-JM10_BDME192004079-1a_bin.6.orig	HS-JM10	Single-sample assemblies	HS-JM10_bin.6.orig	d__Bacteria	p__Spirochaetota	c__Spirochaetia	o__Treponematales	f__Treponemataceae	g__Treponema_D	s__Treponema_D sp017390125	98.52	0.043	98.305	32	2240787	1674	70024.6	437513	127407	42.73	34811	28909	0	0	0	0	0	0	0	0	0	0	0	0	0	0	0	0	0	0	0	0	0	0	0	0	0	0
MAG1810	HS-HB1_BDME192004141-1a_bin.6.orig	HS-HB1	Single-sample assemblies	HS-HB1_bin.6.orig	d__Bacteria	p__Spirochaetota	c__Spirochaetia	o__Treponematales	f__Treponemataceae	g__Treponema_D	s__Treponema_D sp017381365	95.88	0.664	92.56	166	2851676	1664	17178.8	111360	30546	36.88	7361	33592	0	0	0	0	0	0	0	0	0	0	0	0	0	0	0	0	0	0	0	0	0	0	0	0	0	0
MAG2478	HS-QH12_BDME192003959-1a_bin.32.orig	HS-QH12	Single-sample assemblies	HS-QH12_bin.32.orig	d__Bacteria	p__Spirochaetota	c__Spirochaetia	o__Treponematales	f__Treponemataceae	g__Treponema_D	s__Treponema_D sp016294035	95.47	0	95.47	46	2111314	1638	45898.1	213784	74790	39.86	28935	28044	0	0	0	0	0	0	0	0	0	0	0	0	0.039714	0	0	0	0	0	0	0	0	0	0	0	0	0
MAG3316	KS-XJ7_BDME192003854-1a_bin.15.orig	KS-XJ7	Single-sample assemblies	KS-XJ7_bin.15.orig	d__Bacteria	p__Spirochaetota	c__Spirochaetia	o__Treponematales	f__Treponemataceae	g__Treponema_D	s__Treponema_D sp002373205	91.6	0	91.6	260	3332273	1611	12816.4	75042	21001	44.64	6310	45079	0	0	0	0	0	0	0	0	0	0	0	0	0	0	0	0	0	0	0	0	0.032435	0	0	0	0	0
MAG2426	HS-JS9_BDME192003811-1a_bin.27.orig	HS-JS9	Single-sample assemblies	HS-JS9_bin.27.orig	d__Bacteria	p__Spirochaetota	c__Spirochaetia	o__Treponematales	f__Treponemataceae	g__Treponema_D	s__Treponema_D sp002373205	97.9	0.024	97.78	140	3739771	1758	26712.7	250630	40312	44.3	14463	50418	0	0	0	0	0	0	0	0	0	0	0	0	0	0	0	0	0	0.033717	0	0.009595	0.071103	0	0	0	0	0
MAG5178	WS-XJ3_BDME192003825-1a_bin.8.orig	WS-XJ3	Single-sample assemblies	WS-XJ3_bin.8.orig	d__Bacteria	p__Spirochaetota	c__Spirochaetia	o__Treponematales	f__Treponemataceae	g__Treponema_D	s__Treponema_D sp002373205	60.49	0.174	59.62	593	1801162	1502	3037.4	23397	3298	45.63	1808	24895	0	0	0	0	0	0	0	0	0	0	0	0	0	0	0	0	0	0	0	0	0	0	0	0	0	0
MAG5214	WS-XJ5_BDME192003827-1a_bin.22.orig	WS-XJ5	Single-sample assemblies	WS-XJ5_bin.22.orig	d__Bacteria	p__Spirochaetota	c__Spirochaetia	o__Treponematales	f__Treponemataceae	g__Treponema_D	s__Treponema_D sp002373205	71.25	0.374	69.38	681	2442800	1501	3587.1	20100	3865	45.18	1995	33480	0	0	0	0	0	0	0	0	0	0	0	0	0	0	0	0	0	0.0389355	0	0	0	0	0	0	0	0
MAG5455	XG-XJ5_BDME192004045-1a_bin.22.orig	XG-XJ5	Single-sample assemblies	XG-XJ5_bin.22.orig	d__Bacteria	p__Spirochaetota	c__Spirochaetia	o__Treponematales	f__Treponemataceae	g__Treponema_D	s__Treponema_D sp002373205	76.96	0.699	73.465	708	2692373	1501	3802.8	19474	4313	45.11	2060	36663	0	0	0	0	0	0	0	0	0	0	0	0	0	0	0	0	0	0	0	0	0	0	0	0	0	0
MAG157	BEG-SC1_BDME192003898-1a_bin.31.orig	BEG-SC1	Single-sample assemblies	BEG-SC1_bin.31.orig	d__Bacteria	p__Spirochaetota	c__Spirochaetia	o__Treponematales	f__Treponemataceae	g__Treponema_D	s__Treponema_D sp002373205	98.6	0.724	94.98	114	3620683	1851	31760.4	185471	52779	44.45	17831	48891	0	0	0	0	0	0	0	0	0	0	0	0	0	0	0	0	0	0.058808	0	0.016439	0.039199	0	0	0	0	0
MAG5146	WS-XJ1_BDME192003823-1a_bin.36.orig	WS-XJ1	Single-sample assemblies	WS-XJ1_bin.36.orig	d__Bacteria	p__Spirochaetota	c__Spirochaetia	o__Treponematales	f__Treponemataceae	g__Treponema_D	s__Treponema_D sp002373205	93.43	0.743	89.715	411	3025167	1510	7360.5	45901	9976	45.08	3434	41214	0	0	0	0	0	0	0	0	0	0	0	0	0	0	0	0	0	0	0	0.295554	0.048226	0	0	0	0	0
MAG1216	DS-JL9_BDME192003876-1a_bin.1.strict	DS-JL9	Single-sample assemblies	DS-JL9_bin.1.strict	d__Bacteria	p__Spirochaetota	c__Spirochaetia	o__Treponematales	f__Treponemataceae	g__Treponema_D	s__Treponema_D sp002373205	71.57	0.743	67.855	601	2391559	521	3979.3	19684	5045	45.04	2092	32692	0	0	0	0	0	0	0	0	0	0	0	0	0	0	0	0	0	0	0	0	0	0	0	0	0	0
MAG271	BEG-SC7_BDME192003902-1a_bin.31.strict	BEG-SC7	Single-sample assemblies	BEG-SC7_bin.31.strict	d__Bacteria	p__Spirochaetota	c__Spirochaetia	o__Treponematales	f__Treponemataceae	g__Treponema_D	s__Treponema_D sp002373205	52.12	0.882	47.71	579	1919532	500	3315.3	19592	3706	45.07	1968	26357	0	0	0	0	0	0	0	0	0	0	0	0	0	0	0	0	0	0	0	0	0	0	0	0	0	0
MAG3239	KS-XJ3_BDME192003850-1a_bin.4.orig	KS-XJ3	Single-sample assemblies	KS-XJ3_bin.4.orig	d__Bacteria	p__Spirochaetota	c__Spirochaetia	o__Treponematales	f__Treponemataceae	g__Treponema_D	s__Treponema_D sp002373205	51.07	1.048	45.83	586	1606126	1500	2740.8	9631	2828	45.13	1736	22090	0	0	0	0	0	0	0	0	0	0	0	0	0	0	0	0	0	0	0	0	0	0	0	0	0	0
MAG4621	WG-HB5_BDME192004085-1a_bin.20.orig	WG-HB5	Single-sample assemblies	WG-HB5_bin.20.orig	d__Bacteria	p__Spirochaetota	c__Spirochaetia	o__Treponematales	f__Treponemataceae	g__Treponema_D	s__Treponema_D sp002373205	97.9	1.136	92.22	261	3474112	1624	13310.8	95567	20984	44.5	5991	46905	0	0	0	0	0	0	0	0	0	0	0	0	0	0	0	0	0	0	0	0	0.054977	0	0	0	0	0
MAG2298	HS-JS3_BDME192003805-1a_bin.21.strict	HS-JS3	Single-sample assemblies	HS-JS3_bin.21.strict	d__Bacteria	p__Spirochaetota	c__Spirochaetia	o__Treponematales	f__Treponemataceae	g__Treponema_D	s__Treponema_D sp002373205	84.87	1.136	79.19	609	2770487	500	4549.2	24468	7252	45.21	2341	37715	0	0	0	0	0	0	0	0	0	0	0	0	0	0	0	0	0	0.023471	0	0	0	0	0	0	0	0
MAG3182	KS-XJ1_BDME192003848-1a_bin.20.orig	KS-XJ1	Single-sample assemblies	KS-XJ1_bin.20.orig	d__Bacteria	p__Spirochaetota	c__Spirochaetia	o__Treponematales	f__Treponemataceae	g__Treponema_D	s__Treponema_D sp002373205	83.82	1.476	76.44	519	2593421	1505	4997	25840	6047	45.42	2431	35458	0	0	0	0	0	0	0	0	0	0	0	0	0	0	0	0	0	0	0	0	0	0	0	0	0	0
MAG1192	DS-JL7_BDME192003874-1a_bin.6.orig	DS-JL7	Single-sample assemblies	DS-JL7_bin.6.orig	d__Bacteria	p__Spirochaetota	c__Spirochaetia	o__Treponematales	f__Treponemataceae	g__Treponema_D	s__Treponema_D sp002373205	95.1	2.025	84.975	313	3376729	1544	10788.3	62469	16162	44.58	5056	45755	0	0	0	0	0	0	0	0	0	0	0	0	0	0	0	0	0	0.00938	0	0	0.048925	0	0	0	0	0
MAG3279	KS-XJ5_BDME192003852-1a_bin.20.orig	KS-XJ5	Single-sample assemblies	KS-XJ5_bin.20.orig	d__Bacteria	p__Spirochaetota	c__Spirochaetia	o__Treponematales	f__Treponemataceae	g__Treponema_D	s__Treponema_D sp002373205	64.97	2.097	54.485	706	2413929	1502	3419.2	18396	3770	45.12	1930	33246	0	0	0	0	0	0	0	0	0	0	0	0	0	0	0	0	0	0	0	0	0	0	0	0	0	0
MAG285	BEG-SC8_BDME192003903-1a_bin.15.orig	BEG-SC8	Single-sample assemblies	BEG-SC8_bin.15.orig	d__Bacteria	p__Spirochaetota	c__Spirochaetia	o__Treponematales	f__Treponemataceae	g__Treponema_D	s__Treponema_D sp002373205	97.9	2.097	87.415	206	3600392	1509	17477.6	176099	27065	44.33	8188	48573	0	0	0	0	0	0	0	0	0	0	0	0	0	0	0	0	0	0.031565	0	0	0.047034	0	0	0	0	0
MAG3214	KS-XJ2_BDME192003849-1a_bin.5.strict	KS-XJ2	Single-sample assemblies	KS-XJ2_bin.5.strict	d__Bacteria	p__Spirochaetota	c__Spirochaetia	o__Treponematales	f__Treponemataceae	g__Treponema_D	s__Treponema_D sp002373205	82.53	3.321	65.925	511	2611231	505	5110	64060	8389	45.24	2575	35787	0	0	0	0	0	0	0	0	0	0	0	0	0	0	0	0	0	0	0	0	0.024205	0	0	0	0	0
MAG220	BEG-SC5_BDME192003900-1a_bin.39.orig	BEG-SC5	Single-sample assemblies	BEG-SC5_bin.39.orig	d__Bacteria	p__Spirochaetota	c__Spirochaetia	o__Treponematales	f__Treponemataceae	g__Treponema_D	s__Treponema_D sp002373205	60.9	4.242	39.69	550	2126959	1500	3867.2	31141	4508	45.63	2024	29380	0	0	0	0	0	0	0	0	0	0	0	0	0	0	0	0	0	0	0	0	0	0	0	0	0	0
MAG4776	WS-JL2_BDME192003859-1a_bin.13.orig	WS-JL2	Single-sample assemblies	WS-JL2_bin.13.orig	d__Bacteria	p__Spirochaetota	c__Spirochaetia	o__Treponematales	f__Treponemataceae	g__Treponema_D	s__Treponema_D sp002309195	81.81	0	81.81	253	2171251	1535	8582	31692	12043	38.15	4000	24853	0	0	0	0	0	0	0	0	0	0	0	0	0	0	0	0	0	0	0.076222	0	0	0	0	0	0	0
MAG267	BEG-SC7_BDME192003902-1a_bin.27.orig	BEG-SC7	Single-sample assemblies	BEG-SC7_bin.27.orig	d__Bacteria	p__Spirochaetota	c__Spirochaetia	o__Treponematales	f__Treponemataceae	g__Treponema_D	s__Treponema_D sp002309195	98.57	1.52	90.97	69	2550046	1719	36957.2	215162	83179	38.05	18994	29127	0	0	0	0	0	0	0	0	0	0	0	0	0	0	0	0	0	0	0.159951	0.005607	0	0	0	0	0	0
MAG1178	DS-JL7_BDME192003874-1a_bin.29.orig	DS-JL7	Single-sample assemblies	DS-JL7_bin.29.orig	d__Bacteria	p__Spirochaetota	c__Spirochaetia	o__Treponematales	f__Treponemataceae	g__Treponema_D	s__Treponema_D sp002309195	78.76	1.631	70.605	115	2073338	1729	18029	102721	27311	38.12	8766	23594	0	0	0	0	0	0	0	0	0	0	0	0	0	0	0	0	0	0	0.162514	0	0	0	0	0	0	0
MAG4994	WS-JL9_BDME192003866-1a_bin.25.orig	WS-JL9	Single-sample assemblies	WS-JL9_bin.25.orig	d__Bacteria	p__Spirochaetota	c__Spirochaetia	o__Treponematales	f__Treponemataceae	g__Treponema_D	s__Treponema_D sp002309195	77.41	2.097	66.925	420	1687387	1501	4017.6	18857	4474	38.22	2267	19549	0	0	0	0	0	0	0	0	0	0	0	0	0	0	0	0	0	0	0.122733	0	0	0	0	0	0	0
MAG4864	WS-JL5_BDME192003862-1a_bin.2.orig	WS-JL5	Single-sample assemblies	WS-JL5_bin.2.orig	d__Bacteria	p__Spirochaetota	c__Spirochaetia	o__Treponematales	f__Treponemataceae	g__Treponema_D	s__Treponema_D sp002309195	98.37	2.374	86.5	103	2590477	1515	25150.3	88089	41360	37.87	13697	29588	0	0	0	0	0	0	0	0	0	0	0	0	0	0	0	0	0	0	0.162481	0.005243	0	0	0	0	0	0
MAG2186	HS-JM6_BDME192004076-1a_bin.21.orig	HS-JM6	Single-sample assemblies	HS-JM6_bin.21.orig	d__Bacteria	p__Spirochaetota	c__Spirochaetia	o__Treponematales	f__Treponemataceae	g__Treponema_D	s__Treponema_D saccharophilum	99.27	0.024	99.15	107	3030387	500	28321.4	431078	95573	54.27	20695	34426	0	0	0	0	0	0	0	0	0	0.00384	0	0.014037	0.013619	0	0.02884	0.010973	0	0	0	0	0	0	0.058871	0	0	0
MAG2024	HS-JL5_BDME192003934-1a_bin.22.strict	HS-JL5	Single-sample assemblies	HS-JL5_bin.22.strict	d__Bacteria	p__Spirochaetota	c__Spirochaetia	o__Treponematales	f__Treponemataceae	g__Treponema_D	s__Treponema_D saccharophilum	98.57	0.597	95.585	88	2895118	503	32899.1	402151	212534	54.6	49419	32848	0.001567	0	0	0	0.018566	0.002025	0	0	0	0.003537	0	0.002076	0.001235	0	0.008366	0	0	0	0	0	0	0	0.02035	0	0	0
MAG960	DLS-XJ9_BDME192003896-1a_bin.11.orig	DLS-XJ9	Single-sample assemblies	DLS-XJ9_bin.11.orig	d__Bacteria	p__Spirochaetota	c__Spirochaetia	o__Treponematales	f__Treponemataceae	g__Treponema_D	s__Treponema_D saccharophilum	99.97	0.874	95.6	181	2954771	519	16324.7	107599	31414	54.77	9686	33486	0	0	0	0	0	0	0	0	0	13.9971	0	0.018454	0.023655	0	0.425342	0	0	0	0	0	0	0	0.063382	0	0	0
MAG1443	HS-AH9_BDME192003800-1a_bin.19.orig	HS-AH9	Single-sample assemblies	HS-AH9_bin.19.orig	d__Bacteria	p__Spirochaetota	c__Spirochaetia	o__Treponematales	f__Treponemataceae	g__Treponema_D	s__Treponema_D saccharophilum	99.97	0.932	95.31	137	3013345	506	21995.2	161767	65326	54.68	14121	33994	0	0	0	0	0	0	0	0	0	0.004423	0	0.010365	0.053989	0	0.02167	0	0	0	0	0	0	0.003658	0.057548	0	0	0
MAG1880	HS-HB8_BDME192004148-1a_bin.26.strict	HS-HB8	Single-sample assemblies	HS-HB8_bin.26.strict	d__Bacteria	p__Spirochaetota	c__Spirochaetia	o__Treponematales	f__Treponemataceae	g__Treponema_D	s__Treponema_D saccharophilum	99.04	2.316	87.46	199	2949392	500	14821.1	129397	72106	54.91	13924	33275	0	0	0	0	0	0	0	0	0	0	0	0.01163	0.029828	0	0.020989	0	0	0	0	0	0	0	0.060521	0	0	0
MAG2545	HS-QH4_BDME192003953-1a_bin.25.permissive	HS-QH4	Single-sample assemblies	HS-QH4_bin.25.permissive	d__Bacteria	p__Spirochaetota	c__Spirochaetia	o__Treponematales	f__Treponemataceae	g__Treponema_D	s__Treponema_D porcinum	57.27	0	57.27	421	1265390	503	3005.7	15930	3774	44.29	1839	16455	0	0	0	0	0	0	0	0	0	0	0	0	0	0	0	0	0	0	0	0	0	0	0	0	0	0
MAG5494	XG-XJ6_BDME192004046-1a_bin.15.orig	XG-XJ6	Single-sample assemblies	XG-XJ6_bin.15.orig	d__Bacteria	p__Spirochaetota	c__Spirochaetia	o__Treponematales	f__Treponemataceae	g__Treponema_D	s__Treponema_D porcinum	92.3	0.471	89.945	66	2203333	1952	33383.8	156595	46491	43.05	18006	27995	0	0	0	0	0	0	0	0	0	0	0	0	0	0	0	0	0	0	0	0	31.7566	0	0	0	0	0
MAG5477	XG-XJ5_BDME192004045-1a_bin.49.orig	XG-XJ5	Single-sample assemblies	XG-XJ5_bin.49.orig	d__Bacteria	p__Spirochaetota	c__Spirochaetia	o__Treponematales	f__Treponemataceae	g__Treponema_D	s__Treponema_D porcinum	97.9	0.699	94.405	41	2369447	2925	57791.4	223754	81151	42.84	33409	30047	0	0	0	0	0	1.32984	0	0	0	0	0	0	0	0	0	0	0	1.7e-05	0	0	0	0	0	0	0	0
MAG2163	HS-JM5_BDME192004075-1a_bin.10.strict	HS-JM5	Single-sample assemblies	HS-JM5_bin.10.strict	d__Bacteria	p__Spirochaetota	c__Spirochaetia	o__Treponematales	f__Treponemataceae	g__Treponema_D	s__Treponema_D porcinum	90.15	0.699	86.655	172	2161365	500	12566.1	104542	47457	43.68	10972	27776	0	0	0	0	0	0	0	0	0	0	0	0	0	0	0	0	0	0	0	0	0	0	0.036074	0	0	0
MAG1858	HS-HB7_BDME192004147-1a_bin.15.orig	HS-HB7	Single-sample assemblies	HS-HB7_bin.15.orig	d__Bacteria	p__Spirochaetota	c__Spirochaetia	o__Treponematales	f__Treponemataceae	g__Treponema_D	s__Treponema_D porcinum	97.9	0.699	94.405	36	2462303	4465	68397.3	250782	122044	42.54	39851	31216	0	0	0	0	0	0	0	0	0	0	0	0	0	0	0	0	0	0	0	0	0.005051	0	0.013063	0	0	0
MAG5287	XG-XJ10_BDME192004050-1a_bin.13.strict	XG-XJ10	Single-sample assemblies	XG-XJ10_bin.13.strict	d__Bacteria	p__Spirochaetota	c__Spirochaetia	o__Treponematales	f__Treponemataceae	g__Treponema_D	s__Treponema_D porcinum	93.09	1.098	87.6	97	2101961	524	21669.7	217686	52962	43.34	11429	26826	0	0	0	0	0	0	0	0	0	0	0	0	0	0	0	0	0	0	0	0	0	0	0	0	0	0
MAG2485	HS-QH1_BDME192003950-1a_bin.14.strict	HS-QH1	Single-sample assemblies	HS-QH1_bin.14.strict	d__Bacteria	p__Spirochaetota	c__Spirochaetia	o__Treponematales	f__Treponemataceae	g__Treponema_D	s__Treponema_D porcinum	89.35	1.398	82.36	175	2005358	500	11459.2	77434	26018	43.49	6139	25704	0	0	0	0	0	0	0	0	0	0	0	0	4.83586	0	0	0	0	0	0	0	0	0	0	0	0	0
MAG1807	HS-HB1_BDME192004141-1a_bin.24.orig	HS-HB1	Single-sample assemblies	HS-HB1_bin.24.orig	d__Bacteria	p__Spirochaetota	c__Spirochaetia	o__Treponematales	f__Treponemataceae	g__Treponema_D	s__Treponema_D porcinum	57.69	1.398	50.7	467	1335798	1502	2860.4	13628	2953	43.79	1747	17365	0	0	0	0	0	0	0	0	0	0	0	0	0	0	0	0	0	0	0	0	0	0	0	0	0	0
MAG1869	HS-HB8_BDME192004148-1a_bin.13.orig	HS-HB8	Single-sample assemblies	HS-HB8_bin.13.orig	d__Bacteria	p__Spirochaetota	c__Spirochaetia	o__Treponematales	f__Treponemataceae	g__Treponema_D	s__Treponema_D porcinum	97.5	1.923	87.885	115	2279740	1714	19823.8	123680	31862	43.21	9465	29021	0	0	0	0	0	0	0	0	0	0	0	0	0	0	0	0	0	0	0	0	0	0	0.030579	0	0	0
MAG5427	XG-XJ4_BDME192004044-1a_bin.37.orig	XG-XJ4	Single-sample assemblies	XG-XJ4_bin.37.orig	d__Bacteria	p__Spirochaetota	c__Spirochaetia	o__Treponematales	f__Treponemataceae	g__Treponema_D	s__Treponema_D porcinum	92.83	2.657	79.545	56	2218921	1534	39623.6	165171	59766	43.11	20555	28179	0	0	0	0	0	0	0	0	0	0	0	0	0	0	0	0	0	34.556	0	0	0.009959	0	0.030006	0	0	0
MAG5138	WS-XJ1_BDME192003823-1a_bin.29.orig	WS-XJ1	Single-sample assemblies	WS-XJ1_bin.29.orig	d__Bacteria	p__Spirochaetota	c__Spirochaetia	o__Treponematales	f__Treponemataceae	g__Treponema_D	s__Treponema_D bryantii_D	52.14	0	52.14	346	1062359	1504	3070.4	38940	3312	32.91	1839	11294	0	0	0	0	0	0	0	0.047654	0	0	0	0.124232	0	0	0	0.172022	0	0	0	1.23068	0	0	0.082532	0.005357	0	0
MAG4898	WS-JL6_BDME192003863-1a_bin.8.orig	WS-JL6	Single-sample assemblies	WS-JL6_bin.8.orig	d__Bacteria	p__Spirochaetota	c__Spirochaetia	o__Treponematales	f__Treponemataceae	g__Treponema_D	s__Treponema_D bryantii_D	56.36	0	56.36	347	1490048	1506	4294.1	19456	5238	32.33	2327	15350	0.081315	0	0	0	0	0	0	0.252313	0	0.07489	0.159907	0.165684	0	0	0.06786	0.418879	0	0	0.0525325	1.6327	0	0.079124	0.225602	0.11161	0.061812	0
MAG3281	KS-XJ5_BDME192003852-1a_bin.25.orig	KS-XJ5	Single-sample assemblies	KS-XJ5_bin.25.orig	d__Bacteria	p__Spirochaetota	c__Spirochaetia	o__Treponematales	f__Treponemataceae	g__Treponema_D	s__Treponema_D bryantii_D	64.36	1.188	58.42	454	1480017	1501	3259.9	27918	3653	32.84	1898	15636	0	0	0	0	0	0	0	0.030663	0	0	0.067587	0.166981	0	0	0.045515	0.254771	0	0	0	1.40686	0	0	0.088701	0.056864	0.0293975	0
MAG528	CG-QH1_BDME192004121-1a_bin.3.strict	CG-QH1	Single-sample assemblies	CG-QH1_bin.3.strict	d__Bacteria	p__Spirochaetota	c__Spirochaetia	o__Treponematales	f__Treponemataceae	g__Treponema_D	s__Treponema_D bryantii_D	74.54	1.818	65.45	377	1838820	502	4877.5	32703	10807	32.95	2431	19458	0.140451	0.029619	0	0	0	0	0	0.093356	0	0.096293	0.091337	0.211056	0	0.027501	0.11677	0.223204	0	0	0.046136	0.76732	0	0.072531	0.121485	0.068564	0.066865	0
MAG3257	KS-XJ4_BDME192003851-1a_bin.21.orig	KS-XJ4	Single-sample assemblies	KS-XJ4_bin.21.orig	d__Bacteria	p__Spirochaetota	c__Spirochaetia	o__Treponematales	f__Treponemataceae	g__Treponema_D	s__Treponema_D bryantii_D	50.22	1.864	40.9	455	1384665	1500	3043.2	29377	3225	32.44	1763	14426	0	0	0	0	0	0	0	0	0	0	0	0.141307	0	0	0	0.125229	0	0	0	0.619699	0	0	0	0	0	0
MAG3343	KS-XJ8_BDME192003855-1a_bin.23.orig	KS-XJ8	Single-sample assemblies	KS-XJ8_bin.23.orig	d__Bacteria	p__Spirochaetota	c__Spirochaetia	o__Treponematales	f__Treponemataceae	g__Treponema_D	s__Treponema_D bryantii_D	61.65	2.148	50.91	486	1514256	1505	3115.8	37542	3383	32.73	1797	15897	0.086491	0	0	0	0	0	0	0.197065	0	0.08568	0.144471	0.181975	0	0	0.07525	0.309219	0	0	0	2.35168	0	0.0477645	0.212917	0.11728	0.042179	0
MAG598	CG-QH6_BDME192004126-1a_bin.9.strict	CG-QH6	Single-sample assemblies	CG-QH6_bin.9.strict	d__Bacteria	p__Spirochaetota	c__Spirochaetia	o__Treponematales	f__Treponemataceae	g__Treponema_D	s__Treponema_D bryantii_D	64.73	3.307	48.195	545	1676635	500	3076.4	14887	4076	31.83	1750	17076	0.147426	0	0	0	0	0	0	0.068459	0	0.103916	0.079141	0.233827	0	0	0.136835	0.300684	0	0	0	0.763824	0	0.107211	0.153956	0.084537	0.100971	0
MAG3228	KS-XJ3_BDME192003850-1a_bin.25.orig	KS-XJ3	Single-sample assemblies	KS-XJ3_bin.25.orig	d__Bacteria	p__Spirochaetota	c__Spirochaetia	o__Treponematales	f__Treponemataceae	g__Treponema_D	s__Treponema_D bryantii_C	91.42	0.174	90.55	48	2932681	2022	61097.5	170117	95406	38.35	38481	32910	0.011705	0.005336	0.006073	0.005547	0.045855	0.203664	0.005363	0.006131	0.005181	0.012655	0.004658	0.010341	0.617491	0.006606	0.012894	0.007837	0.007815	0.019093	0.010638	0.20013	0.077403	0.006995	0.006004	0.004892	0.010718	0.004255
MAG5605	XG-XJ9_BDME192004049-1a_bin.12.orig	XG-XJ9	Single-sample assemblies	XG-XJ9_bin.12.orig	d__Bacteria	p__Spirochaetota	c__Spirochaetia	o__Treponematales	f__Treponemataceae	g__Treponema_D	s__Treponema_D berlinense	94.14	0	94.14	96	2299770	1628	23955.9	152728	43461	39.69	11575	29087	0	0	0	0	0	0.536409	0	0	0	0	0	0	0.074685	0	0	0	0	0.734481	0	0.006335	5.22756	0	0	0	0	0
MAG640	CG-XJ10_BDME192004060-1a_bin.12.orig	CG-XJ10	Single-sample assemblies	CG-XJ10_bin.12.orig	d__Bacteria	p__Bacteroidota	c__Bacteroidia	o__Bacteroidales	f__Rikenellaceae	g__Tidjanibacter	s__Tidjanibacter sp017936605	95.19	0.48	92.79	71	1873627	1995	26389.1	182915	34782	53.54	12037	21928	39.7331	0	0.132913	0.056906	0	0	0	0.629736	0	0.025206	0	0.008027	0	0	0.023931	0	0	0	0.035172	0.007888	0	0	0.047889	0	0.045417	0
MAG850	DLS-XJ2_BDME192003889-1a_bin.32.orig	DLS-XJ2	Single-sample assemblies	DLS-XJ2_bin.32.orig	d__Bacteria	p__Bacteroidota	c__Bacteroidia	o__Bacteroidales	f__Rikenellaceae	g__Tidjanibacter	s__Tidjanibacter sp017936605	94.05	1.121	88.445	100	1846997	2215	18470	96375	29079	53.58	8903	21670	0	0	0.05906	0.012648	0	0	0	0.182378	0	4.96861	0	0.009547	0	0	0.015244	0	0	0	0	0	0	0	0.014487	0	0.043144	0
MAG4136	STHS-SD9_BDME192003962-1a_bin.22.orig	STHS-SD9	Single-sample assemblies	STHS-SD9_bin.22.orig	d__Bacteria	p__Bacteroidota	c__Bacteroidia	o__Bacteroidales	f__Rikenellaceae	g__Tidjanibacter	s__Tidjanibacter sp017936605	56.89	1.724	48.27	260	1313771	1501	5053	22895	6661	54.7	2541	15503	0	0	0.09291	0	0	0	0	0.342377	0	0	0	0	0	0	0	0	0	0	0	0	0	0	0.030896	0	0	0
MAG3485	MG-SD5_BDME192004020-1a_bin.7.orig	MG-SD5	Single-sample assemblies	MG-SD5_bin.7.orig	d__Bacteria	p__Bacteroidota	c__Bacteroidia	o__Bacteroidales	f__Rikenellaceae	g__Tidjanibacter	s__Tidjanibacter sp017936605	83.15	2.024	73.03	271	1557406	1502	5746.9	28505	7232	54.5	3004	18327	0	0	1.2714	0.019056	0	0	0	0.195207	0	0	0	0	0	0	0	0	0	0	0	0	0	0	0.01842	0	0.017103	0
MAG506	CG-QH12_BDME192004130-1a_bin.11.orig	CG-QH12	Single-sample assemblies	CG-QH12_bin.11.orig	d__Bacteria	p__Bacteroidota	c__Bacteroidia	o__Bacteroidales	f__Rikenellaceae	g__Tidjanibacter	s__Tidjanibacter sp017936605	93.92	3.966	74.09	178	1799455	2115	10109.3	47856	14065	53.69	5207	21163	0	0	0.09314	0.054811	0	0	0	0.576109	0	0	0	0	0	0	0.035314	0	0	0	20.5705	0	0	0	0.036845	0	0.029189	0
MAG4062	STHS-SD4_BDME192003977-1a_bin.5.orig	STHS-SD4	Single-sample assemblies	STHS-SD4_bin.5.orig	d__Bacteria	p__Bacteroidota	c__Bacteroidia	o__Bacteroidales	f__Rikenellaceae	g__Tidjanibacter	s__Tidjanibacter sp017936605	87.38	4.262	66.07	229	1634907	1512	7139.3	33620	10058	54.22	3501	19237	0	0	0.048059	0.005916	0	0	0	0.218456	0	0	0	0	0	0	0	0	0	0	0	0	0	0	0.024836	0	0	0
MAG3790	SCG-XJ2_BDME192003814-1a_bin.15.orig	SCG-XJ2	Single-sample assemblies	SCG-XJ2_bin.15.orig	d__Bacteria	p__Bacteroidota	c__Bacteroidia	o__Bacteroidales	f__Rikenellaceae	g__Tidjanibacter	s__Tidjanibacter sp017936005	54.78	0	54.78	397	1333915	1503	3360	16326	3741	51.72	1979	16490	0.239517	0	0	0	0	0	0.155505	0	0	0.037951	0	0.094139	0	0	0.036877	0.103542	0	0	0	0	0	0	0	0	0.024273	0
MAG329	BEG-SC9_BDME192003904-1a_bin.36.orig	BEG-SC9	Single-sample assemblies	BEG-SC9_bin.36.orig	d__Bacteria	p__Bacteroidota	c__Bacteroidia	o__Bacteroidales	f__Rikenellaceae	g__Tidjanibacter	s__Tidjanibacter sp017936005	78.7	1.538	71.01	335	1679407	1501	5013.2	25122	6204	51.6	2566	20708	0.432253	0	0	0	0	0	0.288461	0	0	0.108369	0.032088	0.152057	0	0	0.159853	0.275775	0	0	0	0	0	2.04995	0	0	0.068713	0
MAG1363	HS-AH12_BDME192003802-1a_bin.9.orig	HS-AH12	Single-sample assemblies	HS-AH12_bin.9.orig	d__Bacteria	p__Bacteroidota	c__Bacteroidia	o__Bacteroidales	f__Rikenellaceae	g__Tidjanibacter	s__Tidjanibacter sp017628305	57.58	1.724	48.96	325	1318693	1507	4057.5	18046	4831	54.76	2149	16171	0	0	0	0.637251	0	0	0	0	0	0	0	0	0	0	0	0	0	0	0	0	0	0	0	0	0.113046	0
MAG801	CG-XJ9_BDME192004059-1a_bin.5.orig	CG-XJ9	Single-sample assemblies	CG-XJ9_bin.5.orig	d__Bacteria	p__Bacteroidota	c__Bacteroidia	o__Bacteroidales	f__Rikenellaceae	g__Tidjanibacter	s__Tidjanibacter sp017628305	76.13	2.564	63.31	360	1316762	1504	3657.7	13741	4128	54.88	2089	15984	0	0	0	0	0	0	0	0	0	0	0	0	0	0	0	0	0	0	0	0	0	0	0	0	0	0
MAG1436	HS-AH9_BDME192003800-1a_bin.1.orig	HS-AH9	Single-sample assemblies	HS-AH9_bin.1.orig	d__Bacteria	p__Bacteroidota	c__Bacteroidia	o__Bacteroidales	f__Rikenellaceae	g__Tidjanibacter	s__Tidjanibacter sp017628305	58.77	2.586	45.84	249	1214853	1519	4878.9	21490	5935	55.26	2476	14922	0	0	0	0.167221	0	0	0	0	0	0	0	0	0	0	0	0	0	0	0	0	0	0	0	0	0.062277	0
MAG1265	GG-SD1_BDME192004151-1a_bin.14.orig	GG-SD1	Single-sample assemblies	GG-SD1_bin.14.orig	d__Bacteria	p__Bacteroidota	c__Bacteroidia	o__Bacteroidales	f__Rikenellaceae	g__Tidjanibacter	s__Tidjanibacter sp017521965	59.63	0	59.63	322	1475260	1501	4581.6	19881	5654	52.65	2531	16966	0	0	0	0	0	0	0	0	0	0	0.066145	0	0	0.129848	0	0.067324	0	0	0	0	0	0.087853	0.015505	0.020442	0.009671	0
MAG1334	GG-SD8_BDME192004158-1a_bin.1.orig	GG-SD8	Single-sample assemblies	GG-SD8_bin.1.orig	d__Bacteria	p__Bacteroidota	c__Bacteroidia	o__Bacteroidales	f__Rikenellaceae	g__Tidjanibacter	s__Tidjanibacter sp017521965	91.98	0.881	87.575	188	1659009	1715	8824.5	42144	10968	52.57	4935	18690	0	3.89189	0	0.0859095	0.025309	0	0	0	0.036864	0.046672	0.115323	0.038475	0	0.127207	0.066395	0.083981	0	0	0.037937	0.038036	0	0.125482	0.06132	0.040588	0.079061	0.056746
MAG4797	WS-JL2_BDME192003859-1a_bin.40.orig	WS-JL2	Single-sample assemblies	WS-JL2_bin.40.orig	d__Bacteria	p__Bacteroidota	c__Bacteroidia	o__Bacteroidales	f__Rikenellaceae	g__Tidjanibacter	s__Tidjanibacter sp017521965	72.57	4.31	51.02	271	1586946	1554	5855.9	28247	7149	52.56	3084	18294	0	0	0	0.07567	0.043024	0	0	0	0.039694	0.056555	0.115749	0.039584	0	0.166912	0.0678765	0.11034	0	0	0.025724	0.031099	0	0.166734	0.061088	0.062028	0.07809	0.082675
MAG1257	GG-SD10_BDME192004160-1a_bin.12.strict	GG-SD10	Single-sample assemblies	GG-SD10_bin.12.strict	d__Bacteria	p__Bacteroidota	c__Bacteroidia	o__Bacteroidales	f__Rikenellaceae	g__Tidjanibacter	s__Tidjanibacter sp017521965	56.89	4.31	35.34	400	1414201	500	3535.5	17291	5059	53.03	2023	16325	0	0	0	0.106791	0.059673	0	0	0	0.044447	0.040785	0.150697	0.020838	0	0.153079	0.044806	0.124607	0	0	0	0.0479545	0	0.08705	0.051341	0.815674	0.127372	0.097666
MAG2922	HS-XJ5_BDME192003882-1a_bin.26.orig	HS-XJ5	Single-sample assemblies	HS-XJ5_bin.26.orig	d__Bacteria	p__Bacteroidota	c__Bacteroidia	o__Bacteroidales	f__Rikenellaceae	g__Tidjanibacter	s__Tidjanibacter sp017503805	74.46	0.862	70.15	294	1696838	1543	5771.6	34352	7291	53.03	2818	20243	0	0	0	0	0	0	0	0	0	0	0.619128	0	0	0	0	0	0	0	0	0	0	0	0	0.016262	0	0
MAG3076	HS-ZJ5_BDME192004065-1a_bin.8.orig	HS-ZJ5	Single-sample assemblies	HS-ZJ5_bin.8.orig	d__Bacteria	p__Bacteroidota	c__Bacteroidia	o__Bacteroidales	f__Rikenellaceae	g__Tidjanibacter	s__Tidjanibacter sp017503805	91.25	2.163	80.435	138	1794527	1629	13003.8	79844	18563	53.02	6412	21232	0	0	0	0	0	0	0	0	0	0	0.037495	0	0	0	0	0	0	0	0	0	0	0	0	0	0	0
MAG2377	HS-JS7_BDME192003809-1a_bin.19.orig	HS-JS7	Single-sample assemblies	HS-JS7_bin.19.orig	d__Bacteria	p__Bacteroidota	c__Bacteroidia	o__Bacteroidales	f__Rikenellaceae	g__Tidjanibacter	s__Tidjanibacter sp017503805	83.62	2.996	68.64	320	1662055	1514	5193.9	22297	6655	53	2657	19934	0	0	0	0	0	0	0	0	8.52536	0	0.020547	0	0	0	0	0	0	0	0	0	0	0	0	0	0	0
MAG452	BG-SC7_BDME192004117-1a_bin.8.orig	BG-SC7	Single-sample assemblies	BG-SC7_bin.8.orig	d__Bacteria	p__Bacteroidota	c__Bacteroidia	o__Bacteroidales	f__Rikenellaceae	g__Tidjanibacter	s__Tidjanibacter sp017503805	80.33	4.118	59.74	395	1608479	1502	4072.1	17495	4764	52.93	2129	19442	0	0	0	0	0	0	0	0	0	0	0	0	0	0	0	0	0	0	0	0	0	0	0	0	0	0
MAG5806	YG-SC7_BDME192003914-1a_bin.12.orig	YG-SC7	Single-sample assemblies	YG-SC7_bin.12.orig	d__Bacteria	p__Bacteroidota	c__Bacteroidia	o__Bacteroidales	f__Rikenellaceae	g__Tidjanibacter	s__Tidjanibacter sp017466345	91.57	2.847	77.335	142	1653372	1754	11643.5	56368	16192	50.68	5250	20094	0	0	0.019249	0	0	0	0	0	0	0	0	0	0	0	0	0	0	0	0	0	0	0	0	0	0	0
MAG505	CG-QH11_BDME192004129-1a_bin.8.strict	CG-QH11	Single-sample assemblies	CG-QH11_bin.8.strict	d__Bacteria	p__Bacteroidota	c__Bacteroidia	o__Bacteroidales	f__Rikenellaceae	g__Tidjanibacter	s__Tidjanibacter sp017466345	90.23	2.991	75.275	200	1706915	500	8534.6	102301	26074	50.59	5390	20819	0	0.005337	0.119146	0.115344	0	0	0	0	0	0	0	0	0	0.011303	0	0	0	0	0.011874	0	0	0.008304	0	0	0.028732	0
MAG5782	YG-SC6_BDME192003913-1a_bin.16.orig	YG-SC6	Single-sample assemblies	YG-SC6_bin.16.orig	d__Bacteria	p__Bacteroidota	c__Bacteroidia	o__Bacteroidales	f__Rikenellaceae	g__Tidjanibacter	s__Tidjanibacter sp017466345	93.91	3.301	77.405	128	1672532	1640	13066.7	58001	19610	50.68	6778	20351	0	0	0.035221	0.056384	0	0	0	0	0	0	0	0	0	0	0	0	0	0	0	0	0	0	0	0	0	0
MAG3717	MS-JL9_BDME192003928-1a_bin.2.strict	MS-JL9	Single-sample assemblies	MS-JL9_bin.2.strict	d__Bacteria	p__Bacteroidota	c__Bacteroidia	o__Bacteroidales	f__Rikenellaceae	g__Tidjanibacter	s__Tidjanibacter sp017466345	69.82	3.448	52.58	304	1602561	500	5271.6	33722	11012	50.66	2720	19624	0	0	0.166765	0.1354	0	0	0	0	0	0	0	0	0	0	0	0	0	0	0	0	0	0	0	0	0.022124	0
MAG745	CG-XJ5_BDME192004055-1a_bin.31.orig	CG-XJ5	Single-sample assemblies	CG-XJ5_bin.31.orig	d__Bacteria	p__Bacteroidota	c__Bacteroidia	o__Bacteroidales	f__Rikenellaceae	g__Tidjanibacter	s__Tidjanibacter sp017396085	95.89	0.48	93.49	83	1893985	544	22819.1	105729	38029	53.7	13402	23218	0	0.02005	0.054924	0.045159	0	0	0	0.161752	0	0	0.031751	0	0	0.008055	0	0.006858	0	0	0.009322	0	0	0.048823	0	0.021456	0	0
MAG4978	WS-JL8_BDME192003865-1a_bin.56.orig	WS-JL8	Single-sample assemblies	WS-JL8_bin.56.orig	d__Bacteria	p__Bacteroidota	c__Bacteroidia	o__Bacteroidales	f__Rikenellaceae	g__Tidjanibacter	s__Tidjanibacter sp017396085	89.26	0.721	85.655	208	1761447	1587	8468.5	36489	10709	53.9	4681	21770	0	0	0.071841	0.027488	0	0	0	0.142098	0	0	0.018241	0	0	0	0	0	0	0	0	0	0	0.020717	0	0.0187	0	0
MAG4641	WG-HB5_BDME192004085-1a_bin.49.orig	WG-HB5	Single-sample assemblies	WG-HB5_bin.49.orig	d__Bacteria	p__Bacteroidota	c__Bacteroidia	o__Bacteroidales	f__Rikenellaceae	g__Tidjanibacter	s__Tidjanibacter sp017396085	89.42	0.961	84.615	252	1808406	1548	7176.2	33766	9600	53.65	3664	22267	0	0	0.105447	0.029767	0	0	0	0.089064	0	0	0	0	0	0	0	0	0	0	0	0	0	0.029443	0	0	0	0
MAG4710	WG-HB8_BDME192004088-1a_bin.21.orig	WG-HB8	Single-sample assemblies	WG-HB8_bin.21.orig	d__Bacteria	p__Bacteroidota	c__Bacteroidia	o__Bacteroidales	f__Rikenellaceae	g__Tidjanibacter	s__Tidjanibacter sp017396085	95.27	1.108	89.73	148	2045665	1518	13822.1	68048	19462	53.2	6775	25211	0	0	0.028633	0	0	0	0	0	0	0	0	0	0	0	0	0	0	0	0	0	0	0	0	0	0	0
MAG1281	GG-SD2_BDME192004152-1a_bin.13.orig	GG-SD2	Single-sample assemblies	GG-SD2_bin.13.orig	d__Bacteria	p__Bacteroidota	c__Bacteroidia	o__Bacteroidales	f__Rikenellaceae	g__Tidjanibacter	s__Tidjanibacter sp017396085	89.4	1.121	83.795	189	1807508	1617	9563.5	47336	13000	53.82	4755	22256	0	1.10115	0.076724	0.018541	0	0	0	0.136839	0	0	0	0	0	12.3766	0	0	0	0	0	0	0	0.026897	0	0.016539	0	0
MAG5741	YG-SC3_BDME192003910-1a_bin.7.orig	YG-SC3	Single-sample assemblies	YG-SC3_bin.7.orig	d__Bacteria	p__Bacteroidota	c__Bacteroidia	o__Bacteroidales	f__Rikenellaceae	g__Tidjanibacter	s__Tidjanibacter sp017396085	94.27	1.201	88.265	155	1943475	1559	12538.5	67538	17310	53.4	5830	23773	0	0.0006685	0.049453	0.035473	0	0	0	0.112964	0	0	0	0	0	0	0	0	0	0	0	0	0	0.012387	0	0.004752	0	0
MAG4803	WS-JL2_BDME192003859-1a_bin.48.strict	WS-JL2	Single-sample assemblies	WS-JL2_bin.48.strict	d__Bacteria	p__Bacteroidota	c__Bacteroidia	o__Bacteroidales	f__Rikenellaceae	g__Tidjanibacter	s__Tidjanibacter sp017396085	60.97	1.233	54.805	396	1319221	506	3331.4	22298	4180	54.04	1843	16513	0	0	0	0	0	0	0	0.112088	0	0	0	0	0	0	0	0	0	0	0	0	0	0	0	0	0	0
MAG280	BEG-SC8_BDME192003903-1a_bin.1.orig	BEG-SC8	Single-sample assemblies	BEG-SC8_bin.1.orig	d__Bacteria	p__Bacteroidota	c__Bacteroidia	o__Bacteroidales	f__Rikenellaceae	g__Tidjanibacter	s__Tidjanibacter sp017396085	89.58	1.442	82.37	206	1870479	1608	9080	55658	14114	53.65	4028	23072	0	0	0.043955	0	0	0	0	0.099342	0	0	0	0	0	0	0	0	0	0	0	0	0	0	0	0.010563	0	0
MAG5777	YG-SC6_BDME192003913-1a_bin.11.orig	YG-SC6	Single-sample assemblies	YG-SC6_bin.11.orig	d__Bacteria	p__Bacteroidota	c__Bacteroidia	o__Bacteroidales	f__Rikenellaceae	g__Tidjanibacter	s__Tidjanibacter sp017396085	57.36	1.724	48.74	384	1575922	1503	4104	19123	4653	53.88	2163	19642	0	0	0	0	0	0	0	0.0554	0	0	0	0	0	0	0	0	0	0	0	0	0	0	0	0	0	0
MAG4478	WG-GZ9_BDME192004109-1a_bin.25.orig	WG-GZ9	Single-sample assemblies	WG-GZ9_bin.25.orig	d__Bacteria	p__Bacteroidota	c__Bacteroidia	o__Bacteroidales	f__Rikenellaceae	g__Tidjanibacter	s__Tidjanibacter sp017396085	92.99	3.125	77.365	103	1923159	659	18671.4	109003	28608	53.58	11596	23640	0	0.022152	0.055525	0.045623	0	0	0	0.116295	0	0	0.021525	0	0	0	0	0.017379	28.1649	0	2.2e-05	0	0	0.028568	0	0.015047	0	0.003371
MAG5840	YG-SC8_BDME192003915-1a_bin.4.orig	YG-SC8	Single-sample assemblies	YG-SC8_bin.4.orig	d__Bacteria	p__Bacteroidota	c__Bacteroidia	o__Bacteroidales	f__Rikenellaceae	g__Tidjanibacter	s__Tidjanibacter sp017396085	93.94	3.552	76.18	153	1878889	1521	12280.3	61953	18530	53.58	5457	22968	0	0.01994	0.029121	0.020008	0	0	0	0.180436	0	0	0.009297	0	0	0	0	0	0	0	0	0	0	0.020623	0	0.017372	0	0
MAG4396	WG-GZ5_BDME192004105-1a_bin.2.orig	WG-GZ5	Single-sample assemblies	WG-GZ5_bin.2.orig	d__Bacteria	p__Bacteroidota	c__Bacteroidia	o__Bacteroidales	f__Rikenellaceae	g__Tidjanibacter	s__Tidjanibacter sp017396085	91.66	3.766	72.83	165	1902522	1546	11530.4	75157	16702	53.58	5128	23310	0	0.008449	0.071513	0.02082	0	0	0	0.106361	0	0	0	0	0	0	0	0	0	0	0	0	0	0.027051	0	0	0	0
MAG2642	HS-SD10_BDME192003973-1a_bin.13.orig	HS-SD10	Single-sample assemblies	HS-SD10_bin.13.orig	d__Bacteria	p__Bacteroidota	c__Bacteroidia	o__Bacteroidales	f__Rikenellaceae	g__Tidjanibacter	s__Tidjanibacter sp017396085	77.8	4.615	54.725	358	1710902	1509	4779.1	33142	5798	53.97	2369	21139	0	0	0.034574	0	0	0	0	0.145074	0	0	0	0	0	0	0	0	0	0	0	0	0	0	0	0	0	0
MAG5654	YG-SC10_BDME192003916-1a_bin.15.orig	YG-SC10	Single-sample assemblies	YG-SC10_bin.15.orig	d__Bacteria	p__Bacteroidota	c__Bacteroidia	o__Bacteroidales	f__Rikenellaceae	g__Tidjanibacter	s__Tidjanibacter sp015059945	79.74	2.483	67.325	322	1462072	1508	4540.6	25275	5366	53.25	2351	17345	0	0	0.106161	0.095049	0	0	0	0	0.05853	0.029986	0.146646	0	0.026225	0	0.001045	0.125475	0	0	0	0	0	0.109685	0.035311	0.086133	0.024246	0
MAG4392	WG-GZ5_BDME192004105-1a_bin.16.orig	WG-GZ5	Single-sample assemblies	WG-GZ5_bin.16.orig	d__Bacteria	p__Bacteroidota	c__Bacteroidia	o__Bacteroidales	f__Rikenellaceae	g__Tidjanibacter	s__Tidjanibacter sp015059945	86.93	3.285	70.505	222	1739931	1503	7837.5	50216	11172	52.83	3768	20449	0	0	0.360364	0.225858	0	0	0	0	0.119537	0.040271	0.200267	0.083121	0.072819	0	0.044911	0.091738	0.814974	0	0	0.034965	0	0.206654	0.074605	0.117329	0.095642	0
MAG5638	XG-XJ9_BDME192004049-1a_bin.52.orig	XG-XJ9	Single-sample assemblies	XG-XJ9_bin.52.orig	d__Bacteria	p__Proteobacteria	c__Gammaproteobacteria	o__Enterobacterales	f__Succinivibrionaceae	g__Succinivibrio	s__Succinivibrio sp900316175	89.41	3.529	71.765	210	1940228	1533	9239.2	60784	14925	39.25	4410	20556	0	0	0	0	0	0	0	0	0	0	0	0	0	0	0.052555	0	0	0	0	0	0	0	0	0	0	0
MAG4665	WG-HB6_BDME192004086-1a_bin.24.orig	WG-HB6	Single-sample assemblies	WG-HB6_bin.24.orig	d__Bacteria	p__Proteobacteria	c__Gammaproteobacteria	o__Enterobacterales	f__Succinivibrionaceae	g__Succinivibrio	s__Succinivibrio sp003456415	96.76	0	96.76	137	2042771	1505	14910.7	73962	22216	35.52	6801	15408	0	0	0	0	0	0	0	0	0	0	0	0	0.092216	0	0	0	0	0	0	0	0	0	0	0	0	0
MAG361	BG-SC1_BDME192004111-1a_bin.7.orig	BG-SC1	Single-sample assemblies	BG-SC1_bin.7.orig	d__Bacteria	p__Proteobacteria	c__Gammaproteobacteria	o__Enterobacterales	f__Succinivibrionaceae	g__Succinivibrio	s__Succinivibrio sp003456415	99.08	0	99.08	124	2131682	1502	17191	84094	24940	35.54	8777	16310	0	0	0.029583	0	0	0.030752	0	0	0	0	0	0	0.316303	0	0	0.029074	0	0.096101	0	0	0	0	0	0	0	0
MAG1061	DS-JL3_BDME192003870-1a_bin.1.orig	DS-JL3	Single-sample assemblies	DS-JL3_bin.1.orig	d__Bacteria	p__Proteobacteria	c__Gammaproteobacteria	o__Enterobacterales	f__Succinivibrionaceae	g__Succinivibrio	s__Succinivibrio sp003456415	99.67	0.13	99.02	106	2126733	1525	20063.5	272156	32256	35.65	10112	16164	0	0	0.015622	0	0	0.045407	0	0	0	0	0	0	0.239598	0	0	0	0	0.179463	0	0	0.011401	0	0.023085	0	0	0
MAG1441	HS-AH9_BDME192003800-1a_bin.16.orig	HS-AH9	Single-sample assemblies	HS-AH9_bin.16.orig	d__Bacteria	p__Proteobacteria	c__Gammaproteobacteria	o__Enterobacterales	f__Succinivibrionaceae	g__Succinivibrio	s__Succinivibrio sp003456415	99.67	0.196	98.69	319	2630302	502	8245.5	98150	24630	35.84	3775	20689	0	0	0	0	0	0.073044	0	0	0	0	0	0	0.463526	0	0	0	0	0.070168	0	0	0	0	0.030605	0	0	0
MAG5353	XG-XJ2_BDME192004042-1a_bin.22.strict	XG-XJ2	Single-sample assemblies	XG-XJ2_bin.22.strict	d__Bacteria	p__Proteobacteria	c__Gammaproteobacteria	o__Enterobacterales	f__Succinivibrionaceae	g__Succinivibrio	s__Succinivibrio sp003456415	95.45	0.359	93.655	154	2170442	508	14093.8	136093	40834	35.43	8212	16475	0	0	0	0	0	0.173577	0	0	0.304478	0	0	0	1.1726	0	0	0.048547	0	0.49922	0	0	2.14778	0	0.716816	0	0	0
MAG2073	HS-JL7_BDME192003936-1a_bin.6.strict	HS-JL7	Single-sample assemblies	HS-JL7_bin.6.strict	d__Bacteria	p__Proteobacteria	c__Gammaproteobacteria	o__Enterobacterales	f__Succinivibrionaceae	g__Succinivibrio	s__Succinivibrio sp003456415	93.79	0.392	91.83	185	2027302	508	10958.4	82743	22458	36.14	5483	15711	0	0	0	0	0	0	0	0	0	0	0	0	0.094994	0	0	0	0	0	0	0	0	0	0	0	0	0
MAG1344	GG-SD9_BDME192004159-1a_bin.11.orig	GG-SD9	Single-sample assemblies	GG-SD9_bin.11.orig	d__Bacteria	p__Proteobacteria	c__Gammaproteobacteria	o__Enterobacterales	f__Succinivibrionaceae	g__Succinivibrio	s__Succinivibrio sp003456415	98.49	0.392	96.53	138	2145370	1648	15546.2	147437	23037	35.57	7433	16392	0	0	0	0	0	0.043335	0	0	0.067881	0	0	0	0.74657	0	0	0	0	0.205149	0	0	0.123155	0	0.345569	0	0	0
MAG5520	XG-XJ6_BDME192004046-1a_bin.9.orig	XG-XJ6	Single-sample assemblies	XG-XJ6_bin.9.orig	d__Bacteria	p__Proteobacteria	c__Gammaproteobacteria	o__Enterobacterales	f__Succinivibrionaceae	g__Succinivibrio	s__Succinivibrio sp003456415	96.73	0.588	93.79	112	2052630	1589	18327.1	113679	27409	35.61	9552	15603	0	0	0	0	0	0.152433	0	0	0	0	0	0	0.223564	0	0	0	0	0.341607	0	0	108.394	0	0.000169	0	0	0
MAG5295	XG-XJ10_BDME192004050-1a_bin.25.permissive	XG-XJ10	Single-sample assemblies	XG-XJ10_bin.25.permissive	d__Bacteria	p__Proteobacteria	c__Gammaproteobacteria	o__Enterobacterales	f__Succinivibrionaceae	g__Succinivibrio	s__Succinivibrio sp003456415	63.45	0.588	60.51	176	1180742	504	6708.8	68330	11703	36.21	3341	9144	0	0	0	0	0	0	0	0	0	0	0	0	0.133751	0	0	0	0	0.36983	0	0	2.87755	0	0.043595	0	0	0
MAG2189	HS-JM6_BDME192004076-1a_bin.8.orig	HS-JM6	Single-sample assemblies	HS-JM6_bin.8.orig	d__Bacteria	p__Proteobacteria	c__Gammaproteobacteria	o__Enterobacterales	f__Succinivibrionaceae	g__Succinivibrio	s__Succinivibrio sp003456415	95.89	0.637	92.705	277	2014679	1512	7273.2	57767	11850	35.71	3181	15520	0	0	0	0	0	0	0	0	0	0	0	0	0.133783	0	0	0.153855	0	0	0	0	0	0	0	0	0	0
MAG1055	DS-JL2_BDME192003869-1a_bin.41.strict	DS-JL2	Single-sample assemblies	DS-JL2_bin.41.strict	d__Bacteria	p__Proteobacteria	c__Gammaproteobacteria	o__Enterobacterales	f__Succinivibrionaceae	g__Succinivibrio	s__Succinivibrio sp003456415	97.28	0.751	93.525	199	2223573	505	11173.7	112012	27369	35.65	6829	16920	0	0	0	0	0	0	0	0	0	0	0	0	0.136116	0	0	0	0	0.045637	0	0	0	0	0	0	0	0
MAG2201	HS-JM7_BDME192004077-1a_bin.9.strict	HS-JM7	Single-sample assemblies	HS-JM7_bin.9.strict	d__Bacteria	p__Proteobacteria	c__Gammaproteobacteria	o__Enterobacterales	f__Succinivibrionaceae	g__Succinivibrio	s__Succinivibrio sp003456415	92.78	0.931	88.125	295	2016652	501	6836.1	114472	13278	35.72	2907	15317	0	0	0	0	0	0	0	0	0	0	0	0	0.202619	0	0	0.052545	0	0.048872	0	0	0	0	0	0	0	0
MAG1372	HS-AH1_BDME192003793-1a_bin.6.strict	HS-AH1	Single-sample assemblies	HS-AH1_bin.6.strict	d__Bacteria	p__Proteobacteria	c__Gammaproteobacteria	o__Enterobacterales	f__Succinivibrionaceae	g__Succinivibrio	s__Succinivibrio sp003456415	91.23	0.955	86.455	197	1902802	509	9658.9	58234	15050	35.91	4706	14470	0	0	0	0	0	0.036814	0	0	0	0	0	0	0.37974	0.059296	0	0	0	0.035295	0	0	0	0	0	0	0	0
MAG2806	HS-SX3_BDME192004028-1a_bin.13.orig	HS-SX3	Single-sample assemblies	HS-SX3_bin.13.orig	d__Bacteria	p__Proteobacteria	c__Gammaproteobacteria	o__Enterobacterales	f__Succinivibrionaceae	g__Succinivibrio	s__Succinivibrio sp003456415	66.88	1.062	61.57	449	1468034	1507	3269.6	15073	3474	35.29	1968	11135	0	0	0	0	0	0	0	0	0	0	0	0	0	0	0	0	0	0	0	0	0	0	0	0	0	0
MAG5400	XG-XJ3_BDME192004043-1a_bin.43.orig	XG-XJ3	Single-sample assemblies	XG-XJ3_bin.43.orig	d__Bacteria	p__Proteobacteria	c__Gammaproteobacteria	o__Enterobacterales	f__Succinivibrionaceae	g__Succinivibrio	s__Succinivibrio sp003456415	96.86	1.176	90.98	157	2299273	511	14645.1	114808	33573	35.75	8631	17849	0	0	0.024361	0	0	0.102834	0	0	0	0	0	0	0.248426	0	0	0	0	4.73648	0	0	0.033198	0	0	0	0	0
MAG4970	WS-JL8_BDME192003865-1a_bin.46.orig	WS-JL8	Single-sample assemblies	WS-JL8_bin.46.orig	d__Bacteria	p__Proteobacteria	c__Gammaproteobacteria	o__Enterobacterales	f__Succinivibrionaceae	g__Succinivibrio	s__Succinivibrio sp003456415	58.83	1.176	52.95	385	1100101	1501	2857.4	10261	3126	36	1735	8420	0	0	0	0	0	0	0	0	0	0	0	0	0	0	0	0	0	0	0	0	0	0	0	0	0	0
MAG5588	XG-XJ8_BDME192004048-1a_bin.41.orig	XG-XJ8	Single-sample assemblies	XG-XJ8_bin.41.orig	d__Bacteria	p__Proteobacteria	c__Gammaproteobacteria	o__Enterobacterales	f__Succinivibrionaceae	g__Succinivibrio	s__Succinivibrio sp003456415	99.67	1.209	93.625	189	2525720	516	13363.6	89370	29667	35.53	6869	19732	0	0	0	0	0	0.175726	0	0	0	0	0	0	0.498556	0	0	0.036484	0	0.792481	0	0	0.870941	0	0	0	0	0
MAG2585	HS-QH6_BDME192003955-1a_bin.29.strict	HS-QH6	Single-sample assemblies	HS-QH6_bin.29.strict	d__Bacteria	p__Proteobacteria	c__Gammaproteobacteria	o__Enterobacterales	f__Succinivibrionaceae	g__Succinivibrio	s__Succinivibrio sp003456415	93.16	1.209	87.115	239	2022333	507	8461.6	60957	18003	35.82	4325	15746	0	0	0	0	0	0	0	0	0	0	0	0	0.71409	0	0	0	0	0.067026	0	0	0	0	0	0	0	0
MAG1802	HS-HB1_BDME192004141-1a_bin.18.strict	HS-HB1	Single-sample assemblies	HS-HB1_bin.18.strict	d__Bacteria	p__Proteobacteria	c__Gammaproteobacteria	o__Enterobacterales	f__Succinivibrionaceae	g__Succinivibrio	s__Succinivibrio sp003456415	82.71	1.299	76.215	308	1734493	501	5631.5	39895	8807	36.01	2710	13360	0	0	0	0	0	0	0	0	0	0	0	0	0	0	0	0	0	0	0	0	0	0	0	0	0	0
MAG4047	STHS-SD3_BDME192003976-1a_bin.38.strict	STHS-SD3	Single-sample assemblies	STHS-SD3_bin.38.strict	d__Bacteria	p__Proteobacteria	c__Gammaproteobacteria	o__Enterobacterales	f__Succinivibrionaceae	g__Succinivibrio	s__Succinivibrio sp003456415	90.34	1.307	83.805	281	2008235	505	7146.7	60006	13447	35.76	3210	15338	0	0	0	0	0	0	0	0	0	0	0	0	0.084555	0	0	0	0	0	0	0	0	0	0	0	0	0
MAG4999	WS-JL9_BDME192003866-1a_bin.3.strict	WS-JL9	Single-sample assemblies	WS-JL9_bin.3.strict	d__Bacteria	p__Proteobacteria	c__Gammaproteobacteria	o__Enterobacterales	f__Succinivibrionaceae	g__Succinivibrio	s__Succinivibrio sp003456415	97.02	1.405	89.995	190	2180942	503	11478.6	90214	22918	35.71	6236	16574	0	0	0	0	0	0	0	0	0	0	0	0	0.175268	0	0	0	0	0.115456	0	0	0	0	0	0	0	0
MAG3516	MG-SD8_BDME192004023-1a_bin.10.strict	MG-SD8	Single-sample assemblies	MG-SD8_bin.10.strict	d__Bacteria	p__Proteobacteria	c__Gammaproteobacteria	o__Enterobacterales	f__Succinivibrionaceae	g__Succinivibrio	s__Succinivibrio sp003456415	87.47	1.405	80.445	151	2016617	501	13355.1	94823	31054	35.79	7351	15316	0	0	11.5411	0	0	0.116341	0	0	0	0	0	0	0.32868	0	0	0.011467	0	0.252756	0	0	0.028017	0	0	0	0	0
MAG943	DLS-XJ8_BDME192003895-1a_bin.28.strict	DLS-XJ8	Single-sample assemblies	DLS-XJ8_bin.28.strict	d__Bacteria	p__Proteobacteria	c__Gammaproteobacteria	o__Enterobacterales	f__Succinivibrionaceae	g__Succinivibrio	s__Succinivibrio sp003456415	95.55	1.507	88.015	177	2108820	506	11914.2	124229	29850	35.87	6652	16085	0	0	0	0	0	0.0562	0	0	0	0	0	0	0.456419	0	0	0	0	0.054453	0	0	0.0143	0	0	0	0	0
MAG1848	HS-HB6_BDME192004146-1a_bin.15.strict	HS-HB6	Single-sample assemblies	HS-HB6_bin.15.strict	d__Bacteria	p__Proteobacteria	c__Gammaproteobacteria	o__Enterobacterales	f__Succinivibrionaceae	g__Succinivibrio	s__Succinivibrio sp003456415	93.07	1.633	84.905	286	1889815	500	6607.7	53096	11856	35.96	2953	14490	0	0	0	0	0	0	0	0	0	0	0	0	0.106647	0	0	0	0	0	0	0	0	0	0.156516	0	0	0
MAG5615	XG-XJ9_BDME192004049-1a_bin.25.orig	XG-XJ9	Single-sample assemblies	XG-XJ9_bin.25.orig	d__Bacteria	p__Proteobacteria	c__Gammaproteobacteria	o__Enterobacterales	f__Succinivibrionaceae	g__Succinivibrio	s__Succinivibrio sp003456415	97.99	1.862	88.68	196	2378038	510	12132.8	121755	27671	35.7	5824	18522	0	0	0.018024	0	0	0.051264	0	0	0	0	0	0	0.577009	0.080665	0	0.04732	0	0.113936	0	0	0.064634	0	0	0	0	0
MAG4112	STHS-SD7_BDME192003960-1a_bin.9.strict	STHS-SD7	Single-sample assemblies	STHS-SD7_bin.9.strict	d__Bacteria	p__Proteobacteria	c__Gammaproteobacteria	o__Enterobacterales	f__Succinivibrionaceae	g__Succinivibrio	s__Succinivibrio sp003456415	87.21	2.009	77.165	319	1851383	501	5803.7	34854	8564	35.81	2708	14125	0	0	0	0	0	0	0	0	0	0	0	0	0.035979	0	0	0	0	0	0	0	0	0	0	0	0	0
MAG1835	HS-HB4_BDME192004144-1a_bin.8.strict	HS-HB4	Single-sample assemblies	HS-HB4_bin.8.strict	d__Bacteria	p__Proteobacteria	c__Gammaproteobacteria	o__Enterobacterales	f__Succinivibrionaceae	g__Succinivibrio	s__Succinivibrio sp003456415	97.12	2.483	84.705	208	2184710	500	10503.4	90872	25833	35.73	5751	16727	0	0	0	0	0	0.056854	0	0	0.225685	0	0	0	0.585556	0	0	0	0	0.152803	0	0	0.202291	0	10.6215	0	0	0
MAG1268	GG-SD1_BDME192004151-1a_bin.18.orig	GG-SD1	Single-sample assemblies	GG-SD1_bin.18.orig	d__Bacteria	p__Proteobacteria	c__Gammaproteobacteria	o__Enterobacterales	f__Succinivibrionaceae	g__Succinivibrio	s__Succinivibrio sp003456415	93.52	2.549	80.775	169	1978935	1501	11709.7	67520	16958	35.77	5977	15078	0	0	0	0	0	0.000543	0	0	0	0	0	0	0.28521	0	0	0	0	0.129738	0	0	0	0	0	0	0	0
MAG2714	HS-SD6_BDME192003969-1a_bin.17.strict	HS-SD6	Single-sample assemblies	HS-SD6_bin.17.strict	d__Bacteria	p__Proteobacteria	c__Gammaproteobacteria	o__Enterobacterales	f__Succinivibrionaceae	g__Succinivibrio	s__Succinivibrio sp003456415	93.88	3.075	78.505	183	2036050	506	11126	99197	22646	35.69	5659	15611	0	0	0	0	0	0.05272	0	0	0.288516	0	0	0	0.777174	0	0	0	0	0.347106	0	0	0.437375	0	0.701196	0	0	0
MAG1010	DS-JL1_BDME192003868-1a_bin.26.strict	DS-JL1	Single-sample assemblies	DS-JL1_bin.26.strict	d__Bacteria	p__Proteobacteria	c__Gammaproteobacteria	o__Enterobacterales	f__Succinivibrionaceae	g__Succinivibrio	s__Succinivibrio sp003456415	92.64	4.207	71.605	198	2056467	506	10386.2	91488	23696	35.71	6680	15675	0	0	0	0	0	0.074765	0	0	0.2068	0	0	0	1.01824	0	0	0.020844	0	0.218983	0	0	0.056338	0	0.552262	0	0	0
MAG5298	XG-XJ10_BDME192004050-1a_bin.29.strict	XG-XJ10	Single-sample assemblies	XG-XJ10_bin.29.strict	d__Bacteria	p__Proteobacteria	c__Gammaproteobacteria	o__Enterobacterales	f__Succinivibrionaceae	g__Succinivibrio	s__Succinivibrio sp000431835	99.37	2.785	85.445	151	3126341	500	20704.2	408402	62315	36.55	15290	28603	0.00318	0.00471	0.003325	0.005163	0.000596	0	0	0	0.006187	0.003616	0.003216	0.003675	0.012766	0	0.002015	0.005206	0.003633	0.011925	0	0	0.001901	0.001228	0.006779	0.001541	0.003474	0.003178
MAG4075	STHS-SD5_BDME192003978-1a_bin.22.orig	STHS-SD5	Single-sample assemblies	STHS-SD5_bin.22.orig	d__Bacteria	p__Proteobacteria	c__Gammaproteobacteria	o__Enterobacterales	f__Succinivibrionaceae	g__Succinivibrio	s__Succinivibrio hippei_B	85.68	0.294	84.21	146	1737932	1506	11903.6	75045	17627	36.29	5685	17832	0	0	0	0	0	0	0	0	0	0	0.049249	0	0.332102	0	0	0.529434	0	0.024365	0	0	0	0	0.251843	0.008015	0	0
MAG4869	WS-JL5_BDME192003862-1a_bin.29.orig	WS-JL5	Single-sample assemblies	WS-JL5_bin.29.orig	d__Bacteria	p__Proteobacteria	c__Gammaproteobacteria	o__Enterobacterales	f__Succinivibrionaceae	g__Succinivibrio	s__Succinivibrio hippei_B	92.71	0.457	90.425	154	1844118	1625	11974.8	72395	17178	36.38	5813	18931	0	0	0	0	0	0	0	0	0	0	0	0	0.202796	0	0	0.089752	0	0	0	0	0	0	0.124475	0	0	0
MAG1397	HS-AH3_BDME192003795-1a_bin.4.orig	HS-AH3	Single-sample assemblies	HS-AH3_bin.4.orig	d__Bacteria	p__Proteobacteria	c__Gammaproteobacteria	o__Enterobacterales	f__Succinivibrionaceae	g__Succinivibrio	s__Succinivibrio hippei_B	90.06	0.955	85.285	153	1760971	1527	11509.6	103121	17409	36.36	5498	17859	0	0	0	0	0	0	0	0	0	0	0	0	0.03262	0	0	0.082525	0	0	0	0	0	0	0.017231	0	0	0
MAG862	DLS-XJ3_BDME192003890-1a_bin.19.orig	DLS-XJ3	Single-sample assemblies	DLS-XJ3_bin.19.orig	d__Bacteria	p__Proteobacteria	c__Gammaproteobacteria	o__Enterobacterales	f__Succinivibrionaceae	g__Succinivibrio	s__Succinivibrio hippei_B	96.33	1.47	88.98	137	2049758	1519	14961.7	84523	23241	36.07	7072	20942	0	0	0	0	0	0	0	0	0	0	0.030942	0	0.248529	0	21.1607	0.518246	0	0	0	0	0	0	0.179465	0	0	0
MAG2172	HS-JM5_BDME192004075-1a_bin.22.strict	HS-JM5	Single-sample assemblies	HS-JM5_bin.22.strict	d__Bacteria	p__Proteobacteria	c__Gammaproteobacteria	o__Enterobacterales	f__Succinivibrionaceae	g__Succinivibrio	s__Succinivibrio hippei_B	80.04	1.589	72.095	297	1541266	501	5189.4	28232	7364	36.81	2494	16121	0	0	0	0	0	0	0	0	0	0	0	0	0.115117	0	0	1.09133	0	0	0	0	0	0	0.0825755	0	0	0
MAG2123	HS-JM1_BDME192004071-1a_bin.19.strict	HS-JM1	Single-sample assemblies	HS-JM1_bin.19.strict	d__Bacteria	p__Proteobacteria	c__Gammaproteobacteria	o__Enterobacterales	f__Succinivibrionaceae	g__Succinivibrio	s__Succinivibrio hippei_B	91.63	3.823	72.515	190	2024275	504	10654.1	159388	35883	36.2	5057	20677	0	0	0	0	0	0	0	0	0	0	0.026569	0	0.218695	0	0.013402	3.09737	0	0.013495	0	0	0	0	0.116341	0	0	0
MAG5609	XG-XJ9_BDME192004049-1a_bin.18.orig	XG-XJ9	Single-sample assemblies	XG-XJ9_bin.18.orig	d__Bacteria	p__Proteobacteria	c__Gammaproteobacteria	o__Enterobacterales	f__Succinivibrionaceae	g__Succinimonas	s__Succinimonas sp902776415	86.57	1.169	80.725	239	3431970	501	14359.7	108064	31048	50.84	8544	43409	0	0	0	0	0	0	0	0	0	0	0	0	0	0	0	0	0.00345	0	0	0	0	0	0	0	0	0
MAG5527	XG-XJ7_BDME192004047-1a_bin.2.orig	XG-XJ7	Single-sample assemblies	XG-XJ7_bin.2.orig	d__Bacteria	p__Firmicutes_A	c__Clostridia	o__Christensenellales	f__DTU072	g__Stercoripulliclostridium_A	s__Stercoripulliclostridium_A sp017533505	89.36	1.612	81.3	99	1741123	1649	17587.1	122812	30800	39.68	9832	20618	0.075864	0.167076	0.836514	2.41731	0.005339	0	0.013922	0.698282	0.429348	0.276515	1.49777	0.535757	0	0.696138	1.06869	0.017324	0.255152	0.329729	0.023488	0.709618	0.241147	0.362388	0.051812	0.35227	0.01856	0.825723
MAG2966	HS-XJ9_BDME192003886-1a_bin.24.orig	HS-XJ9	Single-sample assemblies	HS-XJ9_bin.24.orig	d__Bacteria	p__Firmicutes_A	c__Clostridia	o__Christensenellales	f__DTU072	g__Stercoripulliclostridium_A	s__Stercoripulliclostridium_A sp017504305	67.62	0.699	64.125	339	1123672	1522	3314.7	23615	3650	43.39	1938	11418	0.228718	0.538162	0.213664	0.609471	0	0	0	0	0	0.792642	0.467659	0.181826	0	0.472902	0.636906	0	0	0	0	0	0	1.82934	0	4.38237	0	0
MAG5547	XG-XJ7_BDME192004047-1a_bin.41.orig	XG-XJ7	Single-sample assemblies	XG-XJ7_bin.41.orig	d__Bacteria	p__Firmicutes_A	c__Clostridia	o__Christensenellales	f__DTU072	g__Stercoripulliclostridium_A	s__Stercoripulliclostridium_A sp017504305	80.73	1.612	72.67	341	1498301	1523	4393.8	16241	5500	42.99	2369	15269	0.13948	0.343453	0.1584	0.467304	0	0	0	0	0	0.550763	0.293633	0.19035	0	0.369011	0.461383	0	0	0.11981	0	0	0	1.27398	0	1.37202	0	0
MAG3727	MS-JL9_BDME192003928-1a_bin.31.orig	MS-JL9	Single-sample assemblies	MS-JL9_bin.31.orig	d__Bacteria	p__Firmicutes_A	c__Clostridia	o__Christensenellales	f__DTU072	g__Stercoripulliclostridium_A	s__Stercoripulliclostridium_A sp017403145	85.11	2.415	73.035	333	1594321	1513	4787.8	30501	5916	40.33	2343	14766	0.076198	0.046304	0.255893	0.254362	0	0	0	0	0.455393	0.452876	0.783353	0.214284	0	0.257116	1.0279	0	0.574929	0	0.025503	1.65972	0	0.320823	0	3.81499	0.019527	0.490036
MAG4988	WS-JL9_BDME192003866-1a_bin.16.strict	WS-JL9	Single-sample assemblies	WS-JL9_bin.16.strict	d__Bacteria	p__Verrucomicrobiota	c__Verrucomicrobiae	o__Opitutales	f__UBA953	g__Spyradosoma	s__Spyradosoma sp017531845	89.86	0.377	87.975	68	1804610	500	26538.4	113099	78173	51.97	22600	21733	1.08391	1.08166	1.03951	1.54581	0	0	0	0	0.082028	0.212166	1.02475	0	0	0.602588	0.308776	0.003113	0.130432	0	0.489911	0.056685	0	0.39446	0	0.330674	0.033755	0
MAG5665	YG-SC10_BDME192003916-1a_bin.8.orig	YG-SC10	Single-sample assemblies	YG-SC10_bin.8.orig	d__Bacteria	p__Verrucomicrobiota	c__Verrucomicrobiae	o__Opitutales	f__UBA953	g__Spyradosoma	s__Spyradosoma sp017440935	61.2	1.41	54.15	452	1224727	1500	2709.6	10694	2805	53.52	1713	14784	0	0.650986	0	0	0	0	0	0	0	0	0	0	0	0	0	0	0	0	0	0	0	0	0	0	0	0
MAG4889	WS-JL6_BDME192003863-1a_bin.29.orig	WS-JL6	Single-sample assemblies	WS-JL6_bin.29.orig	d__Bacteria	p__Verrucomicrobiota	c__Kiritimatiellae	o__RFP12	f__UBA1067	g__Spyradenecus	s__Spyradenecus sp017646485	81.69	0.705	78.165	157	1827023	1802	11637.1	63935	16245	51.37	5727	23836	0	0	0	0	0	0	0	0	0	0	0.249291	0	0	0	0	0	0	0	0	0	0	0	0	0	0	0
MAG877	DLS-XJ4_BDME192003891-1a_bin.21.orig	DLS-XJ4	Single-sample assemblies	DLS-XJ4_bin.21.orig	d__Bacteria	p__Verrucomicrobiota	c__Kiritimatiellae	o__RFP12	f__UBA1067	g__Spyradenecus	s__Spyradenecus sp017646485	89.86	0.705	86.335	116	2012099	1507	17345.7	68715	26214	51.16	8776	26285	0	0	0	0.023519	0	0	0	0	0	0	0.268811	0.005277	0	0	0.005584	0	0	0	0	0	0	0	0	0	0	0
MAG5045	WS-QH2_BDME192004132-2a_bin.4.strict	WS-QH2	Single-sample assemblies	WS-QH2_bin.4.strict	d__Bacteria	p__Verrucomicrobiota	c__Kiritimatiellae	o__RFP12	f__UBA1067	g__Spyradenecus	s__Spyradenecus sp017646485	84.65	1.151	78.895	273	1587399	504	5814.6	29441	8112	51.88	3065	21049	0	0	0	0	0	0	0	0	0	0	0.182651	0	0	0	0	0	0	0	0	0	0	0	0	0	0	0
MAG2409	HS-JS8_BDME192003810-1a_bin.34.orig	HS-JS8	Single-sample assemblies	HS-JS8_bin.34.orig	d__Bacteria	p__Verrucomicrobiota	c__Kiritimatiellae	o__RFP12	f__UBA1067	g__Spyradenecus	s__Spyradenecus sp017646485	89.86	1.439	82.665	137	2124008	1702	15503.7	68078	20548	51.05	7831	27703	0	0	0	0.075761	0	0	0	0	0	0	1.54531	0	0	0	0	0	0	0	0	0	0	0	0	0	0	0
MAG1474	HS-GS2_BDME192003941-1a_bin.11.strict	HS-GS2	Single-sample assemblies	HS-GS2_bin.11.strict	d__Bacteria	p__Verrucomicrobiota	c__Kiritimatiellae	o__RFP12	f__UBA1067	g__Spyradenecus	s__Spyradenecus sp017646485	77	1.596	69.02	336	1532606	503	4561.3	32310	6379	51.86	2416	20450	0	0	0	0	0	0	0	0	0	0	1.63105	0	0	0	0	0	0	0	0	0	0	0	0	0	0	0
[truncated: 4,760 more rows]
[truncated: 294 more columns]
