# Supplementary material for: Compendium of 5810 genomes of sheep and goat gut microbiomes provides new insights into the glycan and mucin utilization
Source: Microbiome. 2024 Jun 6;12:104. doi: 10.1186/s40168-024-01806-z (PMC11155115; doi:10.1186/s40168-024-01806-z)
Supplement: Supplementary file 10 — Additional file 9: Table S14. The CAZyme-predicted proteins of 5810 medium- and high-quality MAGs in sheep and goat gut. [file 40168_2024_1806_MOESM9_ESM.xlsx]

## Sheet: Table S14
Table S14. The CAZyme-predicted proteins of 5810 medium- and high-quality MAGs in sheep and goat gut.
Genome ID	Genome	Sample accession	Assembly	Bin id	Domain	Phylum	Class	Order	Family	Genus	Species	AA1	AA2	AA3	AA3_2	AA4	AA6	AA7	CBM11	CBM13	CBM16	CBM2	CBM20	CBM21	CBM22	CBM23	CBM25	CBM26	CBM27	CBM28	CBM3	CBM30	CBM32	CBM34	CBM35	CBM35inCE17	CBM36	CBM37	CBM38	CBM4	CBM41	CBM42	CBM46	CBM47	CBM48	CBM50	CBM51	CBM54	CBM57
MAG995	DS-JL10_BDME192003877-1a_bin.4.orig	DS-JL10	Single-sample assemblies	DS-JL10_bin.4.orig	d__Bacteria	p__Bacteroidota	c__Bacteroidia	o__Bacteroidales	f__UBA932	g__Cryptobacteroides	s__	0	0	0	0	0	0	0	0	0	0	0	0	0	0	0	0	0	0	0	0	0	0	0	0	0	0	0	0	0	0	0	0	0	1	0	0	0	0
MAG5593	XG-XJ8_BDME192004048-1a_bin.47.orig	XG-XJ8	Single-sample assemblies	XG-XJ8_bin.47.orig	d__Bacteria	p__Actinobacteriota	c__Actinomycetia	o__Actinomycetales	f__Bifidobacteriaceae	g__RUG039	s__RUG039 sp900314875	0	0	0	0	0	0	0	0	0	0	0	0	0	0	0	0	0	0	0	0	0	2	0	0	0	0	0	0	0	0	0	0	0	0	0	0	0	0
MAG4103	STHS-SD7_BDME192003960-1a_bin.24.strict	STHS-SD7	Single-sample assemblies	STHS-SD7_bin.24.strict	d__Bacteria	p__Bacteroidota	c__Bacteroidia	o__Bacteroidales	f__Rikenellaceae	g__Alistipes	s__Alistipes sp017521945	0	0	0	0	1	0	0	0	0	0	0	0	0	0	0	0	0	0	0	0	0	0	0	0	0	0	0	0	0	0	0	0	0	0	0	0	0	0
MAG4026	STHS-SD3_BDME192003976-1a_bin.11.orig	STHS-SD3	Single-sample assemblies	STHS-SD3_bin.11.orig	d__Bacteria	p__Bacteroidota	c__Bacteroidia	o__Bacteroidales	f__UBA932	g__Cryptobacteroides	s__Cryptobacteroides sp015060325	0	0	0	0	1	0	0	0	0	0	0	0	0	0	0	0	0	0	0	0	0	0	0	0	0	0	0	0	0	0	0	0	0	0	0	0	0	0
MAG364	BG-SC2_BDME192004112-1a_bin.11.orig	BG-SC2	Single-sample assemblies	BG-SC2_bin.11.orig	d__Bacteria	p__Firmicutes_A	c__Clostridia	o__Oscillospirales	f__Ruminococcaceae	g__UBA11540	s__	0	0	0	0	0	0	0	0	0	0	0	1	0	0	0	0	0	0	0	0	0	0	0	0	0	0	0	0	0	0	0	0	0	0	0	0	0	2
MAG2126	HS-JM1_BDME192004071-1a_bin.7.strict	HS-JM1	Single-sample assemblies	HS-JM1_bin.7.strict	d__Bacteria	p__Firmicutes_A	c__Clostridia	o__Lachnospirales	f__Lachnospiraceae	g__COE1	s__COE1 sp017391545	0	0	0	0	0	0	0	0	0	0	0	0	0	0	0	0	0	0	0	0	0	0	0	0	0	0	0	0	0	0	0	0	0	0	0	0	0	0
MAG5498	XG-XJ6_BDME192004046-1a_bin.24.strict	XG-XJ6	Single-sample assemblies	XG-XJ6_bin.24.strict	d__Bacteria	p__Firmicutes_A	c__Clostridia	o__Lachnospirales	f__Lachnospiraceae	g__UBA3766	s__UBA3766 sp017622505	0	0	0	0	0	0	0	0	0	0	0	0	0	0	0	0	0	0	0	0	0	0	1	0	0	0	0	0	0	0	0	0	0	0	1	0	0	0
MAG4541	WG-HB1_BDME192004081-1a_bin.36.orig	WG-HB1	Single-sample assemblies	WG-HB1_bin.36.orig	d__Bacteria	p__Firmicutes_A	c__Clostridia	o__Oscillospirales	f__Acutalibacteraceae	g__RUG806	s__	0	0	0	0	0	0	0	0	0	0	0	0	0	0	0	0	0	0	0	0	0	2	0	0	0	0	0	0	0	0	0	0	0	0	0	0	0	0
MAG1521	HS-GS5_BDME192003944-1a_bin.20.strict	HS-GS5	Single-sample assemblies	HS-GS5_bin.20.strict	d__Bacteria	p__Verrucomicrobiota	c__Lentisphaeria	o__Victivallales	f__UBA1829	g__RGIG8244	s__	0	0	0	0	1	0	0	0	0	0	0	0	0	0	0	0	0	0	0	0	0	0	0	0	0	0	0	0	0	0	0	0	0	0	0	0	0	0
MAG5673	YG-SC11_BDME192003917-1a_bin.18.orig	YG-SC11	Single-sample assemblies	YG-SC11_bin.18.orig	d__Bacteria	p__Bacteroidota	c__Bacteroidia	o__Bacteroidales	f__Rikenellaceae	g__Alistipes	s__	0	0	0	0	0	0	0	0	3	0	0	0	0	0	0	0	0	0	0	0	0	3	0	0	0	0	0	0	0	0	0	0	0	0	0	0	0	0
MAG2655	HS-SD1_BDME192003964-1a_bin.13.strict	HS-SD1	Single-sample assemblies	HS-SD1_bin.13.strict	d__Bacteria	p__Bacteroidota	c__Bacteroidia	o__Bacteroidales	f__Bacteroidaceae	g__UBA4372	s__UBA4372 sp017935785	0	0	0	0	0	0	0	0	0	0	0	0	0	0	0	0	0	0	0	0	0	0	0	0	0	0	0	0	0	0	0	0	0	0	0	0	0	0
MAG1113	DS-JL4_BDME192003871-1a_bin.48.orig	DS-JL4	Single-sample assemblies	DS-JL4_bin.48.orig	d__Bacteria	p__Firmicutes_A	c__Clostridia	o__Oscillospirales	f__Ruminococcaceae	g__UBA3855	s__	0	0	0	0	0	0	0	0	0	0	0	3	0	0	0	0	1	0	0	0	0	0	0	0	0	0	0	0	0	0	0	0	0	0	0	0	0	0
MAG2320	HS-JS4_BDME192003806-1a_bin.2.orig	HS-JS4	Single-sample assemblies	HS-JS4_bin.2.orig	d__Bacteria	p__Firmicutes_A	c__Clostridia	o__Oscillospirales	f__Oscillospiraceae	g__CAG-83	s__	0	0	0	0	0	0	0	0	0	0	0	0	0	0	0	0	0	0	0	0	0	0	1	0	0	0	0	0	0	0	0	0	0	0	1	0	0	0
MAG4516	WG-HB11_BDME192004090-1a_bin.25.orig	WG-HB11	Single-sample assemblies	WG-HB11_bin.25.orig	d__Bacteria	p__Bacteroidota	c__Bacteroidia	o__Bacteroidales	f__F082	g__Limimorpha	s__Limimorpha sp015061335	0	0	0	0	0	0	0	0	0	0	0	1	0	0	0	0	0	0	0	0	0	0	0	0	0	0	0	0	0	0	0	0	0	0	0	0	0	0
MAG3962	SCG-XJ9_BDME192003821-1a_bin.9.orig	SCG-XJ9	Single-sample assemblies	SCG-XJ9_bin.9.orig	d__Bacteria	p__Firmicutes_A	c__Clostridia	o__Lachnospirales	f__Lachnospiraceae	g__SFDP01	s__SFDP01 sp017521195	0	0	0	0	0	0	0	0	0	0	0	0	0	0	0	0	0	0	0	0	0	0	0	0	0	0	0	0	0	0	0	0	0	0	0	0	0	0
MAG5533	XG-XJ7_BDME192004047-1a_bin.26.orig	XG-XJ7	Single-sample assemblies	XG-XJ7_bin.26.orig	d__Bacteria	p__Bacteroidota	c__Bacteroidia	o__Bacteroidales	f__Bacteroidaceae	g__Prevotella	s__Prevotella sp017410365	0	0	0	0	0	0	0	0	0	0	0	0	0	0	0	0	0	0	0	0	0	0	0	0	0	0	0	0	0	0	0	0	0	0	0	0	0	0
MAG4991	WS-JL9_BDME192003866-1a_bin.22.strict	WS-JL9	Single-sample assemblies	WS-JL9_bin.22.strict	d__Bacteria	p__Bacteroidota	c__Bacteroidia	o__Bacteroidales	f__Rikenellaceae	g__Alistipes	s__Alistipes sp015060115	0	0	0	0	0	0	0	0	0	0	0	0	0	0	0	0	0	0	0	0	0	0	0	0	0	0	0	0	0	0	0	0	0	0	0	0	0	0
MAG2098	HS-JL9_BDME192003938-1a_bin.7.orig	HS-JL9	Single-sample assemblies	HS-JL9_bin.7.orig	d__Bacteria	p__Firmicutes	c__Bacilli	o__RF39	f__UBA660	g__UMGS1613	s__	0	0	0	0	0	0	0	0	0	0	0	0	0	1	0	0	0	0	0	0	0	0	1	0	0	0	0	0	1	0	0	0	0	0	0	0	0	0
MAG2776	HS-SX1_BDME192004026-1a_bin.17.orig	HS-SX1	Single-sample assemblies	HS-SX1_bin.17.orig	d__Bacteria	p__Bacteroidota	c__Bacteroidia	o__Bacteroidales	f__Bacteroidaceae	g__UBA4372	s__UBA4372 sp017935785	0	0	0	0	1	0	1	0	0	0	0	0	0	0	0	0	0	0	0	0	0	0	0	0	0	0	0	0	0	0	0	0	0	0	0	0	0	0
MAG539	CG-QH2_BDME192004122-1a_bin.16.orig	CG-QH2	Single-sample assemblies	CG-QH2_bin.16.orig	d__Bacteria	p__Firmicutes_A	c__Clostridia	o__Lachnospirales	f__Lachnospiraceae	g__UBA3766	s__	0	0	0	0	0	0	0	0	0	0	0	1	0	0	0	0	0	0	0	0	0	0	0	0	0	0	0	0	0	0	0	0	0	0	0	0	0	0
MAG2358	HS-JS6_BDME192003808-1a_bin.20.orig	HS-JS6	Single-sample assemblies	HS-JS6_bin.20.orig	d__Bacteria	p__Firmicutes_A	c__Clostridia	o__Oscillospirales	f__Acutalibacteraceae	g__DTU089	s__	0	0	0	0	0	0	0	0	0	0	0	0	0	2	0	0	0	0	0	0	0	0	0	0	0	0	0	0	0	0	0	0	0	0	0	0	0	0
MAG458	BG-SC8_BDME192004118-1a_bin.15.strict	BG-SC8	Single-sample assemblies	BG-SC8_bin.15.strict	d__Bacteria	p__Verrucomicrobiota	c__Kiritimatiellae	o__RFP12	f__UBA1067	g__UBA1067	s__	0	0	0	0	0	0	0	0	0	0	0	1	0	0	0	0	0	0	0	0	0	1	0	0	0	0	0	0	0	0	0	0	0	0	0	0	0	0
MAG3534	MG-SD9_BDME192004024-1a_bin.13.strict	MG-SD9	Single-sample assemblies	MG-SD9_bin.13.strict	d__Bacteria	p__Bacteroidota	c__Bacteroidia	o__Bacteroidales	f__UBA932	g__Cryptobacteroides	s__	0	0	0	0	0	0	0	0	0	0	0	0	0	0	0	0	0	0	0	0	0	0	0	0	0	0	0	0	0	0	0	0	0	0	0	0	0	0
MAG4069	STHS-SD5_BDME192003978-1a_bin.13.orig	STHS-SD5	Single-sample assemblies	STHS-SD5_bin.13.orig	d__Bacteria	p__Bacteroidota	c__Bacteroidia	o__Bacteroidales	f__Rikenellaceae	g__Alistipes	s__	0	0	0	0	1	0	0	0	0	0	0	0	0	0	0	0	0	0	0	0	0	0	0	0	0	0	0	0	0	0	0	0	0	0	0	0	0	0
MAG4548	WG-HB1_BDME192004081-1a_bin.46.orig	WG-HB1	Single-sample assemblies	WG-HB1_bin.46.orig	d__Bacteria	p__Firmicutes_A	c__Clostridia	o__Oscillospirales	f__CAG-272	g__UBA1740	s__	0	0	0	0	0	0	0	0	0	0	0	0	0	0	0	0	0	0	0	0	0	1	0	0	0	0	0	0	0	0	0	0	0	0	0	0	0	0
MAG4679	WG-HB6_BDME192004086-1a_bin.38.orig	WG-HB6	Single-sample assemblies	WG-HB6_bin.38.orig	d__Bacteria	p__Bacteroidota	c__Bacteroidia	o__Bacteroidales	f__Rikenellaceae	g__Alistipes	s__Alistipes sp017399485	0	0	0	0	0	0	0	0	0	0	0	0	0	0	0	0	0	0	0	0	0	0	0	0	0	0	0	0	0	0	0	0	0	0	1	0	0	0
MAG951	DLS-XJ8_BDME192003895-1a_bin.39.orig	DLS-XJ8	Single-sample assemblies	DLS-XJ8_bin.39.orig	d__Bacteria	p__Bacteroidota	c__Bacteroidia	o__Bacteroidales	f__WCHB1-69	g__UBA1756	s__UBA1756 sp017506175	0	0	0	0	0	0	0	0	2	0	2	0	0	0	0	0	0	0	0	0	0	0	0	0	1	0	0	0	0	0	0	0	0	1	0	0	0	0
MAG5352	XG-XJ2_BDME192004042-1a_bin.21.orig	XG-XJ2	Single-sample assemblies	XG-XJ2_bin.21.orig	d__Bacteria	p__Firmicutes_A	c__Clostridia	o__Lachnospirales	f__Lachnospiraceae	g__HGM12587	s__HGM12587 sp017622875	0	0	0	0	0	0	1	0	0	0	0	0	0	0	0	0	0	0	0	0	0	0	1	0	0	0	0	0	0	0	0	0	0	0	0	0	0	0
MAG5011	WS-JL9_BDME192003866-1a_bin.5.permissive	WS-JL9	Single-sample assemblies	WS-JL9_bin.5.permissive	d__Bacteria	p__Verrucomicrobiota	c__Lentisphaeria	o__Victivallales	f__UBA1829	g__SIG77	s__SIG77 sp017623265	0	0	0	0	0	0	0	0	0	0	0	0	0	0	0	0	0	0	0	0	0	0	0	0	0	0	0	0	0	0	0	0	0	0	0	0	0	0
MAG545	CG-QH2_BDME192004122-1a_bin.5.orig	CG-QH2	Single-sample assemblies	CG-QH2_bin.5.orig	d__Bacteria	p__Firmicutes_A	c__Clostridia	o__Lachnospirales	f__Lachnospiraceae	g__SZUA-448	s__	0	0	0	0	0	0	0	0	0	0	0	0	0	0	0	0	0	0	0	0	0	0	0	0	0	0	0	0	0	0	0	0	0	0	0	0	0	0
MAG1983	HS-JL3_BDME192003932-1a_bin.41.orig	HS-JL3	Single-sample assemblies	HS-JL3_bin.41.orig	d__Bacteria	p__Firmicutes_A	c__Clostridia	o__Oscillospirales	f__Acutalibacteraceae	g__Fimenecus	s__	0	0	0	0	0	0	0	0	0	0	1	0	0	0	1	0	6	2	0	0	0	0	2	0	1	0	0	0	0	2	0	0	0	0	0	0	0	0
MAG1456	HS-GS10_BDME192003949-1a_bin.19.orig	HS-GS10	Single-sample assemblies	HS-GS10_bin.19.orig	d__Bacteria	p__Firmicutes_A	c__Clostridia	o__Oscillospirales	f__CAG-272	g__UBA1740	s__	0	0	0	0	0	0	0	0	0	0	0	0	0	0	0	0	0	0	0	0	0	0	0	0	0	0	0	0	0	0	0	0	0	3	0	0	0	0
MAG1139	DS-JL5_BDME192003872-1a_bin.37.orig	DS-JL5	Single-sample assemblies	DS-JL5_bin.37.orig	d__Bacteria	p__Firmicutes_A	c__Clostridia	o__Lachnospirales	f__Anaerotignaceae	g__Anaerotignum	s__	0	0	0	0	0	0	0	0	1	0	0	0	0	0	0	0	7	0	0	0	0	0	0	0	0	0	0	0	0	0	0	0	0	1	0	0	0	0
MAG4358	WG-GZ3_BDME192004103-1a_bin.6.strict	WG-GZ3	Single-sample assemblies	WG-GZ3_bin.6.strict	d__Bacteria	p__Verrucomicrobiota	c__Verrucomicrobiae	o__Verrucomicrobiales	f__Akkermansiaceae	g__Akkermansia	s__Akkermansia sp017435505	0	0	0	0	0	0	0	0	0	0	0	0	0	0	0	0	0	0	0	0	0	0	0	0	0	0	0	0	0	0	0	0	0	0	0	0	0	0
MAG3702	MS-JL8_BDME192003927-1a_bin.12.strict	MS-JL8	Single-sample assemblies	MS-JL8_bin.12.strict	d__Bacteria	p__Bacteroidota	c__Bacteroidia	o__Bacteroidales	f__Rikenellaceae	g__Alistipes	s__Alistipes sp017442365	0	0	0	0	0	0	0	0	0	0	0	0	0	0	0	0	0	0	0	0	0	0	0	0	0	0	0	0	0	0	0	0	0	0	0	0	0	0
MAG2604	HS-QH7_BDME192003956-1a_bin.22.orig	HS-QH7	Single-sample assemblies	HS-QH7_bin.22.orig	d__Bacteria	p__Bacteroidota	c__Bacteroidia	o__Bacteroidales	f__Rikenellaceae	g__Alistipes	s__Alistipes sp015059845	0	0	0	0	0	0	1	0	0	0	0	0	0	0	0	0	0	0	0	0	0	0	0	0	0	0	0	0	0	0	0	0	0	1	0	0	0	0
MAG748	CG-XJ5_BDME192004055-1a_bin.6.orig	CG-XJ5	Single-sample assemblies	CG-XJ5_bin.6.orig	d__Bacteria	p__Bacteroidota	c__Bacteroidia	o__Bacteroidales	f__UBA932	g__Egerieousia	s__Egerieousia sp015060245	0	0	0	0	0	0	0	0	0	0	0	0	0	0	0	0	0	0	0	0	0	0	0	0	0	0	0	0	0	0	0	0	0	0	0	0	0	0
MAG2622	HS-QH7_BDME192003956-1a_bin.48.orig	HS-QH7	Single-sample assemblies	HS-QH7_bin.48.orig	d__Bacteria	p__Bacteroidota	c__Bacteroidia	o__Bacteroidales	f__Muribaculaceae	g__CAG-485	s__	0	0	0	0	0	0	1	0	0	0	0	0	0	0	0	0	0	0	0	0	0	0	0	0	0	0	0	0	0	0	0	0	0	1	0	0	0	0
MAG5203	WS-XJ4_BDME192003826-1a_bin.7.orig	WS-XJ4	Single-sample assemblies	WS-XJ4_bin.7.orig	d__Bacteria	p__Spirochaetota	c__Spirochaetia	o__Treponematales	f__Treponemataceae	g__UBA1240	s__UBA1240 sp001603145	0	0	0	0	0	0	0	0	0	0	0	0	0	0	0	0	1	0	0	0	0	0	0	0	0	0	0	0	0	0	0	0	0	0	0	0	0	0
MAG2552	HS-QH4_BDME192003953-1a_bin.5.strict	HS-QH4	Single-sample assemblies	HS-QH4_bin.5.strict	d__Bacteria	p__Spirochaetota	c__Spirochaetia	o__Treponematales	f__Treponemataceae	g__Treponema_D	s__	0	0	0	0	0	0	0	0	0	0	0	0	0	0	0	0	0	0	0	0	0	0	0	0	0	0	0	0	0	0	0	0	0	0	0	0	0	0
MAG2288	HS-JS2_BDME192003804-1a_bin.32.strict	HS-JS2	Single-sample assemblies	HS-JS2_bin.32.strict	d__Bacteria	p__Spirochaetota	c__Spirochaetia	o__Treponematales	f__Treponemataceae	g__UBA1240	s__UBA1240 sp001603145	0	0	0	0	0	0	0	0	0	0	0	0	0	0	0	0	0	0	0	0	0	0	0	0	0	0	0	0	0	0	0	0	0	0	0	0	0	0
MAG2040	HS-JL5_BDME192003934-1a_bin.39.strict	HS-JL5	Single-sample assemblies	HS-JL5_bin.39.strict	d__Bacteria	p__Spirochaetota	c__Spirochaetia	o__Treponematales	f__Treponemataceae	g__Treponema_D	s__	0	0	0	0	0	0	0	0	0	0	0	0	0	1	0	0	0	0	0	0	0	1	0	0	0	0	0	0	0	0	0	0	0	0	0	0	0	0
MAG1901	HS-HB9_BDME192004149-1a_bin.26.strict	HS-HB9	Single-sample assemblies	HS-HB9_bin.26.strict	d__Bacteria	p__Proteobacteria	c__Alphaproteobacteria	o__Rs-D84	f__Rs-D84	g__Enterousia	s__	0	0	0	0	0	0	0	0	0	0	0	1	0	0	0	0	0	0	0	0	0	0	0	0	0	0	0	0	0	0	0	0	0	0	0	0	0	0
MAG5345	XG-XJ2_BDME192004042-1a_bin.11.orig	XG-XJ2	Single-sample assemblies	XG-XJ2_bin.11.orig	d__Bacteria	p__Bacteroidota	c__Bacteroidia	o__Bacteroidales	f__Paludibacteraceae	g__RF16	s__	0	0	0	0	0	0	1	0	0	0	0	0	0	0	0	0	0	0	0	0	0	0	1	0	0	0	0	0	0	0	0	0	0	0	0	0	0	0
MAG1610	HS-GZ1_BDME192004091-1a_bin.22.orig	HS-GZ1	Single-sample assemblies	HS-GZ1_bin.22.orig	d__Bacteria	p__Firmicutes_A	c__Clostridia	o__Oscillospirales	f__CAG-272	g__	s__	0	0	0	0	0	0	0	0	0	0	0	0	0	0	0	0	0	0	0	0	0	0	1	0	0	0	0	0	0	0	0	0	0	0	0	0	0	0
MAG859	DLS-XJ3_BDME192003890-1a_bin.13.orig	DLS-XJ3	Single-sample assemblies	DLS-XJ3_bin.13.orig	d__Bacteria	p__Spirochaetota	c__Spirochaetia	o__Treponematales	f__Treponemataceae	g__Treponema_F	s__Treponema_F sp017622135	0	0	0	0	0	0	0	0	0	0	0	0	0	0	0	0	0	0	0	0	0	1	0	0	0	0	0	0	0	0	0	0	0	0	0	0	0	0
MAG4802	WS-JL2_BDME192003859-1a_bin.46.orig	WS-JL2	Single-sample assemblies	WS-JL2_bin.46.orig	d__Bacteria	p__Bacteroidota	c__Bacteroidia	o__Bacteroidales	f__Rikenellaceae	g__Alistipes	s__Alistipes sp015060045	0	0	0	0	1	0	0	0	0	0	0	0	0	0	0	0	0	0	0	0	0	0	0	0	0	0	0	0	0	0	0	0	0	0	0	0	0	0
MAG4692	WG-HB7_BDME192004087-1a_bin.24.orig	WG-HB7	Single-sample assemblies	WG-HB7_bin.24.orig	d__Bacteria	p__Bacteroidota	c__Bacteroidia	o__Bacteroidales	f__Rikenellaceae	g__Alistipes	s__Alistipes sp017398555	0	0	0	0	0	0	0	0	0	0	0	0	0	0	0	0	0	0	0	0	0	0	0	0	0	0	0	0	0	0	0	0	0	0	0	0	0	0
MAG5691	YG-SC1_BDME192003908-1a_bin.25.strict	YG-SC1	Single-sample assemblies	YG-SC1_bin.25.strict	d__Bacteria	p__Bacteroidota	c__Bacteroidia	o__Bacteroidales	f__UBA932	g__Cryptobacteroides	s__	0	0	0	0	0	0	0	0	0	0	0	0	0	0	0	0	0	0	0	0	0	0	0	0	0	0	0	0	0	0	0	0	0	0	0	0	0	0
MAG1520	HS-GS5_BDME192003944-1a_bin.2.orig	HS-GS5	Single-sample assemblies	HS-GS5_bin.2.orig	d__Bacteria	p__Firmicutes_A	c__Clostridia	o__Oscillospirales	f__CAG-272	g__SIG701	s__	0	0	0	0	0	0	0	0	0	0	0	0	0	0	0	0	0	0	0	0	0	0	0	0	0	0	0	0	0	0	0	0	0	1	0	0	0	0
MAG445	BG-SC7_BDME192004117-1a_bin.23.orig	BG-SC7	Single-sample assemblies	BG-SC7_bin.23.orig	d__Bacteria	p__Firmicutes_A	c__Clostridia	o__Oscillospirales	f__Acutalibacteraceae	g__Ruminococcus_E	s__Ruminococcus_E sp017481885	0	0	0	0	0	0	0	3	0	0	0	0	0	0	0	0	0	0	0	0	1	0	0	12	0	0	0	0	3	0	0	0	0	1	0	3	0	0
MAG879	DLS-XJ4_BDME192003891-1a_bin.5.orig	DLS-XJ4	Single-sample assemblies	DLS-XJ4_bin.5.orig	d__Bacteria	p__Bacteroidota	c__Bacteroidia	o__Bacteroidales	f__Rikenellaceae	g__Alistipes	s__Alistipes sp017938765	0	0	0	0	0	0	0	0	0	0	0	0	0	0	0	0	0	0	0	0	0	1	0	0	0	0	0	0	0	0	0	0	0	0	0	0	0	0
MAG2325	HS-JS4_BDME192003806-1a_bin.3.orig	HS-JS4	Single-sample assemblies	HS-JS4_bin.3.orig	d__Bacteria	p__Bacteroidota	c__Bacteroidia	o__Bacteroidales	f__UBA932	g__Cryptobacteroides	s__Cryptobacteroides sp017465225	0	0	0	0	0	0	1	0	0	0	0	0	0	0	0	0	3	0	0	0	0	0	1	0	0	0	0	0	0	1	0	0	0	2	0	0	0	0
MAG89	BEG-SC10_BDME192003905-1a_bin.28.strict	BEG-SC10	Single-sample assemblies	BEG-SC10_bin.28.strict	d__Bacteria	p__Spirochaetota	c__Spirochaetia	o__Treponematales	f__Treponemataceae	g__Treponema_D	s__Treponema_D sp017521105	0	0	0	0	0	0	0	0	0	0	0	0	0	0	0	0	0	0	0	0	0	0	0	0	0	0	0	0	0	0	0	0	0	0	0	0	0	0
MAG2446	HS-QH10_BDME192003958-1a_bin.16.orig	HS-QH10	Single-sample assemblies	HS-QH10_bin.16.orig	d__Bacteria	p__Bacteroidota	c__Bacteroidia	o__Bacteroidales	f__Bacteroidaceae	g__UBA1179	s__UBA1179 sp017530735	0	0	0	0	0	0	0	0	0	0	0	0	0	0	0	0	0	0	0	0	0	0	0	0	0	0	0	0	0	0	0	0	0	1	0	0	0	0
MAG283	BEG-SC8_BDME192003903-1a_bin.12.orig	BEG-SC8	Single-sample assemblies	BEG-SC8_bin.12.orig	d__Bacteria	p__Firmicutes_A	c__Clostridia	o__Lachnospirales	f__Lachnospiraceae	g__1XD8-76	s__	0	0	0	0	0	0	0	0	0	0	0	0	0	0	0	0	0	0	0	0	0	0	0	0	0	0	0	0	0	0	0	0	0	0	0	0	0	0
MAG231	BEG-SC5_BDME192003900-1a_bin.52.strict	BEG-SC5	Single-sample assemblies	BEG-SC5_bin.52.strict	d__Bacteria	p__Bacteroidota	c__Bacteroidia	o__Bacteroidales	f__UBA1715	g__UBA1715	s__UBA1715 sp017516865	0	0	0	0	0	0	0	0	0	0	0	0	0	0	0	0	0	0	0	0	0	0	0	0	0	0	0	0	0	0	0	0	0	1	0	0	0	0
MAG3979	STHS-SD10_BDME192003963-1a_bin.32.strict	STHS-SD10	Single-sample assemblies	STHS-SD10_bin.32.strict	d__Bacteria	p__Bacteroidota	c__Bacteroidia	o__Bacteroidales	f__Rikenellaceae	g__Alistipes	s__Alistipes sp017624955	0	0	0	0	0	0	0	0	0	0	0	0	0	0	0	0	0	0	0	0	0	0	0	0	0	0	0	0	0	0	0	0	0	1	0	0	0	0
MAG3766	SCG-XJ1_BDME192003813-1a_bin.24.orig	SCG-XJ1	Single-sample assemblies	SCG-XJ1_bin.24.orig	d__Bacteria	p__Firmicutes	c__Bacilli	o__RF39	f__UBA660	g__CAG-877	s__CAG-877 sp017409785	0	0	0	0	0	0	0	0	0	0	0	1	0	0	0	0	0	0	0	0	0	0	0	0	0	0	0	0	0	0	0	0	0	0	0	0	0	0
MAG2250	HS-JS1_BDME192003803-1a_bin.15.orig	HS-JS1	Single-sample assemblies	HS-JS1_bin.15.orig	d__Bacteria	p__Bacteroidota	c__Bacteroidia	o__Bacteroidales	f__WCHB1-69	g__	s__	0	0	0	0	0	0	1	0	0	0	0	0	0	0	0	0	0	0	0	0	0	5	0	0	0	0	0	0	0	0	0	0	0	0	0	0	0	0
MAG2207	HS-JM8_BDME192004078-1a_bin.14.orig	HS-JM8	Single-sample assemblies	HS-JM8_bin.14.orig	d__Bacteria	p__Bacteroidota	c__Bacteroidia	o__Bacteroidales	f__UBA932	g__Cryptobacteroides	s__Cryptobacteroides sp015060395	0	0	0	0	0	0	0	0	0	0	0	0	0	0	0	0	0	0	0	0	0	0	0	0	0	0	0	0	0	0	0	0	0	0	1	0	0	0
MAG513	CG-QH12_BDME192004130-1a_bin.19.strict	CG-QH12	Single-sample assemblies	CG-QH12_bin.19.strict	d__Bacteria	p__Bacteroidota	c__Bacteroidia	o__Bacteroidales	f__Bacteroidaceae	g__Bacteroides	s__	0	0	0	0	0	0	0	0	0	0	0	0	0	0	0	0	0	0	0	0	0	0	0	0	0	0	0	0	0	0	0	0	0	0	0	0	0	0
MAG1833	HS-HB4_BDME192004144-1a_bin.5.strict	HS-HB4	Single-sample assemblies	HS-HB4_bin.5.strict	d__Bacteria	p__Firmicutes_A	c__Clostridia	o__Oscillospirales	f__Oscillospiraceae	g__UBA2922	s__UBA2922 sp905236515	0	0	0	0	0	0	1	0	0	0	0	0	0	0	0	0	0	0	0	0	0	0	0	0	0	0	0	0	0	0	0	0	0	1	0	0	0	0
MAG471	BG-SC8_BDME192004118-1a_bin.5.strict	BG-SC8	Single-sample assemblies	BG-SC8_bin.5.strict	d__Bacteria	p__Desulfobacterota_I	c__Desulfovibrionia	o__Desulfovibrionales	f__Desulfovibrionaceae	g__Mailhella	s__	0	0	0	0	0	0	0	0	0	0	0	0	0	0	0	0	0	0	0	0	0	0	0	0	0	0	0	0	0	0	0	0	0	0	0	0	0	0
MAG4887	WS-JL6_BDME192003863-1a_bin.27.orig	WS-JL6	Single-sample assemblies	WS-JL6_bin.27.orig	d__Bacteria	p__Bacteroidota	c__Bacteroidia	o__Bacteroidales	f__Paludibacteraceae	g__Aphodosoma	s__	0	0	0	0	0	0	0	0	0	0	0	0	0	0	0	0	0	0	0	0	0	0	0	0	0	0	0	0	0	0	0	0	0	0	0	0	0	1
MAG2442	HS-JS9_BDME192003811-1a_bin.9.orig	HS-JS9	Single-sample assemblies	HS-JS9_bin.9.orig	d__Bacteria	p__Firmicutes_A	c__Clostridia	o__Oscillospirales	f__Acutalibacteraceae	g__Ruminococcus_E	s__	0	0	0	0	0	0	0	0	0	0	0	1	0	0	0	0	0	0	0	0	0	5	0	0	0	0	0	0	0	0	0	0	0	0	0	0	0	0
MAG1772	HS-GZ9_BDME192004099-1a_bin.11.orig	HS-GZ9	Single-sample assemblies	HS-GZ9_bin.11.orig	d__Bacteria	p__Firmicutes_A	c__Clostridia	o__Lachnospirales	f__Lachnospiraceae	g__UBA3766	s__	0	0	0	0	0	0	0	0	0	0	0	0	0	0	0	0	0	0	0	0	0	0	0	0	0	0	0	0	0	0	0	0	0	0	0	0	0	0
MAG5493	XG-XJ6_BDME192004046-1a_bin.14.strict	XG-XJ6	Single-sample assemblies	XG-XJ6_bin.14.strict	d__Bacteria	p__Firmicutes_A	c__Clostridia	o__TANB77	f__CAG-508	g__Scatovivens	s__	0	0	0	0	0	0	0	0	0	0	0	0	0	0	0	0	0	0	0	0	0	0	1	0	0	0	0	0	0	0	0	0	0	1	1	0	0	0
MAG4244	TS-SX7_BDME192003844-1a_bin.12.orig	TS-SX7	Single-sample assemblies	TS-SX7_bin.12.orig	d__Bacteria	p__Firmicutes_A	c__Clostridia	o__Oscillospirales	f__Acutalibacteraceae	g__UMGS1976	s__UMGS1976 sp017383985	0	0	0	0	0	0	0	0	0	0	0	0	0	0	0	0	0	0	0	0	0	0	0	0	0	0	0	0	0	0	0	0	0	0	0	0	0	0
MAG2676	HS-SD3_BDME192003966-1a_bin.22.orig	HS-SD3	Single-sample assemblies	HS-SD3_bin.22.orig	d__Bacteria	p__Firmicutes_A	c__Clostridia	o__Oscillospirales	f__Ruminococcaceae	g__Ruminococcus	s__	0	0	0	0	0	0	0	0	0	0	0	0	0	0	0	0	0	0	0	0	0	0	0	0	0	0	0	0	0	0	0	0	0	1	0	0	0	0
MAG1103	DS-JL4_BDME192003871-1a_bin.33.orig	DS-JL4	Single-sample assemblies	DS-JL4_bin.33.orig	d__Bacteria	p__Bacteroidota	c__Bacteroidia	o__Bacteroidales	f__Rikenellaceae	g__Alistipes	s__Alistipes sp015059965	0	0	0	0	0	0	0	0	0	0	0	0	0	0	0	0	0	0	0	0	0	0	0	0	0	0	0	0	0	0	0	0	0	2	0	0	0	0
MAG3719	MS-JL9_BDME192003928-1a_bin.22.orig	MS-JL9	Single-sample assemblies	MS-JL9_bin.22.orig	d__Bacteria	p__Bacteroidota	c__Bacteroidia	o__Bacteroidales	f__Bacteroidaceae	g__UBA4372	s__UBA4372 sp017935785	0	0	0	0	0	0	0	0	0	0	0	1	0	0	0	0	0	0	0	0	0	0	0	0	0	0	0	0	0	0	0	0	0	0	1	0	0	0
MAG3018	HS-ZJ3_BDME192004063-1a_bin.17.strict	HS-ZJ3	Single-sample assemblies	HS-ZJ3_bin.17.strict	d__Bacteria	p__Proteobacteria	c__Alphaproteobacteria	o__Rs-D84	f__Rs-D84	g__Enterousia	s__	0	0	0	0	0	0	0	0	2	1	0	0	0	0	0	0	0	0	0	0	0	0	0	1	0	0	0	0	0	0	0	0	0	1	0	0	0	0
MAG1868	HS-HB8_BDME192004148-1a_bin.12.strict	HS-HB8	Single-sample assemblies	HS-HB8_bin.12.strict	d__Bacteria	p__Firmicutes_C	c__Negativicutes	o__Acidaminococcales	f__Acidaminococcaceae	g__Phascolarctobacterium_A	s__Phascolarctobacterium_A sp017623055	0	0	0	0	0	0	0	0	0	0	0	0	0	0	0	0	0	0	0	0	0	0	0	0	0	0	0	0	0	0	0	0	0	2	0	0	0	0
MAG4234	TS-SX5_BDME192003842-1a_bin.3.orig	TS-SX5	Single-sample assemblies	TS-SX5_bin.3.orig	d__Bacteria	p__Bacteroidota	c__Bacteroidia	o__Bacteroidales	f__Paludibacteraceae	g__RGIG9379	s__	0	0	0	0	0	0	0	0	0	0	0	0	0	0	0	0	0	0	0	0	0	0	0	0	0	0	0	0	0	0	0	0	0	0	0	0	0	0
MAG5377	XG-XJ3_BDME192004043-1a_bin.11.orig	XG-XJ3	Single-sample assemblies	XG-XJ3_bin.11.orig	d__Bacteria	p__Bacteroidota	c__Bacteroidia	o__Bacteroidales	f__Bacteroidaceae	g__Alloprevotella	s__Alloprevotella sp017461605	0	0	0	0	0	0	0	0	0	0	0	0	0	0	0	0	0	0	0	0	0	0	0	0	0	0	0	0	0	0	0	0	0	0	0	0	0	0
MAG1729	HS-GZ6_BDME192004096-1a_bin.27.orig	HS-GZ6	Single-sample assemblies	HS-GZ6_bin.27.orig	d__Bacteria	p__Firmicutes_A	c__Clostridia	o__Oscillospirales	f__Acutalibacteraceae	g__DTU089	s__	0	0	0	0	0	0	0	0	1	0	0	0	0	0	0	0	0	0	0	0	0	0	1	0	0	0	0	0	0	0	0	0	0	1	0	0	0	0
MAG1752	HS-GZ8_BDME192004098-1a_bin.10.orig	HS-GZ8	Single-sample assemblies	HS-GZ8_bin.10.orig	d__Bacteria	p__Firmicutes_A	c__Clostridia	o__Oscillospirales	f__Ruminococcaceae	g__Fimivivens	s__	0	0	0	0	0	0	0	0	0	0	0	0	0	0	0	0	0	0	0	0	0	0	0	0	0	0	0	0	0	0	0	0	0	2	0	0	0	0
MAG4422	WG-GZ6_BDME192004106-1a_bin.35.orig	WG-GZ6	Single-sample assemblies	WG-GZ6_bin.35.orig	d__Bacteria	p__Firmicutes_A	c__Clostridia	o__Christensenellales	f__CAG-314	g__Fimimonas	s__Fimimonas sp017457305	0	0	0	0	0	0	0	2	0	0	0	0	0	0	0	0	0	0	0	0	1	0	0	2	0	0	0	0	3	0	0	0	0	1	0	3	0	0
MAG5467	XG-XJ5_BDME192004045-1a_bin.36.orig	XG-XJ5	Single-sample assemblies	XG-XJ5_bin.36.orig	d__Bacteria	p__Firmicutes_A	c__Clostridia	o__Oscillospirales	f__CAG-272	g__HGM12713	s__	0	0	0	0	0	0	0	0	0	0	0	0	0	0	0	0	0	0	0	0	0	0	0	0	0	0	0	0	2	0	0	0	0	0	0	0	0	0
MAG4897	WS-JL6_BDME192003863-1a_bin.6.strict	WS-JL6	Single-sample assemblies	WS-JL6_bin.6.strict	d__Bacteria	p__Bacteroidota	c__Bacteroidia	o__Bacteroidales	f__G3-4614	g__Caccoplasma	s__Caccoplasma sp017416695	0	0	0	0	0	0	0	0	0	0	0	1	0	0	0	0	1	0	0	0	0	2	0	0	0	0	0	0	0	0	0	0	0	0	0	0	0	0
MAG2289	HS-JS2_BDME192003804-1a_bin.8.orig	HS-JS2	Single-sample assemblies	HS-JS2_bin.8.orig	d__Bacteria	p__Bacteroidota	c__Bacteroidia	o__Bacteroidales	f__Bacteroidaceae	g__UBA4372	s__UBA4372 sp017935785	0	0	0	0	0	0	0	0	0	0	0	0	0	0	0	0	0	0	0	0	0	0	0	0	0	0	0	0	0	0	0	0	0	0	0	0	0	0
MAG3607	MS-JL3_BDME192003922-1a_bin.12.orig	MS-JL3	Single-sample assemblies	MS-JL3_bin.12.orig	d__Bacteria	p__Firmicutes_A	c__Clostridia	o__Oscillospirales	f__Ruminococcaceae	g__UBA3855	s__	0	0	0	0	0	0	0	0	0	0	0	1	0	0	0	0	0	0	0	0	0	0	0	0	0	0	0	0	0	0	0	0	0	0	0	0	0	0
MAG1518	HS-GS5_BDME192003944-1a_bin.16.orig	HS-GS5	Single-sample assemblies	HS-GS5_bin.16.orig	d__Bacteria	p__Bacteroidota	c__Bacteroidia	o__Bacteroidales	f__UBA932	g__Egerieousia	s__Egerieousia sp017556665	0	0	0	0	0	0	1	0	0	0	0	1	0	0	0	0	0	0	0	0	0	0	0	0	0	0	0	0	0	0	0	0	0	0	0	0	0	0
MAG5350	XG-XJ2_BDME192004042-1a_bin.19.orig	XG-XJ2	Single-sample assemblies	XG-XJ2_bin.19.orig	d__Bacteria	p__Bacteroidota	c__Bacteroidia	o__Bacteroidales	f__Bacteroidaceae	g__UBA4372	s__UBA4372 sp900320435	0	0	0	0	0	0	1	0	0	0	0	0	0	0	0	0	0	0	0	0	0	0	1	0	0	0	0	0	0	0	0	0	0	0	0	0	0	0
MAG894	DLS-XJ5_BDME192003892-1a_bin.4.orig	DLS-XJ5	Single-sample assemblies	DLS-XJ5_bin.4.orig	d__Bacteria	p__Bacteroidota	c__Bacteroidia	o__Bacteroidales	f__Rikenellaceae	g__Alistipes	s__Alistipes sp017463585	0	0	0	0	0	0	0	0	0	0	0	0	0	0	0	0	0	0	0	0	0	0	0	0	0	0	0	0	0	0	0	0	0	0	5	0	0	0
MAG1655	HS-GZ3_BDME192004093-1a_bin.25.orig	HS-GZ3	Single-sample assemblies	HS-GZ3_bin.25.orig	d__Bacteria	p__Verrucomicrobiota	c__Lentisphaeria	o__Victivallales	f__Victivallaceae	g__UBA1784	s__UBA1784 sp015061685	0	0	0	0	0	0	0	0	0	0	2	0	0	0	0	0	0	0	0	1	0	0	0	0	0	1	0	0	1	0	0	0	0	2	0	0	0	0
MAG317	BEG-SC9_BDME192003904-1a_bin.22.orig	BEG-SC9	Single-sample assemblies	BEG-SC9_bin.22.orig	d__Bacteria	p__Firmicutes_A	c__Clostridia	o__Oscillospirales	f__CAG-272	g__RUG12395	s__RUG12395 sp015064505	0	0	0	0	0	0	0	0	0	0	0	0	0	0	0	0	0	0	0	0	0	0	0	0	0	0	0	0	0	0	0	0	0	1	0	0	0	0
MAG2512	HS-QH2_BDME192003951-1a_bin.4.orig	HS-QH2	Single-sample assemblies	HS-QH2_bin.4.orig	d__Bacteria	p__Bacteroidota	c__Bacteroidia	o__Bacteroidales	f__Bacteroidaceae	g__Prevotella	s__Prevotella sp017410365	0	0	0	0	0	0	0	0	0	0	0	0	0	0	0	0	0	0	0	0	0	0	0	0	0	0	0	0	0	0	0	0	0	0	0	0	0	1
MAG4580	WG-HB3_BDME192004083-1a_bin.21.orig	WG-HB3	Single-sample assemblies	WG-HB3_bin.21.orig	d__Bacteria	p__Firmicutes_A	c__Clostridia	o__Lachnospirales	f__Lachnospiraceae	g__CAG-95	s__	0	0	0	0	0	0	0	0	0	0	0	1	0	0	0	0	0	0	0	0	0	2	0	0	0	0	0	0	0	0	0	0	0	0	0	0	0	0
MAG369	BG-SC2_BDME192004112-1a_bin.20.orig	BG-SC2	Single-sample assemblies	BG-SC2_bin.20.orig	d__Bacteria	p__Bacteroidota	c__Bacteroidia	o__Bacteroidales	f__Bacteroidaceae	g__UBA4372	s__UBA4372 sp017935785	0	0	0	0	0	0	0	0	0	0	0	1	0	0	0	0	0	0	0	0	0	0	0	0	0	0	0	0	0	0	0	0	0	0	1	0	0	0
MAG3510	MG-SD7_BDME192004022-1a_bin.3.strict	MG-SD7	Single-sample assemblies	MG-SD7_bin.3.strict	d__Bacteria	p__Firmicutes_A	c__Clostridia	o__Oscillospirales	f__Acutalibacteraceae	g__CAG-488	s__	0	0	0	0	0	0	0	0	0	0	0	0	0	0	0	0	0	0	0	0	0	1	0	0	0	0	0	0	0	0	0	0	0	0	0	0	0	0
MAG3612	MS-JL3_BDME192003922-1a_bin.21.strict	MS-JL3	Single-sample assemblies	MS-JL3_bin.21.strict	d__Bacteria	p__Firmicutes_A	c__Clostridia	o__Lachnospirales	f__Lachnospiraceae	g__SIG307	s__	0	0	0	0	0	0	0	0	0	0	0	1	0	0	0	0	0	0	0	0	0	0	0	0	0	0	0	0	0	0	0	0	0	0	0	0	0	0
MAG67	WS-JL8_BDME192003865-1a_bin.33.strict	WS-JL8	Single-sample assemblies	WS-JL8_bin.33.strict	d__Archaea	p__Halobacteriota	c__Methanomicrobia	o__Methanomicrobiales	f__Methanocorpusculaceae	g__Methanocorpusculum	s__Methanocorpusculum sp017408885	0	0	0	0	0	0	0	0	0	0	0	0	0	0	0	0	0	0	0	0	0	0	0	1	0	0	0	0	0	0	0	0	0	0	0	0	0	0
MAG489	CG-QH11_BDME192004129-1a_bin.10.strict	CG-QH11	Single-sample assemblies	CG-QH11_bin.10.strict	d__Bacteria	p__Firmicutes_A	c__Clostridia	o__Oscillospirales	f__Acutalibacteraceae	g__DTU089	s__	0	0	0	0	0	0	0	0	2	0	0	0	0	0	0	0	1	0	0	0	0	3	0	0	0	0	0	0	0	0	0	0	0	0	0	0	0	0
MAG3781	SCG-XJ1_BDME192003813-1a_bin.6.orig	SCG-XJ1	Single-sample assemblies	SCG-XJ1_bin.6.orig	d__Bacteria	p__Firmicutes_A	c__Clostridia	o__Lachnospirales	f__Lachnospiraceae	g__Agathobacter	s__	0	0	0	0	0	0	0	0	0	0	0	0	0	0	0	0	0	0	0	0	0	0	0	0	0	0	0	0	0	0	0	0	0	0	0	0	0	1
MAG3968	STHS-SD10_BDME192003963-1a_bin.14.orig	STHS-SD10	Single-sample assemblies	STHS-SD10_bin.14.orig	d__Bacteria	p__Verrucomicrobiota	c__Kiritimatiellae	o__RFP12	f__UBA1067	g__UBA1067	s__UBA1067 sp002351765	0	0	0	0	0	0	0	0	0	0	0	0	0	0	0	0	0	0	0	0	0	9	0	0	0	0	0	0	0	0	0	0	0	2	0	2	0	0
MAG3804	SCG-XJ3_BDME192003815-1a_bin.13.orig	SCG-XJ3	Single-sample assemblies	SCG-XJ3_bin.13.orig	d__Bacteria	p__Bacteroidota	c__Bacteroidia	o__Bacteroidales	f__Rikenellaceae	g__Alistipes	s__Alistipes sp017384185	0	0	0	0	0	0	0	0	0	0	0	0	0	0	0	0	0	0	0	0	0	2	0	0	0	0	0	0	0	0	0	0	0	0	0	0	0	0
MAG852	DLS-XJ2_BDME192003889-1a_bin.4.strict	DLS-XJ2	Single-sample assemblies	DLS-XJ2_bin.4.strict	d__Bacteria	p__Bacteroidota	c__Bacteroidia	o__Bacteroidales	f__F082	g__Limimorpha	s__	0	0	0	0	0	0	0	0	0	0	0	0	0	0	0	0	0	0	0	0	0	1	0	0	0	0	0	0	0	0	0	0	0	0	0	0	0	0
MAG3428	MG-SD3_BDME192004018-1a_bin.11.orig	MG-SD3	Single-sample assemblies	MG-SD3_bin.11.orig	d__Bacteria	p__Bacteroidota	c__Bacteroidia	o__Bacteroidales	f__Bacteroidaceae	g__HGM04593	s__	0	0	0	0	1	0	0	0	0	0	0	0	0	0	0	0	0	0	0	0	0	3	0	0	0	0	0	0	0	0	0	0	0	0	1	0	0	0
MAG152	BEG-SC1_BDME192003898-1a_bin.24.orig	BEG-SC1	Single-sample assemblies	BEG-SC1_bin.24.orig	d__Bacteria	p__Bacteroidota	c__Bacteroidia	o__Bacteroidales	f__Bacteroidaceae	g__UBA3839	s__UBA3839 sp900314125	0	0	0	0	0	0	0	0	0	0	0	0	0	0	0	0	0	0	0	0	0	0	1	0	0	0	0	0	0	0	0	0	0	0	0	0	0	0
MAG888	DLS-XJ5_BDME192003892-1a_bin.16.orig	DLS-XJ5	Single-sample assemblies	DLS-XJ5_bin.16.orig	d__Bacteria	p__Spirochaetota	c__Spirochaetia	o__Treponematales	f__Treponemataceae	g__RGIG9060	s__RGIG9060 sp017936665	0	0	0	0	0	0	0	0	0	0	0	0	0	0	0	0	0	0	0	0	0	0	0	0	0	0	0	4	0	0	0	0	0	1	0	0	0	0
MAG1992	HS-JL4_BDME192003933-1a_bin.15.orig	HS-JL4	Single-sample assemblies	HS-JL4_bin.15.orig	d__Bacteria	p__Firmicutes_A	c__Clostridia	o__Oscillospirales	f__Acutalibacteraceae	g__UMGS1976	s__UMGS1976 sp017383985	0	0	0	0	0	0	0	0	0	0	0	0	0	0	0	0	0	0	0	0	0	0	0	0	0	0	0	0	0	0	0	0	0	0	1	0	0	0
MAG109	BEG-SC11_BDME192003906-1a_bin.23.orig	BEG-SC11	Single-sample assemblies	BEG-SC11_bin.23.orig	d__Bacteria	p__Spirochaetota	c__Spirochaetia	o__Sphaerochaetales	f__Sphaerochaetaceae	g__Ornithospirochaeta	s__	0	0	0	0	0	0	0	0	0	0	0	0	0	0	0	0	0	0	0	0	0	0	0	1	0	0	0	0	0	0	0	0	0	0	0	0	0	0
MAG3559	MS-JL10_BDME192003929-1a_bin.35.strict	MS-JL10	Single-sample assemblies	MS-JL10_bin.35.strict	d__Bacteria	p__Bacteroidota	c__Bacteroidia	o__Bacteroidales	f__UBA932	g__Coprenecus	s__	0	0	0	0	0	0	0	0	0	0	0	0	0	0	0	0	0	0	0	0	0	0	0	0	0	0	0	0	0	0	0	0	0	0	0	0	0	0
MAG1536	HS-GS7_BDME192003946-1a_bin.11.orig	HS-GS7	Single-sample assemblies	HS-GS7_bin.11.orig	d__Bacteria	p__Bacteroidota	c__Bacteroidia	o__Bacteroidales	f__Paludibacteraceae	g__Enterocola	s__Enterocola sp017517845	0	0	0	0	0	0	0	0	0	0	0	3	0	0	0	0	2	0	0	0	0	0	0	0	0	0	0	0	0	0	0	0	0	0	0	0	0	0
MAG4113	STHS-SD8_BDME192003961-1a_bin.10.orig	STHS-SD8	Single-sample assemblies	STHS-SD8_bin.10.orig	d__Bacteria	p__Bacteroidota	c__Bacteroidia	o__Bacteroidales	f__Bacteroidaceae	g__HGM04593	s__	0	0	0	0	0	0	0	0	0	0	0	0	0	0	0	0	0	0	0	0	0	0	0	0	0	0	0	0	0	0	0	0	0	1	0	0	0	0
MAG4301	WG-GZ1_BDME192004101-1a_bin.17.orig	WG-GZ1	Single-sample assemblies	WG-GZ1_bin.17.orig	d__Bacteria	p__Firmicutes_A	c__Clostridia	o__Oscillospirales	f__CAG-272	g__UBA1740	s__UBA1740 sp017481225	0	0	0	0	0	0	0	0	0	0	0	3	0	0	0	0	0	0	0	0	0	0	0	0	0	0	0	0	0	0	0	0	0	0	0	0	0	0
MAG3836	SCG-XJ4_BDME192003816-1a_bin.17.orig	SCG-XJ4	Single-sample assemblies	SCG-XJ4_bin.17.orig	d__Bacteria	p__Bacteroidota	c__Bacteroidia	o__Bacteroidales	f__Rikenellaceae	g__UBA940	s__UBA940 sp015060105	0	0	0	0	0	0	0	0	0	0	0	1	0	0	0	0	0	0	0	0	0	0	0	0	0	0	0	0	0	0	0	0	0	0	0	0	0	0
MAG5604	XG-XJ9_BDME192004049-1a_bin.11.orig	XG-XJ9	Single-sample assemblies	XG-XJ9_bin.11.orig	d__Bacteria	p__Bacteroidota	c__Bacteroidia	o__Bacteroidales	f__Muribaculaceae	g__CAG-485	s__	0	0	0	0	0	0	0	0	0	0	0	0	0	0	0	0	0	0	0	0	0	0	0	0	0	0	0	0	0	0	0	0	0	1	1	0	0	0
MAG4412	WG-GZ6_BDME192004106-1a_bin.17.strict	WG-GZ6	Single-sample assemblies	WG-GZ6_bin.17.strict	d__Bacteria	p__Firmicutes_A	c__Clostridia	o__Oscillospirales	f__CAG-272	g__UBA1740	s__	0	0	0	0	0	0	0	3	0	0	0	0	0	0	0	0	0	0	0	0	1	0	0	9	0	0	0	0	3	0	0	0	0	1	0	3	0	0
MAG3369	KS-XJ9_BDME192003856-1a_bin.20.orig	KS-XJ9	Single-sample assemblies	KS-XJ9_bin.20.orig	d__Bacteria	p__Firmicutes_A	c__Clostridia	o__Oscillospirales	f__CAG-272	g__RGIG8775	s__	0	0	0	0	1	0	0	0	0	0	0	0	0	0	0	0	0	0	0	0	0	1	0	0	0	0	0	0	0	0	0	0	0	0	1	2	0	0
MAG1714	HS-GZ5_BDME192004095-1a_bin.8.orig	HS-GZ5	Single-sample assemblies	HS-GZ5_bin.8.orig	d__Bacteria	p__Bacteroidota	c__Bacteroidia	o__Bacteroidales	f__Rikenellaceae	g__Alistipes	s__Alistipes sp015060115	0	0	0	0	0	0	0	0	0	0	0	0	0	0	0	0	0	0	0	0	0	0	0	0	0	0	0	0	0	0	0	0	0	1	0	0	0	0
MAG5466	XG-XJ5_BDME192004045-1a_bin.35.orig	XG-XJ5	Single-sample assemblies	XG-XJ5_bin.35.orig	d__Bacteria	p__Bacteroidota	c__Bacteroidia	o__Bacteroidales	f__Rikenellaceae	g__Alistipes	s__	0	0	0	0	0	0	0	0	0	0	0	0	0	0	0	0	0	0	0	0	0	0	0	0	0	0	0	0	3	0	0	0	0	0	0	0	0	0
MAG2116	HS-JM11_BDME192004080-1a_bin.6.orig	HS-JM11	Single-sample assemblies	HS-JM11_bin.6.orig	d__Bacteria	p__Verrucomicrobiota	c__Kiritimatiellae	o__RFP12	f__UBA1067	g__UBA1067	s__	0	0	0	0	0	0	0	0	0	0	0	0	0	0	0	0	0	0	0	0	0	0	0	0	0	0	0	0	0	0	0	0	0	0	0	0	0	0
MAG1916	HS-JL10_BDME192003939-1a_bin.4.orig	HS-JL10	Single-sample assemblies	HS-JL10_bin.4.orig	d__Bacteria	p__Bacteroidota	c__Bacteroidia	o__Bacteroidales	f__F082	g__Limimorpha	s__	0	0	0	0	0	0	0	0	0	0	0	0	0	4	0	0	0	0	0	0	0	0	0	0	0	0	0	0	0	0	0	0	0	0	0	0	0	0
MAG4196	TS-SX2_BDME192003839-1a_bin.6.orig	TS-SX2	Single-sample assemblies	TS-SX2_bin.6.orig	d__Bacteria	p__Bacteroidota	c__Bacteroidia	o__Bacteroidales	f__Bacteroidaceae	g__Bacteroides	s__Bacteroides sp017630035	0	0	0	0	0	0	0	0	0	0	0	0	0	0	0	0	0	0	0	0	0	0	0	0	0	0	0	0	0	0	0	0	0	0	1	0	0	0
MAG1076	DS-JL3_BDME192003870-1a_bin.26.orig	DS-JL3	Single-sample assemblies	DS-JL3_bin.26.orig	d__Bacteria	p__Bacteroidota	c__Bacteroidia	o__Bacteroidales	f__F082	g__Limimorpha	s__Limimorpha sp015061315	0	0	0	0	0	0	0	0	0	0	0	0	0	0	0	0	0	0	0	0	0	0	0	0	0	0	0	0	0	0	0	0	0	0	0	0	0	0
MAG2984	HS-ZJ10_BDME192004070-1a_bin.16.orig	HS-ZJ10	Single-sample assemblies	HS-ZJ10_bin.16.orig	d__Bacteria	p__Firmicutes	c__Bacilli	o__ML615J-28	f__CAG-313	g__UBA1231	s__	0	0	0	0	0	0	0	0	0	0	0	0	0	0	0	0	0	0	0	0	0	0	0	0	0	0	0	0	0	0	0	0	0	1	0	0	0	0
MAG2625	HS-QH7_BDME192003956-1a_bin.50.strict	HS-QH7	Single-sample assemblies	HS-QH7_bin.50.strict	d__Bacteria	p__Firmicutes_A	c__Clostridia	o__Christensenellales	f__Borkfalkiaceae	g__Scatosoma	s__Scatosoma sp017626135	0	0	0	0	0	0	0	0	0	0	0	0	0	0	0	0	0	0	0	0	0	2	0	0	0	0	0	0	0	0	0	0	0	1	0	0	0	0
MAG1676	HS-GZ4_BDME192004094-1a_bin.13.orig	HS-GZ4	Single-sample assemblies	HS-GZ4_bin.13.orig	d__Bacteria	p__Bacteroidota	c__Bacteroidia	o__Bacteroidales	f__Rikenellaceae	g__Alistipes	s__Alistipes sp015059955	0	0	0	0	0	0	0	0	0	0	0	0	0	0	0	0	0	0	0	0	0	1	0	0	0	0	0	0	0	0	0	0	0	0	0	0	0	0
MAG4400	WG-GZ5_BDME192004105-1a_bin.24.orig	WG-GZ5	Single-sample assemblies	WG-GZ5_bin.24.orig	d__Bacteria	p__Bacteroidota	c__Bacteroidia	o__Bacteroidales	f__Bacteroidaceae	g__HGM04593	s__HGM04593 sp017938245	0	0	0	0	0	0	0	3	1	0	0	0	0	0	0	0	0	0	0	0	1	0	0	8	0	0	0	0	4	0	0	0	0	1	0	3	0	0
MAG1904	HS-HB9_BDME192004149-1a_bin.7.orig	HS-HB9	Single-sample assemblies	HS-HB9_bin.7.orig	d__Bacteria	p__Bacteroidota	c__Bacteroidia	o__Bacteroidales	f__Paludibacteraceae	g__UBA1181	s__UBA1181 sp015061185	0	0	0	0	0	0	0	0	0	0	0	0	0	0	0	0	0	0	0	0	0	0	0	0	0	0	0	0	0	0	0	0	0	0	1	0	0	0
MAG1182	DS-JL7_BDME192003874-1a_bin.36.strict	DS-JL7	Single-sample assemblies	DS-JL7_bin.36.strict	d__Bacteria	p__Verrucomicrobiota	c__Kiritimatiellae	o__RFP12	f__UBA1067	g__UBA1067	s__	0	0	0	0	0	0	0	0	0	0	0	0	0	0	0	0	0	0	0	0	0	0	0	0	0	0	0	0	0	0	0	0	0	1	0	0	0	0
MAG1558	HS-GS8_BDME192003947-1a_bin.4.orig	HS-GS8	Single-sample assemblies	HS-GS8_bin.4.orig	d__Bacteria	p__Verrucomicrobiota	c__Kiritimatiellae	o__RFP12	f__UBA1067	g__UBA1067	s__UBA1067 sp002351765	0	0	0	0	1	0	0	0	0	0	0	0	0	0	0	0	0	0	0	0	0	0	0	0	0	0	0	0	0	0	0	0	0	0	0	0	0	0
MAG3949	SCG-XJ9_BDME192003821-1a_bin.19.orig	SCG-XJ9	Single-sample assemblies	SCG-XJ9_bin.19.orig	d__Bacteria	p__Proteobacteria	c__Alphaproteobacteria	o__Rs-D84	f__Rs-D84	g__Enterousia	s__	0	0	0	0	0	0	0	0	0	0	0	0	0	0	0	0	0	0	0	0	0	0	0	0	0	0	0	0	0	0	0	0	0	1	0	0	0	0
MAG5565	XG-XJ8_BDME192004048-1a_bin.16.strict	XG-XJ8	Single-sample assemblies	XG-XJ8_bin.16.strict	d__Bacteria	p__Firmicutes_A	c__Clostridia	o__Oscillospirales	f__CAG-272	g__HGM12713	s__	0	0	0	0	0	0	0	0	0	0	0	0	0	0	0	0	0	0	0	0	0	0	0	0	0	0	0	0	0	0	0	0	0	0	0	2	0	0
MAG357	BG-SC1_BDME192004111-1a_bin.13.strict	BG-SC1	Single-sample assemblies	BG-SC1_bin.13.strict	d__Bacteria	p__Firmicutes_A	c__Clostridia	o__Oscillospirales	f__CAG-382	g__SIG636	s__SIG636 sp017531625	0	0	0	0	0	0	0	0	0	0	0	0	0	0	0	0	0	0	0	0	0	0	0	0	0	0	0	0	0	0	0	0	0	0	0	0	0	0
MAG444	BG-SC7_BDME192004117-1a_bin.19.orig	BG-SC7	Single-sample assemblies	BG-SC7_bin.19.orig	d__Bacteria	p__Firmicutes_C	c__Negativicutes	o__Acidaminococcales	f__Acidaminococcaceae	g__Phascolarctobacterium_A	s__Phascolarctobacterium_A sp017623055	0	0	0	0	0	0	0	3	0	0	0	0	0	0	0	0	0	0	0	0	1	0	0	12	0	0	0	0	4	0	0	0	0	1	0	3	0	0
MAG3681	MS-JL7_BDME192003926-1a_bin.19.orig	MS-JL7	Single-sample assemblies	MS-JL7_bin.19.orig	d__Bacteria	p__Bacteroidota	c__Bacteroidia	o__Bacteroidales	f__Bacteroidaceae	g__UBA4372	s__UBA4372 sp017935785	0	0	0	0	0	0	0	0	0	0	0	1	0	0	0	0	0	0	0	0	0	0	0	0	0	0	0	0	0	0	0	0	0	0	1	0	0	0
MAG3339	KS-XJ8_BDME192003855-1a_bin.18.strict	KS-XJ8	Single-sample assemblies	KS-XJ8_bin.18.strict	d__Bacteria	p__Firmicutes_A	c__Clostridia	o__Oscillospirales	f__Acutalibacteraceae	g__UBA6857	s__	0	0	0	0	0	0	0	0	0	0	0	1	0	0	0	0	0	0	0	0	0	1	0	0	0	0	0	0	0	0	0	0	0	0	0	0	0	0
MAG5288	XG-XJ10_BDME192004050-1a_bin.15.strict	XG-XJ10	Single-sample assemblies	XG-XJ10_bin.15.strict	d__Bacteria	p__Firmicutes_A	c__Clostridia	o__Lachnospirales	f__Lachnospiraceae	g__Choladocola	s__	0	0	0	0	1	0	0	0	0	0	0	0	0	0	0	0	0	0	0	0	0	0	0	0	0	0	0	0	0	0	0	0	0	0	0	0	0	0
MAG1825	HS-HB3_BDME192004143-1a_bin.2.orig	HS-HB3	Single-sample assemblies	HS-HB3_bin.2.orig	d__Bacteria	p__Firmicutes_C	c__Negativicutes	o__Selenomonadales	f__Selenomonadaceae	g__Anaerovibrio	s__Anaerovibrio slackiae	0	0	0	0	0	0	0	0	0	0	0	0	0	0	0	0	0	0	0	0	0	0	0	0	0	0	0	0	0	0	0	0	0	0	1	0	0	0
MAG5368	XG-XJ2_BDME192004042-1a_bin.41.strict	XG-XJ2	Single-sample assemblies	XG-XJ2_bin.41.strict	d__Bacteria	p__Firmicutes_A	c__Clostridia	o__Lachnospirales	f__Lachnospiraceae	g__COE1	s__	0	0	0	0	0	0	0	0	0	0	0	1	0	0	0	0	0	0	0	0	0	1	0	0	0	0	0	0	0	0	0	0	0	0	0	0	0	1
MAG2831	HS-SX5_BDME192004030-1a_bin.15.strict	HS-SX5	Single-sample assemblies	HS-SX5_bin.15.strict	d__Bacteria	p__Firmicutes_A	c__Clostridia	o__Oscillospirales	f__UBA644	g__RGIG995	s__	0	0	0	0	0	0	0	0	0	0	0	0	0	0	0	0	0	0	0	0	0	0	0	0	0	0	0	0	0	0	0	0	0	0	0	0	0	0
MAG5698	YG-SC1_BDME192003908-1a_bin.4.orig	YG-SC1	Single-sample assemblies	YG-SC1_bin.4.orig	d__Bacteria	p__Bacteroidota	c__Bacteroidia	o__Bacteroidales	f__Bacteroidaceae	g__HGM04593	s__	0	0	0	0	0	0	0	0	0	0	0	0	0	0	0	0	0	0	0	0	0	0	0	0	0	0	0	0	0	0	0	0	0	0	0	0	0	0
MAG4960	WS-JL8_BDME192003865-1a_bin.32.strict	WS-JL8	Single-sample assemblies	WS-JL8_bin.32.strict	d__Bacteria	p__Bacteroidota	c__Bacteroidia	o__Bacteroidales	f__Rikenellaceae	g__Alistipes	s__Alistipes sp017399485	0	0	0	0	0	0	0	0	0	0	0	0	0	0	0	0	0	1	0	0	0	0	0	0	0	0	0	0	0	0	0	0	0	0	1	0	0	0
MAG2648	HS-SD10_BDME192003973-1a_bin.23.orig	HS-SD10	Single-sample assemblies	HS-SD10_bin.23.orig	d__Bacteria	p__Bacteroidota	c__Bacteroidia	o__Bacteroidales	f__Bacteroidaceae	g__HGM04593	s__HGM04593 sp017522915	0	0	0	0	0	0	0	0	0	0	0	0	0	0	0	0	0	0	0	0	0	0	0	0	0	0	0	0	0	0	0	0	0	1	0	0	0	0
MAG2578	HS-QH6_BDME192003955-1a_bin.20.orig	HS-QH6	Single-sample assemblies	HS-QH6_bin.20.orig	d__Bacteria	p__Bacteroidota	c__Bacteroidia	o__Bacteroidales	f__Muribaculaceae	g__CAG-873	s__	0	0	0	0	0	0	1	0	0	0	0	0	0	0	0	0	0	0	0	0	0	0	0	0	0	0	0	0	0	0	0	0	0	1	0	0	0	0
MAG2863	HS-SX8_BDME192004033-1a_bin.10.orig	HS-SX8	Single-sample assemblies	HS-SX8_bin.10.orig	d__Bacteria	p__Bacteroidota	c__Bacteroidia	o__Bacteroidales	f__Paludibacteraceae	g__RGIG9379	s__	0	0	0	0	0	0	0	0	0	0	0	0	0	0	0	0	0	0	0	0	0	0	0	0	0	0	0	0	0	0	0	0	0	0	0	0	0	0
MAG2642	HS-SD10_BDME192003973-1a_bin.13.orig	HS-SD10	Single-sample assemblies	HS-SD10_bin.13.orig	d__Bacteria	p__Bacteroidota	c__Bacteroidia	o__Bacteroidales	f__Rikenellaceae	g__Tidjanibacter	s__Tidjanibacter sp017396085	0	0	0	0	0	0	0	0	0	0	0	0	0	0	0	0	0	0	0	0	0	0	0	0	0	0	0	0	0	0	0	0	0	0	0	0	0	0
MAG2538	HS-QH4_BDME192003953-1a_bin.15.orig	HS-QH4	Single-sample assemblies	HS-QH4_bin.15.orig	d__Bacteria	p__Fibrobacterota	c__Fibrobacteria	o__Fibrobacterales	f__Fibrobacteraceae	g__Fibrobacter	s__	0	0	0	0	0	0	0	0	0	0	0	0	0	0	0	0	0	0	0	0	0	0	0	0	0	0	0	0	0	0	0	0	0	0	0	0	0	0
MAG5661	YG-SC10_BDME192003916-1a_bin.24.orig	YG-SC10	Single-sample assemblies	YG-SC10_bin.24.orig	d__Bacteria	p__Bacteroidota	c__Bacteroidia	o__Bacteroidales	f__Bacteroidaceae	g__HGM04593	s__HGM04593 sp017536325	0	0	0	0	0	0	0	0	3	0	0	0	0	0	0	0	0	0	0	0	0	1	0	0	0	0	0	0	0	0	0	0	0	0	0	0	0	0
MAG477	BG-SC9_BDME192004119-1a_bin.10.strict	BG-SC9	Single-sample assemblies	BG-SC9_bin.10.strict	d__Bacteria	p__Verrucomicrobiota	c__Kiritimatiellae	o__RFP12	f__UBA1067	g__UBA1067	s__UBA1067 sp017520845	0	0	0	0	0	1	0	0	0	0	0	0	0	0	0	0	0	0	0	0	0	0	0	0	0	0	0	0	0	0	0	0	0	0	0	0	0	0
MAG5077	WS-QH7_BDME192004136-1a_bin.18.strict	WS-QH7	Single-sample assemblies	WS-QH7_bin.18.strict	d__Bacteria	p__Bacteroidota	c__Bacteroidia	o__Bacteroidales	f__Bacteroidaceae	g__UBA1179	s__	0	0	0	0	0	0	0	0	0	0	0	0	0	0	0	0	0	0	0	0	0	0	0	0	0	0	0	0	0	1	0	0	0	2	0	0	0	0
MAG2062	HS-JL7_BDME192003936-1a_bin.2.permissive	HS-JL7	Single-sample assemblies	HS-JL7_bin.2.permissive	d__Bacteria	p__Planctomycetota	c__Planctomycetia	o__Pirellulales	f__Thermoguttaceae	g__RGIG3701	s__RGIG3701 sp017454585	0	0	0	0	0	0	0	0	0	0	0	0	0	0	0	0	0	0	0	0	0	0	0	0	0	0	0	0	0	0	0	0	0	0	0	0	0	0
MAG481	BG-SC9_BDME192004119-1a_bin.17.orig	BG-SC9	Single-sample assemblies	BG-SC9_bin.17.orig	d__Bacteria	p__Bacteroidota	c__Bacteroidia	o__Bacteroidales	f__Rikenellaceae	g__Alistipes	s__Alistipes sp017410165	0	0	0	0	1	0	0	0	0	0	0	0	0	0	0	0	0	0	0	0	0	0	0	0	0	0	0	0	0	0	0	0	0	0	0	0	0	0
MAG1486	HS-GS2_BDME192003941-1a_bin.5.orig	HS-GS2	Single-sample assemblies	HS-GS2_bin.5.orig	d__Bacteria	p__Firmicutes_A	c__Clostridia	o__Oscillospirales	f__CAG-272	g__UBA1740	s__	0	0	0	0	0	0	0	0	0	0	0	0	0	0	0	0	0	0	0	0	0	0	0	0	0	0	0	0	0	0	0	0	0	0	0	0	0	0
MAG1984	HS-JL3_BDME192003932-1a_bin.42.strict	HS-JL3	Single-sample assemblies	HS-JL3_bin.42.strict	d__Bacteria	p__Bacteroidota	c__Bacteroidia	o__Bacteroidales	f__UBA932	g__Egerieousia	s__Egerieousia sp015060445	0	0	0	0	0	0	0	0	0	0	0	0	0	0	0	0	0	0	0	0	0	0	4	0	0	0	0	0	0	1	0	0	0	2	0	0	0	0
MAG3904	SCG-XJ7_BDME192003819-1a_bin.18.orig	SCG-XJ7	Single-sample assemblies	SCG-XJ7_bin.18.orig	d__Bacteria	p__Bacteroidota	c__Bacteroidia	o__Bacteroidales	f__Barnesiellaceae	g__Barnesiella_A	s__Barnesiella_A sp017532725	0	0	0	0	0	0	0	0	0	0	0	1	0	0	0	0	1	0	0	0	0	0	0	0	0	0	0	0	0	0	0	0	0	0	1	0	0	0
MAG1324	GG-SD7_BDME192004157-1a_bin.10.orig	GG-SD7	Single-sample assemblies	GG-SD7_bin.10.orig	d__Bacteria	p__Verrucomicrobiota	c__Verrucomicrobiae	o__Verrucomicrobiales	f__Akkermansiaceae	g__Akkermansia	s__Akkermansia sp015062015	0	0	0	0	0	0	0	0	0	0	0	0	0	0	0	0	0	0	0	0	0	0	0	0	0	0	0	0	0	0	0	0	0	0	0	0	0	0
MAG1402	HS-AH4_BDME192003796-1a_bin.11.strict	HS-AH4	Single-sample assemblies	HS-AH4_bin.11.strict	d__Bacteria	p__Spirochaetota	c__Spirochaetia	o__Treponematales	f__Treponemataceae	g__Treponema_F	s__Treponema_F sp017622135	0	0	0	0	0	0	0	0	0	0	0	0	0	0	0	0	2	0	0	0	0	0	0	0	0	0	0	0	0	0	0	0	0	0	0	0	0	0
MAG1354	HS-AH10_BDME192003801-1a_bin.1.orig	HS-AH10	Single-sample assemblies	HS-AH10_bin.1.orig	d__Bacteria	p__Bacteroidota	c__Bacteroidia	o__Bacteroidales	f__Paludibacteraceae	g__RF16	s__RF16 sp017457295	0	0	0	0	0	0	0	0	0	0	0	0	0	0	0	0	0	0	0	0	0	0	0	0	0	0	0	0	0	0	0	0	0	0	0	0	0	0
MAG4241	TS-SX6_BDME192003843-1a_bin.7.orig	TS-SX6	Single-sample assemblies	TS-SX6_bin.7.orig	d__Bacteria	p__Firmicutes_A	c__Clostridia	o__Oscillospirales	f__Acutalibacteraceae	g__UBA737	s__UBA737 sp017403065	0	0	0	0	0	0	0	0	0	0	0	0	0	0	0	0	0	0	0	0	0	0	0	0	0	0	0	0	0	0	0	0	0	0	0	0	0	0
MAG3545	MS-JL10_BDME192003929-1a_bin.14.orig	MS-JL10	Single-sample assemblies	MS-JL10_bin.14.orig	d__Bacteria	p__Firmicutes_A	c__Clostridia	o__Oscillospirales	f__CAG-382	g__UBA1752	s__	0	0	0	0	0	0	0	0	0	0	0	0	0	0	0	0	0	0	0	0	0	0	0	0	0	0	0	0	0	0	0	0	0	0	0	0	0	0
MAG2800	HS-SX2_BDME192004027-1a_bin.4.orig	HS-SX2	Single-sample assemblies	HS-SX2_bin.4.orig	d__Bacteria	p__Firmicutes_A	c__Clostridia	o__Oscillospirales	f__Acutalibacteraceae	g__SIG598	s__	0	0	0	0	1	0	1	0	0	0	0	0	0	0	0	0	0	0	0	0	0	0	0	0	0	0	0	0	0	0	0	0	0	0	0	0	0	0
MAG2843	HS-SX6_BDME192004031-1a_bin.15.orig	HS-SX6	Single-sample assemblies	HS-SX6_bin.15.orig	d__Bacteria	p__Spirochaetota	c__Spirochaetia	o__Treponematales	f__Treponemataceae	g__RGIG1711	s__RGIG1711 sp017416145	0	0	0	0	0	0	0	0	0	0	0	0	0	0	0	0	0	0	0	0	0	0	0	0	0	0	0	0	0	0	0	0	0	0	0	0	0	0
MAG36	HS-JS5_BDME192003807-1a_bin.12.permissive	HS-JS5	Single-sample assemblies	HS-JS5_bin.12.permissive	d__Archaea	p__Halobacteriota	c__Methanomicrobia	o__Methanomicrobiales	f__Methanocorpusculaceae	g__Methanocorpusculum	s__Methanocorpusculum sp017622255	0	0	0	0	0	0	0	0	0	0	0	0	0	0	0	0	0	0	0	0	0	1	0	0	0	0	0	0	0	0	0	0	0	0	0	1	0	0
MAG2	BEG-SC1_BDME192003898-1a_bin.25.strict	BEG-SC1	Single-sample assemblies	BEG-SC1_bin.25.strict	d__Archaea	p__Halobacteriota	c__Methanomicrobia	o__Methanomicrobiales	f__Methanocorpusculaceae	g__Methanocorpusculum	s__Methanocorpusculum sp017399555	0	0	0	0	0	0	0	0	0	0	0	0	0	0	0	0	0	0	0	0	0	0	0	0	0	0	0	2	0	0	0	0	0	0	1	0	0	0
MAG4021	STHS-SD2_BDME192003975-1a_bin.6.strict	STHS-SD2	Single-sample assemblies	STHS-SD2_bin.6.strict	d__Bacteria	p__Spirochaetota	c__Spirochaetia	o__Treponematales	f__Treponemataceae	g__Treponema_D	s__Treponema_D sp017622055	0	0	0	0	1	0	0	0	0	0	0	0	0	0	0	0	0	0	0	0	0	0	0	0	0	0	0	0	0	0	0	0	0	0	0	0	0	0
MAG5268	WS-XJ9_BDME192003831-1a_bin.12.orig	WS-XJ9	Single-sample assemblies	WS-XJ9_bin.12.orig	d__Bacteria	p__Bacteroidota	c__Bacteroidia	o__Bacteroidales	f__P3	g__UBA1711	s__	0	0	0	0	0	0	0	0	0	0	0	0	0	0	0	0	0	0	0	0	0	0	0	0	0	0	0	0	0	0	0	0	0	1	0	0	0	0
MAG5237	WS-XJ7_BDME192003829-1a_bin.11.strict	WS-XJ7	Single-sample assemblies	WS-XJ7_bin.11.strict	d__Bacteria	p__Bacteroidota	c__Bacteroidia	o__Bacteroidales	f__P3	g__UBA1711	s__	0	0	0	0	0	0	0	0	0	0	0	0	0	0	0	0	0	0	0	0	0	0	0	0	0	0	0	0	0	0	0	0	0	1	0	0	0	0
MAG5079	WS-QH7_BDME192004136-1a_bin.4.orig	WS-QH7	Single-sample assemblies	WS-QH7_bin.4.orig	d__Bacteria	p__Bacteroidota	c__Bacteroidia	o__Bacteroidales	f__Paludibacteraceae	g__RGIG9379	s__	0	0	0	0	0	0	0	0	0	0	0	0	0	0	0	0	0	0	0	0	0	0	1	0	0	0	0	0	0	0	0	0	0	1	0	0	0	0
MAG3685	MS-JL7_BDME192003926-1a_bin.23.orig	MS-JL7	Single-sample assemblies	MS-JL7_bin.23.orig	d__Bacteria	p__Bacteroidota	c__Bacteroidia	o__Bacteroidales	f__WCHB1-69	g__	s__	0	0	0	0	0	0	0	0	0	0	0	1	0	0	0	0	0	0	0	0	0	0	0	0	0	0	0	0	0	0	0	0	0	0	1	0	0	0
MAG2134	HS-JM3_BDME192004073-1a_bin.1.orig	HS-JM3	Single-sample assemblies	HS-JM3_bin.1.orig	d__Bacteria	p__Bacteroidota	c__Bacteroidia	o__Bacteroidales	f__Paludibacteraceae	g__RGIG9379	s__	0	0	0	0	0	0	0	0	0	0	0	0	0	0	0	0	0	0	0	0	0	0	0	0	0	0	0	0	0	0	0	0	0	0	1	0	0	0
MAG206	BEG-SC5_BDME192003900-1a_bin.22.orig	BEG-SC5	Single-sample assemblies	BEG-SC5_bin.22.orig	d__Bacteria	p__Bacteroidota	c__Bacteroidia	o__Bacteroidales	f__F082	g__Limimorpha	s__Limimorpha sp902774295	0	0	0	0	0	0	0	0	0	0	0	0	0	0	0	0	0	0	0	0	0	0	0	0	0	0	0	0	0	0	0	0	0	1	0	0	0	0
MAG5136	WS-XJ1_BDME192003823-1a_bin.27.orig	WS-XJ1	Single-sample assemblies	WS-XJ1_bin.27.orig	d__Bacteria	p__Bacteroidota	c__Bacteroidia	o__Bacteroidales	f__UBA3824	g__UBA3824	s__UBA3824 sp017394445	0	0	0	0	0	0	0	0	0	0	0	0	0	0	0	0	0	0	0	0	0	0	0	0	0	0	0	0	0	0	0	0	0	0	0	0	0	0
MAG2979	HS-ZJ10_BDME192004070-1a_bin.1.strict	HS-ZJ10	Single-sample assemblies	HS-ZJ10_bin.1.strict	d__Bacteria	p__Verrucomicrobiota	c__Kiritimatiellae	o__RFP12	f__UBA1067	g__UBA1067	s__	0	0	0	0	1	0	0	0	0	0	0	0	0	0	0	0	0	0	0	0	0	1	0	0	0	0	0	0	0	0	0	0	0	0	1	1	0	0
MAG3191	KS-XJ1_BDME192003848-1a_bin.34.orig	KS-XJ1	Single-sample assemblies	KS-XJ1_bin.34.orig	d__Bacteria	p__Bacteroidota	c__Bacteroidia	o__Bacteroidales	f__UBA1715	g__UBA1715	s__UBA1715 sp002371705	0	0	0	0	0	0	0	0	0	0	0	0	0	0	0	0	0	0	0	0	0	0	0	0	0	0	0	0	0	0	0	0	0	1	0	0	0	0
MAG1957	HS-JL2_BDME192003931-1a_bin.33.orig	HS-JL2	Single-sample assemblies	HS-JL2_bin.33.orig	d__Bacteria	p__Bacteroidota	c__Bacteroidia	o__Bacteroidales	f__UBA932	g__Cryptobacteroides	s__Cryptobacteroides sp015060395	0	0	0	0	0	0	0	0	1	0	0	0	0	0	1	0	0	2	0	0	0	0	2	0	1	0	0	0	0	1	0	0	0	1	0	0	0	0
MAG742	CG-XJ5_BDME192004055-1a_bin.29.orig	CG-XJ5	Single-sample assemblies	CG-XJ5_bin.29.orig	d__Bacteria	p__Bacteroidota	c__Bacteroidia	o__Bacteroidales	f__Bacteroidaceae	g__Bacteroides	s__Bacteroides sp017630035	0	0	0	0	0	0	0	0	0	0	0	0	0	0	0	0	0	0	0	0	0	1	0	0	0	0	0	0	0	0	0	0	0	0	0	0	0	1
MAG4122	STHS-SD8_BDME192003961-1a_bin.21.orig	STHS-SD8	Single-sample assemblies	STHS-SD8_bin.21.orig	d__Bacteria	p__Firmicutes_A	c__Clostridia	o__Lachnospirales	f__Lachnospiraceae	g__COE1	s__COE1 sp017391545	0	0	0	0	0	0	0	0	0	0	0	1	0	0	0	0	0	0	0	0	0	0	0	0	0	0	0	0	0	0	0	0	0	0	0	0	0	0
MAG682	CG-XJ2_BDME192004052-1a_bin.22.orig	CG-XJ2	Single-sample assemblies	CG-XJ2_bin.22.orig	d__Bacteria	p__Bacteroidota	c__Bacteroidia	o__Bacteroidales	f__F082	g__Limimorpha	s__	0	0	0	0	0	0	0	0	0	0	0	0	0	0	0	0	0	0	0	0	0	0	0	0	0	0	0	0	0	0	0	0	0	2	0	0	0	0
MAG1487	HS-GS2_BDME192003941-1a_bin.6.orig	HS-GS2	Single-sample assemblies	HS-GS2_bin.6.orig	d__Bacteria	p__Verrucomicrobiota	c__Lentisphaeria	o__Victivallales	f__UBA1829	g__SIG77	s__	0	0	0	0	0	0	0	0	0	0	0	0	0	0	0	0	0	0	0	0	0	0	0	0	0	0	0	0	0	0	0	0	0	0	0	0	0	0
MAG5139	WS-XJ1_BDME192003823-1a_bin.3.strict	WS-XJ1	Single-sample assemblies	WS-XJ1_bin.3.strict	d__Bacteria	p__Firmicutes_A	c__Clostridia	o__Oscillospirales	f__Ruminococcaceae	g__Ruminococcus	s__	0	0	0	0	0	0	0	0	0	0	0	0	0	0	0	0	0	0	0	0	0	0	0	0	0	0	0	0	0	0	0	0	0	0	0	0	0	0
MAG4892	WS-JL6_BDME192003863-1a_bin.32.strict	WS-JL6	Single-sample assemblies	WS-JL6_bin.32.strict	d__Bacteria	p__Verrucomicrobiota	c__Verrucomicrobiae	o__Verrucomicrobiales	f__Akkermansiaceae	g__Akkermansia	s__Akkermansia sp017399165	0	0	0	0	0	0	0	0	0	0	0	0	0	0	0	0	0	0	0	0	0	0	0	0	0	0	0	0	0	0	0	0	0	0	0	0	0	0
MAG1867	HS-HB8_BDME192004148-1a_bin.11.orig	HS-HB8	Single-sample assemblies	HS-HB8_bin.11.orig	d__Bacteria	p__Verrucomicrobiota	c__Verrucomicrobiae	o__Verrucomicrobiales	f__Akkermansiaceae	g__Akkermansia	s__Akkermansia sp015061985	0	0	0	0	0	0	0	0	0	0	0	0	0	0	0	0	0	0	0	0	0	0	0	0	0	0	0	0	0	0	0	0	0	0	0	0	0	0
MAG2606	HS-QH7_BDME192003956-1a_bin.24.orig	HS-QH7	Single-sample assemblies	HS-QH7_bin.24.orig	d__Bacteria	p__Bacteroidota	c__Bacteroidia	o__Bacteroidales	f__Bacteroidaceae	g__UBA4334	s__UBA4334 sp900318775	0	0	0	0	0	0	0	0	0	0	0	0	0	0	0	0	0	0	0	0	0	1	0	0	0	0	0	0	0	0	0	0	0	0	0	0	0	0
MAG5529	XG-XJ7_BDME192004047-1a_bin.21.orig	XG-XJ7	Single-sample assemblies	XG-XJ7_bin.21.orig	d__Bacteria	p__Verrucomicrobiota	c__Lentisphaeria	o__Victivallales	f__UBA1829	g__SIG77	s__	0	0	0	0	0	0	0	0	0	0	0	0	0	0	0	0	0	0	0	0	0	0	0	0	0	0	0	0	0	0	0	0	0	0	0	0	0	0
MAG5150	WS-XJ1_BDME192003823-1a_bin.8.orig	WS-XJ1	Single-sample assemblies	WS-XJ1_bin.8.orig	d__Bacteria	p__Spirochaetota	c__Spirochaetia	o__Treponematales	f__Treponemataceae	g__UBA1240	s__UBA1240 sp001603145	0	0	0	0	0	1	1	0	0	0	0	0	0	0	0	0	0	0	0	0	0	0	0	0	0	0	0	0	0	0	0	0	0	1	0	0	0	0
MAG3701	MS-JL8_BDME192003927-1a_bin.11.orig	MS-JL8	Single-sample assemblies	MS-JL8_bin.11.orig	d__Bacteria	p__Bacteroidota	c__Bacteroidia	o__Bacteroidales	f__Paludibacteraceae	g__UBA1181	s__	0	0	0	0	0	0	0	0	0	0	0	0	0	0	0	0	0	0	0	0	0	0	0	0	0	0	0	0	0	0	0	0	0	0	0	0	0	0
MAG300	BEG-SC8_BDME192003903-1a_bin.33.orig	BEG-SC8	Single-sample assemblies	BEG-SC8_bin.33.orig	d__Bacteria	p__Bacteroidota	c__Bacteroidia	o__Bacteroidales	f__Bacteroidaceae	g__UBA1786	s__UBA1786 sp017614465	0	0	0	0	0	0	0	0	0	0	0	0	0	0	0	0	0	0	0	0	0	1	0	0	0	0	0	0	0	0	0	0	0	0	1	1	0	0
MAG1323	GG-SD7_BDME192004157-1a_bin.1.orig	GG-SD7	Single-sample assemblies	GG-SD7_bin.1.orig	d__Bacteria	p__Bacteroidota	c__Bacteroidia	o__Bacteroidales	f__Bacteroidaceae	g__UBA4372	s__UBA4372 sp017466325	0	0	0	0	1	0	0	0	0	0	0	1	0	0	0	0	0	0	0	0	0	0	0	0	0	0	0	0	0	0	0	0	0	0	0	0	0	0
MAG232	BEG-SC5_BDME192003900-1a_bin.6.orig	BEG-SC5	Single-sample assemblies	BEG-SC5_bin.6.orig	d__Bacteria	p__Firmicutes_A	c__Clostridia	o__Christensenellales	f__Borkfalkiaceae	g__Scatosoma	s__	0	0	0	0	1	0	1	0	0	0	0	0	0	0	0	0	0	0	0	0	0	0	0	0	0	0	0	0	0	0	0	0	0	1	0	0	0	0
MAG2735	HS-SD8_BDME192003971-1a_bin.2.strict	HS-SD8	Single-sample assemblies	HS-SD8_bin.2.strict	d__Bacteria	p__Bacteroidota	c__Bacteroidia	o__Bacteroidales	f__UBA932	g__Cryptobacteroides	s__Cryptobacteroides sp015060395	0	0	0	0	0	0	0	0	0	0	0	0	0	0	0	0	0	0	0	0	0	0	0	0	0	0	0	0	0	0	0	0	0	0	0	0	0	0
MAG3082	HS-ZJ6_BDME192004066-1a_bin.14.orig	HS-ZJ6	Single-sample assemblies	HS-ZJ6_bin.14.orig	d__Bacteria	p__Bacteroidota	c__Bacteroidia	o__Bacteroidales	f__Rikenellaceae	g__Alistipes	s__Alistipes sp017463585	0	0	0	0	0	0	0	0	0	0	0	0	0	0	0	0	0	0	0	0	0	0	0	0	0	0	0	0	0	0	0	0	0	0	0	0	0	0
MAG887	DLS-XJ5_BDME192003892-1a_bin.15.orig	DLS-XJ5	Single-sample assemblies	DLS-XJ5_bin.15.orig	d__Bacteria	p__Bacteroidota	c__Bacteroidia	o__Bacteroidales	f__UBA932	g__Coprenecus	s__Coprenecus sp017504965	0	0	0	0	0	0	0	0	0	0	0	0	0	0	0	0	0	0	0	0	0	0	0	0	0	0	0	0	0	0	0	0	0	1	0	0	0	0
MAG165	BEG-SC1_BDME192003898-1a_bin.43.orig	BEG-SC1	Single-sample assemblies	BEG-SC1_bin.43.orig	d__Bacteria	p__Bacteroidota	c__Bacteroidia	o__Bacteroidales	f__UBA932	g__Egerieousia	s__Egerieousia sp017625535	0	0	0	0	1	0	0	0	0	0	0	0	0	0	0	0	0	0	0	0	0	0	0	0	0	0	0	0	0	0	0	0	0	0	0	0	0	0
MAG1220	DS-JL9_BDME192003876-1a_bin.14.orig	DS-JL9	Single-sample assemblies	DS-JL9_bin.14.orig	d__Bacteria	p__Bacteroidota	c__Bacteroidia	o__Bacteroidales	f__UBA932	g__Cryptobacteroides	s__Cryptobacteroides sp015060395	0	0	0	0	0	0	0	0	0	0	0	1	0	0	0	0	0	0	0	0	0	0	0	0	0	0	0	0	0	0	0	0	0	0	0	0	0	0
MAG1049	DS-JL2_BDME192003869-1a_bin.35.orig	DS-JL2	Single-sample assemblies	DS-JL2_bin.35.orig	d__Bacteria	p__Bacteroidota	c__Bacteroidia	o__Bacteroidales	f__UBA932	g__Cryptobacteroides	s__Cryptobacteroides sp017461285	0	0	0	0	0	0	0	0	0	0	0	0	0	0	0	0	0	0	0	0	0	0	0	0	0	0	0	0	0	0	0	0	0	0	0	0	0	0
MAG2983	HS-ZJ10_BDME192004070-1a_bin.15.orig	HS-ZJ10	Single-sample assemblies	HS-ZJ10_bin.15.orig	d__Bacteria	p__Bacteroidota	c__Bacteroidia	o__Bacteroidales	f__Bacteroidaceae	g__UBA4372	s__UBA4372 sp017461345	0	0	0	0	0	0	0	0	0	0	0	1	0	0	0	0	0	0	0	0	0	0	0	0	0	0	0	0	0	0	0	0	0	0	0	0	0	1
MAG2145	HS-JM4_BDME192004074-1a_bin.13.orig	HS-JM4	Single-sample assemblies	HS-JM4_bin.13.orig	d__Bacteria	p__Bacteroidota	c__Bacteroidia	o__Bacteroidales	f__Bacteroidaceae	g__UBA4372	s__UBA4372 sp017935785	0	0	0	0	0	0	0	0	0	0	0	0	0	0	0	0	0	0	0	0	0	0	0	0	0	0	0	0	0	0	0	0	0	0	0	0	0	0
MAG1198	DS-JL8_BDME192003875-1a_bin.13.strict	DS-JL8	Single-sample assemblies	DS-JL8_bin.13.strict	d__Bacteria	p__Bacteroidota	c__Bacteroidia	o__Bacteroidales	f__Rikenellaceae	g__Alistipes	s__Alistipes sp017436185	0	0	0	0	0	0	0	0	0	0	0	1	0	0	0	0	0	0	0	0	0	0	0	0	0	0	0	0	0	0	0	0	0	0	0	0	0	0
MAG1141	DS-JL5_BDME192003872-1a_bin.4.orig	DS-JL5	Single-sample assemblies	DS-JL5_bin.4.orig	d__Bacteria	p__Firmicutes_A	c__Clostridia	o__Peptostreptococcales	f__Anaerovoracaceae	g__RGIG7179	s__	0	0	0	0	0	0	0	0	0	0	0	0	0	0	0	0	0	0	0	0	0	0	0	0	0	0	0	0	0	0	0	0	0	0	0	0	0	0
MAG5273	WS-XJ9_BDME192003831-1a_bin.19.orig	WS-XJ9	Single-sample assemblies	WS-XJ9_bin.19.orig	d__Bacteria	p__Bacteroidota	c__Bacteroidia	o__Bacteroidales	f__Bacteroidaceae	g__UBA4372	s__UBA4372 sp017622815	0	0	0	0	1	0	0	0	0	0	0	0	0	0	0	0	0	0	0	0	0	0	0	0	0	0	0	0	0	0	0	0	0	1	0	0	0	0
MAG3298	KS-XJ6_BDME192003853-1a_bin.21.orig	KS-XJ6	Single-sample assemblies	KS-XJ6_bin.21.orig	d__Bacteria	p__Bacteroidota	c__Bacteroidia	o__Bacteroidales	f__Bacteroidaceae	g__Alloprevotella	s__	0	0	0	0	0	0	0	0	0	0	0	0	0	0	0	0	0	0	0	0	0	1	0	0	0	0	0	0	0	0	0	0	0	0	0	0	0	0
MAG1926	HS-JL1_BDME192003930-1a_bin.20.orig	HS-JL1	Single-sample assemblies	HS-JL1_bin.20.orig	d__Bacteria	p__Firmicutes_A	c__Clostridia	o__TANB77	f__CAG-508	g__SFKP01	s__	0	0	0	0	0	0	0	0	0	0	0	0	0	0	0	0	0	0	0	0	0	0	1	0	0	0	0	0	0	1	0	0	0	1	0	0	0	0
MAG1696	HS-GZ5_BDME192004095-1a_bin.15.strict	HS-GZ5	Single-sample assemblies	HS-GZ5_bin.15.strict	d__Bacteria	p__Firmicutes_C	c__Negativicutes	o__Acidaminococcales	f__Acidaminococcaceae	g__Phascolarctobacterium_A	s__Phascolarctobacterium_A sp017623055	0	0	0	0	0	0	0	0	0	0	1	0	0	0	0	0	0	0	0	0	0	0	0	0	0	0	0	0	1	0	0	0	0	0	0	0	0	0
MAG4783	WS-JL2_BDME192003859-1a_bin.21.orig	WS-JL2	Single-sample assemblies	WS-JL2_bin.21.orig	d__Bacteria	p__Bacteroidota	c__Bacteroidia	o__Bacteroidales	f__Bacteroidaceae	g__UBA4372	s__UBA4372 sp017622815	0	0	0	0	0	0	0	0	0	0	0	0	0	0	0	0	0	0	0	0	0	1	0	0	0	0	0	0	0	0	0	0	0	0	1	0	0	0
MAG2912	HS-XJ4_BDME192003881-1a_bin.4.orig	HS-XJ4	Single-sample assemblies	HS-XJ4_bin.4.orig	d__Bacteria	p__Bacteroidota	c__Bacteroidia	o__Bacteroidales	f__WCHB1-69	g__F23-D06	s__F23-D06 sp900315705	0	0	0	0	0	0	0	0	0	0	0	0	0	0	0	0	0	0	0	0	0	0	0	0	0	0	0	0	0	0	0	0	0	0	0	0	0	0
MAG5028	WS-QH12_BDME192004140-1a_bin.12.strict	WS-QH12	Single-sample assemblies	WS-QH12_bin.12.strict	d__Bacteria	p__Fibrobacterota	c__Fibrobacteria	o__Fibrobacterales	f__Fibrobacteraceae	g__Fibrobacter	s__Fibrobacter sp900143055	0	0	0	0	0	0	0	0	0	0	0	0	0	0	0	0	0	0	0	0	0	0	0	0	0	0	0	0	2	0	0	0	0	2	0	0	0	0
MAG2666	HS-SD2_BDME192003965-1a_bin.6.orig	HS-SD2	Single-sample assemblies	HS-SD2_bin.6.orig	d__Bacteria	p__Firmicutes_A	c__Clostridia	o__Oscillospirales	f__Acutalibacteraceae	g__DTU089	s__	0	0	0	0	0	0	0	0	0	0	0	0	0	0	0	0	1	0	0	0	0	0	0	0	0	0	0	0	0	0	0	0	0	0	0	0	0	0
MAG2235	HS-JS10_BDME192003812-1a_bin.2.orig	HS-JS10	Single-sample assemblies	HS-JS10_bin.2.orig	d__Bacteria	p__Fibrobacterota	c__Fibrobacteria	o__Fibrobacterales	f__Fibrobacteraceae	g__Fibrobacter	s__Fibrobacter sp900142495	0	0	0	0	0	0	0	0	0	0	0	0	0	0	0	0	0	0	0	0	0	0	0	0	0	0	0	0	0	0	0	0	0	0	0	0	0	0
MAG132	BEG-SC12_BDME192003907-1a_bin.31.strict	BEG-SC12	Single-sample assemblies	BEG-SC12_bin.31.strict	d__Bacteria	p__Firmicutes_A	c__Clostridia	o__Lachnospirales	f__Lachnospiraceae	g__1XD8-76	s__	0	0	0	0	0	0	0	0	0	0	0	0	0	0	0	0	0	0	0	0	0	0	0	0	0	0	0	0	0	0	0	0	0	0	0	0	0	0
MAG4138	STHS-SD9_BDME192003962-1a_bin.25.strict	STHS-SD9	Single-sample assemblies	STHS-SD9_bin.25.strict	d__Bacteria	p__Bacteroidota	c__Bacteroidia	o__Bacteroidales	f__Rikenellaceae	g__Alistipes	s__Alistipes sp017410165	0	0	0	0	0	0	0	0	0	0	0	1	0	0	0	0	0	0	0	0	0	0	0	0	0	0	0	0	0	0	0	0	0	0	0	0	0	0
MAG4204	TS-SX3_BDME192003840-1a_bin.20.orig	TS-SX3	Single-sample assemblies	TS-SX3_bin.20.orig	d__Bacteria	p__Bacteroidota	c__Bacteroidia	o__Bacteroidales	f__UBA932	g__Coprenecus	s__Coprenecus sp017504965	0	0	0	0	0	0	0	0	0	0	0	0	0	0	0	0	0	0	0	0	0	1	0	0	0	0	0	0	0	0	0	0	0	0	0	0	0	0
MAG1358	HS-AH12_BDME192003802-1a_bin.2.orig	HS-AH12	Single-sample assemblies	HS-AH12_bin.2.orig	d__Bacteria	p__Firmicutes_A	c__Clostridia	o__Oscillospirales	f__Acutalibacteraceae	g__UBA6857	s__UBA6857 sp017522205	0	0	0	0	0	0	0	0	0	0	0	0	0	0	0	0	0	0	0	0	0	0	2	0	0	0	0	0	0	1	0	0	0	3	0	0	0	0
MAG3798	SCG-XJ2_BDME192003814-1a_bin.8.strict	SCG-XJ2	Single-sample assemblies	SCG-XJ2_bin.8.strict	d__Bacteria	p__Firmicutes_A	c__Clostridia	o__Oscillospirales	f__Acutalibacteraceae	g__UBA6857	s__	0	0	0	0	0	0	0	0	0	0	0	0	0	0	0	0	0	0	0	0	0	0	0	0	0	0	0	0	0	0	0	0	0	0	0	0	0	0
MAG2949	HS-XJ8_BDME192003885-1a_bin.12.orig	HS-XJ8	Single-sample assemblies	HS-XJ8_bin.12.orig	d__Bacteria	p__Bacteroidota	c__Bacteroidia	o__Bacteroidales	f__WCHB1-69	g__UBA1756	s__UBA1756 sp017506175	0	0	0	0	0	0	0	0	0	0	0	2	0	0	0	0	0	0	0	0	0	1	0	1	0	0	0	0	0	0	0	0	0	0	0	0	0	1
MAG4934	WS-JL7_BDME192003864-1a_bin.51.orig	WS-JL7	Single-sample assemblies	WS-JL7_bin.51.orig	d__Bacteria	p__Bacteroidota	c__Bacteroidia	o__Bacteroidales	f__Bacteroidaceae	g__UBA1189	s__UBA1189 sp017622495	0	0	0	0	0	0	0	0	0	0	0	1	0	0	0	0	0	0	0	0	0	0	0	0	0	0	0	0	0	0	0	0	0	0	0	0	0	0
MAG3517	MG-SD8_BDME192004023-1a_bin.11.strict	MG-SD8	Single-sample assemblies	MG-SD8_bin.11.strict	d__Bacteria	p__Bacteroidota	c__Bacteroidia	o__Bacteroidales	f__Rikenellaceae	g__Alistipes	s__Alistipes sp017463585	0	0	0	0	0	0	0	0	0	0	0	1	0	0	0	0	0	0	0	0	0	0	0	0	0	0	0	0	0	0	0	0	0	0	0	0	0	0
MAG980	DS-JL10_BDME192003877-1a_bin.10.orig	DS-JL10	Single-sample assemblies	DS-JL10_bin.10.orig	d__Bacteria	p__Firmicutes_A	c__Clostridia	o__Oscillospirales	f__Ruminococcaceae	g__Ruminiclostridium_E	s__	0	0	0	0	0	0	0	0	0	0	0	0	0	0	0	0	0	0	0	0	0	0	0	0	0	0	0	0	0	0	0	0	0	1	0	0	0	0
MAG2593	HS-QH6_BDME192003955-1a_bin.39.orig	HS-QH6	Single-sample assemblies	HS-QH6_bin.39.orig	d__Bacteria	p__Firmicutes_A	c__Clostridia	o__Oscillospirales	f__Oscillospiraceae	g__CAG-83	s__CAG-83 sp003487665	0	0	0	0	0	0	0	0	0	0	0	0	0	0	0	0	0	0	0	0	0	0	0	0	0	0	0	0	0	0	0	0	0	0	0	0	0	0
MAG2471	HS-QH12_BDME192003959-1a_bin.26.orig	HS-QH12	Single-sample assemblies	HS-QH12_bin.26.orig	d__Bacteria	p__Verrucomicrobiota	c__Kiritimatiellae	o__RFP12	f__UBA1067	g__RUG572	s__RUG572 sp900547945	0	0	0	0	0	0	0	0	0	0	0	0	0	0	0	0	0	0	0	0	0	0	0	0	0	0	0	0	0	0	0	0	0	1	0	0	0	0
MAG1346	GG-SD9_BDME192004159-1a_bin.14.orig	GG-SD9	Single-sample assemblies	GG-SD9_bin.14.orig	d__Bacteria	p__Bacteroidota	c__Bacteroidia	o__Bacteroidales	f__Paludibacteraceae	g__RF16	s__	0	0	0	0	0	0	0	0	0	0	0	0	0	0	0	0	0	0	0	0	0	0	0	0	0	0	0	0	0	0	0	0	0	0	0	0	0	0
MAG735	CG-XJ5_BDME192004055-1a_bin.2.strict	CG-XJ5	Single-sample assemblies	CG-XJ5_bin.2.strict	d__Bacteria	p__Firmicutes_A	c__Clostridia	o__Oscillospirales	f__CAG-272	g__UMGS1865	s__	0	0	0	0	0	0	0	0	0	0	0	0	0	0	0	0	0	0	0	0	0	2	0	0	0	0	0	0	0	0	0	0	0	0	0	0	0	0
MAG5793	YG-SC6_BDME192003913-1a_bin.31.orig	YG-SC6	Single-sample assemblies	YG-SC6_bin.31.orig	d__Bacteria	p__Firmicutes_A	c__Clostridia	o__Oscillospirales	f__CAG-272	g__UBA1740	s__	0	0	0	0	0	0	0	0	0	0	0	0	0	0	0	0	0	0	0	0	0	1	0	2	0	0	0	0	1	0	0	0	0	0	0	0	0	0
MAG235	BEG-SC6_BDME192003901-1a_bin.11.strict	BEG-SC6	Single-sample assemblies	BEG-SC6_bin.11.strict	d__Bacteria	p__Bacteroidota	c__Bacteroidia	o__Bacteroidales	f__Bacteroidaceae	g__Phocaeicola	s__Phocaeicola sp017503235	0	0	0	0	0	0	0	0	1	0	0	0	0	0	0	0	0	0	0	0	0	0	0	0	0	0	0	0	0	0	0	0	0	0	0	0	0	0
MAG1820	HS-HB2_BDME192004142-1a_bin.5.strict	HS-HB2	Single-sample assemblies	HS-HB2_bin.5.strict	d__Bacteria	p__Bacteroidota	c__Bacteroidia	o__Bacteroidales	f__Paludibacteraceae	g__RF16	s__RF16 sp017461505	0	0	0	0	0	0	0	0	0	0	2	0	0	0	0	0	0	0	0	0	0	0	0	0	0	0	0	0	1	0	0	0	0	0	0	0	0	0
MAG1468	HS-GS1_BDME192003940-1a_bin.22.strict	HS-GS1	Single-sample assemblies	HS-GS1_bin.22.strict	d__Bacteria	p__Firmicutes_A	c__Clostridia	o__Oscillospirales	f__CAG-272	g__SIG701	s__	0	0	0	0	0	0	0	0	0	0	0	0	0	1	0	0	0	0	0	0	0	0	0	1	0	0	0	0	0	0	0	0	0	0	0	0	0	0
MAG3432	MG-SD3_BDME192004018-1a_bin.16.orig	MG-SD3	Single-sample assemblies	MG-SD3_bin.16.orig	d__Bacteria	p__Firmicutes_A	c__Clostridia	o__Lachnospirales	f__Lachnospiraceae	g__COE1	s__	0	0	0	0	1	0	0	0	0	0	0	0	0	0	0	0	0	0	0	0	0	4	0	0	0	0	0	0	0	0	0	0	0	0	0	0	0	0
MAG1948	HS-JL2_BDME192003931-1a_bin.19.orig	HS-JL2	Single-sample assemblies	HS-JL2_bin.19.orig	d__Bacteria	p__Firmicutes_A	c__Clostridia	o__Christensenellales	f__CAG-138	g__	s__	0	0	0	0	0	0	0	0	0	0	0	0	0	0	0	0	3	0	0	0	0	0	2	0	0	0	0	0	0	0	0	0	0	1	0	0	0	0
MAG826	DLS-XJ1_BDME192003888-1a_bin.21.strict	DLS-XJ1	Single-sample assemblies	DLS-XJ1_bin.21.strict	d__Bacteria	p__Proteobacteria	c__Alphaproteobacteria	o__Rs-D84	f__Rs-D84	g__Enterousia	s__	0	0	0	0	0	0	0	0	0	0	0	0	0	0	0	0	0	0	0	0	0	1	0	0	0	0	0	0	0	0	0	0	0	0	0	0	0	0
MAG5438	XG-XJ4_BDME192004044-1a_bin.5.strict	XG-XJ4	Single-sample assemblies	XG-XJ4_bin.5.strict	d__Bacteria	p__Bacteroidota	c__Bacteroidia	o__Bacteroidales	f__Rikenellaceae	g__Alistipes	s__Alistipes sp017938765	0	0	0	0	0	0	0	0	0	0	0	0	0	0	0	0	0	0	0	0	0	0	0	0	0	0	0	0	0	0	0	0	0	0	0	0	0	0
MAG2976	HS-XJ9_BDME192003886-1a_bin.5.orig	HS-XJ9	Single-sample assemblies	HS-XJ9_bin.5.orig	d__Bacteria	p__Firmicutes_A	c__Clostridia	o__Lachnospirales	f__Lachnospiraceae	g__COE1	s__	0	0	0	0	0	0	0	0	0	0	0	0	0	0	0	0	0	0	0	0	0	0	0	0	0	0	0	0	0	0	0	0	0	1	0	0	0	0
MAG2419	HS-JS9_BDME192003811-1a_bin.18.strict	HS-JS9	Single-sample assemblies	HS-JS9_bin.18.strict	d__Bacteria	p__Bacteroidota	c__Bacteroidia	o__Bacteroidales	f__Paludibacteraceae	g__RF16	s__	0	0	0	0	0	0	0	0	0	0	0	0	0	0	0	0	0	0	0	0	0	0	0	0	0	0	0	0	0	0	0	0	0	0	0	0	0	0
MAG5526	XG-XJ7_BDME192004047-1a_bin.18.orig	XG-XJ7	Single-sample assemblies	XG-XJ7_bin.18.orig	d__Bacteria	p__Verrucomicrobiota	c__Verrucomicrobiae	o__Verrucomicrobiales	f__Akkermansiaceae	g__Akkermansia	s__Akkermansia sp017517805	0	0	0	0	0	0	0	0	0	0	0	0	0	0	0	0	0	0	0	0	0	0	0	0	0	0	0	0	0	0	0	0	0	0	0	0	0	0
MAG1145	DS-JL5_BDME192003872-1a_bin.8.orig	DS-JL5	Single-sample assemblies	DS-JL5_bin.8.orig	d__Bacteria	p__Bacteroidota	c__Bacteroidia	o__Bacteroidales	f__Bacteroidaceae	g__UBA1189	s__UBA1189 sp017622495	0	0	0	0	0	0	0	0	0	0	0	1	0	0	0	0	1	0	0	0	0	2	0	0	0	0	0	0	0	0	0	0	0	0	0	0	0	0
MAG3641	MS-JL5_BDME192003924-1a_bin.16.orig	MS-JL5	Single-sample assemblies	MS-JL5_bin.16.orig	d__Bacteria	p__Bacteroidota	c__Bacteroidia	o__Bacteroidales	f__Bacteroidaceae	g__HGM04593	s__HGM04593 sp017536695	0	0	0	0	0	0	0	0	0	0	0	2	0	0	0	0	0	0	0	0	0	0	0	0	0	0	0	0	0	0	0	0	0	0	0	0	0	1
MAG5631	XG-XJ9_BDME192004049-1a_bin.41.orig	XG-XJ9	Single-sample assemblies	XG-XJ9_bin.41.orig	d__Bacteria	p__Firmicutes	c__Bacilli	o__RF39	f__UBA660	g__RUG705	s__	0	0	0	0	0	0	0	0	1	0	0	0	0	1	0	0	0	0	0	0	0	0	0	0	0	0	0	0	0	0	0	0	0	0	0	0	0	0
MAG4404	WG-GZ5_BDME192004105-1a_bin.3.orig	WG-GZ5	Single-sample assemblies	WG-GZ5_bin.3.orig	d__Bacteria	p__Bacteroidota	c__Bacteroidia	o__Bacteroidales	f__UBA932	g__Egerieousia	s__	0	0	0	0	0	0	0	0	0	0	0	0	0	0	0	0	0	0	0	0	1	0	0	9	0	0	0	0	2	0	0	0	0	0	0	2	0	0
MAG3366	KS-XJ9_BDME192003856-1a_bin.18.strict	KS-XJ9	Single-sample assemblies	KS-XJ9_bin.18.strict	d__Bacteria	p__Firmicutes_A	c__Clostridia	o__TANB77	f__CAG-508	g__Scatovivens	s__	0	0	0	0	0	0	0	0	0	0	0	0	0	0	0	0	0	0	0	0	0	0	0	0	0	0	0	0	0	0	0	0	0	1	0	0	0	0
MAG2803	HS-SX2_BDME192004027-1a_bin.9.strict	HS-SX2	Single-sample assemblies	HS-SX2_bin.9.strict	d__Bacteria	p__Spirochaetota	c__Spirochaetia	o__Treponematales	f__Treponemataceae	g__Treponema_D	s__Treponema_D sp017622055	0	0	0	0	1	0	1	0	0	0	0	0	0	0	0	0	0	0	0	0	0	0	0	0	0	0	0	0	0	0	0	0	0	0	0	0	0	0
MAG4430	WG-GZ7_BDME192004107-1a_bin.15.orig	WG-GZ7	Single-sample assemblies	WG-GZ7_bin.15.orig	d__Bacteria	p__Firmicutes_A	c__Clostridia	o__Oscillospirales	f__CAG-272	g__SIG701	s__	0	0	0	0	0	0	0	0	0	0	0	0	0	0	0	0	0	0	0	0	1	0	0	3	0	0	0	0	1	0	0	0	0	0	0	3	0	0
MAG320	BEG-SC9_BDME192003904-1a_bin.25.orig	BEG-SC9	Single-sample assemblies	BEG-SC9_bin.25.orig	d__Bacteria	p__Bacteroidota	c__Bacteroidia	o__Bacteroidales	f__Rikenellaceae	g__Alistipes	s__Alistipes sp017621455	0	0	0	0	0	0	0	0	0	0	0	0	0	0	0	0	0	0	0	0	0	0	0	0	0	0	0	0	0	0	0	0	0	1	0	0	0	0
MAG2275	HS-JS2_BDME192003804-1a_bin.11.strict	HS-JS2	Single-sample assemblies	HS-JS2_bin.11.strict	d__Bacteria	p__Bacteroidota	c__Bacteroidia	o__Bacteroidales	f__Rikenellaceae	g__Alistipes	s__Alistipes sp017442365	0	0	0	0	0	0	0	0	0	0	0	0	0	0	0	0	0	0	0	0	0	0	0	0	0	0	0	0	0	0	0	0	0	1	0	0	0	0
MAG4307	WG-GZ1_BDME192004101-1a_bin.24.strict	WG-GZ1	Single-sample assemblies	WG-GZ1_bin.24.strict	d__Bacteria	p__Firmicutes_A	c__Clostridia	o__Christensenellales	f__Borkfalkiaceae	g__Scatosoma	s__	0	0	0	0	0	0	0	0	0	0	0	3	0	0	0	0	0	0	0	0	0	0	0	0	0	0	0	0	0	0	0	0	0	0	0	0	0	0
MAG4180	TS-SX1_BDME192003838-1a_bin.7.orig	TS-SX1	Single-sample assemblies	TS-SX1_bin.7.orig	d__Bacteria	p__Firmicutes_A	c__Clostridia	o__Lachnospirales	f__Lachnospiraceae	g__RUG11237	s__RUG11237 sp017408735	0	0	0	0	0	0	0	0	0	0	0	0	0	0	0	0	0	0	0	0	0	0	0	0	0	0	0	0	0	0	0	0	0	0	0	0	0	0
MAG383	BG-SC3_BDME192004113-1a_bin.17.orig	BG-SC3	Single-sample assemblies	BG-SC3_bin.17.orig	d__Bacteria	p__Firmicutes_A	c__Clostridia	o__Lachnospirales	f__Lachnospiraceae	g__COE1	s__COE1 sp017436865	0	0	0	0	0	0	0	0	0	0	0	0	0	0	0	0	0	0	0	0	0	0	0	0	0	0	0	0	0	0	0	0	0	0	0	0	0	0
MAG5655	YG-SC10_BDME192003916-1a_bin.16.strict	YG-SC10	Single-sample assemblies	YG-SC10_bin.16.strict	d__Bacteria	p__Bacteroidota	c__Bacteroidia	o__Bacteroidales	f__Rikenellaceae	g__Alistipes	s__Alistipes sp017442365	0	0	0	0	0	0	0	0	1	0	0	0	0	1	0	0	0	0	0	0	0	0	0	0	0	0	0	0	0	0	0	0	0	0	0	0	0	0
MAG1971	HS-JL3_BDME192003932-1a_bin.22.orig	HS-JL3	Single-sample assemblies	HS-JL3_bin.22.orig	d__Bacteria	p__Firmicutes_A	c__Clostridia	o__Lachnospirales	f__Lachnospiraceae	g__	s__	0	0	0	0	0	0	0	0	0	0	0	0	0	0	0	0	0	0	0	0	0	0	1	0	0	0	0	0	0	0	0	0	0	1	0	0	0	0
MAG2315	HS-JS4_BDME192003806-1a_bin.11.orig	HS-JS4	Single-sample assemblies	HS-JS4_bin.11.orig	d__Bacteria	p__Bacteroidota	c__Bacteroidia	o__Bacteroidales	f__Rikenellaceae	g__Alistipes	s__Alistipes sp017408825	0	0	0	0	0	0	0	0	0	0	0	0	0	0	0	0	0	0	0	0	0	0	1	0	0	0	0	0	1	0	0	0	0	2	0	0	0	0
MAG1267	GG-SD1_BDME192004151-1a_bin.17.orig	GG-SD1	Single-sample assemblies	GG-SD1_bin.17.orig	d__Bacteria	p__Bacteroidota	c__Bacteroidia	o__Bacteroidales	f__Rikenellaceae	g__Alistipes	s__Alistipes sp017517705	0	0	0	0	0	0	0	0	0	0	0	0	0	0	0	0	0	0	0	0	0	0	0	0	0	0	0	0	0	0	0	0	0	0	5	0	0	0
MAG2366	HS-JS6_BDME192003808-1a_bin.34.strict	HS-JS6	Single-sample assemblies	HS-JS6_bin.34.strict	d__Bacteria	p__Verrucomicrobiota	c__Verrucomicrobiae	o__Verrucomicrobiales	f__Akkermansiaceae	g__Akkermansia	s__	0	0	0	0	0	0	0	0	0	0	0	0	0	0	0	0	0	0	0	0	1	2	0	4	0	0	0	0	0	0	0	0	0	2	0	0	0	0
MAG1503	HS-GS4_BDME192003943-1a_bin.17.orig	HS-GS4	Single-sample assemblies	HS-GS4_bin.17.orig	d__Bacteria	p__Bacteroidota	c__Bacteroidia	o__Bacteroidales	f__Bacteroidaceae	g__Prevotella	s__Prevotella sp017410365	0	0	0	0	0	0	0	0	0	0	0	0	0	0	0	0	0	0	0	0	0	0	0	0	0	0	0	0	0	0	0	0	0	0	0	0	0	0
MAG2556	HS-QH5_BDME192003954-1a_bin.12.orig	HS-QH5	Single-sample assemblies	HS-QH5_bin.12.orig	d__Bacteria	p__Bacteroidota	c__Bacteroidia	o__Bacteroidales	f__Bacteroidaceae	g__UBA4372	s__UBA4372 sp017935785	0	0	0	0	0	0	0	0	0	0	0	0	0	0	0	0	0	0	0	0	0	1	0	0	0	0	0	0	0	0	0	0	0	1	0	0	0	0
MAG4952	WS-JL8_BDME192003865-1a_bin.22.orig	WS-JL8	Single-sample assemblies	WS-JL8_bin.22.orig	d__Bacteria	p__Firmicutes_A	c__Clostridia	o__Oscillospirales	f__Ruminococcaceae	g__UBA3855	s__UBA3855 sp017521325	0	0	0	0	0	0	0	0	0	0	0	1	0	0	0	0	1	0	0	0	0	2	0	0	0	0	0	0	0	0	0	0	0	0	0	0	0	0
MAG3021	HS-ZJ3_BDME192004063-1a_bin.20.orig	HS-ZJ3	Single-sample assemblies	HS-ZJ3_bin.20.orig	d__Bacteria	p__Firmicutes_A	c__Clostridia	o__Oscillospirales	f__CAG-272	g__SIG701	s__	0	0	0	0	0	0	0	0	0	0	0	0	0	0	0	0	0	0	0	0	0	0	0	0	0	0	0	0	0	0	0	0	0	0	0	0	0	0
MAG1662	HS-GZ3_BDME192004093-1a_bin.32.orig	HS-GZ3	Single-sample assemblies	HS-GZ3_bin.32.orig	d__Bacteria	p__Firmicutes_A	c__Clostridia	o__Oscillospirales	f__Acutalibacteraceae	g__CAG-177	s__	0	0	0	0	0	0	0	0	0	0	0	0	0	0	0	0	0	0	0	0	0	0	0	0	0	0	0	0	0	0	0	0	0	1	0	0	0	0
MAG1616	HS-GZ1_BDME192004091-1a_bin.34.orig	HS-GZ1	Single-sample assemblies	HS-GZ1_bin.34.orig	d__Bacteria	p__Firmicutes_A	c__Clostridia	o__Oscillospirales	f__Acutalibacteraceae	g__SIG575	s__	0	0	0	0	0	0	0	1	0	0	0	0	0	0	0	0	0	0	0	0	1	0	0	0	0	0	0	0	2	0	0	0	0	1	0	2	0	0
MAG1024	DS-JL1_BDME192003868-1a_bin.44.orig	DS-JL1	Single-sample assemblies	DS-JL1_bin.44.orig	d__Bacteria	p__Bacteroidota	c__Bacteroidia	o__Bacteroidales	f__Bacteroidaceae	g__Phocaeicola	s__Phocaeicola sp015060765	0	0	0	0	0	0	0	0	0	0	0	0	0	0	0	0	0	0	0	0	0	0	0	0	0	0	0	0	0	0	0	0	0	1	0	0	0	0
MAG2775	HS-SX1_BDME192004026-1a_bin.16.orig	HS-SX1	Single-sample assemblies	HS-SX1_bin.16.orig	d__Bacteria	p__Bacteroidota	c__Bacteroidia	o__Bacteroidales	f__Paludibacteraceae	g__RGIG9379	s__	0	0	0	0	0	0	0	0	0	0	0	0	0	0	0	0	0	0	0	0	0	0	0	0	0	0	0	0	0	0	0	0	0	1	0	1	0	0
MAG5483	XG-XJ5_BDME192004045-1a_bin.56.orig	XG-XJ5	Single-sample assemblies	XG-XJ5_bin.56.orig	d__Bacteria	p__Bacteroidota	c__Bacteroidia	o__Bacteroidales	f__Bacteroidaceae	g__HGM04593	s__HGM04593 sp017536695	0	0	0	0	0	0	0	0	0	0	0	0	0	0	0	0	0	0	0	0	0	0	0	0	0	0	0	0	0	0	0	0	0	0	0	0	0	0
MAG5143	WS-XJ1_BDME192003823-1a_bin.33.orig	WS-XJ1	Single-sample assemblies	WS-XJ1_bin.33.orig	d__Bacteria	p__Bacteroidota	c__Bacteroidia	o__Bacteroidales	f__Bacteroidaceae	g__UBA4372	s__UBA4372 sp017461345	0	0	0	0	0	0	0	0	0	0	0	1	0	0	0	0	0	0	0	0	0	0	0	0	0	0	0	0	0	0	0	0	0	0	1	0	0	0
MAG2452	HS-QH10_BDME192003958-1a_bin.24.orig	HS-QH10	Single-sample assemblies	HS-QH10_bin.24.orig	d__Bacteria	p__Bacteroidota	c__Bacteroidia	o__Bacteroidales	f__Bacteroidaceae	g__Prevotella	s__Prevotella sp017410365	0	0	0	0	0	0	0	0	0	0	0	0	0	0	0	0	0	0	0	0	0	0	0	0	0	0	0	0	0	0	0	0	0	1	0	0	0	0
MAG2916	HS-XJ4_BDME192003881-1a_bin.8.strict	HS-XJ4	Single-sample assemblies	HS-XJ4_bin.8.strict	d__Bacteria	p__Bacteroidota	c__Bacteroidia	o__Bacteroidales	f__F082	g__Limimorpha	s__	0	0	0	0	0	0	0	0	0	0	0	1	0	0	0	0	0	0	0	0	0	0	0	0	0	0	0	0	0	0	0	0	0	0	0	0	0	0
MAG652	CG-XJ10_BDME192004060-1a_bin.26.strict	CG-XJ10	Single-sample assemblies	CG-XJ10_bin.26.strict	d__Bacteria	p__Proteobacteria	c__Alphaproteobacteria	o__Rs-D84	f__Rs-D84	g__Enterousia	s__Enterousia sp017471805	0	0	0	0	0	0	0	3	0	0	0	0	0	0	0	0	0	0	0	0	1	0	0	4	0	0	0	0	3	0	0	0	0	1	0	2	0	0
MAG551	CG-QH3_BDME192004123-1a_bin.13.orig	CG-QH3	Single-sample assemblies	CG-QH3_bin.13.orig	d__Bacteria	p__Fibrobacterota	c__Fibrobacteria	o__Fibrobacterales	f__Fibrobacteraceae	g__Fibrobacter	s__	0	0	0	0	0	0	0	0	0	0	0	0	0	0	0	0	0	0	0	0	0	0	0	0	0	0	0	0	0	0	0	0	0	0	0	0	0	0
MAG4051	STHS-SD3_BDME192003976-1a_bin.9.strict	STHS-SD3	Single-sample assemblies	STHS-SD3_bin.9.strict	d__Bacteria	p__Proteobacteria	c__Alphaproteobacteria	o__Rs-D84	f__Rs-D84	g__Enterousia	s__	0	0	0	0	1	0	0	0	0	0	0	0	0	0	0	0	0	0	0	0	0	0	0	0	0	0	0	0	0	0	0	0	0	0	0	0	0	0
MAG3895	SCG-XJ6_BDME192003818-1a_bin.5.strict	SCG-XJ6	Single-sample assemblies	SCG-XJ6_bin.5.strict	d__Bacteria	p__Proteobacteria	c__Alphaproteobacteria	o__Rs-D84	f__Rs-D84	g__Enterousia	s__	0	0	0	0	0	0	0	0	0	0	0	2	0	0	0	0	0	0	0	0	0	0	0	0	0	0	0	0	0	0	0	0	0	0	0	0	0	0
MAG1892	HS-HB9_BDME192004149-1a_bin.17.strict	HS-HB9	Single-sample assemblies	HS-HB9_bin.17.strict	d__Bacteria	p__Proteobacteria	c__Alphaproteobacteria	o__Rs-D84	f__Rs-D84	g__Enterousia	s__Enterousia sp017520675	0	0	0	0	0	0	0	3	0	0	0	0	0	0	0	0	0	0	0	0	1	0	0	7	0	0	0	0	4	0	0	0	0	1	0	2	0	0
MAG4634	WG-HB5_BDME192004085-1a_bin.38.orig	WG-HB5	Single-sample assemblies	WG-HB5_bin.38.orig	d__Bacteria	p__Firmicutes_A	c__Clostridia	o__Oscillospirales	f__Oscillospiraceae	g__Faecousia	s__	0	0	0	0	0	0	0	0	0	0	1	0	0	0	0	0	0	0	0	0	0	0	0	0	1	0	0	0	0	0	0	0	0	1	0	0	0	0
MAG208	BEG-SC5_BDME192003900-1a_bin.25.orig	BEG-SC5	Single-sample assemblies	BEG-SC5_bin.25.orig	d__Bacteria	p__Firmicutes_A	c__Clostridia	o__Lachnospirales	f__Lachnospiraceae	g__	s__	0	0	0	0	0	0	0	0	0	0	0	1	0	0	0	0	0	0	0	0	0	0	0	0	0	0	0	0	0	0	0	0	0	0	1	0	0	0
MAG3181	KS-XJ1_BDME192003848-1a_bin.2.orig	KS-XJ1	Single-sample assemblies	KS-XJ1_bin.2.orig	d__Bacteria	p__Verrucomicrobiota	c__Kiritimatiellae	o__RFP12	f__UBA1067	g__UBA1067	s__	0	0	0	0	0	0	0	0	0	0	0	0	0	0	0	0	0	0	0	0	0	0	0	1	0	0	0	0	0	0	0	0	0	1	0	0	0	0
MAG3690	MS-JL7_BDME192003926-1a_bin.30.strict	MS-JL7	Single-sample assemblies	MS-JL7_bin.30.strict	d__Bacteria	p__Bacteroidota	c__Bacteroidia	o__Bacteroidales	f__Paludibacteraceae	g__Enterocola	s__	0	0	0	0	0	0	0	0	0	0	0	1	0	0	0	0	0	0	0	0	0	0	0	0	0	0	0	0	0	0	0	0	0	0	1	0	0	0
MAG2955	HS-XJ9_BDME192003886-1a_bin.1.strict	HS-XJ9	Single-sample assemblies	HS-XJ9_bin.1.strict	d__Bacteria	p__Bacteroidota	c__Bacteroidia	o__Bacteroidales	f__Bacteroidaceae	g__UBA1179	s__	0	0	0	0	0	0	0	0	3	0	0	0	0	0	0	0	0	0	0	0	0	1	0	0	0	0	0	0	0	0	0	0	0	0	0	0	0	0
MAG5677	YG-SC11_BDME192003917-1a_bin.4.orig	YG-SC11	Single-sample assemblies	YG-SC11_bin.4.orig	d__Bacteria	p__Firmicutes_A	c__Clostridia	o__Lachnospirales	f__Lachnospiraceae	g__Acetatifactor	s__	0	0	0	0	0	0	1	0	0	0	0	0	0	0	0	0	0	0	0	0	0	0	0	0	0	0	0	0	0	0	0	0	0	0	1	0	0	0
MAG4778	WS-JL2_BDME192003859-1a_bin.15.orig	WS-JL2	Single-sample assemblies	WS-JL2_bin.15.orig	d__Bacteria	p__Firmicutes_A	c__Clostridia	o__Oscillospirales	f__CAG-272	g__UBA1740	s__	0	0	0	0	0	1	0	0	0	0	0	0	0	0	0	0	0	0	0	0	0	0	0	0	0	0	0	0	0	0	0	0	0	0	0	0	0	0
MAG3828	SCG-XJ3_BDME192003815-1a_bin.9.orig	SCG-XJ3	Single-sample assemblies	SCG-XJ3_bin.9.orig	d__Bacteria	p__Firmicutes_A	c__Clostridia	o__Oscillospirales	f__CAG-272	g__UMGS1865	s__	0	0	0	0	0	0	0	0	0	0	0	1	0	0	0	0	0	0	0	0	0	0	0	0	0	0	0	0	0	0	0	0	0	0	1	0	0	0
MAG3571	MS-JL1_BDME192003920-1a_bin.12.strict	MS-JL1	Single-sample assemblies	MS-JL1_bin.12.strict	d__Bacteria	p__Firmicutes_A	c__Clostridia	o__Oscillospirales	f__CAG-272	g__SIG701	s__	0	0	0	0	0	0	0	0	0	0	0	0	0	0	0	0	0	0	0	0	0	0	0	0	0	0	0	0	0	0	0	0	0	0	0	0	0	0
MAG3522	MG-SD8_BDME192004023-1a_bin.16.strict	MG-SD8	Single-sample assemblies	MG-SD8_bin.16.strict	d__Bacteria	p__Firmicutes	c__Bacilli	o__RF39	f__UBA660	g__UMGS1124	s__	0	0	0	0	0	0	0	0	0	0	0	0	0	0	0	0	0	0	0	0	0	0	0	0	0	0	0	0	0	0	0	0	0	0	1	0	0	0
MAG1688	HS-GZ4_BDME192004094-1a_bin.38.orig	HS-GZ4	Single-sample assemblies	HS-GZ4_bin.38.orig	d__Bacteria	p__Firmicutes_A	c__Clostridia	o__Oscillospirales	f__CAG-272	g__SIG693	s__SIG693 sp017407835	0	0	0	0	0	0	0	0	0	0	0	0	0	0	0	0	0	0	0	0	0	0	0	0	0	0	0	0	0	0	0	0	0	1	0	0	0	0
MAG1421	HS-AH6_BDME192003797-1a_bin.7.orig	HS-AH6	Single-sample assemblies	HS-AH6_bin.7.orig	d__Bacteria	p__Firmicutes_A	c__Clostridia	o__Oscillospirales	f__CAG-272	g__UMGS902	s__	0	0	0	0	0	0	1	0	0	0	0	0	0	0	0	0	0	0	0	0	0	0	0	0	0	0	0	0	0	0	0	0	0	1	0	0	0	0
MAG1233	DS-JL9_BDME192003876-1a_bin.3.orig	DS-JL9	Single-sample assemblies	DS-JL9_bin.3.orig	d__Bacteria	p__Firmicutes_A	c__Clostridia	o__Lachnospirales	f__Lachnospiraceae	g__UBA3282	s__	0	0	0	0	0	0	0	0	0	0	0	0	0	0	0	0	0	0	0	0	0	0	0	0	0	0	0	0	0	0	0	0	0	0	0	0	0	0
MAG1068	DS-JL3_BDME192003870-1a_bin.17.strict	DS-JL3	Single-sample assemblies	DS-JL3_bin.17.strict	d__Bacteria	p__Firmicutes_A	c__Clostridia	o__Oscillospirales	f__Acutalibacteraceae	g__UBA737	s__	0	0	0	0	0	0	0	0	1	0	0	0	0	7	0	0	0	0	0	2	1	0	0	3	0	0	0	0	7	0	0	0	0	1	0	0	0	0
MAG4992	WS-JL9_BDME192003866-1a_bin.23.orig	WS-JL9	Single-sample assemblies	WS-JL9_bin.23.orig	d__Bacteria	p__Firmicutes_A	c__Clostridia	o__Oscillospirales	f__Ruminococcaceae	g__Faeciplasma	s__	0	0	0	0	1	0	0	0	0	0	0	0	0	0	0	0	0	0	0	0	0	2	0	0	0	0	0	1	3	0	0	0	1	1	0	4	0	0
MAG2096	HS-JL9_BDME192003938-1a_bin.32.strict	HS-JL9	Single-sample assemblies	HS-JL9_bin.32.strict	d__Bacteria	p__Firmicutes_A	c__Clostridia	o__Christensenellales	f__CAG-917	g__RGIG4097	s__RGIG4097 sp017461985	0	0	0	0	0	0	0	0	0	0	0	1	0	0	0	0	1	0	0	0	0	0	0	0	0	0	0	0	0	0	0	0	0	0	1	0	0	0
MAG4531	WG-HB1_BDME192004081-1a_bin.18.orig	WG-HB1	Single-sample assemblies	WG-HB1_bin.18.orig	d__Bacteria	p__Bacteroidota	c__Bacteroidia	o__Bacteroidales	f__Bacteroidaceae	g__HGM04593	s__HGM04593 sp017416705	0	0	0	0	0	0	0	0	0	0	0	0	0	0	0	0	0	0	0	0	0	2	0	0	0	0	0	0	0	0	0	0	0	0	0	0	0	0
MAG1612	HS-GZ1_BDME192004091-1a_bin.27.orig	HS-GZ1	Single-sample assemblies	HS-GZ1_bin.27.orig	d__Bacteria	p__Firmicutes_A	c__Clostridia	o__Oscillospirales	f__CAG-272	g__CAG-448	s__	0	0	0	0	0	0	0	1	0	0	0	0	0	0	0	0	0	0	0	0	1	0	0	5	0	0	0	0	2	0	0	0	0	1	0	2	0	0
MAG4829	WS-JL4_BDME192003861-1a_bin.13.orig	WS-JL4	Single-sample assemblies	WS-JL4_bin.13.orig	d__Bacteria	p__Bacteroidota	c__Bacteroidia	o__Bacteroidales	f__UBA932	g__Egerieousia	s__Egerieousia sp017625535	0	0	0	0	4	0	0	0	0	0	0	0	0	0	0	0	0	0	0	0	0	0	0	0	0	0	0	0	0	0	0	0	0	0	0	0	0	0
MAG5551	XG-XJ7_BDME192004047-1a_bin.47.orig	XG-XJ7	Single-sample assemblies	XG-XJ7_bin.47.orig	d__Bacteria	p__Firmicutes_A	c__Clostridia	o__Christensenellales	f__CAG-74	g__Limiplasma	s__	0	0	0	0	0	0	0	0	0	0	0	0	0	0	0	0	0	0	0	0	0	0	0	0	0	0	0	0	0	0	0	0	0	0	0	0	0	0
MAG2030	HS-JL5_BDME192003934-1a_bin.28.orig	HS-JL5	Single-sample assemblies	HS-JL5_bin.28.orig	d__Bacteria	p__Firmicutes_A	c__Clostridia	o__Peptostreptococcales	f__Anaerovoracaceae	g__RUG099	s__RUG099 sp017505405	0	0	0	0	0	0	0	0	0	0	0	0	0	0	0	0	0	0	0	0	0	0	0	0	0	0	0	0	1	0	0	0	0	0	0	0	0	0
MAG1625	HS-GZ1_BDME192004091-1a_bin.5.orig	HS-GZ1	Single-sample assemblies	HS-GZ1_bin.5.orig	d__Bacteria	p__Firmicutes_A	c__Clostridia	o__Christensenellales	f__UBA1242	g__Onthoplasma	s__	0	0	0	0	0	0	0	0	0	0	2	0	0	0	0	0	0	0	0	0	0	0	0	0	0	0	0	0	0	0	0	0	0	0	0	0	0	0
MAG5420	XG-XJ4_BDME192004044-1a_bin.28.orig	XG-XJ4	Single-sample assemblies	XG-XJ4_bin.28.orig	d__Bacteria	p__Spirochaetota	c__Spirochaetia	o__Treponematales	f__Treponemataceae	g__Treponema_D	s__	0	0	0	0	0	0	0	0	0	0	0	0	0	0	0	0	0	0	0	0	0	0	0	0	0	0	0	0	1	0	0	0	0	0	0	0	0	0
MAG579	CG-QH5_BDME192004125-1a_bin.15.strict	CG-QH5	Single-sample assemblies	CG-QH5_bin.15.strict	d__Bacteria	p__Firmicutes_B	c__Peptococcia	o__Peptococcales	f__Peptococcaceae	g__UBA7185	s__UBA7185 sp017399005	0	0	0	0	0	0	0	0	0	0	0	0	0	0	0	0	0	0	0	0	0	1	0	2	0	0	0	0	1	0	0	0	0	0	0	0	0	0
MAG933	DLS-XJ8_BDME192003895-1a_bin.17.orig	DLS-XJ8	Single-sample assemblies	DLS-XJ8_bin.17.orig	d__Bacteria	p__Bacteroidota	c__Bacteroidia	o__Bacteroidales	f__Bacteroidaceae	g__UBA4372	s__UBA4372 sp017935785	0	0	0	0	0	0	0	0	0	0	0	0	0	0	0	0	0	0	0	0	0	0	0	0	0	0	0	0	0	0	0	0	0	0	0	0	0	0
MAG1537	HS-GS7_BDME192003946-1a_bin.12.orig	HS-GS7	Single-sample assemblies	HS-GS7_bin.12.orig	d__Bacteria	p__Bacteroidota	c__Bacteroidia	o__Bacteroidales	f__Bacteroidaceae	g__UBA4372	s__UBA4372 sp017935785	0	0	0	0	0	0	0	0	0	0	0	0	0	0	0	0	0	0	0	0	0	0	0	0	0	0	0	0	0	0	0	0	0	0	0	0	0	0
MAG3229	KS-XJ3_BDME192003850-1a_bin.26.orig	KS-XJ3	Single-sample assemblies	KS-XJ3_bin.26.orig	d__Bacteria	p__Bacteroidota	c__Bacteroidia	o__Bacteroidales	f__UBA932	g__Cryptobacteroides	s__	0	0	0	0	0	0	0	0	0	0	0	0	0	0	0	0	0	0	0	0	0	0	0	0	0	0	0	0	0	0	0	0	0	0	0	0	0	0
MAG1179	DS-JL7_BDME192003874-1a_bin.30.orig	DS-JL7	Single-sample assemblies	DS-JL7_bin.30.orig	d__Bacteria	p__Bacteroidota	c__Bacteroidia	o__Bacteroidales	f__Bacteroidaceae	g__UBA4372	s__UBA4372 sp017935785	0	0	0	0	0	0	0	0	0	0	0	0	0	0	0	0	0	0	0	0	0	0	0	0	0	0	0	0	0	0	0	0	0	1	0	0	0	0
MAG1853	HS-HB6_BDME192004146-1a_bin.6.orig	HS-HB6	Single-sample assemblies	HS-HB6_bin.6.orig	d__Bacteria	p__Firmicutes_A	c__Clostridia	o__Lachnospirales	f__Lachnospiraceae	g__Agathobacter	s__	0	0	0	0	0	0	0	0	0	1	0	0	0	0	0	0	0	0	0	0	0	0	0	0	0	0	0	0	0	0	0	0	0	1	0	0	0	0
MAG634	CG-QH8_BDME192004128-1a_bin.5.strict	CG-QH8	Single-sample assemblies	CG-QH8_bin.5.strict	d__Bacteria	p__Bacteroidota	c__Bacteroidia	o__Bacteroidales	f__Muribaculaceae	g__RGIG4079	s__RGIG4079 sp017409345	0	0	0	0	0	0	0	3	0	0	0	0	0	0	0	0	0	0	0	0	0	0	0	4	0	0	0	0	2	0	0	0	0	1	0	2	0	0
MAG615	CG-QH7_BDME192004127-1a_bin.9.orig	CG-QH7	Single-sample assemblies	CG-QH7_bin.9.orig	d__Bacteria	p__Firmicutes_A	c__Clostridia	o__Oscillospirales	f__Acutalibacteraceae	g__UBA6857	s__	0	0	0	0	0	0	0	0	0	0	0	0	0	0	0	0	0	0	0	0	0	0	0	0	0	0	0	0	0	0	0	0	0	0	0	0	0	0
MAG5530	XG-XJ7_BDME192004047-1a_bin.22.orig	XG-XJ7	Single-sample assemblies	XG-XJ7_bin.22.orig	d__Bacteria	p__Firmicutes_A	c__Clostridia	o__Oscillospirales	f__Oscillospiraceae	g__Faecousia	s__	0	0	0	0	0	0	0	0	0	0	0	0	0	0	0	0	0	0	0	0	0	0	0	0	0	0	0	0	0	0	0	0	0	0	0	0	0	0
MAG5492	XG-XJ6_BDME192004046-1a_bin.13.orig	XG-XJ6	Single-sample assemblies	XG-XJ6_bin.13.orig	d__Bacteria	p__Firmicutes_A	c__Clostridia	o__Oscillospirales	f__Oscillospiraceae	g__Limivicinus	s__Limivicinus sp004560305	0	0	0	0	0	0	0	0	0	0	0	0	0	0	0	0	0	0	0	0	0	0	1	0	0	0	0	0	0	0	0	0	0	1	1	0	0	0
MAG4928	WS-JL7_BDME192003864-1a_bin.44.strict	WS-JL7	Single-sample assemblies	WS-JL7_bin.44.strict	d__Bacteria	p__Firmicutes_A	c__Clostridia	o__Oscillospirales	f__Acutalibacteraceae	g__Ruminococcus_E	s__Ruminococcus_E sp017473555	0	0	0	0	0	0	0	0	0	0	0	1	0	0	0	0	0	0	0	0	0	0	0	0	0	0	0	0	0	0	0	0	0	0	0	0	0	0
MAG3184	KS-XJ1_BDME192003848-1a_bin.23.strict	KS-XJ1	Single-sample assemblies	KS-XJ1_bin.23.strict	d__Bacteria	p__Firmicutes_A	c__Clostridia	o__Oscillospirales	f__CAG-272	g__HGM12713	s__	0	0	0	0	0	0	0	0	0	0	0	0	0	0	0	0	0	0	0	0	0	0	0	0	0	0	0	0	0	0	0	0	0	1	0	0	0	0
MAG4269	TS-SX8_BDME192003845-1a_bin.31.orig	TS-SX8	Single-sample assemblies	TS-SX8_bin.31.orig	d__Bacteria	p__Firmicutes_A	c__Clostridia	o__Christensenellales	f__CAG-138	g__UBA1685	s__UBA1685 sp017435905	0	0	0	0	0	0	0	0	0	0	0	0	0	0	0	0	0	0	0	0	0	0	0	0	0	0	0	0	0	0	0	0	0	0	0	0	0	0
MAG5406	XG-XJ4_BDME192004044-1a_bin.1.strict	XG-XJ4	Single-sample assemblies	XG-XJ4_bin.1.strict	d__Bacteria	p__Verrucomicrobiota	c__Lentisphaeria	o__Victivallales	f__UBA1829	g__SIG77	s__	0	0	0	0	0	0	0	0	0	0	0	0	0	0	0	0	0	0	0	0	0	0	1	0	0	0	0	0	0	0	0	0	0	0	1	0	0	0
MAG3449	MG-SD4_BDME192004019-1a_bin.12.orig	MG-SD4	Single-sample assemblies	MG-SD4_bin.12.orig	d__Bacteria	p__Bacteroidota	c__Bacteroidia	o__Bacteroidales	f__Bacteroidaceae	g__UBA4372	s__UBA4372 sp017466325	0	0	0	0	1	0	0	0	0	0	0	0	0	0	0	0	0	0	0	0	0	2	0	0	0	0	0	0	0	0	0	0	0	0	1	0	0	0
MAG2231	HS-JS10_BDME192003812-1a_bin.16.orig	HS-JS10	Single-sample assemblies	HS-JS10_bin.16.orig	d__Bacteria	p__Bacteroidota	c__Bacteroidia	o__Bacteroidales	f__Bacteroidaceae	g__UBA4372	s__UBA4372 sp017622815	0	0	0	0	0	0	0	0	0	0	0	0	0	0	0	0	0	0	0	0	0	3	0	0	0	0	0	0	0	0	0	0	1	0	1	0	0	0
MAG448	BG-SC7_BDME192004117-1a_bin.30.strict	BG-SC7	Single-sample assemblies	BG-SC7_bin.30.strict	d__Bacteria	p__Verrucomicrobiota	c__Kiritimatiellae	o__RFP12	f__UBA1067	g__UBA1067	s__UBA1067 sp002351765	0	0	0	0	0	0	0	0	0	0	0	0	0	0	0	0	0	0	0	0	0	0	0	0	0	0	0	0	0	0	0	0	0	0	0	0	0	0
MAG2338	HS-JS5_BDME192003807-1a_bin.22.strict	HS-JS5	Single-sample assemblies	HS-JS5_bin.22.strict	d__Bacteria	p__Bacteroidota	c__Bacteroidia	o__Bacteroidales	f__Paludibacteraceae	g__UBA4363	s__UBA4363 sp017937025	0	0	0	0	0	0	0	0	0	0	0	0	0	0	0	0	0	0	0	0	0	0	0	0	0	0	0	0	0	0	0	0	0	0	0	0	0	0
MAG1516	HS-GS5_BDME192003944-1a_bin.14.orig	HS-GS5	Single-sample assemblies	HS-GS5_bin.14.orig	d__Bacteria	p__Bacteroidota	c__Bacteroidia	o__Bacteroidales	f__Bacteroidaceae	g__UBA4334	s__	0	0	0	0	1	0	0	0	0	0	0	0	0	0	0	0	0	0	0	0	0	0	0	0	0	0	0	0	0	0	0	0	0	0	0	0	0	0
MAG2801	HS-SX2_BDME192004027-1a_bin.5.strict	HS-SX2	Single-sample assemblies	HS-SX2_bin.5.strict	d__Bacteria	p__Bacteroidota	c__Bacteroidia	o__Bacteroidales	f__Bacteroidaceae	g__Phocaeicola_A	s__	0	0	0	0	1	0	1	0	0	0	0	0	0	0	0	0	0	0	0	0	0	0	0	0	0	0	0	0	0	0	0	0	0	0	0	0	0	0
MAG3613	MS-JL3_BDME192003922-1a_bin.22.orig	MS-JL3	Single-sample assemblies	MS-JL3_bin.22.orig	d__Bacteria	p__Bacteroidota	c__Bacteroidia	o__Bacteroidales	f__Bacteroidaceae	g__UBA4372	s__UBA4372 sp017935785	0	0	0	0	0	0	0	0	0	0	0	1	0	0	0	0	0	0	0	0	0	0	0	0	0	0	0	0	0	0	0	0	0	0	0	0	0	0
MAG5781	YG-SC6_BDME192003913-1a_bin.15.orig	YG-SC6	Single-sample assemblies	YG-SC6_bin.15.orig	d__Bacteria	p__Firmicutes_C	c__Negativicutes	o__Acidaminococcales	f__Acidaminococcaceae	g__Phascolarctobacterium_A	s__Phascolarctobacterium_A sp017623055	0	0	0	0	0	0	0	0	0	0	0	0	0	0	0	0	0	0	0	0	0	1	0	2	0	0	0	0	1	0	0	0	0	0	0	0	0	0
MAG5165	WS-XJ2_BDME192003824-1a_bin.8.orig	WS-XJ2	Single-sample assemblies	WS-XJ2_bin.8.orig	d__Bacteria	p__Firmicutes_A	c__Clostridia	o__Oscillospirales	f__Acutalibacteraceae	g__UBA6857	s__	0	0	0	0	1	0	0	0	0	0	0	0	0	0	0	0	0	0	0	0	0	1	0	0	0	0	0	1	0	0	0	0	0	0	0	2	0	2
MAG2794	HS-SX2_BDME192004027-1a_bin.14.orig	HS-SX2	Single-sample assemblies	HS-SX2_bin.14.orig	d__Bacteria	p__Firmicutes_A	c__Clostridia	o__Oscillospirales	f__Ruminococcaceae	g__Ruminococcus	s__	0	0	0	0	1	0	1	0	0	0	0	0	0	0	0	0	0	0	0	0	0	0	0	0	0	0	0	0	0	0	0	0	0	0	0	0	0	0
MAG3419	MG-SD2_BDME192004017-1a_bin.18.orig	MG-SD2	Single-sample assemblies	MG-SD2_bin.18.orig	d__Bacteria	p__Firmicutes_A	c__Clostridia	o__Lachnospirales	f__Lachnospiraceae	g__	s__	0	0	0	0	1	0	0	0	0	0	0	0	0	0	0	0	0	0	0	0	0	2	0	0	0	0	0	0	0	0	0	0	0	0	0	0	0	0
MAG562	CG-QH4_BDME192004124-1a_bin.12.strict	CG-QH4	Single-sample assemblies	CG-QH4_bin.12.strict	d__Bacteria	p__Bacteroidota	c__Bacteroidia	o__Bacteroidales	f__Rikenellaceae	g__Alistipes	s__Alistipes sp900768045	0	0	0	0	0	0	0	0	0	0	0	0	0	0	0	0	0	0	0	0	0	2	0	0	0	0	0	0	0	0	0	0	0	0	0	0	0	0
MAG5824	YG-SC7_BDME192003914-1a_bin.5.orig	YG-SC7	Single-sample assemblies	YG-SC7_bin.5.orig	d__Bacteria	p__Firmicutes_A	c__Clostridia	o__Lachnospirales	f__Lachnospiraceae	g__Agathobacter	s__	0	0	0	0	0	0	0	0	0	0	0	0	0	0	0	0	0	0	0	0	0	0	0	0	0	0	0	0	0	0	0	0	0	0	0	0	0	0
MAG1665	HS-GZ3_BDME192004093-1a_bin.4.permissive	HS-GZ3	Single-sample assemblies	HS-GZ3_bin.4.permissive	d__Bacteria	p__Firmicutes_A	c__Clostridia	o__Christensenellales	f__Borkfalkiaceae	g__Scatosoma	s__Scatosoma sp900769545	0	0	0	0	0	0	0	0	0	0	0	0	0	0	0	0	0	0	0	0	0	0	0	0	0	0	0	0	0	0	0	0	0	0	0	0	0	0
MAG2664	HS-SD2_BDME192003965-1a_bin.4.orig	HS-SD2	Single-sample assemblies	HS-SD2_bin.4.orig	d__Bacteria	p__Bacteroidota	c__Bacteroidia	o__Bacteroidales	f__Paludibacteraceae	g__RGIG9379	s__	0	0	0	0	0	0	1	0	0	0	0	0	0	0	0	0	0	0	0	0	0	0	0	0	0	0	0	0	0	0	0	0	0	1	0	0	0	0
MAG628	CG-QH8_BDME192004128-1a_bin.26.orig	CG-QH8	Single-sample assemblies	CG-QH8_bin.26.orig	d__Bacteria	p__Firmicutes_A	c__Clostridia	o__Oscillospirales	f__Acutalibacteraceae	g__RUG806	s__	0	0	0	0	0	0	0	0	0	0	0	1	0	0	0	0	0	0	0	0	0	1	0	1	0	0	0	0	0	0	0	0	0	0	0	0	0	1
MAG1472	HS-GS1_BDME192003940-1a_bin.4.orig	HS-GS1	Single-sample assemblies	HS-GS1_bin.4.orig	d__Bacteria	p__Firmicutes_A	c__Clostridia	o__Oscillospirales	f__Ruminococcaceae	g__UBA3818	s__UBA3818 sp017408855	0	0	0	0	0	0	0	0	0	0	0	0	0	0	0	0	0	0	0	0	0	0	0	0	0	0	0	0	0	0	0	0	0	0	0	0	0	0
MAG5803	YG-SC7_BDME192003914-1a_bin.1.orig	YG-SC7	Single-sample assemblies	YG-SC7_bin.1.orig	d__Bacteria	p__Firmicutes_A	c__Clostridia	o__Lachnospirales	f__Lachnospiraceae	g__UBA3766	s__	0	0	0	0	0	0	0	0	0	0	0	0	0	0	0	0	0	0	0	0	0	0	0	0	0	0	0	0	0	0	0	0	0	0	0	0	0	0
MAG972	DLS-XJ9_BDME192003896-1a_bin.26.strict	DLS-XJ9	Single-sample assemblies	DLS-XJ9_bin.26.strict	d__Bacteria	p__Bacteroidota	c__Bacteroidia	o__Bacteroidales	f__Rikenellaceae	g__Alistipes	s__Alistipes sp017463585	0	0	0	0	0	0	0	0	0	0	0	0	0	0	0	0	0	0	0	0	0	0	0	0	0	0	0	0	0	0	0	0	0	1	0	0	0	0
MAG97	BEG-SC10_BDME192003905-1a_bin.8.orig	BEG-SC10	Single-sample assemblies	BEG-SC10_bin.8.orig	d__Bacteria	p__Bacteroidota	c__Bacteroidia	o__Bacteroidales	f__Bacteroidaceae	g__UBA1189	s__UBA1189 sp017622495	0	0	0	0	0	0	0	0	0	0	0	0	0	0	0	0	0	0	0	0	0	0	0	0	0	0	0	0	0	0	0	0	0	1	0	0	0	0
MAG96	BEG-SC10_BDME192003905-1a_bin.7.orig	BEG-SC10	Single-sample assemblies	BEG-SC10_bin.7.orig	d__Bacteria	p__Firmicutes_A	c__Clostridia	o__Oscillospirales	f__Acutalibacteraceae	g__CAG-177	s__	0	0	0	0	0	0	0	0	0	0	0	0	0	0	0	0	0	0	0	0	0	0	0	0	0	0	0	0	0	0	0	0	0	1	0	0	0	0
MAG94	BEG-SC10_BDME192003905-1a_bin.5.orig	BEG-SC10	Single-sample assemblies	BEG-SC10_bin.5.orig	d__Bacteria	p__Bacteroidota	c__Bacteroidia	o__Bacteroidales	f__Bacteroidaceae	g__Bacteroides	s__	0	0	0	0	0	0	0	0	0	0	0	0	0	1	0	0	0	0	0	0	0	0	0	0	0	0	0	0	1	0	0	0	0	0	0	0	0	0
MAG867	DLS-XJ3_BDME192003890-1a_bin.25.strict	DLS-XJ3	Single-sample assemblies	DLS-XJ3_bin.25.strict	d__Bacteria	p__Bacteroidota	c__Bacteroidia	o__Bacteroidales	f__Rikenellaceae	g__Alistipes	s__Alistipes sp017474235	0	0	0	0	0	0	0	0	0	0	0	1	0	0	0	0	0	0	0	0	0	0	0	0	0	0	0	0	0	0	0	0	0	0	0	0	0	0
MAG688	CG-XJ2_BDME192004052-1a_bin.5.orig	CG-XJ2	Single-sample assemblies	CG-XJ2_bin.5.orig	d__Bacteria	p__Bacteroidota	c__Bacteroidia	o__Bacteroidales	f__Rikenellaceae	g__Alistipes	s__Alistipes sp017398555	0	0	0	0	0	0	0	0	0	0	1	0	0	0	0	0	0	0	0	1	0	0	1	0	0	0	0	0	1	0	0	0	0	1	0	0	0	0
MAG5693	YG-SC1_BDME192003908-1a_bin.27.strict	YG-SC1	Single-sample assemblies	YG-SC1_bin.27.strict	d__Bacteria	p__Bacteroidota	c__Bacteroidia	o__Bacteroidales	f__Rikenellaceae	g__Alistipes	s__Alistipes sp015060115	0	0	0	0	0	0	0	0	0	0	0	0	0	0	0	0	0	0	0	0	0	0	0	0	0	0	0	0	0	0	0	0	0	0	0	0	0	0
MAG5652	YG-SC10_BDME192003916-1a_bin.12.strict	YG-SC10	Single-sample assemblies	YG-SC10_bin.12.strict	d__Bacteria	p__Bacteroidota	c__Bacteroidia	o__Bacteroidales	f__Barnesiellaceae	g__Barnesiella_A	s__Barnesiella_A sp017532725	0	0	0	0	0	0	0	0	1	0	0	0	0	1	0	0	0	0	0	0	0	0	0	0	0	0	0	0	0	0	0	0	0	0	0	0	0	0
MAG538	CG-QH2_BDME192004122-1a_bin.15.orig	CG-QH2	Single-sample assemblies	CG-QH2_bin.15.orig	d__Bacteria	p__Firmicutes_A	c__Clostridia	o__Oscillospirales	f__Acutalibacteraceae	g__CAG-177	s__	0	0	0	0	0	0	0	0	0	0	0	1	0	0	0	0	0	0	0	0	0	0	0	0	0	0	0	0	0	0	0	0	0	0	0	0	0	0
MAG5346	XG-XJ2_BDME192004042-1a_bin.12.orig	XG-XJ2	Single-sample assemblies	XG-XJ2_bin.12.orig	d__Bacteria	p__Firmicutes_A	c__Clostridia	o__Oscillospirales	f__Acutalibacteraceae	g__	s__	0	0	0	0	0	0	1	0	0	0	0	0	0	0	0	0	0	0	0	0	0	0	1	0	0	0	0	0	0	0	0	0	0	0	0	0	0	0
MAG5270	WS-XJ9_BDME192003831-1a_bin.14.orig	WS-XJ9	Single-sample assemblies	WS-XJ9_bin.14.orig	d__Bacteria	p__Bacteroidota	c__Bacteroidia	o__Bacteroidales	f__Paludibacteraceae	g__UBA1723	s__UBA1723 sp015061115	0	0	0	0	0	0	0	0	0	0	0	0	0	0	0	0	0	0	0	0	0	0	0	0	0	0	0	0	0	0	0	0	0	0	0	0	0	0
MAG5188	WS-XJ4_BDME192003826-1a_bin.19.orig	WS-XJ4	Single-sample assemblies	WS-XJ4_bin.19.orig	d__Bacteria	p__Bacteroidota	c__Bacteroidia	o__Bacteroidales	f__Rikenellaceae	g__Alistipes	s__Alistipes sp015059845	0	0	0	0	0	0	0	0	2	0	0	0	0	9	0	0	0	0	0	2	1	1	0	4	0	0	0	0	2	0	0	0	0	0	0	0	0	0
MAG5167	WS-XJ3_BDME192003825-1a_bin.10.orig	WS-XJ3	Single-sample assemblies	WS-XJ3_bin.10.orig	d__Bacteria	p__Firmicutes_A	c__Clostridia	o__Lachnospirales	f__Lachnospiraceae	g__RGIG3002	s__	0	0	0	0	0	0	1	0	0	0	0	0	0	0	0	0	0	0	0	0	0	0	0	0	0	0	0	0	0	0	0	0	0	1	0	0	0	0
MAG5118	WS-XJ10_BDME192003832-1a_bin.4.strict	WS-XJ10	Single-sample assemblies	WS-XJ10_bin.4.strict	d__Bacteria	p__Bacteroidota	c__Bacteroidia	o__Bacteroidales	f__UBA932	g__Cryptobacteroides	s__Cryptobacteroides sp017399905	0	0	0	0	0	0	0	0	0	0	0	0	0	0	0	0	0	0	0	0	0	0	0	0	0	0	0	0	0	0	0	0	0	0	0	0	0	0
MAG5096	WS-XJ10_BDME192003832-1a_bin.1.orig	WS-XJ10	Single-sample assemblies	WS-XJ10_bin.1.orig	d__Bacteria	p__Firmicutes_A	c__Clostridia	o__Oscillospirales	f__CAG-272	g__	s__	0	0	0	0	0	0	0	0	0	0	0	0	0	0	0	0	0	0	0	0	0	0	1	0	0	0	0	0	0	0	0	0	0	0	0	0	0	0
MAG5075	WS-QH7_BDME192004136-1a_bin.13.orig	WS-QH7	Single-sample assemblies	WS-QH7_bin.13.orig	d__Bacteria	p__Verrucomicrobiota	c__Kiritimatiellae	o__RFP12	f__UBA3636	g__RGIG990	s__	0	0	0	0	0	0	0	0	0	0	0	0	0	0	0	0	0	0	0	0	0	0	0	0	0	0	0	0	0	0	0	0	0	2	0	0	0	0
MAG4860	WS-JL5_BDME192003862-1a_bin.16.orig	WS-JL5	Single-sample assemblies	WS-JL5_bin.16.orig	d__Bacteria	p__Firmicutes_A	c__Clostridia	o__Oscillospirales	f__Acutalibacteraceae	g__UBA6857	s__	0	0	0	0	0	0	0	0	0	0	0	0	0	0	0	0	0	0	0	0	0	1	0	0	0	0	0	0	0	0	0	0	0	0	0	0	0	0
MAG4797	WS-JL2_BDME192003859-1a_bin.40.orig	WS-JL2	Single-sample assemblies	WS-JL2_bin.40.orig	d__Bacteria	p__Bacteroidota	c__Bacteroidia	o__Bacteroidales	f__Rikenellaceae	g__Tidjanibacter	s__Tidjanibacter sp017521965	0	0	0	0	1	0	0	0	0	0	0	0	0	0	0	0	0	0	0	0	0	0	0	0	0	0	0	0	0	0	0	0	0	0	0	0	0	0
MAG4695	WG-HB7_BDME192004087-1a_bin.28.orig	WG-HB7	Single-sample assemblies	WG-HB7_bin.28.orig	d__Bacteria	p__Verrucomicrobiota	c__Verrucomicrobiae	o__Verrucomicrobiales	f__Akkermansiaceae	g__Akkermansia	s__	0	0	0	0	0	0	0	0	0	0	0	0	0	0	0	0	0	0	0	0	0	0	0	0	0	0	0	0	0	0	0	0	0	0	1	0	0	0
MAG4588	WG-HB3_BDME192004083-1a_bin.30.orig	WG-HB3	Single-sample assemblies	WG-HB3_bin.30.orig	d__Bacteria	p__Firmicutes_A	c__Clostridia	o__Lachnospirales	f__Lachnospiraceae	g__Acetatifactor	s__Acetatifactor sp017620975	0	0	0	0	0	0	0	0	0	0	0	1	0	0	0	0	0	0	0	0	0	2	0	0	0	0	0	0	0	0	0	0	0	0	0	0	0	0
MAG4480	WG-GZ9_BDME192004109-1a_bin.4.strict	WG-GZ9	Single-sample assemblies	WG-GZ9_bin.4.strict	d__Bacteria	p__Firmicutes_A	c__Clostridia	o__Oscillospirales	f__CAG-272	g__UBA1740	s__	0	0	0	0	0	0	0	0	0	0	0	0	0	0	0	0	0	0	0	0	0	0	0	0	0	0	0	0	0	0	0	0	0	0	0	0	0	0
MAG4429	WG-GZ7_BDME192004107-1a_bin.13.orig	WG-GZ7	Single-sample assemblies	WG-GZ7_bin.13.orig	d__Bacteria	p__Firmicutes_A	c__Clostridia	o__Oscillospirales	f__Acutalibacteraceae	g__UBA5905	s__UBA5905 sp017415515	0	0	0	0	0	0	0	3	0	0	0	0	0	0	0	0	0	0	0	0	1	0	0	10	0	0	0	0	3	0	0	0	0	1	0	3	0	0
MAG4424	WG-GZ6_BDME192004106-1a_bin.7.orig	WG-GZ6	Single-sample assemblies	WG-GZ6_bin.7.orig	d__Bacteria	p__Firmicutes_A	c__Clostridia	o__Oscillospirales	f__CAG-272	g__RGIG3947	s__	0	0	0	0	0	0	0	3	0	0	0	0	0	0	0	0	0	0	0	0	1	0	0	11	0	0	0	0	5	0	0	0	0	1	0	3	0	0
MAG4386	WG-GZ4_BDME192004104-1a_bin.6.orig	WG-GZ4	Single-sample assemblies	WG-GZ4_bin.6.orig	d__Bacteria	p__Firmicutes_A	c__Clostridia	o__Oscillospirales	f__Oscillospiraceae	g__Faecousia	s__	0	0	0	0	0	0	0	0	0	0	0	0	0	0	0	0	0	0	0	0	0	0	0	0	0	0	0	0	0	0	0	0	0	0	1	0	0	0
MAG4370	WG-GZ4_BDME192004104-1a_bin.19.orig	WG-GZ4	Single-sample assemblies	WG-GZ4_bin.19.orig	d__Bacteria	p__Firmicutes_A	c__Clostridia	o__Oscillospirales	f__CAG-272	g__UBA1740	s__	0	0	0	0	0	0	0	0	0	0	0	0	0	0	0	0	0	0	0	0	0	0	0	0	0	0	0	0	0	0	0	0	0	0	0	0	0	0
MAG4348	WG-GZ3_BDME192004103-1a_bin.18.orig	WG-GZ3	Single-sample assemblies	WG-GZ3_bin.18.orig	d__Bacteria	p__Firmicutes_A	c__Clostridia	o__Oscillospirales	f__CAG-272	g__HGM12713	s__	0	0	0	0	0	0	0	0	0	0	0	0	0	0	0	0	0	0	0	0	0	0	0	0	0	0	0	0	0	0	0	0	0	0	0	0	0	0
MAG4302	WG-GZ1_BDME192004101-1a_bin.18.orig	WG-GZ1	Single-sample assemblies	WG-GZ1_bin.18.orig	d__Bacteria	p__Bacteroidota	c__Bacteroidia	o__Bacteroidales	f__Bacteroidaceae	g__Prevotella	s__Prevotella sp017410365	0	0	0	0	0	0	0	0	0	0	0	3	0	0	0	0	1	0	0	0	0	0	0	0	0	0	0	0	0	0	0	0	0	0	0	0	0	0
MAG4270	TS-SX8_BDME192003845-1a_bin.32.strict	TS-SX8	Single-sample assemblies	TS-SX8_bin.32.strict	d__Bacteria	p__Bacteroidota	c__Bacteroidia	o__Bacteroidales	f__Rikenellaceae	g__Alistipes	s__Alistipes sp017501025	0	0	0	0	0	0	0	0	0	0	0	1	0	0	0	0	0	0	0	0	0	0	0	0	0	0	0	0	0	0	0	0	0	0	1	0	0	0
MAG4105	STHS-SD7_BDME192003960-1a_bin.27.strict	STHS-SD7	Single-sample assemblies	STHS-SD7_bin.27.strict	d__Bacteria	p__Bacteroidota	c__Bacteroidia	o__Bacteroidales	f__Bacteroidaceae	g__Phocaeicola	s__	0	0	0	0	1	0	0	0	0	0	0	0	0	0	0	0	0	0	0	0	0	0	0	0	0	0	0	0	0	0	0	0	0	0	0	0	0	0
MAG4034	STHS-SD3_BDME192003976-1a_bin.2.orig	STHS-SD3	Single-sample assemblies	STHS-SD3_bin.2.orig	d__Bacteria	p__Bacteroidota	c__Bacteroidia	o__Bacteroidales	f__Bacteroidaceae	g__UBA4372	s__UBA4372 sp017935785	0	0	0	0	1	0	0	0	0	0	0	0	0	0	0	0	0	0	0	0	0	0	0	0	0	0	0	0	0	0	0	0	0	0	0	0	0	0
MAG3958	SCG-XJ9_BDME192003821-1a_bin.5.orig	SCG-XJ9	Single-sample assemblies	SCG-XJ9_bin.5.orig	d__Bacteria	p__Bacteroidota	c__Bacteroidia	o__Bacteroidales	f__Rikenellaceae	g__Alistipes	s__Alistipes sp017521945	0	0	0	0	0	0	0	0	0	0	0	0	0	0	0	0	5	0	0	0	0	0	0	0	0	0	0	0	0	2	0	0	0	1	0	0	0	0
MAG3943	SCG-XJ9_BDME192003821-1a_bin.12.orig	SCG-XJ9	Single-sample assemblies	SCG-XJ9_bin.12.orig	d__Bacteria	p__Firmicutes_A	c__Clostridia	o__Oscillospirales	f__Oscillospiraceae	g__Lawsonibacter	s__	0	0	0	0	0	0	0	0	0	0	1	0	0	0	0	0	0	0	0	0	0	0	0	0	0	0	0	0	3	0	0	0	0	2	0	0	0	0
MAG3935	SCG-XJ8_BDME192003820-1a_bin.33.orig	SCG-XJ8	Single-sample assemblies	SCG-XJ8_bin.33.orig	d__Bacteria	p__Bacteroidota	c__Bacteroidia	o__Bacteroidales	f__Bacteroidaceae	g__HGM04593	s__	0	0	0	0	0	0	0	0	0	0	0	0	0	0	0	0	0	0	0	0	0	0	0	0	0	0	0	0	0	0	0	0	0	2	0	0	0	0
MAG3767	SCG-XJ1_BDME192003813-1a_bin.25.orig	SCG-XJ1	Single-sample assemblies	SCG-XJ1_bin.25.orig	d__Bacteria	p__Bacteroidota	c__Bacteroidia	o__Bacteroidales	f__Rikenellaceae	g__Alistipes	s__Alistipes sp017399485	0	0	0	0	0	0	0	0	0	0	0	1	0	0	0	0	0	0	0	0	0	0	0	0	0	0	0	0	0	0	0	0	0	0	0	0	0	0
MAG372	BG-SC2_BDME192004112-1a_bin.23.orig	BG-SC2	Single-sample assemblies	BG-SC2_bin.23.orig	d__Bacteria	p__Bacteroidota	c__Bacteroidia	o__Bacteroidales	f__Rikenellaceae	g__Alistipes	s__	0	0	0	0	0	0	0	0	0	0	0	1	0	0	0	0	0	0	0	0	0	0	0	0	0	0	0	0	0	0	0	0	0	0	1	0	0	0
MAG3706	MS-JL8_BDME192003927-1a_bin.2.orig	MS-JL8	Single-sample assemblies	MS-JL8_bin.2.orig	d__Bacteria	p__Bacteroidota	c__Bacteroidia	o__Bacteroidales	f__Paludibacteraceae	g__RF16	s__	0	0	0	0	0	0	0	0	0	0	0	1	0	0	0	0	0	0	0	0	0	0	0	0	0	0	0	0	0	0	0	0	0	0	0	0	0	0
MAG362	BG-SC1_BDME192004111-1a_bin.9.strict	BG-SC1	Single-sample assemblies	BG-SC1_bin.9.strict	d__Bacteria	p__Verrucomicrobiota	c__Verrucomicrobiae	o__Verrucomicrobiales	f__Akkermansiaceae	g__Akkermansia	s__	0	0	0	0	0	0	0	0	0	0	0	1	0	0	0	0	0	0	0	0	0	0	0	0	0	0	0	0	0	0	0	0	0	0	0	0	0	0
MAG3578	MS-JL1_BDME192003920-1a_bin.25.orig	MS-JL1	Single-sample assemblies	MS-JL1_bin.25.orig	d__Bacteria	p__Firmicutes_A	c__Clostridia	o__Oscillospirales	f__Acutalibacteraceae	g__CAG-177	s__	0	0	0	0	0	0	0	0	0	0	0	1	0	0	0	0	0	0	0	0	0	0	0	0	0	0	0	0	0	0	0	0	0	0	0	0	0	1
MAG354	BG-SC1_BDME192004111-1a_bin.10.orig	BG-SC1	Single-sample assemblies	BG-SC1_bin.10.orig	d__Bacteria	p__Bacteroidota	c__Bacteroidia	o__Bacteroidales	f__Rikenellaceae	g__Alistipes	s__Alistipes sp017436185	0	0	0	0	0	0	0	0	0	0	0	0	0	0	0	0	0	0	0	0	0	0	0	0	0	0	0	0	0	0	0	0	0	0	0	0	0	0
MAG3524	MG-SD8_BDME192004023-1a_bin.18.orig	MG-SD8	Single-sample assemblies	MG-SD8_bin.18.orig	d__Bacteria	p__Bacteroidota	c__Bacteroidia	o__Bacteroidales	f__Rikenellaceae	g__Alistipes	s__	0	0	0	0	0	0	0	0	0	0	0	1	0	0	0	0	0	0	0	0	0	0	0	0	0	0	0	0	0	0	0	0	0	0	0	0	0	1
MAG3440	MG-SD3_BDME192004018-1a_bin.26.strict	MG-SD3	Single-sample assemblies	MG-SD3_bin.26.strict	d__Bacteria	p__Bacteroidota	c__Bacteroidia	o__Bacteroidales	f__Rikenellaceae	g__Alistipes	s__Alistipes sp017474235	0	0	0	0	0	0	0	0	0	0	0	0	0	0	0	0	0	0	0	0	0	3	0	0	0	0	0	0	0	0	0	0	0	0	1	0	0	0
MAG3373	KS-XJ9_BDME192003856-1a_bin.28.strict	KS-XJ9	Single-sample assemblies	KS-XJ9_bin.28.strict	d__Bacteria	p__Bacteroidota	c__Bacteroidia	o__Bacteroidales	f__Bacteroidaceae	g__HGM04593	s__HGM04593 sp017503645	0	0	0	0	0	0	0	0	0	0	0	0	0	0	0	0	0	0	0	0	0	0	0	0	0	0	0	0	0	0	0	0	0	0	1	0	0	0
MAG3329	KS-XJ7_BDME192003854-1a_bin.6.strict	KS-XJ7	Single-sample assemblies	KS-XJ7_bin.6.strict	d__Bacteria	p__Bacteroidota	c__Bacteroidia	o__Bacteroidales	f__UBA932	g__Cryptobacteroides	s__Cryptobacteroides sp017399905	0	0	0	0	0	0	0	0	0	0	0	0	0	0	0	0	0	0	0	0	0	2	0	0	0	0	0	0	0	0	0	0	0	0	1	0	0	0
MAG3052	HS-ZJ4_BDME192004064-1a_bin.4.orig	HS-ZJ4	Single-sample assemblies	HS-ZJ4_bin.4.orig	d__Bacteria	p__Bacteroidota	c__Bacteroidia	o__Bacteroidales	f__Paludibacteraceae	g__UBA4363	s__UBA4363 sp017937025	0	0	0	0	0	0	0	0	0	0	0	0	0	0	0	0	0	0	0	0	0	22	0	1	0	0	0	0	0	0	0	0	0	1	0	5	0	0
MAG3038	HS-ZJ4_BDME192004064-1a_bin.14.strict	HS-ZJ4	Single-sample assemblies	HS-ZJ4_bin.14.strict	d__Bacteria	p__Firmicutes_A	c__Clostridia	o__Christensenellales	f__CAG-138	g__SFEL01	s__	0	0	0	0	1	0	0	0	0	0	0	0	0	0	0	0	0	0	0	0	0	0	0	0	0	0	0	0	0	0	0	0	0	0	0	1	0	0
MAG301	BEG-SC8_BDME192003903-1a_bin.35.strict	BEG-SC8	Single-sample assemblies	BEG-SC8_bin.35.strict	d__Bacteria	p__Bacteroidota	c__Bacteroidia	o__Bacteroidales	f__Bacteroidaceae	g__UBA4334	s__UBA4334 sp900318775	0	0	0	0	0	0	0	0	0	0	0	0	0	0	0	0	0	0	0	0	0	0	0	0	0	0	0	0	0	0	0	0	0	0	0	0	0	0
MAG2941	HS-XJ6_BDME192003883-1a_bin.7.orig	HS-XJ6	Single-sample assemblies	HS-XJ6_bin.7.orig	d__Bacteria	p__Firmicutes_A	c__Clostridia	o__Oscillospirales	f__Acutalibacteraceae	g__Ruminococcus_E	s__	0	0	0	0	0	0	0	0	0	0	0	0	0	0	0	0	0	0	0	0	0	1	0	0	0	0	0	0	0	0	0	0	0	0	1	0	0	0
MAG294	BEG-SC8_BDME192003903-1a_bin.27.orig	BEG-SC8	Single-sample assemblies	BEG-SC8_bin.27.orig	d__Bacteria	p__Bacteroidota	c__Bacteroidia	o__Bacteroidales	f__Rikenellaceae	g__Alistipes	s__Alistipes sp015060115	0	0	0	0	0	0	0	0	0	0	0	1	0	0	0	0	0	0	0	0	0	1	0	0	0	0	0	0	0	0	0	0	0	0	0	0	0	0
MAG2929	HS-XJ5_BDME192003882-1a_bin.33.orig	HS-XJ5	Single-sample assemblies	HS-XJ5_bin.33.orig	d__Bacteria	p__Firmicutes_A	c__Clostridia	o__Oscillospirales	f__Oscillospiraceae	g__Lawsonibacter	s__	0	0	0	0	0	0	0	0	0	0	0	0	0	0	0	0	0	0	0	0	0	0	0	0	0	0	0	0	0	0	0	0	0	0	1	0	0	0
MAG2884	HS-XJ10_BDME192003887-1a_bin.3.orig	HS-XJ10	Single-sample assemblies	HS-XJ10_bin.3.orig	d__Bacteria	p__Bacteroidota	c__Bacteroidia	o__Bacteroidales	f__Rikenellaceae	g__Alistipes	s__Alistipes sp017938765	0	0	0	0	0	0	0	0	0	0	0	0	0	0	0	0	0	0	0	0	0	0	0	0	0	0	0	0	0	0	0	0	0	0	0	0	0	0
MAG2771	HS-SX1_BDME192004026-1a_bin.1.strict	HS-SX1	Single-sample assemblies	HS-SX1_bin.1.strict	d__Bacteria	p__Bacteroidota	c__Bacteroidia	o__Bacteroidales	f__Bacteroidaceae	g__UBA4372	s__UBA4372 sp017461345	0	0	0	0	0	0	1	0	0	0	0	0	0	0	0	0	0	0	0	0	0	0	0	0	0	0	0	0	0	0	0	0	0	0	0	0	0	0
MAG269	BEG-SC7_BDME192003902-1a_bin.29.strict	BEG-SC7	Single-sample assemblies	BEG-SC7_bin.29.strict	d__Bacteria	p__Bacteroidota	c__Bacteroidia	o__Bacteroidales	f__Rikenellaceae	g__Alistipes	s__Alistipes sp017408825	0	0	0	0	1	0	0	0	0	0	0	0	0	0	0	0	0	0	0	0	0	0	0	0	0	0	0	0	0	0	0	0	0	0	0	0	0	0
MAG2611	HS-QH7_BDME192003956-1a_bin.30.strict	HS-QH7	Single-sample assemblies	HS-QH7_bin.30.strict	d__Bacteria	p__Bacteroidota	c__Bacteroidia	o__Bacteroidales	f__Rikenellaceae	g__Alistipes	s__Alistipes sp015059805	0	0	0	0	0	0	0	0	0	0	0	0	0	0	0	0	0	0	0	0	0	0	0	0	0	0	0	0	0	0	0	0	0	0	0	0	0	0
MAG2483	HS-QH1_BDME192003950-1a_bin.11.orig	HS-QH1	Single-sample assemblies	HS-QH1_bin.11.orig	d__Bacteria	p__Firmicutes_A	c__Clostridia	o__Oscillospirales	f__Oscillospiraceae	g__Limivicinus	s__Limivicinus sp004560305	0	0	0	0	0	0	0	0	0	0	0	0	0	0	0	0	0	0	0	0	0	0	0	0	0	0	0	0	0	0	0	0	0	0	0	0	0	0
MAG2383	HS-JS7_BDME192003809-1a_bin.31.strict	HS-JS7	Single-sample assemblies	HS-JS7_bin.31.strict	d__Bacteria	p__Bacteroidota	c__Bacteroidia	o__Bacteroidales	f__Bacteroidaceae	g__HGM04593	s__HGM04593 sp017416705	0	0	0	0	0	0	1	0	0	0	0	0	0	0	0	0	0	0	0	0	0	3	0	0	0	0	0	0	0	0	0	0	0	1	0	2	0	0
MAG238	BEG-SC6_BDME192003901-1a_bin.15.orig	BEG-SC6	Single-sample assemblies	BEG-SC6_bin.15.orig	d__Bacteria	p__Bacteroidota	c__Bacteroidia	o__Bacteroidales	f__Paludibacteraceae	g__UBA1723	s__UBA1723 sp016283095	0	0	0	0	0	0	0	0	0	0	0	0	0	0	0	0	0	0	0	0	0	0	0	0	0	0	0	0	0	0	0	0	0	0	0	0	0	0
MAG2372	HS-JS7_BDME192003809-1a_bin.10.orig	HS-JS7	Single-sample assemblies	HS-JS7_bin.10.orig	d__Bacteria	p__Firmicutes_A	c__Clostridia	o__Oscillospirales	f__Ruminococcaceae	g__Ruminococcus	s__Ruminococcus sp017513795	0	0	0	0	0	0	0	0	0	0	0	0	0	0	0	0	0	0	0	0	0	2	0	0	0	0	0	0	0	0	0	0	0	0	0	1	0	0
MAG2318	HS-JS4_BDME192003806-1a_bin.17.orig	HS-JS4	Single-sample assemblies	HS-JS4_bin.17.orig	d__Bacteria	p__Firmicutes_A	c__Clostridia	o__Oscillospirales	f__Acutalibacteraceae	g__RUG806	s__RUG806 sp015066205	0	0	0	0	0	0	0	0	0	0	0	0	0	0	0	0	0	0	0	0	0	0	0	0	0	0	0	0	0	0	0	0	0	0	0	0	0	0
MAG2226	HS-JM8_BDME192004078-1a_bin.9.orig	HS-JM8	Single-sample assemblies	HS-JM8_bin.9.orig	d__Bacteria	p__Firmicutes_A	c__Clostridia	o__Oscillospirales	f__Oscillospiraceae	g__Faecousia	s__	0	0	0	0	0	0	1	0	0	0	0	0	0	0	0	0	0	0	0	0	0	6	0	0	0	0	0	0	0	0	0	0	0	0	0	0	0	0
MAG2100	HS-JM10_BDME192004079-1a_bin.11.orig	HS-JM10	Single-sample assemblies	HS-JM10_bin.11.orig	d__Bacteria	p__Bacteroidota	c__Bacteroidia	o__Bacteroidales	f__UBA932	g__Coprenecus	s__Coprenecus sp017504965	0	0	0	0	0	0	0	0	0	0	0	0	0	0	0	0	0	0	0	0	0	0	0	0	0	0	0	0	0	0	0	0	0	0	0	0	0	0
MAG2047	HS-JL6_BDME192003935-1a_bin.13.strict	HS-JL6	Single-sample assemblies	HS-JL6_bin.13.strict	d__Bacteria	p__Bacteroidota	c__Bacteroidia	o__Bacteroidales	f__Rikenellaceae	g__Alistipes	s__Alistipes sp017442365	0	0	0	0	0	0	0	0	0	0	0	0	0	0	0	0	0	0	0	0	0	0	0	0	0	0	0	0	0	0	0	0	0	1	0	0	0	0
MAG2045	HS-JL5_BDME192003934-1a_bin.9.orig	HS-JL5	Single-sample assemblies	HS-JL5_bin.9.orig	d__Bacteria	p__Firmicutes_A	c__Clostridia	o__Oscillospirales	f__Oscillospiraceae	g__CAG-83	s__	0	0	0	0	0	1	0	0	0	0	0	0	0	0	0	0	0	0	0	0	0	0	0	0	0	0	0	0	0	0	0	0	0	0	0	0	0	0
MAG1896	HS-HB9_BDME192004149-1a_bin.21.strict	HS-HB9	Single-sample assemblies	HS-HB9_bin.21.strict	d__Bacteria	p__Bacteroidota	c__Bacteroidia	o__Bacteroidales	f__Rikenellaceae	g__Alistipes	s__	0	0	0	0	0	0	0	0	0	0	0	0	0	0	0	0	0	0	0	0	0	0	0	0	0	0	0	0	0	0	0	0	0	2	0	0	0	0
MAG1748	HS-GZ7_BDME192004097-1a_bin.33.orig	HS-GZ7	Single-sample assemblies	HS-GZ7_bin.33.orig	d__Bacteria	p__Bacteroidota	c__Bacteroidia	o__Bacteroidales	f__Bacteroidaceae	g__UBA1189	s__	0	0	0	0	0	0	0	0	0	0	0	0	0	0	0	0	0	0	0	0	0	0	0	0	0	0	0	0	0	0	0	0	0	1	0	0	0	2
MAG170	BEG-SC1_BDME192003898-1a_bin.5.orig	BEG-SC1	Single-sample assemblies	BEG-SC1_bin.5.orig	d__Bacteria	p__Firmicutes_A	c__Clostridia	o__Christensenellales	f__CAG-74	g__RUG563	s__	0	0	0	0	0	0	0	3	0	0	0	0	0	0	0	0	0	0	0	0	1	0	0	4	0	0	0	0	5	0	0	0	0	0	0	2	0	0
MAG1602	HS-GZ10_BDME192004100-1a_bin.8.orig	HS-GZ10	Single-sample assemblies	HS-GZ10_bin.8.orig	d__Bacteria	p__Bacteroidota	c__Bacteroidia	o__Bacteroidales	f__Bacteroidaceae	g__UBA1189	s__	0	0	0	0	1	0	0	0	0	0	0	0	0	0	0	0	0	0	0	0	0	0	0	0	0	0	0	0	0	0	0	0	0	0	0	0	0	0
MAG1350	GG-SD9_BDME192004159-1a_bin.5.orig	GG-SD9	Single-sample assemblies	GG-SD9_bin.5.orig	d__Bacteria	p__Bacteroidota	c__Bacteroidia	o__Bacteroidales	f__Rikenellaceae	g__Alistipes	s__Alistipes sp017507075	0	0	0	0	0	0	0	0	0	0	0	0	0	0	0	0	0	0	0	0	0	0	0	0	0	0	0	0	0	0	0	0	0	0	0	0	0	0
MAG1328	GG-SD7_BDME192004157-1a_bin.18.orig	GG-SD7	Single-sample assemblies	GG-SD7_bin.18.orig	d__Bacteria	p__Bacteroidota	c__Bacteroidia	o__Bacteroidales	f__Rikenellaceae	g__Alistipes	s__	0	0	0	0	0	0	0	0	0	0	0	0	0	1	0	0	0	0	0	0	0	0	0	0	0	0	0	0	0	0	0	0	0	0	0	0	0	0
MAG1257	GG-SD10_BDME192004160-1a_bin.12.strict	GG-SD10	Single-sample assemblies	GG-SD10_bin.12.strict	d__Bacteria	p__Bacteroidota	c__Bacteroidia	o__Bacteroidales	f__Rikenellaceae	g__Tidjanibacter	s__Tidjanibacter sp017521965	0	0	0	0	0	0	0	0	0	0	0	0	0	0	0	0	3	0	0	0	0	0	1	0	0	0	0	0	0	1	0	0	0	4	0	0	0	0
MAG1111	DS-JL4_BDME192003871-1a_bin.45.orig	DS-JL4	Single-sample assemblies	DS-JL4_bin.45.orig	d__Bacteria	p__Bacteroidota	c__Bacteroidia	o__Bacteroidales	f__Rikenellaceae	g__Alistipes	s__Alistipes sp017531305	0	0	0	0	0	0	1	0	0	0	0	0	0	0	0	0	0	0	0	0	0	0	0	0	0	0	0	0	0	0	0	0	0	0	0	0	0	0
MAG1093	DS-JL4_BDME192003871-1a_bin.2.orig	DS-JL4	Single-sample assemblies	DS-JL4_bin.2.orig	d__Bacteria	p__Firmicutes_A	c__Clostridia	o__Oscillospirales	f__Acutalibacteraceae	g__DTU089	s__DTU089 sp017937865	0	0	0	0	0	0	0	0	0	0	0	0	0	0	0	0	0	0	0	0	0	0	0	0	0	0	0	0	0	0	0	0	0	1	0	0	0	0
MAG1029	DS-JL2_BDME192003869-1a_bin.1.orig	DS-JL2	Single-sample assemblies	DS-JL2_bin.1.orig	d__Bacteria	p__Bacteroidota	c__Bacteroidia	o__Bacteroidales	f__Barnesiellaceae	g__Barnesiella_A	s__Barnesiella_A sp017522135	0	0	0	0	0	0	0	0	0	0	0	0	0	0	0	0	0	0	0	0	0	0	0	0	0	0	0	0	0	0	0	0	0	0	0	0	0	0
MAG1007	DS-JL1_BDME192003868-1a_bin.23.strict	DS-JL1	Single-sample assemblies	DS-JL1_bin.23.strict	d__Bacteria	p__Bacteroidota	c__Bacteroidia	o__Bacteroidales	f__Bacteroidaceae	g__Phocaeicola	s__	0	0	0	0	0	0	0	0	0	0	0	0	0	0	0	0	0	0	0	0	0	0	0	0	0	0	0	0	0	0	0	0	0	0	0	0	0	0
MAG586	CG-QH6_BDME192004126-1a_bin.1.orig	CG-QH6	Single-sample assemblies	CG-QH6_bin.1.orig	d__Bacteria	p__Verrucomicrobiota	c__Verrucomicrobiae	o__Verrucomicrobiales	f__Akkermansiaceae	g__Akkermansia	s__	0	0	0	0	0	0	0	0	0	0	0	0	0	0	0	0	0	0	0	0	0	0	0	0	0	0	0	0	0	0	0	0	0	0	0	0	0	0
MAG3528	MG-SD8_BDME192004023-1a_bin.22.orig	MG-SD8	Single-sample assemblies	MG-SD8_bin.22.orig	d__Bacteria	p__Bacteroidota	c__Bacteroidia	o__Bacteroidales	f__Bacteroidaceae	g__UBA4372	s__UBA4372 sp017622815	0	0	0	0	0	0	0	0	0	0	0	0	0	0	0	0	0	0	0	0	0	0	0	0	0	0	0	0	0	0	0	0	0	0	0	0	0	1
MAG2439	HS-JS9_BDME192003811-1a_bin.43.orig	HS-JS9	Single-sample assemblies	HS-JS9_bin.43.orig	d__Bacteria	p__Bacteroidota	c__Bacteroidia	o__Bacteroidales	f__Bacteroidaceae	g__RGIG8745	s__	0	0	0	0	0	0	0	0	0	0	0	1	0	0	0	0	0	0	0	0	0	8	0	0	0	0	0	0	0	0	0	0	0	0	0	0	0	0
MAG1116	DS-JL4_BDME192003871-1a_bin.50.strict	DS-JL4	Single-sample assemblies	DS-JL4_bin.50.strict	d__Bacteria	p__Firmicutes_C	c__Negativicutes	o__Acidaminococcales	f__Acidaminococcaceae	g__Phascolarctobacterium_A	s__Phascolarctobacterium_A sp017623055	0	0	0	0	0	0	0	0	0	0	0	0	0	0	0	0	2	0	0	0	0	0	0	0	0	0	0	0	0	0	0	0	0	0	0	0	0	0
MAG2792	HS-SX2_BDME192004027-1a_bin.12.orig	HS-SX2	Single-sample assemblies	HS-SX2_bin.12.orig	d__Bacteria	p__Firmicutes_A	c__Clostridia	o__TANB77	f__CAG-465	g__UMGS1649	s__	0	0	0	0	1	0	1	0	0	0	0	0	0	0	0	0	0	0	0	0	0	0	0	0	0	0	0	0	0	0	0	0	0	0	0	0	0	0
MAG1142	DS-JL5_BDME192003872-1a_bin.40.orig	DS-JL5	Single-sample assemblies	DS-JL5_bin.40.orig	d__Bacteria	p__Firmicutes_B	c__Peptococcia	o__Peptococcales	f__Peptococcaceae	g__UBA7185	s__UBA7185 sp017399005	0	0	0	0	0	0	0	0	0	0	0	0	0	0	0	0	0	0	0	0	0	0	0	0	0	0	0	0	0	0	0	0	0	0	0	0	0	0
MAG5120	WS-XJ10_BDME192003832-1a_bin.6.orig	WS-XJ10	Single-sample assemblies	WS-XJ10_bin.6.orig	d__Bacteria	p__Bacteroidota	c__Bacteroidia	o__Bacteroidales	f__ML635J-15	g__Bact-19	s__Bact-19 sp902776565	0	0	0	0	0	0	0	0	1	0	0	0	0	0	0	0	0	0	0	0	0	0	0	0	0	0	0	0	0	0	0	0	0	0	0	0	0	0
MAG4515	WG-HB11_BDME192004090-1a_bin.24.orig	WG-HB11	Single-sample assemblies	WG-HB11_bin.24.orig	d__Bacteria	p__Bacteroidota	c__Bacteroidia	o__Bacteroidales	f__Paludibacteraceae	g__RF16	s__RF16 sp017451525	0	0	0	0	0	0	0	0	0	0	0	0	0	0	0	0	0	0	0	0	0	0	0	0	0	0	0	0	0	0	0	0	0	0	0	0	0	0
MAG4321	WG-GZ2_BDME192004102-1a_bin.10.orig	WG-GZ2	Single-sample assemblies	WG-GZ2_bin.10.orig	d__Bacteria	p__Bacteroidota	c__Bacteroidia	o__Bacteroidales	f__Paludibacteraceae	g__RF16	s__	0	0	0	0	0	0	0	0	0	0	0	0	0	0	0	0	0	0	0	0	0	0	0	0	0	0	0	0	0	0	0	0	0	0	0	0	0	0
MAG1177	DS-JL7_BDME192003874-1a_bin.28.orig	DS-JL7	Single-sample assemblies	DS-JL7_bin.28.orig	d__Bacteria	p__Bacteroidota	c__Bacteroidia	o__Bacteroidales	f__WCHB1-69	g__	s__	0	0	0	0	0	0	0	0	0	0	0	0	0	0	0	0	0	0	0	0	0	0	0	0	0	0	0	0	0	0	0	0	0	1	0	0	0	0
MAG1497	HS-GS3_BDME192003942-1a_bin.7.orig	HS-GS3	Single-sample assemblies	HS-GS3_bin.7.orig	d__Bacteria	p__Firmicutes_A	c__Clostridia	o__Lachnospirales	f__Lachnospiraceae	g__Acetatifactor	s__	0	0	0	0	1	0	0	0	0	0	0	0	0	0	0	0	0	0	0	0	0	0	0	0	0	0	0	0	0	0	0	0	0	0	1	0	0	0
MAG1485	HS-GS2_BDME192003941-1a_bin.4.orig	HS-GS2	Single-sample assemblies	HS-GS2_bin.4.orig	d__Bacteria	p__Verrucomicrobiota	c__Kiritimatiellae	o__RFP12	f__UBA1067	g__UBA1067	s__	0	0	0	0	0	0	0	0	0	0	0	0	0	0	0	0	0	0	0	0	0	0	0	0	0	0	0	0	0	0	0	0	0	0	0	0	0	0
MAG3218	KS-XJ3_BDME192003850-1a_bin.1.orig	KS-XJ3	Single-sample assemblies	KS-XJ3_bin.1.orig	d__Bacteria	p__Bacteroidota	c__Bacteroidia	o__Bacteroidales	f__Rikenellaceae	g__Alistipes	s__Alistipes sp017463585	0	0	0	0	0	0	0	0	0	0	0	0	0	0	0	0	0	0	0	0	0	0	0	0	0	0	0	0	0	0	0	0	0	1	0	0	0	0
MAG1091	DS-JL4_BDME192003871-1a_bin.15.orig	DS-JL4	Single-sample assemblies	DS-JL4_bin.15.orig	d__Bacteria	p__Bacteroidota	c__Bacteroidia	o__Bacteroidales	f__Muribaculaceae	g__RGIG4079	s__RGIG4079 sp017399915	0	0	0	0	0	0	0	0	0	0	0	0	0	0	0	0	0	0	0	0	0	0	0	0	0	0	0	0	0	0	0	0	0	1	0	0	0	0
MAG4784	WS-JL2_BDME192003859-1a_bin.22.orig	WS-JL2	Single-sample assemblies	WS-JL2_bin.22.orig	d__Bacteria	p__Firmicutes_A	c__Clostridia	o__Oscillospirales	f__CAG-272	g__SIG710	s__	0	0	0	0	0	0	0	0	0	0	0	0	0	0	0	0	0	0	0	0	0	1	0	0	0	0	0	0	0	0	0	0	0	0	0	0	0	0
MAG1751	HS-GZ8_BDME192004098-1a_bin.1.orig	HS-GZ8	Single-sample assemblies	HS-GZ8_bin.1.orig	d__Bacteria	p__Bacteroidota	c__Bacteroidia	o__Bacteroidales	f__UBA932	g__Egerieousia	s__Egerieousia sp017625535	0	0	0	0	0	0	0	0	0	0	0	0	0	0	0	0	0	0	0	0	0	0	1	0	2	0	0	0	0	0	0	0	0	2	0	0	0	0
MAG5568	XG-XJ8_BDME192004048-1a_bin.19.orig	XG-XJ8	Single-sample assemblies	XG-XJ8_bin.19.orig	d__Bacteria	p__Verrucomicrobiota	c__Kiritimatiellae	o__RFP12	f__UBA1067	g__RUG572	s__RUG572 sp017563185	0	0	0	0	0	0	0	0	0	0	0	0	0	0	0	0	0	0	0	0	0	0	0	0	0	0	0	0	0	0	0	0	0	0	0	1	0	0
MAG5282	WS-XJ9_BDME192003831-1a_bin.5.orig	WS-XJ9	Single-sample assemblies	WS-XJ9_bin.5.orig	d__Bacteria	p__Firmicutes_A	c__Clostridia	o__Lachnospirales	f__Lachnospiraceae	g__Acetatifactor	s__	0	0	0	0	0	0	0	0	0	0	0	0	0	0	0	0	0	0	0	0	0	0	0	0	0	0	0	0	0	0	0	0	0	1	0	0	0	0
MAG1308	GG-SD4_BDME192004154-1a_bin.6.strict	GG-SD4	Single-sample assemblies	GG-SD4_bin.6.strict	d__Bacteria	p__Verrucomicrobiota	c__Lentisphaeria	o__Victivallales	f__UBA1829	g__SIG77	s__	0	0	0	0	0	0	0	0	0	0	0	0	0	0	0	0	0	0	0	0	0	0	0	0	0	0	0	0	0	0	0	0	0	0	0	0	0	0
MAG1194	DS-JL7_BDME192003874-1a_bin.8.orig	DS-JL7	Single-sample assemblies	DS-JL7_bin.8.orig	d__Bacteria	p__Bacteroidota	c__Bacteroidia	o__Bacteroidales	f__UBA932	g__Coprenecus	s__	0	0	0	0	0	0	0	0	0	0	0	0	0	0	0	0	0	0	0	0	0	0	0	0	0	0	0	0	0	0	0	0	0	1	0	0	0	0
MAG4488	WG-HB10_BDME192004089-1a_bin.17.strict	WG-HB10	Single-sample assemblies	WG-HB10_bin.17.strict	d__Bacteria	p__Firmicutes_A	c__Clostridia	o__Oscillospirales	f__CAG-272	g__UBA1740	s__	0	0	0	0	0	0	0	0	0	0	0	0	0	0	0	0	0	0	0	0	0	0	0	0	0	0	0	0	0	0	0	0	0	0	0	0	0	0
MAG4476	WG-GZ9_BDME192004109-1a_bin.22.strict	WG-GZ9	Single-sample assemblies	WG-GZ9_bin.22.strict	d__Bacteria	p__Firmicutes_C	c__Negativicutes	o__Acidaminococcales	f__Acidaminococcaceae	g__Phascolarctobacterium_A	s__Phascolarctobacterium_A sp017623055	0	0	0	0	0	0	0	0	0	0	0	0	0	0	0	0	0	0	0	0	0	0	0	0	0	0	0	0	0	0	0	0	0	0	0	0	0	0
MAG4284	TS-SX9_BDME192003846-1a_bin.7.orig	TS-SX9	Single-sample assemblies	TS-SX9_bin.7.orig	d__Bacteria	p__Bacteroidota	c__Bacteroidia	o__Bacteroidales	f__Bacteroidaceae	g__Bacteroides	s__Bacteroides sp017630035	0	0	0	0	0	0	0	0	0	0	0	3	0	0	0	0	2	0	0	0	0	0	0	0	0	0	0	0	0	0	0	0	0	0	0	0	0	0
MAG1086	DS-JL4_BDME192003871-1a_bin.10.permissive	DS-JL4	Single-sample assemblies	DS-JL4_bin.10.permissive	d__Bacteria	p__Firmicutes_A	c__Clostridia	o__Oscillospirales	f__Acutalibacteraceae	g__CAG-177	s__CAG-177 sp017623615	0	0	0	0	0	0	0	0	0	0	0	0	0	1	0	0	0	0	0	0	0	0	0	1	0	0	0	0	0	0	0	0	0	0	0	0	0	0
MAG1669	HS-GZ3_BDME192004093-1a_bin.5.strict	HS-GZ3	Single-sample assemblies	HS-GZ3_bin.5.strict	d__Bacteria	p__Proteobacteria	c__Alphaproteobacteria	o__Rs-D84	f__Rs-D84	g__Enterousia	s__Enterousia sp017505705	0	0	0	0	0	0	0	0	0	0	0	0	0	0	0	0	0	0	0	0	0	0	0	0	0	0	0	0	0	0	0	0	0	1	0	0	0	0
MAG2106	HS-JM10_BDME192004079-1a_bin.4.orig	HS-JM10	Single-sample assemblies	HS-JM10_bin.4.orig	d__Bacteria	p__Spirochaetota	c__GWE2-31-10	o__GWE2-31-10	f__GWE2-31-10	g__RGIG8597	s__RGIG8597 sp017624275	0	0	0	0	0	0	0	0	0	0	0	0	0	1	0	0	0	0	0	0	0	0	0	0	0	0	0	0	0	0	0	0	0	0	0	0	0	0
MAG2020	HS-JL5_BDME192003934-1a_bin.19.strict	HS-JL5	Single-sample assemblies	HS-JL5_bin.19.strict	d__Bacteria	p__Firmicutes	c__Bacilli	o__Erysipelotrichales	f__Erysipelotrichaceae	g__UBA636	s__	0	0	0	0	0	0	0	0	0	0	0	0	0	0	0	0	0	0	0	0	0	0	0	0	0	0	0	0	0	0	0	0	0	0	0	0	0	0
MAG4062	STHS-SD4_BDME192003977-1a_bin.5.orig	STHS-SD4	Single-sample assemblies	STHS-SD4_bin.5.orig	d__Bacteria	p__Bacteroidota	c__Bacteroidia	o__Bacteroidales	f__Rikenellaceae	g__Tidjanibacter	s__Tidjanibacter sp017936605	0	0	0	0	1	0	0	0	0	0	0	0	0	0	0	0	0	0	0	0	0	0	0	0	0	0	0	0	0	0	0	0	0	0	0	0	0	0
MAG3480	MG-SD5_BDME192004020-1a_bin.32.orig	MG-SD5	Single-sample assemblies	MG-SD5_bin.32.orig	d__Bacteria	p__Bacteroidota	c__Bacteroidia	o__Bacteroidales	f__Rikenellaceae	g__Alistipes	s__Alistipes sp017463585	0	0	0	0	0	0	0	0	0	0	0	1	0	0	0	0	0	0	0	0	0	0	0	0	0	0	0	0	0	0	0	0	0	0	0	0	0	0
MAG5369	XG-XJ2_BDME192004042-1a_bin.42.strict	XG-XJ2	Single-sample assemblies	XG-XJ2_bin.42.strict	d__Bacteria	p__Firmicutes_A	c__Clostridia	o__Lachnospirales	f__Lachnospiraceae	g__CAG-411	s__	0	0	0	0	0	0	0	0	0	0	0	1	0	0	0	0	0	0	0	0	0	0	0	0	0	0	0	0	0	0	0	0	0	0	0	0	0	0
MAG2982	HS-ZJ10_BDME192004070-1a_bin.14.strict	HS-ZJ10	Single-sample assemblies	HS-ZJ10_bin.14.strict	d__Bacteria	p__Bacteroidota	c__Bacteroidia	o__Bacteroidales	f__Paludibacteraceae	g__RF16	s__RF16 sp017457295	0	0	0	0	0	0	0	0	1	0	0	0	0	0	0	0	0	0	0	0	0	0	0	0	0	0	0	0	0	0	0	0	0	0	0	0	0	1
MAG4294	WG-GZ10_BDME192004110-1a_bin.5.strict	WG-GZ10	Single-sample assemblies	WG-GZ10_bin.5.strict	d__Bacteria	p__Bacteroidota	c__Bacteroidia	o__Bacteroidales	f__Bacteroidaceae	g__UBA4334	s__UBA4334 sp017507385	0	0	0	0	0	0	0	0	0	0	0	1	0	0	0	0	0	0	0	0	0	0	0	0	0	0	0	0	0	0	0	0	0	0	0	0	0	0
MAG2169	HS-JM5_BDME192004075-1a_bin.18.strict	HS-JM5	Single-sample assemblies	HS-JM5_bin.18.strict	d__Bacteria	p__Firmicutes_A	c__Clostridia	o__Lachnospirales	f__Lachnospiraceae	g__Roseburia	s__	0	0	0	0	1	0	0	0	0	0	0	0	0	0	0	0	0	0	0	0	0	0	0	0	0	0	0	0	0	0	0	0	0	0	1	0	0	0
MAG1917	HS-JL10_BDME192003939-1a_bin.5.orig	HS-JL10	Single-sample assemblies	HS-JL10_bin.5.orig	d__Bacteria	p__Firmicutes_A	c__Clostridia	o__Peptostreptococcales	f__Anaerovoracaceae	g__RUG099	s__	0	0	0	0	0	0	0	0	0	0	0	0	0	0	0	0	0	0	0	0	0	0	0	0	0	0	0	0	0	0	0	0	0	1	0	0	0	0
MAG4316	WG-GZ1_BDME192004101-1a_bin.4.orig	WG-GZ1	Single-sample assemblies	WG-GZ1_bin.4.orig	d__Bacteria	p__Firmicutes_A	c__Clostridia	o__Christensenellales	f__UBA1242	g__Onthoplasma	s__	0	0	0	0	0	0	0	0	0	0	0	2	0	0	0	0	1	0	0	0	0	0	0	0	0	0	0	0	0	0	0	0	0	0	0	0	0	0
MAG4678	WG-HB6_BDME192004086-1a_bin.37.strict	WG-HB6	Single-sample assemblies	WG-HB6_bin.37.strict	d__Bacteria	p__Verrucomicrobiota	c__Kiritimatiellae	o__RFP12	f__UBA1067	g__UBA1731	s__UBA1731 sp015061765	0	0	0	0	0	0	0	0	0	0	0	0	0	0	0	0	0	0	0	0	0	0	0	0	0	0	0	0	0	0	0	0	0	0	1	0	0	0
MAG5684	YG-SC1_BDME192003908-1a_bin.18.orig	YG-SC1	Single-sample assemblies	YG-SC1_bin.18.orig	d__Bacteria	p__Firmicutes_A	c__Clostridia	o__Oscillospirales	f__Acutalibacteraceae	g__SIG598	s__	0	0	0	0	0	0	0	0	0	0	0	0	0	0	0	0	0	0	0	0	0	0	0	0	0	0	0	0	0	0	0	0	0	0	0	0	0	0
MAG416	BG-SC5_BDME192004115-1a_bin.3.strict	BG-SC5	Single-sample assemblies	BG-SC5_bin.3.strict	d__Bacteria	p__Firmicutes_A	c__Clostridia	o__Oscillospirales	f__Acutalibacteraceae	g__UBA6857	s__UBA6857 sp017517865	0	0	0	0	0	0	0	0	0	0	0	1	0	0	0	0	0	0	0	0	0	0	0	0	0	0	0	0	0	0	0	0	0	0	0	0	0	0
MAG4110	STHS-SD7_BDME192003960-1a_bin.5.orig	STHS-SD7	Single-sample assemblies	STHS-SD7_bin.5.orig	d__Bacteria	p__Firmicutes_A	c__Clostridia	o__Oscillospirales	f__CAG-272	g__SIG701	s__	0	0	0	0	0	0	0	0	0	0	0	0	0	0	0	0	0	0	0	0	0	0	0	0	0	0	0	0	0	0	0	0	0	1	0	0	0	0
MAG3026	HS-ZJ3_BDME192004063-1a_bin.28.orig	HS-ZJ3	Single-sample assemblies	HS-ZJ3_bin.28.orig	d__Bacteria	p__Firmicutes_A	c__Clostridia	o__Oscillospirales	f__Acutalibacteraceae	g__CAG-177	s__	0	0	0	0	0	0	0	0	0	0	0	0	0	0	0	0	0	0	0	0	0	0	0	0	0	0	0	0	0	0	0	0	0	0	0	0	0	0
MAG2228	HS-JS10_BDME192003812-1a_bin.12.orig	HS-JS10	Single-sample assemblies	HS-JS10_bin.12.orig	d__Bacteria	p__Bacteroidota	c__Bacteroidia	o__Bacteroidales	f__Rikenellaceae	g__Alistipes	s__Alistipes sp017442365	0	0	0	0	1	0	0	0	0	0	0	0	0	0	0	0	0	0	0	0	0	3	0	0	0	0	0	0	0	0	0	0	0	0	0	0	0	0
MAG2018	HS-JL5_BDME192003934-1a_bin.17.orig	HS-JL5	Single-sample assemblies	HS-JL5_bin.17.orig	d__Bacteria	p__Bacteroidota	c__Bacteroidia	o__Bacteroidales	f__Rikenellaceae	g__Alistipes	s__Alistipes sp017410165	0	0	0	0	0	0	0	0	0	0	0	0	0	0	0	0	0	0	0	0	0	0	2	0	0	0	0	0	0	1	0	0	0	1	0	0	0	0
MAG4218	TS-SX4_BDME192003841-1a_bin.19.orig	TS-SX4	Single-sample assemblies	TS-SX4_bin.19.orig	d__Bacteria	p__Firmicutes_A	c__Clostridia	o__Christensenellales	f__CAG-138	g__JAEDJH01	s__JAEDJH01 sp016296415	0	0	0	0	0	0	0	0	0	0	0	0	0	0	0	0	0	0	0	0	0	0	0	0	0	0	0	0	0	0	0	0	0	0	1	0	0	0
MAG220	BEG-SC5_BDME192003900-1a_bin.39.orig	BEG-SC5	Single-sample assemblies	BEG-SC5_bin.39.orig	d__Bacteria	p__Spirochaetota	c__Spirochaetia	o__Treponematales	f__Treponemataceae	g__Treponema_D	s__Treponema_D sp002373205	0	0	0	0	0	0	1	0	0	0	0	0	0	0	0	0	0	0	0	0	0	4	0	0	0	0	0	0	0	0	0	0	0	1	1	2	0	0
MAG5774	YG-SC5_BDME192003912-1a_bin.7.orig	YG-SC5	Single-sample assemblies	YG-SC5_bin.7.orig	d__Bacteria	p__Firmicutes_C	c__Negativicutes	o__Acidaminococcales	f__Acidaminococcaceae	g__Phascolarctobacterium_A	s__Phascolarctobacterium_A sp017623055	0	0	0	0	0	0	0	0	0	0	0	0	0	0	0	0	0	0	0	0	0	1	0	2	0	0	0	0	1	0	0	0	0	0	0	0	0	0
MAG1723	HS-GZ6_BDME192004096-1a_bin.18.orig	HS-GZ6	Single-sample assemblies	HS-GZ6_bin.18.orig	d__Bacteria	p__Bacteroidota	c__Bacteroidia	o__Bacteroidales	f__Bacteroidaceae	g__HGM04593	s__HGM04593 sp017938245	0	0	0	0	0	0	0	0	0	0	0	0	0	0	0	0	0	0	0	0	0	0	0	0	0	0	0	0	0	0	0	0	0	1	0	0	0	0
MAG4032	STHS-SD3_BDME192003976-1a_bin.18.orig	STHS-SD3	Single-sample assemblies	STHS-SD3_bin.18.orig	d__Bacteria	p__Bacteroidota	c__Bacteroidia	o__Bacteroidales	f__Bacteroidaceae	g__HGM04593	s__	0	0	0	0	1	0	0	0	0	0	0	0	0	0	0	0	0	0	0	0	0	0	0	0	0	0	0	0	0	0	0	0	0	0	0	0	0	0
MAG4965	WS-JL8_BDME192003865-1a_bin.40.orig	WS-JL8	Single-sample assemblies	WS-JL8_bin.40.orig	d__Bacteria	p__Firmicutes_A	c__Clostridia	o__Lachnospirales	f__Lachnospiraceae	g__Acetatifactor	s__	0	0	0	0	0	0	0	0	0	0	0	0	0	0	0	0	0	1	0	0	0	0	0	0	0	0	0	0	1	0	0	0	0	0	0	0	0	0
MAG1149	DS-JL6_BDME192003873-1a_bin.13.orig	DS-JL6	Single-sample assemblies	DS-JL6_bin.13.orig	d__Bacteria	p__Firmicutes_A	c__Clostridia	o__Christensenellales	f__CAG-74	g__UBA11524	s__	0	0	0	0	0	0	0	0	0	0	0	0	0	0	0	0	0	0	0	0	0	0	0	0	0	0	0	0	0	0	0	0	0	0	1	0	0	0
MAG1786	HS-GZ9_BDME192004099-1a_bin.8.orig	HS-GZ9	Single-sample assemblies	HS-GZ9_bin.8.orig	d__Bacteria	p__Bacteroidota	c__Bacteroidia	o__Bacteroidales	f__UBA932	g__Egerieousia	s__Egerieousia sp017625535	0	0	0	0	0	0	0	0	0	0	0	0	0	0	0	0	0	0	0	0	0	0	0	0	0	0	0	0	0	0	0	0	0	0	0	0	0	0
MAG4379	WG-GZ4_BDME192004104-1a_bin.29.permissive	WG-GZ4	Single-sample assemblies	WG-GZ4_bin.29.permissive	d__Bacteria	p__Fibrobacterota	c__Fibrobacteria	o__Fibrobacterales	f__Fibrobacteraceae	g__Fibrobacter	s__Fibrobacter sp900313675	0	0	0	0	0	0	0	0	0	0	0	0	0	0	0	0	0	0	0	0	0	0	0	0	0	0	0	0	0	0	0	0	0	0	0	0	0	0
MAG4384	WG-GZ4_BDME192004104-1a_bin.33.strict	WG-GZ4	Single-sample assemblies	WG-GZ4_bin.33.strict	d__Bacteria	p__Firmicutes_A	c__Clostridia	o__Christensenellales	f__CAG-314	g__Fimimonas	s__Fimimonas sp017409765	0	0	0	0	0	0	0	0	0	0	0	0	0	0	0	0	0	0	0	0	0	0	0	0	0	0	0	0	0	0	0	0	0	0	1	0	0	0
MAG3646	MS-JL5_BDME192003924-1a_bin.22.orig	MS-JL5	Single-sample assemblies	MS-JL5_bin.22.orig	d__Bacteria	p__Bacteroidota	c__Bacteroidia	o__Bacteroidales	f__Bacteroidaceae	g__UBA4372	s__UBA4372 sp017935785	0	0	0	0	0	0	0	0	0	0	0	0	0	0	0	0	0	0	0	0	0	0	0	0	0	0	0	0	0	0	0	0	0	0	1	0	0	0
MAG5754	YG-SC4_BDME192003911-1a_bin.3.orig	YG-SC4	Single-sample assemblies	YG-SC4_bin.3.orig	d__Bacteria	p__Firmicutes_A	c__Clostridia	o__Oscillospirales	f__Acutalibacteraceae	g__Fimenecus	s__Fimenecus sp017399405	0	0	0	0	0	0	0	0	0	0	0	0	0	0	0	0	0	0	0	0	0	0	0	0	0	0	0	0	0	0	0	0	0	0	1	0	0	0
MAG556	CG-QH3_BDME192004123-1a_bin.6.orig	CG-QH3	Single-sample assemblies	CG-QH3_bin.6.orig	d__Bacteria	p__Bacteroidota	c__Bacteroidia	o__Bacteroidales	f__Bacteroidaceae	g__Bacteroides	s__Bacteroides sp017630035	0	0	0	0	0	0	0	0	0	0	0	0	0	0	0	0	0	0	0	0	0	0	0	0	0	0	0	0	0	0	0	0	0	0	0	1	0	0
MAG3631	MS-JL4_BDME192003923-1a_bin.30.orig	MS-JL4	Single-sample assemblies	MS-JL4_bin.30.orig	d__Bacteria	p__Bacteroidota	c__Bacteroidia	o__Bacteroidales	f__Bacteroidaceae	g__UBA4372	s__UBA4372 sp017935785	0	0	0	0	0	0	0	0	0	0	0	0	0	0	0	0	0	0	0	0	0	0	0	0	0	0	0	0	0	0	0	0	0	0	0	0	0	0
MAG1166	DS-JL7_BDME192003874-1a_bin.16.orig	DS-JL7	Single-sample assemblies	DS-JL7_bin.16.orig	d__Bacteria	p__Firmicutes_A	c__Clostridia	o__Oscillospirales	f__Acutalibacteraceae	g__DTU089	s__	0	0	0	0	0	0	0	0	0	0	0	0	0	0	0	0	0	0	0	0	0	0	0	0	0	0	0	0	0	0	0	0	0	0	0	0	0	0
MAG1789	HS-HB10_BDME192004150-1a_bin.12.orig	HS-HB10	Single-sample assemblies	HS-HB10_bin.12.orig	d__Bacteria	p__Verrucomicrobiota	c__Kiritimatiellae	o__RFP12	f__UBA1067	g__UBA1067	s__	0	0	0	0	0	0	0	0	0	0	0	0	0	0	0	0	0	0	0	0	0	0	0	0	0	0	0	0	0	0	0	0	0	0	0	0	0	0
MAG3464	MG-SD5_BDME192004020-1a_bin.13.strict	MG-SD5	Single-sample assemblies	MG-SD5_bin.13.strict	d__Bacteria	p__Firmicutes	c__Bacilli	o__RF39	f__UBA660	g__	s__	0	0	0	0	0	0	1	0	0	0	0	0	0	0	0	0	0	0	0	0	0	2	0	0	0	0	0	0	0	0	0	0	0	0	1	0	0	0
MAG4545	WG-HB1_BDME192004081-1a_bin.43.orig	WG-HB1	Single-sample assemblies	WG-HB1_bin.43.orig	d__Bacteria	p__Fibrobacterota	c__Fibrobacteria	o__Fibrobacterales	f__Fibrobacteraceae	g__Fibrobacter	s__Fibrobacter sp900142475	0	0	0	0	0	0	0	0	0	0	0	0	0	0	0	0	0	0	0	0	0	2	0	0	0	0	0	0	0	0	0	0	0	0	0	0	0	0
MAG2911	HS-XJ4_BDME192003881-1a_bin.3.strict	HS-XJ4	Single-sample assemblies	HS-XJ4_bin.3.strict	d__Bacteria	p__Proteobacteria	c__Alphaproteobacteria	o__Rs-D84	f__Rs-D84	g__Enterousia	s__	0	0	0	0	0	0	0	0	0	0	0	0	0	0	0	0	0	0	0	0	0	0	0	0	0	0	0	0	0	0	0	0	0	0	0	0	0	0
MAG2072	HS-JL7_BDME192003936-1a_bin.5.strict	HS-JL7	Single-sample assemblies	HS-JL7_bin.5.strict	d__Bacteria	p__Firmicutes_A	c__Clostridia	o__Lachnospirales	f__Lachnospiraceae	g__COE1	s__	0	0	0	0	0	0	0	0	0	0	0	0	0	0	0	0	0	0	0	0	0	3	0	0	0	0	0	0	0	0	0	0	1	0	0	0	0	0
MAG337	BG-SC10_BDME192004120-1a_bin.1.strict	BG-SC10	Single-sample assemblies	BG-SC10_bin.1.strict	d__Bacteria	p__Bacteroidota	c__Bacteroidia	o__Bacteroidales	f__Paludibacteraceae	g__Enterocola	s__Enterocola sp017517845	0	0	0	0	0	0	0	0	1	0	0	0	0	0	0	0	0	0	0	0	0	0	0	0	0	0	0	0	0	0	0	0	0	1	0	0	0	0
MAG1010	DS-JL1_BDME192003868-1a_bin.26.strict	DS-JL1	Single-sample assemblies	DS-JL1_bin.26.strict	d__Bacteria	p__Proteobacteria	c__Gammaproteobacteria	o__Enterobacterales	f__Succinivibrionaceae	g__Succinivibrio	s__Succinivibrio sp003456415	0	0	0	0	0	0	0	0	0	0	0	0	0	0	0	0	0	0	0	0	0	0	0	0	0	0	0	0	0	0	0	0	0	0	0	0	0	0
MAG2465	HS-QH12_BDME192003959-1a_bin.14.orig	HS-QH12	Single-sample assemblies	HS-QH12_bin.14.orig	d__Bacteria	p__Firmicutes_A	c__Clostridia	o__Oscillospirales	f__Acutalibacteraceae	g__CAG-488	s__CAG-488 sp017936645	0	0	0	0	0	0	1	0	0	0	0	0	0	0	0	0	2	0	0	0	0	1	1	0	0	0	0	0	0	0	0	0	0	0	0	0	0	0
MAG5701	YG-SC1_BDME192003908-1a_bin.8.orig	YG-SC1	Single-sample assemblies	YG-SC1_bin.8.orig	d__Bacteria	p__Firmicutes_A	c__Clostridia	o__Oscillospirales	f__Acutalibacteraceae	g__UBA6857	s__	0	0	0	0	0	0	0	0	0	0	0	0	0	0	0	0	0	0	0	0	0	0	0	0	0	0	0	0	0	0	0	0	0	0	0	0	0	0
MAG2584	HS-QH6_BDME192003955-1a_bin.28.orig	HS-QH6	Single-sample assemblies	HS-QH6_bin.28.orig	d__Bacteria	p__Firmicutes_A	c__Clostridia	o__Oscillospirales	f__Oscillospiraceae	g__ER4	s__ER4 sp900317525	0	0	0	0	0	0	0	0	0	0	0	0	0	0	0	0	0	0	0	0	0	0	0	0	0	0	0	0	0	0	0	0	0	0	0	0	0	1
MAG2519	HS-QH3_BDME192003952-1a_bin.13.orig	HS-QH3	Single-sample assemblies	HS-QH3_bin.13.orig	d__Bacteria	p__Bacteroidota	c__Bacteroidia	o__Bacteroidales	f__Bacteroidaceae	g__UBA4372	s__UBA4372 sp017622815	0	0	0	0	0	0	0	0	0	0	0	0	0	0	0	0	0	0	0	0	0	0	0	0	0	0	0	0	0	0	0	0	0	1	0	0	0	0
MAG4331	WG-GZ2_BDME192004102-1a_bin.24.strict	WG-GZ2	Single-sample assemblies	WG-GZ2_bin.24.strict	d__Bacteria	p__Firmicutes_A	c__Clostridia	o__Christensenellales	f__Borkfalkiaceae	g__HGM11412	s__	0	0	0	0	0	0	0	0	0	0	0	0	0	0	0	0	0	0	0	0	0	0	0	0	0	0	0	0	0	0	0	0	0	0	0	0	0	0
MAG5699	YG-SC1_BDME192003908-1a_bin.6.orig	YG-SC1	Single-sample assemblies	YG-SC1_bin.6.orig	d__Bacteria	p__Firmicutes_A	c__Clostridia	o__Oscillospirales	f__CAG-272	g__CAG-390	s__	0	0	0	0	0	0	0	0	0	0	0	0	0	0	0	0	0	0	0	0	0	0	0	0	0	0	0	0	0	0	0	0	0	0	0	0	0	0
MAG5688	YG-SC1_BDME192003908-1a_bin.22.orig	YG-SC1	Single-sample assemblies	YG-SC1_bin.22.orig	d__Bacteria	p__Firmicutes_A	c__Clostridia	o__Oscillospirales	f__Ruminococcaceae	g__RGIG4131	s__RGIG4131 sp017536405	0	0	0	0	0	0	0	0	0	0	0	0	0	0	0	0	0	0	0	0	0	0	0	0	0	0	0	0	0	0	0	0	0	0	0	0	0	0
MAG5252	WS-XJ8_BDME192003830-1a_bin.13.orig	WS-XJ8	Single-sample assemblies	WS-XJ8_bin.13.orig	d__Bacteria	p__Firmicutes_A	c__Clostridia	o__Oscillospirales	f__Acutalibacteraceae	g__CAG-177	s__	0	0	0	0	0	0	0	0	0	0	0	0	0	0	0	0	0	0	0	0	0	0	0	0	0	0	0	0	0	0	0	0	0	0	0	0	0	0
MAG4839	WS-JL4_BDME192003861-1a_bin.30.orig	WS-JL4	Single-sample assemblies	WS-JL4_bin.30.orig	d__Bacteria	p__Firmicutes_A	c__Clostridia	o__UBA1381	f__UBA1381	g__RGIG1988	s__	0	0	0	0	0	0	0	0	0	0	0	0	0	0	0	0	0	0	0	0	0	3	0	0	0	0	0	0	0	0	0	0	0	0	0	0	0	0
MAG419	BG-SC5_BDME192004115-1a_bin.7.strict	BG-SC5	Single-sample assemblies	BG-SC5_bin.7.strict	d__Bacteria	p__Firmicutes_A	c__Clostridia	o__Oscillospirales	f__Acutalibacteraceae	g__CAG-177	s__	0	0	0	0	0	0	0	0	0	0	0	0	0	0	0	0	0	0	0	0	0	0	0	0	0	0	0	0	0	0	0	0	0	0	0	0	0	0
MAG2736	HS-SD8_BDME192003971-1a_bin.22.strict	HS-SD8	Single-sample assemblies	HS-SD8_bin.22.strict	d__Bacteria	p__Firmicutes_A	c__Clostridia	o__Oscillospirales	f__CAG-272	g__SIG710	s__	0	0	0	0	0	0	0	0	0	0	0	0	0	0	0	0	0	0	0	0	0	0	0	0	0	0	0	0	0	0	0	0	0	0	0	0	0	0
MAG2496	HS-QH1_BDME192003950-1a_bin.33.orig	HS-QH1	Single-sample assemblies	HS-QH1_bin.33.orig	d__Bacteria	p__Firmicutes_A	c__Clostridia	o__Lachnospirales	f__Lachnospiraceae	g__Butyrivibrio_A	s__	0	0	0	0	0	0	0	0	0	0	0	0	0	0	0	0	0	0	0	0	0	0	0	0	0	0	0	0	0	0	0	0	0	0	0	2	0	1
MAG2252	HS-JS1_BDME192003803-1a_bin.2.orig	HS-JS1	Single-sample assemblies	HS-JS1_bin.2.orig	d__Bacteria	p__Firmicutes_A	c__Clostridia	o__Oscillospirales	f__Ruminococcaceae	g__Ruminiclostridium_E	s__	0	0	0	0	0	0	0	0	0	0	0	0	0	0	0	0	0	0	0	0	0	4	0	0	0	0	0	0	0	0	0	0	0	0	1	2	0	0
MAG5131	WS-XJ1_BDME192003823-1a_bin.18.strict	WS-XJ1	Single-sample assemblies	WS-XJ1_bin.18.strict	d__Bacteria	p__Campylobacterota	c__Campylobacteria	o__Campylobacterales	f__Campylobacteraceae	g__Campylobacter	s__Campylobacter sp017506845	0	0	0	0	0	0	0	0	0	0	0	0	0	0	0	0	0	0	0	0	0	0	0	0	0	0	0	0	0	0	0	0	0	0	0	0	0	0
MAG5611	XG-XJ9_BDME192004049-1a_bin.2.strict	XG-XJ9	Single-sample assemblies	XG-XJ9_bin.2.strict	d__Bacteria	p__Firmicutes_A	c__Clostridia	o__Oscillospirales	f__Acutalibacteraceae	g__Ruminococcus_E	s__Ruminococcus_E sp900316555	0	0	0	0	0	0	0	0	0	0	0	0	0	0	0	0	0	0	0	0	0	2	0	0	0	0	0	0	0	0	0	0	0	0	0	0	0	0
MAG316	BEG-SC9_BDME192003904-1a_bin.21.orig	BEG-SC9	Single-sample assemblies	BEG-SC9_bin.21.orig	d__Bacteria	p__Firmicutes_A	c__Clostridia	o__Lachnospirales	f__Lachnospiraceae	g__SFDP01	s__	0	0	0	0	0	0	0	0	0	0	0	0	0	0	0	0	0	0	0	0	0	0	0	0	0	0	0	0	0	0	0	0	0	0	0	0	0	0
MAG2848	HS-SX6_BDME192004031-1a_bin.6.strict	HS-SX6	Single-sample assemblies	HS-SX6_bin.6.strict	d__Bacteria	p__Bacteroidota	c__Bacteroidia	o__Bacteroidales	f__UBA932	g__Coprenecus	s__Coprenecus sp017504965	0	0	0	0	0	0	0	0	0	0	0	0	0	0	0	0	0	0	0	0	0	0	0	0	0	0	0	0	0	0	0	0	0	0	0	0	0	0
MAG5476	XG-XJ5_BDME192004045-1a_bin.46.strict	XG-XJ5	Single-sample assemblies	XG-XJ5_bin.46.strict	d__Bacteria	p__Firmicutes_A	c__Clostridia	o__Lachnospirales	f__Lachnospiraceae	g__UBA3766	s__UBA3766 sp017622505	0	0	0	0	0	0	0	0	0	0	0	0	0	0	0	0	0	0	0	0	0	0	0	0	0	0	0	0	1	0	0	0	0	0	0	0	0	0
MAG719	CG-XJ4_BDME192004054-1a_bin.2.strict	CG-XJ4	Single-sample assemblies	CG-XJ4_bin.2.strict	d__Bacteria	p__Firmicutes_A	c__Clostridia	o__Oscillospirales	f__Acutalibacteraceae	g__UBA6857	s__	0	0	0	0	0	0	0	0	0	0	0	0	0	0	0	0	0	0	0	0	0	1	0	0	0	0	0	0	0	0	0	0	0	0	0	1	0	0
MAG1953	HS-JL2_BDME192003931-1a_bin.3.orig	HS-JL2	Single-sample assemblies	HS-JL2_bin.3.orig	d__Bacteria	p__Firmicutes_A	c__Clostridia	o__Oscillospirales	f__Acutalibacteraceae	g__UBA737	s__	0	0	0	0	0	0	0	0	0	0	0	0	0	0	0	0	0	0	0	0	0	0	0	0	0	0	0	0	0	0	0	0	0	0	0	0	0	0
MAG5584	XG-XJ8_BDME192004048-1a_bin.37.orig	XG-XJ8	Single-sample assemblies	XG-XJ8_bin.37.orig	d__Bacteria	p__Firmicutes_A	c__Clostridia	o__Oscillospirales	f__CAG-272	g__CAG-448	s__CAG-448 sp017938885	0	0	0	0	0	0	0	0	0	0	0	0	0	0	0	0	0	0	0	0	0	2	0	0	0	0	0	0	0	0	0	0	0	0	0	0	0	0
MAG3300	KS-XJ6_BDME192003853-1a_bin.23.strict	KS-XJ6	Single-sample assemblies	KS-XJ6_bin.23.strict	d__Bacteria	p__Bacteroidota	c__Bacteroidia	o__Bacteroidales	f__UBA1715	g__UBA1715	s__UBA1715 sp017516865	0	0	0	0	0	0	0	0	1	0	0	0	0	0	0	0	0	0	0	0	0	0	0	0	0	0	0	0	0	0	0	0	0	1	0	0	0	0
MAG344	BG-SC10_BDME192004120-1a_bin.18.strict	BG-SC10	Single-sample assemblies	BG-SC10_bin.18.strict	d__Bacteria	p__Bacteroidota	c__Bacteroidia	o__Bacteroidales	f__WCHB1-69	g__UBA1756	s__UBA1756 sp017506175	0	0	0	0	1	0	0	0	0	0	0	0	0	0	0	0	0	0	0	0	0	3	0	0	0	0	0	0	0	0	0	0	0	0	1	0	0	0
MAG2090	HS-JL9_BDME192003938-1a_bin.12.strict	HS-JL9	Single-sample assemblies	HS-JL9_bin.12.strict	d__Bacteria	p__Firmicutes_A	c__Clostridia	o__Oscillospirales	f__Acutalibacteraceae	g__UBA6857	s__UBA6857 sp017522205	0	0	0	0	0	0	0	0	0	0	0	0	0	1	0	0	0	0	0	0	0	0	1	0	0	2	0	0	1	0	0	0	0	0	0	0	0	0
MAG5764	YG-SC5_BDME192003912-1a_bin.24.strict	YG-SC5	Single-sample assemblies	YG-SC5_bin.24.strict	d__Bacteria	p__Bacteroidota	c__Bacteroidia	o__Bacteroidales	f__Rikenellaceae	g__Alistipes	s__Alistipes sp017442365	0	0	0	0	0	0	0	0	0	0	0	0	0	0	0	0	0	0	0	0	0	0	0	0	0	0	0	0	0	0	0	0	0	0	1	0	0	0
MAG4748	WS-JL1_BDME192003858-1a_bin.1.orig	WS-JL1	Single-sample assemblies	WS-JL1_bin.1.orig	d__Bacteria	p__Bacteroidota	c__Bacteroidia	o__Bacteroidales	f__Rikenellaceae	g__Alistipes	s__Alistipes sp015060115	0	0	0	0	0	1	0	0	0	0	0	0	0	0	0	0	0	0	0	0	0	0	0	0	0	0	0	0	0	0	0	0	0	0	0	0	0	0
MAG3467	MG-SD5_BDME192004020-1a_bin.16.orig	MG-SD5	Single-sample assemblies	MG-SD5_bin.16.orig	d__Bacteria	p__Firmicutes_A	c__Clostridia	o__Oscillospirales	f__Oscillospiraceae	g__Faecousia	s__	0	0	0	0	0	0	1	0	0	0	0	0	0	0	0	0	0	0	0	0	0	4	0	0	0	0	0	0	0	0	0	0	0	0	1	0	0	0
MAG4752	WS-JL1_BDME192003858-1a_bin.16.orig	WS-JL1	Single-sample assemblies	WS-JL1_bin.16.orig	d__Bacteria	p__Bacteroidota	c__Bacteroidia	o__Bacteroidales	f__Bacteroidaceae	g__HGM04593	s__HGM04593 sp017467015	0	0	0	0	0	0	0	0	0	0	0	0	0	0	0	0	0	0	0	0	0	0	0	0	0	0	0	0	0	0	0	0	0	0	0	0	0	0
MAG4825	WS-JL3_BDME192003860-1a_bin.36.orig	WS-JL3	Single-sample assemblies	WS-JL3_bin.36.orig	d__Bacteria	p__Proteobacteria	c__Gammaproteobacteria	o__Burkholderiales	f__Burkholderiaceae	g__Aphodousia	s__Aphodousia sp017383055	0	0	0	0	0	0	0	0	0	0	0	0	0	0	0	0	0	0	0	0	0	0	0	0	0	0	0	0	0	0	0	0	0	0	0	0	0	0
MAG2139	HS-JM3_BDME192004073-1a_bin.4.strict	HS-JM3	Single-sample assemblies	HS-JM3_bin.4.strict	d__Bacteria	p__Bacteroidota	c__Bacteroidia	o__Bacteroidales	f__Bacteroidaceae	g__UBA1179	s__	0	0	0	0	0	0	0	0	0	0	0	0	0	0	0	0	0	0	0	0	0	0	0	0	0	0	0	0	0	0	0	0	0	0	0	0	0	0
MAG4660	WG-HB6_BDME192004086-1a_bin.18.orig	WG-HB6	Single-sample assemblies	WG-HB6_bin.18.orig	d__Bacteria	p__Firmicutes_A	c__Clostridia	o__TANB77	f__CAG-508	g__Scatovivens	s__Scatovivens sp017517685	0	0	0	0	0	0	0	0	0	0	0	0	0	0	0	0	0	0	0	0	0	0	0	0	0	0	0	0	0	0	0	0	0	1	0	0	0	0
MAG4618	WG-HB5_BDME192004085-1a_bin.16.orig	WG-HB5	Single-sample assemblies	WG-HB5_bin.16.orig	d__Bacteria	p__Firmicutes_A	c__Clostridia	o__Christensenellales	f__CAG-74	g__RUG563	s__	0	0	0	0	0	0	0	0	0	0	0	0	0	0	0	0	0	0	0	0	0	0	0	0	0	0	0	0	0	0	0	0	0	0	0	0	0	0
MAG2908	HS-XJ4_BDME192003881-1a_bin.17.orig	HS-XJ4	Single-sample assemblies	HS-XJ4_bin.17.orig	d__Bacteria	p__Bacteroidota	c__Bacteroidia	o__Bacteroidales	f__Bacteroidaceae	g__UBA4334	s__	0	0	0	0	0	0	0	0	0	0	0	0	0	0	0	0	0	0	0	0	0	0	0	0	0	0	0	0	0	0	0	0	0	0	0	0	0	0
MAG1659	HS-GZ3_BDME192004093-1a_bin.29.strict	HS-GZ3	Single-sample assemblies	HS-GZ3_bin.29.strict	d__Bacteria	p__Firmicutes_A	c__Clostridia	o__Christensenellales	f__Borkfalkiaceae	g__UBA1259	s__	0	0	0	0	0	0	0	0	0	0	0	0	0	0	0	0	0	0	0	0	0	0	1	0	0	0	0	0	0	0	0	0	0	1	0	0	0	0
MAG5274	WS-XJ9_BDME192003831-1a_bin.21.strict	WS-XJ9	Single-sample assemblies	WS-XJ9_bin.21.strict	d__Bacteria	p__Firmicutes_A	c__Clostridia	o__Oscillospirales	f__Acutalibacteraceae	g__UBA737	s__	0	0	0	0	1	0	0	0	0	0	0	0	0	0	0	0	0	0	0	0	0	0	0	0	0	0	0	0	0	0	0	0	0	1	0	0	0	0
MAG4151	STHS-SD9_BDME192003962-1a_bin.44.strict	STHS-SD9	Single-sample assemblies	STHS-SD9_bin.44.strict	d__Bacteria	p__Firmicutes_A	c__Clostridia	o__Oscillospirales	f__Acutalibacteraceae	g__UBA6857	s__UBA6857 sp017522205	0	0	0	0	0	0	0	0	0	0	0	0	0	0	0	0	0	0	0	0	0	0	0	0	0	0	0	0	0	0	0	0	0	0	0	0	0	0
MAG2216	HS-JM8_BDME192004078-1a_bin.25.orig	HS-JM8	Single-sample assemblies	HS-JM8_bin.25.orig	d__Bacteria	p__Bacteroidota	c__Bacteroidia	o__Bacteroidales	f__UBA932	g__Coprenecus	s__Coprenecus sp017504965	0	0	0	0	0	0	0	0	0	0	0	0	0	0	0	0	0	0	0	0	0	0	0	0	0	0	0	0	0	0	0	0	0	0	0	0	0	0
MAG609	CG-QH7_BDME192004127-1a_bin.3.orig	CG-QH7	Single-sample assemblies	CG-QH7_bin.3.orig	d__Bacteria	p__Bacteroidota	c__Bacteroidia	o__Bacteroidales	f__Paludibacteraceae	g__Enterocola	s__Enterocola sp017517845	0	0	0	0	0	0	0	0	0	0	0	0	0	0	0	0	0	0	0	0	0	0	0	0	0	0	0	0	0	0	0	0	0	0	0	0	0	0
MAG805	DLS-XJ10_BDME192003897-1a_bin.11.orig	DLS-XJ10	Single-sample assemblies	DLS-XJ10_bin.11.orig	d__Bacteria	p__Bacteroidota	c__Bacteroidia	o__Bacteroidales	f__UBA932	g__Coprenecus	s__Coprenecus sp017504965	0	0	0	0	0	0	0	0	0	0	0	1	0	0	0	0	0	0	0	0	0	1	0	0	0	0	0	0	0	0	0	0	0	0	0	0	0	0
MAG4759	WS-JL1_BDME192003858-1a_bin.3.orig	WS-JL1	Single-sample assemblies	WS-JL1_bin.3.orig	d__Bacteria	p__Firmicutes_A	c__Clostridia	o__Oscillospirales	f__Ruminococcaceae	g__UBA3818	s__UBA3818 sp017408855	0	0	0	0	0	0	0	0	0	0	0	0	0	0	0	0	0	0	0	0	0	0	0	0	0	0	0	0	0	0	0	0	0	0	0	0	0	0
MAG3977	STHS-SD10_BDME192003963-1a_bin.30.strict	STHS-SD10	Single-sample assemblies	STHS-SD10_bin.30.strict	d__Bacteria	p__Bacteroidota	c__Bacteroidia	o__Bacteroidales	f__Rikenellaceae	g__Alistipes	s__Alistipes sp017399485	0	0	0	0	0	0	0	0	0	0	0	0	0	0	0	0	0	0	0	0	0	0	0	1	0	0	0	0	0	0	0	0	0	1	0	0	0	0
MAG5712	YG-SC2_BDME192003909-1a_bin.24.strict	YG-SC2	Single-sample assemblies	YG-SC2_bin.24.strict	d__Bacteria	p__Firmicutes_C	c__Negativicutes	o__Acidaminococcales	f__Acidaminococcaceae	g__Phascolarctobacterium_A	s__Phascolarctobacterium_A sp017623055	0	0	0	0	0	0	0	0	0	0	0	0	0	0	0	0	0	0	0	0	0	0	0	0	0	0	0	0	0	0	0	0	0	0	0	0	0	0
MAG2652	HS-SD1_BDME192003964-1a_bin.1.orig	HS-SD1	Single-sample assemblies	HS-SD1_bin.1.orig	d__Bacteria	p__Proteobacteria	c__Alphaproteobacteria	o__Rs-D84	f__Rs-D84	g__Enterousia	s__	0	0	0	0	1	0	0	0	0	0	0	0	0	0	0	0	0	0	0	0	0	0	0	1	0	0	0	0	0	0	0	0	0	1	0	0	0	0
MAG4357	WG-GZ3_BDME192004103-1a_bin.4.orig	WG-GZ3	Single-sample assemblies	WG-GZ3_bin.4.orig	d__Bacteria	p__Bacteroidota	c__Bacteroidia	o__Bacteroidales	f__Rikenellaceae	g__Alistipes	s__Alistipes sp017442365	0	0	0	0	0	0	0	0	0	0	0	0	0	0	0	0	0	0	0	0	0	0	0	0	0	0	0	0	0	0	0	0	0	0	0	0	0	0
MAG425	BG-SC6_BDME192004116-1a_bin.16.orig	BG-SC6	Single-sample assemblies	BG-SC6_bin.16.orig	d__Bacteria	p__Bacteroidota	c__Bacteroidia	o__Bacteroidales	f__WCHB1-69	g__UBA1756	s__UBA1756 sp017506175	0	0	0	0	0	0	0	0	0	0	0	1	0	0	0	0	0	0	0	0	0	0	0	0	0	0	0	0	0	0	0	0	0	0	0	0	0	0
MAG5172	WS-XJ3_BDME192003825-1a_bin.19.orig	WS-XJ3	Single-sample assemblies	WS-XJ3_bin.19.orig	d__Bacteria	p__Firmicutes_A	c__Clostridia	o__Oscillospirales	f__Acutalibacteraceae	g__	s__	0	0	0	0	0	0	1	0	9	0	0	0	0	5	0	0	0	0	0	1	1	0	0	5	0	0	0	0	3	0	0	0	0	0	0	0	0	0
MAG4850	WS-JL4_BDME192003861-1a_bin.46.orig	WS-JL4	Single-sample assemblies	WS-JL4_bin.46.orig	d__Bacteria	p__Bacteroidota	c__Bacteroidia	o__Bacteroidales	f__Bacteroidaceae	g__HGM04593	s__	0	0	0	0	0	0	0	0	1	0	0	0	0	0	0	0	0	0	0	0	0	0	0	0	0	0	0	0	0	0	0	0	0	0	0	2	0	0
MAG5535	XG-XJ7_BDME192004047-1a_bin.28.strict	XG-XJ7	Single-sample assemblies	XG-XJ7_bin.28.strict	d__Bacteria	p__Bacteroidota	c__Bacteroidia	o__Bacteroidales	f__UBA932	g__Cryptobacteroides	s__Cryptobacteroides sp017398335	0	0	0	0	0	0	0	0	0	0	0	0	0	0	0	0	0	0	0	0	0	0	0	0	0	0	0	0	0	0	0	0	0	0	0	0	0	0
MAG2821	HS-SX4_BDME192004029-1a_bin.18.orig	HS-SX4	Single-sample assemblies	HS-SX4_bin.18.orig	d__Bacteria	p__Bacteroidota	c__Bacteroidia	o__Bacteroidales	f__UBA932	g__Coprenecus	s__Coprenecus sp017504965	0	0	0	0	0	0	0	0	0	0	0	0	0	0	0	0	0	0	0	0	0	1	0	0	0	0	0	0	0	0	0	0	0	0	0	0	0	0
MAG4664	WG-HB6_BDME192004086-1a_bin.22.strict	WG-HB6	Single-sample assemblies	WG-HB6_bin.22.strict	d__Bacteria	p__Bacteroidota	c__Bacteroidia	o__Bacteroidales	f__Rikenellaceae	g__Alistipes	s__Alistipes sp015059785	0	0	0	0	0	0	0	0	0	0	0	1	0	0	0	0	0	0	0	0	0	0	0	0	0	0	0	0	0	0	0	0	0	0	2	0	0	0
MAG1841	HS-HB5_BDME192004145-1a_bin.16.strict	HS-HB5	Single-sample assemblies	HS-HB5_bin.16.strict	d__Bacteria	p__Patescibacteria	c__Saccharimonadia	o__Saccharimonadales	f__Nanosyncoccaceae	g__UBA2834	s__	0	0	0	0	0	0	0	0	0	0	0	0	0	0	0	0	0	0	0	0	0	0	0	0	0	0	0	0	0	0	0	0	0	0	1	0	0	0
MAG3083	HS-ZJ6_BDME192004066-1a_bin.15.orig	HS-ZJ6	Single-sample assemblies	HS-ZJ6_bin.15.orig	d__Bacteria	p__Bacteroidota	c__Bacteroidia	o__Bacteroidales	f__UBA932	g__Egerieousia	s__	0	0	0	0	0	0	0	0	0	0	0	1	0	0	0	0	0	0	0	0	0	0	0	0	0	0	0	0	0	0	0	0	0	0	1	0	0	0
MAG1672	HS-GZ3_BDME192004093-1a_bin.8.strict	HS-GZ3	Single-sample assemblies	HS-GZ3_bin.8.strict	d__Bacteria	p__Bacteroidota	c__Bacteroidia	o__Bacteroidales	f__Bacteroidaceae	g__HGM04593	s__HGM04593 sp017522915	0	0	0	0	0	0	0	0	0	0	0	0	0	0	0	0	2	0	0	0	0	0	3	0	0	0	0	0	0	0	0	0	0	5	0	0	0	0
MAG2931	HS-XJ5_BDME192003882-1a_bin.35.orig	HS-XJ5	Single-sample assemblies	HS-XJ5_bin.35.orig	d__Bacteria	p__Bacteroidota	c__Bacteroidia	o__Bacteroidales	f__WCHB1-69	g__F23-D06	s__F23-D06 sp017443175	0	0	0	0	0	0	0	0	0	0	0	0	0	0	0	0	0	0	0	0	0	0	0	0	0	0	0	0	0	0	0	0	0	0	0	0	0	0
MAG4861	WS-JL5_BDME192003862-1a_bin.17.orig	WS-JL5	Single-sample assemblies	WS-JL5_bin.17.orig	d__Bacteria	p__Verrucomicrobiota	c__Kiritimatiellae	o__RFP12	f__JAAYLN01	g__	s__	0	0	0	0	0	0	0	0	0	0	0	1	0	0	0	0	0	0	0	0	0	0	0	0	0	0	0	0	0	0	0	0	0	0	0	0	0	1
MAG199	BEG-SC5_BDME192003900-1a_bin.12.strict	BEG-SC5	Single-sample assemblies	BEG-SC5_bin.12.strict	d__Bacteria	p__Bacteroidota	c__Bacteroidia	o__Bacteroidales	f__Rikenellaceae	g__Alistipes	s__Alistipes sp015060115	0	0	0	0	0	0	0	0	0	0	0	0	0	0	0	0	1	0	0	0	0	0	2	0	0	0	0	0	4	1	0	0	0	1	0	0	0	0
MAG4449	WG-GZ7_BDME192004107-1a_bin.7.orig	WG-GZ7	Single-sample assemblies	WG-GZ7_bin.7.orig	d__Bacteria	p__Firmicutes	c__Bacilli	o__ML615J-28	f__CAG-698	g__CAG-698	s__	0	0	0	0	0	0	0	3	0	0	0	0	0	0	0	0	0	0	0	0	1	0	0	12	0	0	0	0	4	0	0	0	0	1	0	3	0	0
MAG2224	HS-JM8_BDME192004078-1a_bin.6.orig	HS-JM8	Single-sample assemblies	HS-JM8_bin.6.orig	d__Bacteria	p__Firmicutes	c__Bacilli	o__RF39	f__UBA660	g__	s__	0	0	0	0	0	0	0	0	0	0	0	0	0	0	0	0	0	0	0	0	0	0	0	0	0	0	0	0	0	0	0	0	0	0	0	0	0	0
MAG452	BG-SC7_BDME192004117-1a_bin.8.orig	BG-SC7	Single-sample assemblies	BG-SC7_bin.8.orig	d__Bacteria	p__Bacteroidota	c__Bacteroidia	o__Bacteroidales	f__Rikenellaceae	g__Tidjanibacter	s__Tidjanibacter sp017503805	0	0	0	0	0	0	0	0	0	0	0	1	0	0	0	0	0	0	0	0	0	1	0	0	0	0	0	0	0	0	0	0	0	0	0	0	0	0
MAG5514	XG-XJ6_BDME192004046-1a_bin.41.orig	XG-XJ6	Single-sample assemblies	XG-XJ6_bin.41.orig	d__Bacteria	p__Firmicutes	c__Bacilli	o__Acholeplasmatales	f__Anaeroplasmataceae	g__Anaeroplasma	s__Anaeroplasma sp017388605	0	1	0	0	0	0	0	0	0	0	0	0	0	0	0	0	0	0	0	0	0	0	0	0	0	0	0	0	0	0	0	0	0	0	0	0	0	0
MAG1451	HS-AH9_BDME192003800-1a_bin.9.strict	HS-AH9	Single-sample assemblies	HS-AH9_bin.9.strict	d__Bacteria	p__Firmicutes_A	c__Clostridia	o__Lachnospirales	f__Lachnospiraceae	g__COE1	s__	0	0	0	0	0	0	0	0	0	0	0	0	0	0	0	0	0	0	0	0	0	0	0	0	0	0	0	0	0	0	0	0	0	2	0	0	0	0
MAG4514	WG-HB11_BDME192004090-1a_bin.2.orig	WG-HB11	Single-sample assemblies	WG-HB11_bin.2.orig	d__Bacteria	p__Verrucomicrobiota	c__Kiritimatiellae	o__RFP12	f__UBA1067	g__UBA1731	s__UBA1731 sp017936245	0	0	0	0	0	0	0	0	0	0	0	1	0	0	0	0	0	0	0	0	0	5	0	0	0	0	0	0	0	0	0	0	0	0	0	0	0	0
MAG1677	HS-GZ4_BDME192004094-1a_bin.14.strict	HS-GZ4	Single-sample assemblies	HS-GZ4_bin.14.strict	d__Bacteria	p__Verrucomicrobiota	c__Kiritimatiellae	o__RFP12	f__UBA1067	g__UBA1731	s__	0	0	0	0	0	0	0	0	0	0	1	0	0	1	0	0	0	0	0	2	0	0	1	0	0	0	0	0	1	0	0	0	0	1	0	0	0	0
MAG4835	WS-JL4_BDME192003861-1a_bin.26.strict	WS-JL4	Single-sample assemblies	WS-JL4_bin.26.strict	d__Bacteria	p__Firmicutes_A	c__Clostridia	o__Oscillospirales	f__Oscillospiraceae	g__Faecousia	s__	0	0	0	0	0	0	0	0	0	0	0	0	0	0	0	0	0	0	0	0	0	0	0	0	0	0	0	0	0	0	0	0	0	0	0	0	0	1
MAG102	BEG-SC11_BDME192003906-1a_bin.13.orig	BEG-SC11	Single-sample assemblies	BEG-SC11_bin.13.orig	d__Bacteria	p__Firmicutes_A	c__Clostridia	o__Oscillospirales	f__Ruminococcaceae	g__Ruminococcus	s__	0	0	0	0	0	0	0	0	0	0	0	0	1	0	0	2	0	0	0	0	0	0	1	0	0	0	0	0	0	1	0	0	0	1	0	0	0	0
MAG3715	MS-JL9_BDME192003928-1a_bin.18.orig	MS-JL9	Single-sample assemblies	MS-JL9_bin.18.orig	d__Bacteria	p__Firmicutes_A	c__Clostridia	o__Oscillospirales	f__Acutalibacteraceae	g__DTU089	s__	0	0	0	0	0	0	0	0	0	0	0	1	0	0	0	0	0	0	0	0	0	0	0	0	0	0	0	0	0	0	0	0	0	0	1	0	0	0
MAG1579	HS-GZ10_BDME192004100-1a_bin.18.strict	HS-GZ10	Single-sample assemblies	HS-GZ10_bin.18.strict	d__Bacteria	p__Firmicutes_A	c__Clostridia	o__Oscillospirales	f__Acutalibacteraceae	g__CAG-488	s__	0	0	0	0	0	0	0	0	0	0	0	0	0	0	0	0	0	0	0	0	0	0	0	0	0	0	0	0	0	0	0	0	0	0	0	0	0	0
MAG3930	SCG-XJ8_BDME192003820-1a_bin.27.strict	SCG-XJ8	Single-sample assemblies	SCG-XJ8_bin.27.strict	d__Bacteria	p__Firmicutes_A	c__Clostridia	o__Christensenellales	f__Borkfalkiaceae	g__Scatosoma	s__	0	0	0	0	0	0	0	0	0	0	0	0	0	0	0	0	0	0	0	0	0	4	0	0	0	0	0	0	0	0	0	0	0	0	1	0	0	0
MAG4292	WG-GZ10_BDME192004110-1a_bin.21.strict	WG-GZ10	Single-sample assemblies	WG-GZ10_bin.21.strict	d__Bacteria	p__Verrucomicrobiota	c__Kiritimatiellae	o__RFP12	f__UBA1067	g__UBA1067	s__	0	0	0	0	0	0	0	0	0	0	0	3	0	0	0	0	1	0	0	0	0	0	0	0	0	0	0	0	0	0	0	0	0	0	0	0	0	0
MAG4227	TS-SX5_BDME192003842-1a_bin.12.orig	TS-SX5	Single-sample assemblies	TS-SX5_bin.12.orig	d__Bacteria	p__Verrucomicrobiota	c__Kiritimatiellae	o__RFP12	f__UBA3636	g__UBA3636	s__	0	0	0	0	0	0	1	0	0	0	0	0	0	0	0	0	0	0	0	0	0	0	0	0	0	0	0	0	0	0	0	0	0	0	0	0	0	0
MAG3216	KS-XJ2_BDME192003849-1a_bin.8.orig	KS-XJ2	Single-sample assemblies	KS-XJ2_bin.8.orig	d__Bacteria	p__Bacteroidota	c__Bacteroidia	o__Bacteroidales	f__Bacteroidaceae	g__HGM04593	s__HGM04593 sp017416705	0	0	0	0	0	0	0	0	0	0	0	0	0	0	0	0	0	0	0	0	0	0	0	0	0	0	0	0	0	0	0	0	0	1	0	0	0	0
MAG3756	SCG-XJ1_BDME192003813-1a_bin.13.orig	SCG-XJ1	Single-sample assemblies	SCG-XJ1_bin.13.orig	d__Bacteria	p__Firmicutes_A	c__Clostridia	o__Oscillospirales	f__Oscillospiraceae	g__Faecousia	s__	0	0	0	0	0	0	0	0	0	0	0	0	0	0	0	0	0	0	0	0	0	1	0	0	0	0	0	0	0	0	0	0	0	0	0	0	0	0
MAG2551	HS-QH4_BDME192003953-1a_bin.4.strict	HS-QH4	Single-sample assemblies	HS-QH4_bin.4.strict	d__Bacteria	p__Firmicutes_A	c__Clostridia	o__Oscillospirales	f__CAG-382	g__	s__	0	0	0	0	0	0	0	0	0	0	0	0	0	0	0	0	0	0	0	0	0	0	0	0	0	0	0	0	0	0	0	0	0	0	0	0	0	0
MAG5692	YG-SC1_BDME192003908-1a_bin.26.orig	YG-SC1	Single-sample assemblies	YG-SC1_bin.26.orig	d__Bacteria	p__Bacteroidota	c__Bacteroidia	o__Bacteroidales	f__Rikenellaceae	g__Alistipes	s__Alistipes sp017436185	0	0	0	0	0	0	0	0	0	0	0	0	0	0	0	0	0	0	0	0	0	0	0	0	0	0	0	0	0	0	0	0	0	0	0	0	0	0
MAG3834	SCG-XJ4_BDME192003816-1a_bin.15.orig	SCG-XJ4	Single-sample assemblies	SCG-XJ4_bin.15.orig	d__Bacteria	p__Bacteroidota	c__Bacteroidia	o__Bacteroidales	f__F082	g__Limimorpha	s__	0	0	0	0	0	0	0	0	0	0	0	0	0	0	0	0	0	0	0	0	0	0	0	0	0	0	0	0	0	0	0	0	0	0	0	0	0	0
MAG1750	HS-GZ7_BDME192004097-1a_bin.4.orig	HS-GZ7	Single-sample assemblies	HS-GZ7_bin.4.orig	d__Bacteria	p__Bacteroidota	c__Bacteroidia	o__Bacteroidales	f__Rikenellaceae	g__Alistipes	s__Alistipes sp017621455	0	0	0	0	0	0	0	0	0	0	0	0	0	0	0	0	0	0	0	0	0	0	0	0	0	0	0	0	0	0	0	0	0	1	0	0	0	0
MAG2264	HS-JS1_BDME192003803-1a_bin.34.orig	HS-JS1	Single-sample assemblies	HS-JS1_bin.34.orig	d__Bacteria	p__Verrucomicrobiota	c__Kiritimatiellae	o__RFP12	f__UBA1067	g__UBA1067	s__	0	0	0	0	1	0	0	0	0	0	0	0	0	0	0	0	0	0	0	0	0	3	0	0	0	0	0	0	0	0	0	0	0	0	1	0	0	0
MAG3566	MS-JL10_BDME192003929-1a_bin.5.orig	MS-JL10	Single-sample assemblies	MS-JL10_bin.5.orig	d__Bacteria	p__Firmicutes_A	c__Clostridia	o__Christensenellales	f__CAG-138	g__SFEL01	s__	0	0	0	0	0	0	0	0	0	0	0	0	0	0	0	0	0	0	0	0	0	0	0	0	0	0	0	0	0	0	0	0	0	0	0	0	0	0
MAG1317	GG-SD5_BDME192004155-1a_bin.6.orig	GG-SD5	Single-sample assemblies	GG-SD5_bin.6.orig	d__Bacteria	p__Spirochaetota	c__Spirochaetia	o__Treponematales	f__Treponemataceae	g__RGIG1711	s__RGIG1711 sp017416145	0	0	0	0	0	0	0	0	0	0	0	0	0	0	0	0	0	0	0	0	0	0	0	0	0	0	0	0	0	0	0	0	0	0	0	0	0	0
MAG1191	DS-JL7_BDME192003874-1a_bin.48.strict	DS-JL7	Single-sample assemblies	DS-JL7_bin.48.strict	d__Bacteria	p__Firmicutes_A	c__Clostridia	o__Oscillospirales	f__Ruminococcaceae	g__SIG578	s__	0	0	0	0	0	0	0	0	0	0	0	0	0	0	0	0	0	0	0	0	0	0	0	0	0	0	0	0	0	0	0	0	0	0	0	0	0	0
MAG4633	WG-HB5_BDME192004085-1a_bin.36.orig	WG-HB5	Single-sample assemblies	WG-HB5_bin.36.orig	d__Bacteria	p__Bacteroidota	c__Bacteroidia	o__Bacteroidales	f__Bacteroidaceae	g__HGM04593	s__	0	0	0	0	0	0	0	0	7	0	2	0	0	20	0	0	0	0	0	5	0	0	0	2	0	0	0	0	5	0	1	0	0	0	0	0	0	0
MAG962	DLS-XJ9_BDME192003896-1a_bin.13.orig	DLS-XJ9	Single-sample assemblies	DLS-XJ9_bin.13.orig	d__Bacteria	p__Firmicutes_A	c__Clostridia	o__Oscillospirales	f__Acutalibacteraceae	g__Ruminococcus_E	s__Ruminococcus_E sp017395925	0	0	0	0	0	0	0	0	0	0	0	0	0	0	0	0	0	0	0	0	0	0	0	0	0	0	0	0	0	0	0	0	0	0	0	0	0	0
MAG1288	GG-SD2_BDME192004152-1a_bin.23.orig	GG-SD2	Single-sample assemblies	GG-SD2_bin.23.orig	d__Bacteria	p__Firmicutes_C	c__Negativicutes	o__Acidaminococcales	f__Acidaminococcaceae	g__Phascolarctobacterium_A	s__Phascolarctobacterium_A sp017623055	0	0	0	0	0	0	0	0	0	0	0	0	0	1	0	0	0	0	0	0	0	0	0	1	0	0	0	0	0	0	0	0	0	0	0	0	0	0
MAG3293	KS-XJ6_BDME192003853-1a_bin.10.orig	KS-XJ6	Single-sample assemblies	KS-XJ6_bin.10.orig	d__Bacteria	p__Spirochaetota	c__Spirochaetia	o__Treponematales	f__Treponemataceae	g__Treponema_D	s__Treponema_D sp902803735	0	0	0	0	0	0	0	0	0	0	0	0	0	0	0	0	0	0	0	0	0	0	0	0	0	0	0	0	0	0	0	0	0	0	0	1	0	0
MAG182	BEG-SC1_BDME192003898-1a_bin.9.strict	BEG-SC1	Single-sample assemblies	BEG-SC1_bin.9.strict	d__Bacteria	p__Bacteroidota	c__Bacteroidia	o__Bacteroidales	f__Bacteroidaceae	g__UBA4372	s__UBA4372 sp017466325	0	0	0	0	0	0	0	0	0	0	0	0	0	0	0	0	0	0	0	0	0	0	0	0	0	0	0	0	0	0	0	0	0	0	0	0	0	0
MAG3362	KS-XJ9_BDME192003856-1a_bin.1.orig	KS-XJ9	Single-sample assemblies	KS-XJ9_bin.1.orig	d__Bacteria	p__Verrucomicrobiota	c__Kiritimatiellae	o__RFP12	f__UBA3636	g__UBA3636	s__	0	0	0	0	0	0	0	0	0	0	0	0	0	0	0	0	0	0	0	0	0	0	0	0	0	0	0	0	0	0	0	0	0	1	0	0	0	0
MAG1280	GG-SD2_BDME192004152-1a_bin.12.orig	GG-SD2	Single-sample assemblies	GG-SD2_bin.12.orig	d__Bacteria	p__Bacteroidota	c__Bacteroidia	o__Bacteroidales	f__UBA932	g__Egerieousia	s__Egerieousia sp015060245	0	0	0	0	0	0	0	0	0	0	0	0	0	0	0	0	0	0	0	0	0	0	0	0	0	0	0	0	0	0	0	0	0	0	0	0	0	0
MAG233	BEG-SC5_BDME192003900-1a_bin.7.strict	BEG-SC5	Single-sample assemblies	BEG-SC5_bin.7.strict	d__Bacteria	p__Spirochaetota	c__Spirochaetia	o__Treponematales	f__Treponemataceae	g__Treponema_D	s__Treponema_D sp017962965	0	0	0	0	0	0	0	0	0	0	0	1	0	0	0	0	0	0	0	0	0	0	0	0	0	0	0	0	0	0	0	0	0	0	0	0	0	0
MAG3751	SCG-XJ10_BDME192003822-1a_bin.9.orig	SCG-XJ10	Single-sample assemblies	SCG-XJ10_bin.9.orig	d__Bacteria	p__Firmicutes_A	c__Clostridia	o__Lachnospirales	f__Lachnospiraceae	g__Acetatifactor	s__Acetatifactor sp017473445	0	0	0	0	0	0	0	0	1	0	0	0	0	0	0	0	0	0	0	0	0	0	0	0	0	0	0	0	0	0	0	0	0	0	0	0	0	0
MAG2996	HS-ZJ1_BDME192004061-1a_bin.18.strict	HS-ZJ1	Single-sample assemblies	HS-ZJ1_bin.18.strict	d__Bacteria	p__Firmicutes_A	c__Clostridia	o__Lachnospirales	f__Lachnospiraceae	g__CAG-95	s__CAG-95 sp017411305	0	0	0	0	0	0	0	0	0	0	0	0	0	0	0	0	0	0	0	0	0	0	0	0	0	0	0	0	0	0	0	0	0	0	0	0	0	0
MAG1170	DS-JL7_BDME192003874-1a_bin.2.orig	DS-JL7	Single-sample assemblies	DS-JL7_bin.2.orig	d__Bacteria	p__Verrucomicrobiota	c__Lentisphaeria	o__Victivallales	f__UBA1829	g__SIG77	s__	0	0	0	0	0	0	0	0	0	0	0	0	0	0	0	0	0	0	0	0	0	0	0	0	0	0	0	0	0	0	0	0	0	0	0	0	0	0
MAG108	BEG-SC11_BDME192003906-1a_bin.20.orig	BEG-SC11	Single-sample assemblies	BEG-SC11_bin.20.orig	d__Bacteria	p__Verrucomicrobiota	c__Lentisphaeria	o__Victivallales	f__Victivallaceae	g__UBA1784	s__UBA1784 sp015061815	0	0	0	0	0	0	0	0	0	0	0	0	0	1	0	0	0	0	0	0	0	0	0	1	0	0	0	0	0	0	0	0	0	0	0	0	0	0
MAG5464	XG-XJ5_BDME192004045-1a_bin.31.strict	XG-XJ5	Single-sample assemblies	XG-XJ5_bin.31.strict	d__Bacteria	p__Bacteroidota	c__Bacteroidia	o__Bacteroidales	f__Rikenellaceae	g__Alistipes	s__Alistipes sp015059845	0	0	0	0	0	0	0	0	0	0	0	0	0	0	0	0	0	0	0	0	0	0	0	0	0	0	0	0	1	0	0	0	0	0	0	0	0	0
MAG3574	MS-JL1_BDME192003920-1a_bin.21.orig	MS-JL1	Single-sample assemblies	MS-JL1_bin.21.orig	d__Bacteria	p__Bacteroidota	c__Bacteroidia	o__Bacteroidales	f__UBA3824	g__UBA3824	s__UBA3824 sp017394445	0	0	0	0	0	0	0	0	0	0	0	0	0	0	0	0	0	0	0	0	0	0	0	0	0	0	0	0	0	0	0	0	0	0	0	0	0	0
MAG5709	YG-SC2_BDME192003909-1a_bin.20.orig	YG-SC2	Single-sample assemblies	YG-SC2_bin.20.orig	d__Bacteria	p__Proteobacteria	c__Alphaproteobacteria	o__Rs-D84	f__Rs-D84	g__Enterousia	s__Enterousia sp017471805	0	0	0	0	1	0	0	0	0	0	0	0	0	0	0	0	0	0	0	0	0	0	0	0	0	0	0	0	0	0	0	0	0	0	0	0	0	0
MAG2861	HS-SX7_BDME192004032-1a_bin.8.strict	HS-SX7	Single-sample assemblies	HS-SX7_bin.8.strict	d__Bacteria	p__Proteobacteria	c__Alphaproteobacteria	o__Rs-D84	f__Rs-D84	g__Enterousia	s__	0	0	0	0	0	0	0	0	0	0	0	0	0	0	0	0	0	0	0	0	0	0	0	0	0	0	0	0	0	0	0	0	0	0	0	0	0	0
MAG5808	YG-SC7_BDME192003914-1a_bin.14.orig	YG-SC7	Single-sample assemblies	YG-SC7_bin.14.orig	d__Bacteria	p__Bacteroidota	c__Bacteroidia	o__Bacteroidales	f__Rikenellaceae	g__Alistipes	s__Alistipes sp015060045	0	0	0	0	0	0	0	0	0	0	0	0	0	0	0	0	0	0	0	0	0	0	0	0	0	0	0	0	0	0	0	0	0	0	0	0	0	0
MAG4002	STHS-SD1_BDME192003974-1a_bin.5.orig	STHS-SD1	Single-sample assemblies	STHS-SD1_bin.5.orig	d__Bacteria	p__Verrucomicrobiota	c__Verrucomicrobiae	o__Verrucomicrobiales	f__Akkermansiaceae	g__Akkermansia	s__	0	0	0	0	0	0	0	0	0	0	0	0	0	0	0	0	0	0	0	0	0	0	0	0	0	0	0	0	0	0	0	0	0	0	0	0	0	0
MAG4903	WS-JL7_BDME192003864-1a_bin.13.orig	WS-JL7	Single-sample assemblies	WS-JL7_bin.13.orig	d__Bacteria	p__Bacteroidota	c__Bacteroidia	o__Bacteroidales	f__UBA932	g__Cryptobacteroides	s__Cryptobacteroides sp017415715	0	0	0	0	0	0	0	0	0	0	0	1	0	0	0	0	2	0	0	0	0	2	0	0	0	0	0	0	0	0	0	0	0	0	0	0	0	0
MAG4772	WS-JL1_BDME192003858-1a_bin.8.strict	WS-JL1	Single-sample assemblies	WS-JL1_bin.8.strict	d__Bacteria	p__Firmicutes_A	c__Clostridia	o__Oscillospirales	f__Acutalibacteraceae	g__RUG806	s__	0	0	0	0	0	0	0	0	0	0	0	0	0	0	0	0	0	0	0	0	0	0	0	0	0	0	0	0	0	0	0	0	0	0	0	0	0	0
MAG4673	WG-HB6_BDME192004086-1a_bin.31.orig	WG-HB6	Single-sample assemblies	WG-HB6_bin.31.orig	d__Bacteria	p__Verrucomicrobiota	c__Verrucomicrobiae	o__Verrucomicrobiales	f__Akkermansiaceae	g__Akkermansia	s__Akkermansia sp017521145	0	0	0	0	0	0	0	0	0	0	0	0	0	0	0	0	0	0	0	0	0	0	0	0	0	0	0	0	0	0	0	0	0	0	1	0	0	0
MAG69	WS-JL9_BDME192003866-1a_bin.46.strict	WS-JL9	Single-sample assemblies	WS-JL9_bin.46.strict	d__Archaea	p__Halobacteriota	c__Methanomicrobia	o__Methanomicrobiales	f__Methanocorpusculaceae	g__Methanocorpusculum	s__Methanocorpusculum sp017622255	0	0	0	0	0	0	0	0	0	0	1	0	0	0	0	0	0	0	0	0	0	0	1	0	0	0	0	0	2	0	0	0	0	0	0	0	0	0
MAG5557	XG-XJ7_BDME192004047-1a_bin.53.orig	XG-XJ7	Single-sample assemblies	XG-XJ7_bin.53.orig	d__Bacteria	p__Verrucomicrobiota	c__Kiritimatiellae	o__RFP12	f__UBA1067	g__RUG572	s__RUG572 sp900320225	0	0	0	0	0	0	0	0	0	0	0	0	0	0	0	0	0	0	0	0	0	0	0	0	0	0	0	0	0	0	0	0	0	0	0	0	0	0
MAG4912	WS-JL7_BDME192003864-1a_bin.26.orig	WS-JL7	Single-sample assemblies	WS-JL7_bin.26.orig	d__Bacteria	p__Bacteroidota	c__Bacteroidia	o__Bacteroidales	f__Bacteroidaceae	g__UBA4372	s__	0	0	0	0	0	0	0	0	0	0	0	0	0	0	0	0	2	0	0	0	0	2	0	0	0	0	0	0	0	0	0	0	0	0	0	0	0	0
MAG2290	HS-JS3_BDME192003805-1a_bin.10.orig	HS-JS3	Single-sample assemblies	HS-JS3_bin.10.orig	d__Bacteria	p__Bacteroidota	c__Bacteroidia	o__Bacteroidales	f__Bacteroidaceae	g__Prevotella	s__	0	0	0	0	0	0	0	0	0	0	0	0	0	0	0	0	0	0	0	0	0	0	0	0	0	0	0	0	0	0	0	0	0	1	0	0	0	0
MAG2718	HS-SD6_BDME192003969-1a_bin.23.strict	HS-SD6	Single-sample assemblies	HS-SD6_bin.23.strict	d__Bacteria	p__Bacteroidota	c__Bacteroidia	o__Bacteroidales	f__Rikenellaceae	g__Alistipes	s__Alistipes sp015059925	0	0	0	0	0	0	0	0	0	0	0	0	0	0	0	0	0	0	0	0	0	0	0	0	0	0	0	0	0	0	0	0	0	1	0	0	0	0
MAG950	DLS-XJ8_BDME192003895-1a_bin.38.orig	DLS-XJ8	Single-sample assemblies	DLS-XJ8_bin.38.orig	d__Bacteria	p__Bacteroidota	c__Bacteroidia	o__Bacteroidales	f__P3	g__UBA1711	s__UBA1711 sp017522105	0	0	0	0	0	0	0	0	0	0	2	0	0	1	0	0	0	0	0	0	0	0	0	0	1	0	0	0	1	0	0	0	0	0	0	0	0	0
MAG4782	WS-JL2_BDME192003859-1a_bin.19.orig	WS-JL2	Single-sample assemblies	WS-JL2_bin.19.orig	d__Bacteria	p__Bacteroidota	c__Bacteroidia	o__Bacteroidales	f__Paludibacteraceae	g__RF16	s__	0	0	0	0	0	0	0	0	0	0	0	0	0	0	0	0	0	0	0	1	0	0	0	1	1	0	0	0	0	0	0	0	0	1	0	0	0	0
MAG3859	SCG-XJ5_BDME192003817-1a_bin.18.orig	SCG-XJ5	Single-sample assemblies	SCG-XJ5_bin.18.orig	d__Bacteria	p__Bacteroidota	c__Bacteroidia	o__Bacteroidales	f__Paludibacteraceae	g__RF16	s__	0	0	0	0	0	0	0	0	0	0	0	0	0	0	0	0	0	0	0	0	0	0	0	0	0	0	0	0	0	0	0	0	0	0	1	0	0	0
MAG2857	HS-SX7_BDME192004032-1a_bin.4.orig	HS-SX7	Single-sample assemblies	HS-SX7_bin.4.orig	d__Bacteria	p__Bacteroidota	c__Bacteroidia	o__Bacteroidales	f__Paludibacteraceae	g__RGIG9379	s__	0	0	0	0	0	0	0	0	0	0	0	0	0	0	0	0	0	0	0	0	0	0	0	0	0	0	0	0	0	0	0	0	0	0	0	0	0	0
MAG2520	HS-QH3_BDME192003952-1a_bin.14.orig	HS-QH3	Single-sample assemblies	HS-QH3_bin.14.orig	d__Bacteria	p__Bacteroidota	c__Bacteroidia	o__Bacteroidales	f__Paludibacteraceae	g__UBA1723	s__UBA1723 sp002392915	0	0	0	0	0	0	0	0	0	0	0	0	0	0	0	0	2	0	0	0	0	0	0	0	0	0	0	0	0	0	0	0	0	0	0	0	0	0
MAG1911	HS-JL10_BDME192003939-1a_bin.20.orig	HS-JL10	Single-sample assemblies	HS-JL10_bin.20.orig	d__Bacteria	p__Bacteroidota	c__Bacteroidia	o__Bacteroidales	f__Paludibacteraceae	g__RF16	s__	0	0	0	0	0	0	0	0	0	0	0	0	0	0	0	0	0	0	0	0	0	0	0	0	0	0	0	0	0	0	0	0	0	1	0	0	0	0
MAG4322	WG-GZ2_BDME192004102-1a_bin.11.orig	WG-GZ2	Single-sample assemblies	WG-GZ2_bin.11.orig	d__Bacteria	p__Bacteroidota	c__Bacteroidia	o__Bacteroidales	f__Bacteroidaceae	g__HGM04593	s__HGM04593 sp015060965	0	0	0	0	0	0	0	0	0	0	0	0	0	0	0	0	0	0	0	0	0	0	0	0	0	0	0	0	0	0	0	0	0	0	0	0	0	0
MAG1181	DS-JL7_BDME192003874-1a_bin.32.orig	DS-JL7	Single-sample assemblies	DS-JL7_bin.32.orig	d__Bacteria	p__Bacteroidota	c__Bacteroidia	o__Bacteroidales	f__Bacteroidaceae	g__UBA4372	s__UBA4372 sp017622815	0	0	0	0	0	0	0	0	0	0	0	3	0	0	0	0	3	0	0	0	0	0	0	0	0	0	0	0	0	0	0	0	0	0	0	0	0	0
MAG692	CG-XJ3_BDME192004053-1a_bin.12.orig	CG-XJ3	Single-sample assemblies	CG-XJ3_bin.12.orig	d__Bacteria	p__Firmicutes_A	c__Clostridia	o__Oscillospirales	f__Oscillospiraceae	g__Faecousia	s__	0	0	0	0	0	0	0	0	0	0	1	0	0	0	0	0	0	0	0	1	0	0	1	0	0	0	0	0	2	0	0	0	0	1	0	0	0	0
MAG5555	XG-XJ7_BDME192004047-1a_bin.50.orig	XG-XJ7	Single-sample assemblies	XG-XJ7_bin.50.orig	d__Bacteria	p__Firmicutes_A	c__Clostridia	o__Oscillospirales	f__CAG-382	g__SFLA01	s__SFLA01 sp017625615	0	0	0	0	0	0	0	0	0	0	0	0	0	0	0	0	0	0	0	0	0	0	0	0	0	0	0	0	0	0	0	0	0	0	0	0	0	0
MAG2287	HS-JS2_BDME192003804-1a_bin.3.orig	HS-JS2	Single-sample assemblies	HS-JS2_bin.3.orig	d__Bacteria	p__Firmicutes_A	c__Clostridia	o__Oscillospirales	f__Ruminococcaceae	g__Ruminococcus	s__Ruminococcus sp017437285	0	0	0	0	0	0	0	0	0	0	0	0	0	0	0	0	0	0	0	0	0	0	0	0	0	0	0	0	0	0	0	0	0	0	0	0	0	0
MAG1979	HS-JL3_BDME192003932-1a_bin.30.orig	HS-JL3	Single-sample assemblies	HS-JL3_bin.30.orig	d__Bacteria	p__Firmicutes_A	c__Clostridia	o__Oscillospirales	f__Ruminococcaceae	g__Ruminococcus	s__	0	0	0	0	1	0	1	0	0	0	0	0	0	0	0	0	0	0	0	0	0	0	0	0	0	0	0	0	0	0	0	0	0	1	0	0	0	0
MAG2444	HS-QH10_BDME192003958-1a_bin.11.orig	HS-QH10	Single-sample assemblies	HS-QH10_bin.11.orig	d__Bacteria	p__Firmicutes_A	c__Clostridia	o__Oscillospirales	f__Oscillospiraceae	g__Faecousia	s__	0	0	0	0	0	0	0	0	0	0	0	0	0	0	0	0	0	0	0	0	0	1	0	0	0	0	0	0	0	0	0	0	0	1	0	0	0	0
MAG1856	HS-HB6_BDME192004146-1a_bin.9.strict	HS-HB6	Single-sample assemblies	HS-HB6_bin.9.strict	d__Bacteria	p__Spirochaetota	c__GWE2-31-10	o__GWE2-31-10	f__GWE2-31-10	g__RGIG8597	s__RGIG8597 sp017624275	0	0	0	0	0	0	0	0	2	0	1	0	0	11	0	0	0	0	0	2	1	0	0	5	0	0	0	0	5	0	0	0	0	1	0	0	0	0
MAG5371	XG-XJ2_BDME192004042-1a_bin.46.orig	XG-XJ2	Single-sample assemblies	XG-XJ2_bin.46.orig	d__Bacteria	p__Bacteroidota	c__Bacteroidia	o__Bacteroidales	f__Bacteroidaceae	g__Prevotella	s__Prevotella sp900545525	0	0	0	0	0	0	0	0	0	0	0	1	0	0	0	0	0	0	0	0	0	0	0	0	0	0	0	0	0	0	0	0	0	0	0	0	0	0
MAG1640	HS-GZ2_BDME192004092-1a_bin.30.orig	HS-GZ2	Single-sample assemblies	HS-GZ2_bin.30.orig	d__Bacteria	p__Firmicutes_A	c__Clostridia	o__Oscillospirales	f__CAG-272	g__UBA1740	s__	0	0	0	0	0	0	0	0	0	0	0	0	0	0	0	0	0	0	0	0	0	0	0	0	0	0	0	0	0	0	0	0	0	0	0	0	0	0
MAG5596	XG-XJ8_BDME192004048-1a_bin.51.strict	XG-XJ8	Single-sample assemblies	XG-XJ8_bin.51.strict	d__Bacteria	p__Bacteroidota	c__Bacteroidia	o__Bacteroidales	f__Paludibacteraceae	g__RF16	s__RF16 sp015061165	0	0	0	0	0	0	0	0	0	0	0	0	0	0	0	0	0	0	0	0	0	1	0	0	0	0	0	0	0	0	0	0	0	0	0	0	0	0
MAG5284	WS-XJ9_BDME192003831-1a_bin.7.orig	WS-XJ9	Single-sample assemblies	WS-XJ9_bin.7.orig	d__Bacteria	p__Firmicutes_A	c__Clostridia	o__Lachnospirales	f__Lachnospiraceae	g__Acetatifactor	s__	0	0	0	0	0	0	0	0	0	0	0	0	0	0	0	0	0	0	0	0	0	0	0	0	0	0	0	0	0	0	0	0	0	0	0	0	0	0
MAG1119	DS-JL4_BDME192003871-1a_bin.8.orig	DS-JL4	Single-sample assemblies	DS-JL4_bin.8.orig	d__Bacteria	p__Firmicutes_A	c__Clostridia	o__Lachnospirales	f__Lachnospiraceae	g__Faecalimonas	s__	0	0	0	0	0	0	0	0	0	0	0	0	0	0	0	0	0	0	0	0	0	0	0	0	0	0	0	0	0	0	0	0	0	1	0	0	0	0
MAG5737	YG-SC3_BDME192003910-1a_bin.28.orig	YG-SC3	Single-sample assemblies	YG-SC3_bin.28.orig	d__Bacteria	p__Bacteroidota	c__Bacteroidia	o__Bacteroidales	f__Rikenellaceae	g__Alistipes	s__	0	0	0	0	0	0	0	0	0	0	0	0	0	0	0	0	0	0	0	0	0	0	0	0	0	0	0	0	0	0	0	0	0	0	1	0	0	0
MAG4550	WG-HB1_BDME192004081-1a_bin.6.orig	WG-HB1	Single-sample assemblies	WG-HB1_bin.6.orig	d__Bacteria	p__Bacteroidota	c__Bacteroidia	o__Bacteroidales	f__Rikenellaceae	g__Alistipes	s__Alistipes sp015060045	0	0	0	0	0	0	0	0	0	0	0	0	0	0	0	0	0	0	0	0	0	1	0	0	0	0	0	0	0	0	0	0	0	0	0	0	0	0
MAG3418	MG-SD2_BDME192004017-1a_bin.17.orig	MG-SD2	Single-sample assemblies	MG-SD2_bin.17.orig	d__Bacteria	p__Bacteroidota	c__Bacteroidia	o__Bacteroidales	f__Rikenellaceae	g__Alistipes	s__Alistipes sp015060115	0	0	0	0	1	0	0	0	0	0	0	0	0	0	0	0	0	0	0	0	0	3	0	0	0	0	0	0	0	0	0	0	0	0	0	0	0	0
MAG314	BEG-SC9_BDME192003904-1a_bin.2.strict	BEG-SC9	Single-sample assemblies	BEG-SC9_bin.2.strict	d__Bacteria	p__Bacteroidota	c__Bacteroidia	o__Bacteroidales	f__Rikenellaceae	g__Alistipes	s__Alistipes sp017398555	0	0	0	0	0	0	0	0	0	0	0	0	0	0	0	0	0	0	0	0	0	2	0	0	0	0	0	0	0	0	0	0	0	0	0	0	0	0
MAG602	CG-QH7_BDME192004127-1a_bin.14.orig	CG-QH7	Single-sample assemblies	CG-QH7_bin.14.orig	d__Bacteria	p__Firmicutes	c__Bacilli	o__Acholeplasmatales	f__Anaeroplasmataceae	g__	s__	0	0	0	0	0	0	0	0	0	0	0	0	0	0	0	0	0	0	0	0	0	0	0	0	0	0	0	0	0	0	0	0	0	0	0	0	0	0
MAG5630	XG-XJ9_BDME192004049-1a_bin.40.orig	XG-XJ9	Single-sample assemblies	XG-XJ9_bin.40.orig	d__Bacteria	p__Firmicutes	c__Bacilli	o__ML615J-28	f__CAG-313	g__UMGS75	s__	0	0	0	0	0	0	0	0	1	0	0	0	0	1	0	0	0	0	0	0	0	0	0	0	0	0	0	0	0	0	0	0	0	0	0	0	0	0
MAG5453	XG-XJ5_BDME192004045-1a_bin.20.orig	XG-XJ5	Single-sample assemblies	XG-XJ5_bin.20.orig	d__Bacteria	p__Firmicutes	c__Bacilli	o__RF39	f__UBA660	g__UBA3789	s__	0	0	0	0	0	0	0	0	0	0	0	0	0	0	0	0	0	0	0	0	0	0	0	0	0	0	0	0	0	0	0	0	0	0	0	0	0	0
MAG499	CG-QH11_BDME192004129-1a_bin.2.orig	CG-QH11	Single-sample assemblies	CG-QH11_bin.2.orig	d__Bacteria	p__Firmicutes	c__Bacilli	o__RF39	f__UBA660	g__	s__	0	0	0	0	0	0	0	0	0	0	0	0	0	0	0	0	0	0	0	0	0	0	0	0	0	0	0	0	0	0	0	0	0	0	0	0	0	0
MAG3069	HS-ZJ5_BDME192004065-1a_bin.3.orig	HS-ZJ5	Single-sample assemblies	HS-ZJ5_bin.3.orig	d__Bacteria	p__Spirochaetota	c__Spirochaetia	o__Treponematales	f__Treponemataceae	g__Treponema_D	s__Treponema_D sp017622055	0	0	0	0	0	0	0	0	0	0	0	0	0	0	0	0	0	0	0	0	0	10	0	0	0	0	0	0	0	0	0	0	0	1	0	2	0	0
MAG4144	STHS-SD9_BDME192003962-1a_bin.36.orig	STHS-SD9	Single-sample assemblies	STHS-SD9_bin.36.orig	d__Bacteria	p__Bacteroidota	c__Bacteroidia	o__Bacteroidales	f__Bacteroidaceae	g__HGM04593	s__	0	0	0	0	0	0	0	0	0	0	0	1	0	0	0	0	0	0	0	0	0	0	0	0	0	0	0	0	0	0	0	0	0	0	0	0	0	0
MAG4064	STHS-SD4_BDME192003977-1a_bin.7.permissive	STHS-SD4	Single-sample assemblies	STHS-SD4_bin.7.permissive	d__Bacteria	p__Proteobacteria	c__Alphaproteobacteria	o__RF32	f__CAG-239	g__JAFTYO01	s__	0	0	0	0	1	0	0	0	0	0	0	0	0	0	0	0	0	0	0	0	0	0	0	0	0	0	0	0	0	0	0	0	0	0	0	0	0	0
MAG965	DLS-XJ9_BDME192003896-1a_bin.19.strict	DLS-XJ9	Single-sample assemblies	DLS-XJ9_bin.19.strict	d__Bacteria	p__Firmicutes_A	c__Clostridia	o__Saccharofermentanales	f__Saccharofermentanaceae	g__Saccharofermentans	s__Saccharofermentans sp016292215	0	0	0	0	0	0	0	0	0	0	0	0	0	0	0	0	0	0	0	0	0	0	0	0	0	0	0	0	0	0	0	0	0	2	0	0	0	0
MAG1118	DS-JL4_BDME192003871-1a_bin.7.orig	DS-JL4	Single-sample assemblies	DS-JL4_bin.7.orig	d__Bacteria	p__Cyanobacteria	c__Vampirovibrionia	o__Gastranaerophilales	f__Gastranaerophilaceae	g__Zag111	s__	0	0	0	0	0	0	0	0	0	0	0	0	0	0	0	0	1	0	0	0	0	0	1	0	0	0	0	0	0	0	0	0	0	0	0	0	0	0
MAG5537	XG-XJ7_BDME192004047-1a_bin.31.orig	XG-XJ7	Single-sample assemblies	XG-XJ7_bin.31.orig	d__Bacteria	p__Bacteroidota	c__Bacteroidia	o__Bacteroidales	f__WCHB1-69	g__UBA1756	s__UBA1756 sp017506175	0	0	0	0	0	0	0	0	0	0	0	0	0	0	0	0	0	0	0	0	0	0	0	0	0	0	0	0	0	0	0	0	0	0	0	0	0	0
MAG3860	SCG-XJ5_BDME192003817-1a_bin.2.strict	SCG-XJ5	Single-sample assemblies	SCG-XJ5_bin.2.strict	d__Bacteria	p__Bacteroidota	c__Bacteroidia	o__Bacteroidales	f__UBA932	g__Egerieousia	s__	0	0	0	0	0	0	0	0	0	0	0	0	0	0	0	0	1	0	0	0	0	0	0	0	0	0	0	0	0	0	0	0	0	0	1	0	0	0
MAG3742	SCG-XJ10_BDME192003822-1a_bin.13.orig	SCG-XJ10	Single-sample assemblies	SCG-XJ10_bin.13.orig	d__Bacteria	p__Bacteroidota	c__Bacteroidia	o__Bacteroidales	f__Bacteroidaceae	g__HGM04593	s__HGM04593 sp017398805	0	0	0	0	0	0	0	0	0	0	0	1	0	0	0	0	0	0	0	0	0	1	0	0	0	0	0	0	0	0	0	0	0	0	0	0	0	0
MAG4571	WG-HB2_BDME192004082-1a_bin.7.strict	WG-HB2	Single-sample assemblies	WG-HB2_bin.7.strict	d__Bacteria	p__Firmicutes_A	c__Clostridia	o__Oscillospirales	f__Acutalibacteraceae	g__UBA6857	s__UBA6857 sp017522205	0	0	0	0	0	0	0	0	0	0	0	1	0	0	0	0	0	0	0	0	0	1	0	0	0	0	0	0	0	0	0	0	0	0	0	0	0	0
MAG3823	SCG-XJ3_BDME192003815-1a_bin.36.orig	SCG-XJ3	Single-sample assemblies	SCG-XJ3_bin.36.orig	d__Bacteria	p__Firmicutes_A	c__Clostridia	o__Lachnospirales	f__Lachnospiraceae	g__CAG-590	s__CAG-590 sp017622535	0	0	0	0	0	0	0	0	0	0	0	1	0	0	0	0	0	0	0	0	0	0	0	0	0	0	0	0	0	0	0	0	0	0	1	0	0	0
MAG1691	HS-GZ4_BDME192004094-1a_bin.9.orig	HS-GZ4	Single-sample assemblies	HS-GZ4_bin.9.orig	d__Bacteria	p__Bacteroidota	c__Bacteroidia	o__Bacteroidales	f__Bacteroidaceae	g__HGM04593	s__	0	0	0	0	0	0	0	0	0	0	1	0	0	0	0	0	0	0	0	0	0	0	0	0	0	0	0	0	1	0	0	0	0	0	0	0	0	0
MAG1165	DS-JL7_BDME192003874-1a_bin.1.strict	DS-JL7	Single-sample assemblies	DS-JL7_bin.1.strict	d__Bacteria	p__Firmicutes_A	c__Clostridia	o__Oscillospirales	f__Ruminococcaceae	g__UMGS1668	s__UMGS1668 sp017468365	0	0	0	0	0	0	0	0	0	0	0	0	0	0	0	0	0	0	0	0	0	0	0	0	0	0	0	0	0	0	0	0	0	0	0	0	0	0
MAG5645	XG-XJ9_BDME192004049-1a_bin.6.orig	XG-XJ9	Single-sample assemblies	XG-XJ9_bin.6.orig	d__Bacteria	p__Bacteroidota	c__Bacteroidia	o__Bacteroidales	f__Tannerellaceae	g__Parabacteroides	s__	0	0	0	0	0	0	0	0	1	0	0	0	0	1	0	0	0	0	0	0	0	0	0	0	0	0	0	0	0	0	0	0	0	0	0	0	0	0
MAG3752	SCG-XJ1_BDME192003813-1a_bin.1.orig	SCG-XJ1	Single-sample assemblies	SCG-XJ1_bin.1.orig	d__Bacteria	p__Bacteroidota	c__Bacteroidia	o__Bacteroidales	f__Bacteroidaceae	g__HGM04593	s__HGM04593 sp017398805	0	0	0	0	0	0	0	0	0	0	0	1	0	0	0	0	0	0	0	0	0	1	0	0	0	0	0	0	0	0	0	0	0	0	0	0	0	0
MAG778	CG-XJ7_BDME192004057-1a_bin.5.orig	CG-XJ7	Single-sample assemblies	CG-XJ7_bin.5.orig	d__Bacteria	p__Firmicutes_A	c__Clostridia	o__Oscillospirales	f__CAG-272	g__SIG701	s__	0	0	0	0	0	0	0	0	0	0	0	1	0	0	0	0	0	0	0	0	0	2	0	0	0	0	0	0	0	0	0	0	0	0	0	0	0	0
MAG5460	XG-XJ5_BDME192004045-1a_bin.28.orig	XG-XJ5	Single-sample assemblies	XG-XJ5_bin.28.orig	d__Bacteria	p__Firmicutes_A	c__Clostridia	o__Lachnospirales	f__Lachnospiraceae	g__CAG-590	s__	0	0	0	0	0	0	0	0	0	0	0	0	0	0	0	0	0	0	0	0	0	0	0	0	0	0	0	0	2	0	0	0	0	0	0	0	0	0
MAG4790	WS-JL2_BDME192003859-1a_bin.30.orig	WS-JL2	Single-sample assemblies	WS-JL2_bin.30.orig	d__Bacteria	p__Verrucomicrobiota	c__Lentisphaeria	o__Victivallales	f__Victivallaceae	g__RGIG5270	s__	0	0	0	0	0	0	0	0	1	0	0	1	0	0	0	0	0	0	0	0	0	0	0	0	0	0	0	0	0	0	0	0	0	0	0	2	0	0
MAG4779	WS-JL2_BDME192003859-1a_bin.16.orig	WS-JL2	Single-sample assemblies	WS-JL2_bin.16.orig	d__Bacteria	p__Firmicutes_A	c__Clostridia	o__Oscillospirales	f__Ruminococcaceae	g__UBA3818	s__UBA3818 sp017408855	0	0	0	0	0	1	0	0	0	0	0	0	0	0	0	0	0	0	0	0	0	0	0	0	0	0	0	0	0	0	0	0	0	0	0	0	0	0
MAG5157	WS-XJ2_BDME192003824-1a_bin.19.orig	WS-XJ2	Single-sample assemblies	WS-XJ2_bin.19.orig	d__Bacteria	p__Bacteroidota	c__Bacteroidia	o__Bacteroidales	f__UBA932	g__Coprenecus	s__Coprenecus sp017504965	0	0	0	0	0	0	0	0	0	0	0	0	0	3	0	0	0	0	0	0	0	0	0	0	0	0	0	0	0	0	0	0	0	0	0	0	0	0
MAG495	CG-QH11_BDME192004129-1a_bin.16.orig	CG-QH11	Single-sample assemblies	CG-QH11_bin.16.orig	d__Bacteria	p__Verrucomicrobiota	c__Verrucomicrobiae	o__Verrucomicrobiales	f__Akkermansiaceae	g__Akkermansia	s__	0	0	0	0	0	0	0	0	0	0	0	1	0	0	0	0	0	0	0	0	0	4	0	0	0	0	0	0	0	0	0	0	0	0	0	0	0	0
MAG3919	SCG-XJ8_BDME192003820-1a_bin.15.orig	SCG-XJ8	Single-sample assemblies	SCG-XJ8_bin.15.orig	d__Bacteria	p__Bacteroidota	c__Bacteroidia	o__Bacteroidales	f__UBA932	g__Egerieousia	s__	0	0	0	0	0	0	0	0	0	0	0	1	0	0	0	0	1	0	0	0	0	0	0	0	0	0	0	0	0	0	0	0	0	0	1	0	0	0
MAG2653	HS-SD1_BDME192003964-1a_bin.10.strict	HS-SD1	Single-sample assemblies	HS-SD1_bin.10.strict	d__Bacteria	p__Bacteroidota	c__Bacteroidia	o__Bacteroidales	f__UBA932	g__Coprenecus	s__Coprenecus sp017504965	0	0	0	0	1	0	0	0	0	0	0	0	0	0	0	0	0	0	0	0	0	0	0	0	0	0	0	0	0	0	0	0	0	0	1	0	0	0
MAG5320	XG-XJ1_BDME192004041-2a_bin.18.strict	XG-XJ1	Single-sample assemblies	XG-XJ1_bin.18.strict	d__Bacteria	p__Firmicutes_A	c__Clostridia	o__TANB77	f__CAG-508	g__Scatovivens	s__	0	0	0	0	1	0	0	0	0	0	0	0	0	0	0	0	0	0	0	0	0	0	1	0	0	0	0	0	0	0	0	0	0	0	0	0	0	0
MAG506	CG-QH12_BDME192004130-1a_bin.11.orig	CG-QH12	Single-sample assemblies	CG-QH12_bin.11.orig	d__Bacteria	p__Bacteroidota	c__Bacteroidia	o__Bacteroidales	f__Rikenellaceae	g__Tidjanibacter	s__Tidjanibacter sp017936605	0	0	0	0	0	0	0	0	0	0	0	0	0	0	0	0	0	0	0	0	0	0	0	0	0	0	0	0	0	0	0	0	0	0	0	0	0	0
MAG5073	WS-QH6_BDME192004135-1a_bin.9.orig	WS-QH6	Single-sample assemblies	WS-QH6_bin.9.orig	d__Bacteria	p__Bacteroidota	c__Bacteroidia	o__Bacteroidales	f__Bacteroidaceae	g__UBA1179	s__	0	0	0	0	0	0	0	0	0	0	0	0	0	0	0	0	0	0	0	0	0	0	1	0	0	0	0	0	0	0	0	0	0	2	0	0	0	0
MAG5365	XG-XJ2_BDME192004042-1a_bin.38.strict	XG-XJ2	Single-sample assemblies	XG-XJ2_bin.38.strict	d__Bacteria	p__Bacteroidota	c__Bacteroidia	o__Bacteroidales	f__Rikenellaceae	g__Alistipes	s__Alistipes sp017521945	0	0	0	0	0	0	0	0	0	0	0	1	0	0	0	0	0	0	0	0	0	1	0	0	0	0	0	0	0	0	0	0	0	0	0	0	0	1
MAG2385	HS-JS7_BDME192003809-1a_bin.6.orig	HS-JS7	Single-sample assemblies	HS-JS7_bin.6.orig	d__Bacteria	p__Bacteroidota	c__Bacteroidia	o__Bacteroidales	f__Bacteroidaceae	g__UBA4372	s__UBA4372 sp017622815	0	0	0	0	0	0	0	0	0	0	0	0	0	0	0	0	0	0	0	0	0	0	0	0	0	0	0	0	0	0	0	0	0	1	0	0	0	0
MAG2092	HS-JL9_BDME192003938-1a_bin.20.orig	HS-JL9	Single-sample assemblies	HS-JL9_bin.20.orig	d__Bacteria	p__Spirochaetota	c__Spirochaetia	o__Treponematales	f__Treponemataceae	g__Treponema_F	s__	0	0	0	0	0	0	0	0	0	0	0	0	0	1	0	0	0	0	0	0	0	0	0	2	0	0	0	0	0	0	0	0	0	1	0	0	0	0
MAG200	BEG-SC5_BDME192003900-1a_bin.13.orig	BEG-SC5	Single-sample assemblies	BEG-SC5_bin.13.orig	d__Bacteria	p__Spirochaetota	c__Spirochaetia	o__Treponematales	f__Treponemataceae	g__Treponema_D	s__	0	0	0	0	0	0	0	0	0	0	0	1	0	0	0	0	0	0	0	0	0	0	0	0	0	0	0	0	0	0	0	0	0	0	0	0	0	0
MAG5430	XG-XJ4_BDME192004044-1a_bin.40.permissive	XG-XJ4	Single-sample assemblies	XG-XJ4_bin.40.permissive	d__Bacteria	p__Firmicutes_B	c__Peptococcia	o__Peptococcales	f__Peptococcaceae	g__UBA7185	s__UBA7185 sp017399005	0	0	0	0	0	0	0	0	0	0	0	0	0	0	0	0	0	0	0	0	0	0	0	0	0	0	0	0	1	0	0	0	0	0	0	0	0	0
MAG2635	HS-QH8_BDME192003957-1a_bin.20.strict	HS-QH8	Single-sample assemblies	HS-QH8_bin.20.strict	d__Bacteria	p__Verrucomicrobiota	c__Kiritimatiellae	o__RFP12	f__JAAYLN01	g__	s__	0	0	0	0	0	0	0	0	0	0	0	0	0	0	0	0	0	0	0	0	0	0	0	0	0	0	0	0	0	0	0	0	0	0	0	0	0	2
MAG632	CG-QH8_BDME192004128-1a_bin.30.orig	CG-QH8	Single-sample assemblies	CG-QH8_bin.30.orig	d__Bacteria	p__Bacteroidota	c__Bacteroidia	o__Bacteroidales	f__Paludibacteraceae	g__UBA1181	s__UBA1181 sp015061185	0	0	0	0	0	0	0	3	0	0	0	0	0	0	0	0	0	0	0	0	1	0	0	4	0	0	0	0	2	0	0	0	0	1	0	2	0	0
MAG2842	HS-SX6_BDME192004031-1a_bin.12.orig	HS-SX6	Single-sample assemblies	HS-SX6_bin.12.orig	d__Bacteria	p__Firmicutes_A	c__Clostridia	o__Lachnospirales	f__Lachnospiraceae	g__COE1	s__	0	0	0	0	0	0	0	0	0	0	0	0	0	0	0	0	0	0	0	0	0	0	0	0	0	0	0	0	0	0	0	0	0	0	0	0	0	0
MAG2802	HS-SX2_BDME192004027-1a_bin.8.strict	HS-SX2	Single-sample assemblies	HS-SX2_bin.8.strict	d__Bacteria	p__Bacteroidota	c__Bacteroidia	o__Bacteroidales	f__Muribaculaceae	g__RGIG4079	s__RGIG4079 sp017409345	0	0	0	0	1	0	1	0	0	0	0	0	0	0	0	0	0	0	0	0	0	0	0	0	0	0	0	0	0	0	0	0	0	0	0	0	0	0
MAG594	CG-QH6_BDME192004126-1a_bin.4.orig	CG-QH6	Single-sample assemblies	CG-QH6_bin.4.orig	d__Bacteria	p__Fibrobacterota	c__Fibrobacteria	o__Fibrobacterales	f__Fibrobacteraceae	g__Fibrobacter	s__Fibrobacter sp900143055	0	0	0	0	0	0	0	0	0	0	0	0	0	0	0	0	0	0	0	0	0	0	0	0	0	0	0	0	0	0	0	0	0	0	0	0	0	0
MAG2594	HS-QH6_BDME192003955-1a_bin.40.orig	HS-QH6	Single-sample assemblies	HS-QH6_bin.40.orig	d__Bacteria	p__Bacteroidota	c__Bacteroidia	o__Bacteroidales	f__Muribaculaceae	g__RGIG4079	s__	0	0	0	0	0	0	0	0	0	3	0	0	0	0	0	0	0	0	0	0	0	1	0	0	0	0	0	0	0	0	0	0	0	1	0	0	0	0
MAG5387	XG-XJ3_BDME192004043-1a_bin.26.orig	XG-XJ3	Single-sample assemblies	XG-XJ3_bin.26.orig	d__Bacteria	p__Firmicutes_A	c__Clostridia	o__Oscillospirales	f__QAMX01	g__SIG499	s__SIG499 sp015067715	0	0	0	0	0	0	0	0	0	0	0	1	0	0	0	0	0	0	0	0	0	0	0	0	0	0	0	0	0	0	0	0	0	0	0	0	0	0
MAG2630	HS-QH7_BDME192003956-1a_bin.8.orig	HS-QH7	Single-sample assemblies	HS-QH7_bin.8.orig	d__Bacteria	p__Firmicutes_A	c__Clostridia	o__Lachnospirales	f__Lachnospiraceae	g__	s__	0	0	0	0	0	0	0	0	0	0	0	0	0	0	0	0	0	0	0	0	0	1	0	0	0	0	0	0	0	0	0	0	0	1	0	0	0	0
MAG4068	STHS-SD5_BDME192003978-1a_bin.12.orig	STHS-SD5	Single-sample assemblies	STHS-SD5_bin.12.orig	d__Bacteria	p__Bacteroidota	c__Bacteroidia	o__Bacteroidales	f__Bacteroidaceae	g__UBA4372	s__UBA4372 sp017461345	0	0	0	0	1	0	0	0	0	0	0	0	0	0	0	0	0	0	0	0	0	0	0	0	0	0	0	0	0	0	0	0	0	0	0	0	0	0
MAG412	BG-SC5_BDME192004115-1a_bin.22.orig	BG-SC5	Single-sample assemblies	BG-SC5_bin.22.orig	d__Bacteria	p__Firmicutes_A	c__Clostridia	o__Oscillospirales	f__Acutalibacteraceae	g__UMGS1976	s__UMGS1976 sp017383985	0	0	0	0	0	0	0	0	1	0	1	0	0	0	1	0	4	1	0	0	0	0	2	0	0	0	0	0	0	1	0	0	0	0	0	0	0	0
MAG2693	HS-SD4_BDME192003967-1a_bin.8.orig	HS-SD4	Single-sample assemblies	HS-SD4_bin.8.orig	d__Bacteria	p__Firmicutes_A	c__Clostridia	o__Oscillospirales	f__Acutalibacteraceae	g__DTU089	s__DTU089 sp017521425	0	0	0	0	0	0	1	0	0	0	0	0	0	0	0	0	0	0	0	0	0	0	0	0	0	0	0	0	0	0	0	0	0	1	0	0	0	0
MAG466	BG-SC8_BDME192004118-1a_bin.25.orig	BG-SC8	Single-sample assemblies	BG-SC8_bin.25.orig	d__Bacteria	p__Bacteroidota	c__Bacteroidia	o__Bacteroidales	f__Bacteroidaceae	g__Bacteroides	s__Bacteroides sp017630035	0	0	0	0	0	0	0	0	0	0	0	0	0	0	0	0	0	0	0	0	0	0	0	0	0	0	0	0	0	0	0	0	0	1	0	0	0	0
MAG3887	SCG-XJ6_BDME192003818-1a_bin.31.strict	SCG-XJ6	Single-sample assemblies	SCG-XJ6_bin.31.strict	d__Bacteria	p__Verrucomicrobiota	c__Verrucomicrobiae	o__Verrucomicrobiales	f__Akkermansiaceae	g__Akkermansia	s__Akkermansia sp017379255	0	0	0	0	0	0	0	0	0	0	0	2	0	0	0	0	0	0	0	0	0	0	0	0	0	0	0	0	0	0	0	0	0	0	0	0	0	0
MAG4055	STHS-SD4_BDME192003977-1a_bin.15.orig	STHS-SD4	Single-sample assemblies	STHS-SD4_bin.15.orig	d__Bacteria	p__Spirochaetota	c__Spirochaetia	o__Treponematales	f__Treponemataceae	g__Treponema_D	s__Treponema_D sp900767955	0	0	0	0	1	0	0	0	0	0	0	0	0	0	0	0	0	0	0	0	0	0	0	0	0	0	0	0	0	0	0	0	0	0	0	0	0	0
MAG5356	XG-XJ2_BDME192004042-1a_bin.25.orig	XG-XJ2	Single-sample assemblies	XG-XJ2_bin.25.orig	d__Bacteria	p__Firmicutes_A	c__Clostridia	o__Christensenellales	f__CAG-314	g__Fimimonas	s__	0	0	0	0	0	0	0	0	0	0	0	1	0	0	0	0	0	0	0	0	0	0	0	0	0	0	0	0	0	0	0	0	0	0	0	0	0	0
MAG2178	HS-JM6_BDME192004076-1a_bin.10.strict	HS-JM6	Single-sample assemblies	HS-JM6_bin.10.strict	d__Bacteria	p__Firmicutes	c__Bacilli	o__RF39	f__UBA660	g__UBA5578	s__UBA5578 sp002425325	0	0	0	0	0	0	0	0	0	0	0	0	0	0	0	0	0	0	0	0	0	0	0	0	0	0	0	0	0	0	0	0	0	0	0	0	0	0
MAG3525	MG-SD8_BDME192004023-1a_bin.2.orig	MG-SD8	Single-sample assemblies	MG-SD8_bin.2.orig	d__Bacteria	p__Bacteroidota	c__Bacteroidia	o__Bacteroidales	f__UBA1402	g__UBA1757	s__UBA1757 sp017468435	0	0	0	0	0	0	0	0	0	0	0	0	0	0	0	0	0	0	0	0	0	0	0	0	0	0	0	0	0	0	0	0	0	0	0	0	0	1
MAG4353	WG-GZ3_BDME192004103-1a_bin.23.strict	WG-GZ3	Single-sample assemblies	WG-GZ3_bin.23.strict	d__Bacteria	p__Firmicutes_B	c__Peptococcia	o__Peptococcales	f__Peptococcaceae	g__UBA7185	s__UBA7185 sp017399005	0	0	0	0	0	0	0	0	0	0	0	0	0	0	0	0	0	0	0	0	0	0	0	0	0	0	0	0	0	0	0	0	0	0	0	0	0	0
MAG983	DS-JL10_BDME192003877-1a_bin.15.strict	DS-JL10	Single-sample assemblies	DS-JL10_bin.15.strict	d__Bacteria	p__Campylobacterota	c__Campylobacteria	o__Campylobacterales	f__Campylobacteraceae	g__Campylobacter	s__Campylobacter sp002139875	0	0	0	0	1	0	0	0	0	0	0	0	0	0	0	0	0	0	0	0	0	0	0	0	0	0	0	0	0	0	0	0	0	1	0	0	0	0
MAG5343	XG-XJ1_BDME192004041-2a_bin.9.strict	XG-XJ1	Single-sample assemblies	XG-XJ1_bin.9.strict	d__Bacteria	p__Bacteroidota	c__Bacteroidia	o__Bacteroidales	f__Rikenellaceae	g__Alistipes	s__Alistipes sp017416915	0	0	0	0	0	0	1	0	0	0	0	0	0	0	0	0	0	0	0	0	0	0	1	0	0	0	0	0	0	0	0	0	0	0	0	0	0	0
MAG4366	WG-GZ4_BDME192004104-1a_bin.15.orig	WG-GZ4	Single-sample assemblies	WG-GZ4_bin.15.orig	d__Bacteria	p__Bacteroidota	c__Bacteroidia	o__Bacteroidales	f__Rikenellaceae	g__Alistipes	s__Alistipes sp017621455	0	0	0	0	0	0	0	0	0	0	0	0	0	0	0	0	0	0	0	0	0	0	0	0	0	0	0	0	0	0	0	0	0	0	0	0	0	0
MAG3630	MS-JL4_BDME192003923-1a_bin.3.orig	MS-JL4	Single-sample assemblies	MS-JL4_bin.3.orig	d__Bacteria	p__Bacteroidota	c__Bacteroidia	o__Bacteroidales	f__Rikenellaceae	g__Tidjanibacter	s__	0	0	0	0	0	0	0	0	0	0	0	1	0	0	0	0	0	0	0	0	0	0	0	0	0	0	0	0	0	0	0	0	0	0	0	0	0	0
MAG1039	DS-JL2_BDME192003869-1a_bin.21.orig	DS-JL2	Single-sample assemblies	DS-JL2_bin.21.orig	d__Bacteria	p__Bacteroidota	c__Bacteroidia	o__Bacteroidales	f__Rikenellaceae	g__Alistipes	s__Alistipes sp017410165	0	0	0	0	0	0	0	0	0	0	0	0	0	3	0	0	0	0	0	3	1	0	0	3	0	0	0	0	5	0	0	0	0	1	0	0	0	0
MAG553	CG-QH3_BDME192004123-1a_bin.2.orig	CG-QH3	Single-sample assemblies	CG-QH3_bin.2.orig	d__Bacteria	p__Bacteroidota	c__Bacteroidia	o__Bacteroidales	f__Paludibacteraceae	g__UBA1181	s__UBA1181 sp015061185	0	0	0	0	0	0	0	0	0	0	0	0	0	0	0	0	0	0	0	0	0	0	0	0	0	0	0	0	0	0	0	0	0	0	0	0	0	0
MAG891	DLS-XJ5_BDME192003892-1a_bin.19.orig	DLS-XJ5	Single-sample assemblies	DLS-XJ5_bin.19.orig	d__Bacteria	p__Bacteroidota	c__Bacteroidia	o__Bacteroidales	f__Bacteroidaceae	g__UBA4372	s__	0	0	0	0	0	0	0	0	0	0	0	0	0	0	0	0	0	0	0	0	0	0	0	0	0	0	0	0	0	0	0	0	0	0	0	0	0	0
MAG5410	XG-XJ4_BDME192004044-1a_bin.14.orig	XG-XJ4	Single-sample assemblies	XG-XJ4_bin.14.orig	d__Bacteria	p__Spirochaetota	c__Spirochaetia	o__Treponematales	f__Treponemataceae	g__Treponema_D	s__	0	0	0	0	0	0	0	0	0	0	0	0	0	0	0	0	0	0	0	0	0	0	1	0	0	0	0	0	2	0	0	0	0	0	0	0	0	0
MAG34	HS-JS2_BDME192003804-1a_bin.6.strict	HS-JS2	Single-sample assemblies	HS-JS2_bin.6.strict	d__Archaea	p__Halobacteriota	c__Methanomicrobia	o__Methanomicrobiales	f__Methanocorpusculaceae	g__Methanocorpusculum	s__Methanocorpusculum sp017622255	0	0	0	0	0	0	0	0	0	0	0	0	0	0	0	0	0	0	0	0	0	0	0	0	0	0	0	0	0	0	0	0	0	0	1	0	0	0
MAG2138	HS-JM3_BDME192004073-1a_bin.21.strict	HS-JM3	Single-sample assemblies	HS-JM3_bin.21.strict	d__Bacteria	p__Firmicutes_A	c__Clostridia	o__Oscillospirales	f__CAG-272	g__SIG701	s__	0	0	0	0	0	0	0	0	0	0	0	0	0	2	0	0	0	0	0	0	0	0	0	0	0	0	0	0	0	0	0	0	0	0	0	0	0	0
MAG5790	YG-SC6_BDME192003913-1a_bin.27.orig	YG-SC6	Single-sample assemblies	YG-SC6_bin.27.orig	d__Bacteria	p__Bacteroidota	c__Bacteroidia	o__Bacteroidales	f__Rikenellaceae	g__Alistipes	s__Alistipes sp017408825	0	0	0	0	0	0	0	0	0	0	0	0	0	0	0	0	0	0	0	0	0	1	0	2	0	0	0	0	1	0	0	0	0	0	0	0	0	0
MAG5545	XG-XJ7_BDME192004047-1a_bin.39.strict	XG-XJ7	Single-sample assemblies	XG-XJ7_bin.39.strict	d__Bacteria	p__Bacteroidota	c__Bacteroidia	o__Bacteroidales	f__Rikenellaceae	g__Alistipes	s__Alistipes sp017398555	0	0	0	0	0	0	0	0	0	0	0	0	0	0	0	0	0	0	0	0	0	0	0	0	0	0	0	0	0	0	0	0	0	0	0	0	0	0
MAG4568	WG-HB2_BDME192004082-1a_bin.39.orig	WG-HB2	Single-sample assemblies	WG-HB2_bin.39.orig	d__Bacteria	p__Bacteroidota	c__Bacteroidia	o__Bacteroidales	f__Bacteroidaceae	g__Phocaeicola	s__Phocaeicola sp017416735	0	0	0	0	0	0	0	0	0	0	0	1	0	0	0	0	0	0	0	0	0	0	0	0	0	0	0	0	0	0	0	0	0	0	0	0	0	0
MAG4421	WG-GZ6_BDME192004106-1a_bin.31.orig	WG-GZ6	Single-sample assemblies	WG-GZ6_bin.31.orig	d__Bacteria	p__Bacteroidota	c__Bacteroidia	o__Bacteroidales	f__Rikenellaceae	g__Alistipes	s__Alistipes sp017408825	0	0	0	0	0	0	0	3	0	0	0	0	0	0	0	0	0	0	0	0	1	0	0	11	0	0	0	0	5	0	0	0	0	1	0	3	0	0
MAG5563	XG-XJ8_BDME192004048-1a_bin.13.orig	XG-XJ8	Single-sample assemblies	XG-XJ8_bin.13.orig	d__Bacteria	p__Bacteroidota	c__Bacteroidia	o__Bacteroidales	f__Rikenellaceae	g__Alistipes	s__	0	0	0	0	0	0	0	0	0	0	0	0	0	0	0	0	0	0	0	0	0	0	0	0	0	0	0	0	0	0	0	0	0	0	0	0	0	0
MAG548	CG-QH3_BDME192004123-1a_bin.1.orig	CG-QH3	Single-sample assemblies	CG-QH3_bin.1.orig	d__Bacteria	p__Firmicutes_A	c__Clostridia	o__Oscillospirales	f__Acutalibacteraceae	g__CAG-177	s__CAG-177 sp017623615	0	0	0	0	0	0	0	0	0	0	0	0	0	0	0	0	0	0	0	0	0	0	0	0	0	0	0	0	4	0	0	0	0	0	0	0	0	0
MAG2488	HS-QH1_BDME192003950-1a_bin.2.orig	HS-QH1	Single-sample assemblies	HS-QH1_bin.2.orig	d__Bacteria	p__Firmicutes_A	c__Clostridia	o__Oscillospirales	f__Acutalibacteraceae	g__UBA6857	s__UBA6857 sp017396515	0	0	0	0	0	0	0	0	0	0	0	0	0	0	0	0	0	0	0	0	0	0	0	0	0	0	1	0	0	0	0	0	0	1	0	0	0	0
MAG1637	HS-GZ2_BDME192004092-1a_bin.24.orig	HS-GZ2	Single-sample assemblies	HS-GZ2_bin.24.orig	d__Bacteria	p__Firmicutes_A	c__Clostridia	o__Oscillospirales	f__CAG-382	g__SFLA01	s__	0	0	0	0	0	0	0	0	1	0	0	0	0	0	0	0	0	0	0	0	0	0	0	1	0	0	0	0	0	0	0	0	0	1	0	0	0	0
MAG1244	DS-JL9_BDME192003876-1a_bin.42.orig	DS-JL9	Single-sample assemblies	DS-JL9_bin.42.orig	d__Bacteria	p__Firmicutes_A	c__Clostridia	o__Oscillospirales	f__Ruminococcaceae	g__UBA3818	s__UBA3818 sp017408855	0	0	0	0	0	0	0	0	0	0	0	0	0	0	0	0	0	0	0	0	0	0	0	0	0	0	0	0	0	0	0	0	0	0	0	0	0	0
MAG1094	DS-JL4_BDME192003871-1a_bin.20.orig	DS-JL4	Single-sample assemblies	DS-JL4_bin.20.orig	d__Bacteria	p__Firmicutes_A	c__Clostridia	o__Oscillospirales	f__Ruminococcaceae	g__RGIG8773	s__	0	0	0	0	0	0	0	0	0	0	0	0	0	0	0	0	0	0	0	0	0	0	0	0	0	0	0	0	0	0	0	0	0	0	0	0	0	0
MAG2674	HS-SD3_BDME192003966-1a_bin.18.orig	HS-SD3	Single-sample assemblies	HS-SD3_bin.18.orig	d__Bacteria	p__Bacteroidota	c__Bacteroidia	o__Bacteroidales	f__UBA1402	g__UBA1757	s__UBA1757 sp017468435	0	0	0	0	0	0	0	0	0	0	0	0	0	0	0	0	0	0	0	0	0	0	0	0	0	0	0	0	0	0	0	0	0	0	0	0	0	0
MAG1092	DS-JL4_BDME192003871-1a_bin.18.orig	DS-JL4	Single-sample assemblies	DS-JL4_bin.18.orig	d__Bacteria	p__Firmicutes_A	c__Clostridia	o__TANB77	f__CAG-465	g__UMGS1649	s__UMGS1649 sp017521005	0	0	0	0	0	0	0	0	0	0	0	0	0	0	0	0	0	0	0	0	0	0	0	0	0	0	0	0	0	0	0	0	0	0	1	0	0	0
MAG5135	WS-XJ1_BDME192003823-1a_bin.26.orig	WS-XJ1	Single-sample assemblies	WS-XJ1_bin.26.orig	d__Bacteria	p__Fibrobacterota	c__Fibrobacteria	o__Fibrobacterales	f__Fibrobacteraceae	g__Fibrobacter	s__Fibrobacter sp900143055	0	0	0	0	0	0	0	0	0	0	0	0	0	0	0	0	0	0	0	0	0	0	0	0	0	0	0	0	0	0	0	0	0	0	0	0	0	0
MAG517	CG-QH12_BDME192004130-1a_bin.6.orig	CG-QH12	Single-sample assemblies	CG-QH12_bin.6.orig	d__Bacteria	p__Firmicutes_A	c__Clostridia	o__Saccharofermentanales	f__Saccharofermentanaceae	g__Saccharofermentans	s__Saccharofermentans sp902787975	0	0	0	0	0	0	0	0	1	0	0	0	0	0	0	0	0	0	0	0	0	0	0	0	0	0	0	0	0	0	0	0	0	1	0	0	0	0
MAG1127	DS-JL5_BDME192003872-1a_bin.2.orig	DS-JL5	Single-sample assemblies	DS-JL5_bin.2.orig	d__Bacteria	p__Firmicutes_A	c__Clostridia	o__Oscillospirales	f__CAG-272	g__QALR01	s__	0	0	0	0	0	0	0	0	0	0	0	0	0	0	0	6	1	0	0	0	0	0	1	0	0	0	0	0	0	1	0	0	0	2	0	0	0	0
MAG5814	YG-SC7_BDME192003914-1a_bin.23.orig	YG-SC7	Single-sample assemblies	YG-SC7_bin.23.orig	d__Bacteria	p__Firmicutes_A	c__Clostridia	o__Oscillospirales	f__Acutalibacteraceae	g__UBA6857	s__	0	0	0	0	0	0	0	0	0	0	0	0	0	0	0	0	0	0	0	0	0	0	0	0	0	0	0	0	0	0	0	0	0	0	0	0	0	0
MAG3573	MS-JL1_BDME192003920-1a_bin.19.strict	MS-JL1	Single-sample assemblies	MS-JL1_bin.19.strict	d__Bacteria	p__Bacteroidota	c__Bacteroidia	o__Bacteroidales	f__Rikenellaceae	g__Alistipes	s__Alistipes sp015060115	0	0	0	0	0	0	0	0	0	0	0	0	0	0	0	0	0	0	0	0	0	0	0	0	0	0	0	0	0	0	0	0	0	0	0	0	0	0
MAG1345	GG-SD9_BDME192004159-1a_bin.12.orig	GG-SD9	Single-sample assemblies	GG-SD9_bin.12.orig	d__Bacteria	p__Bacteroidota	c__Bacteroidia	o__Bacteroidales	f__Paludibacteraceae	g__UBA1181	s__UBA1181 sp015061185	0	0	0	0	0	0	0	0	0	0	0	0	0	0	0	0	0	0	0	0	0	0	0	0	0	0	0	0	0	0	0	0	0	1	0	0	0	0
MAG5383	XG-XJ3_BDME192004043-1a_bin.2.orig	XG-XJ3	Single-sample assemblies	XG-XJ3_bin.2.orig	d__Bacteria	p__Bacteroidota	c__Bacteroidia	o__Bacteroidales	f__Bacteroidaceae	g__UBA4334	s__UBA4334 sp900318775	0	0	0	0	0	0	0	0	0	0	0	1	0	0	0	0	0	0	0	0	0	1	0	0	0	0	0	0	0	0	0	0	0	0	0	0	0	1
MAG4691	WG-HB7_BDME192004087-1a_bin.23.orig	WG-HB7	Single-sample assemblies	WG-HB7_bin.23.orig	d__Bacteria	p__Firmicutes_C	c__Negativicutes	o__Acidaminococcales	f__Acidaminococcaceae	g__Phascolarctobacterium_A	s__Phascolarctobacterium_A sp017623055	0	0	0	0	0	0	0	0	0	0	0	0	0	0	0	0	0	0	0	0	0	0	0	0	0	0	0	0	0	0	0	0	0	0	0	0	0	0
MAG1619	HS-GZ1_BDME192004091-1a_bin.38.strict	HS-GZ1	Single-sample assemblies	HS-GZ1_bin.38.strict	d__Bacteria	p__Firmicutes_C	c__Negativicutes	o__Acidaminococcales	f__Acidaminococcaceae	g__Phascolarctobacterium_A	s__Phascolarctobacterium_A sp017623055	0	0	0	0	0	0	0	0	0	0	0	0	0	0	0	3	0	0	0	0	0	0	1	0	0	0	0	0	0	1	0	0	0	2	0	0	0	0
MAG4713	WG-HB8_BDME192004088-1a_bin.24.orig	WG-HB8	Single-sample assemblies	WG-HB8_bin.24.orig	d__Bacteria	p__Firmicutes_A	c__Clostridia	o__Christensenellales	f__Borkfalkiaceae	g__HGM11416	s__HGM11416 sp015055965	0	0	0	0	0	0	0	0	0	0	0	0	0	0	0	0	0	0	0	0	0	0	0	0	0	0	0	0	0	0	0	0	0	0	0	0	0	0
MAG3880	SCG-XJ6_BDME192003818-1a_bin.23.orig	SCG-XJ6	Single-sample assemblies	SCG-XJ6_bin.23.orig	d__Bacteria	p__Spirochaetota	c__Spirochaetia	o__Treponematales	f__Treponemataceae	g__Treponema_D	s__Treponema_D sp017622055	0	0	0	0	0	0	0	0	0	0	0	2	0	0	0	0	0	0	0	0	0	0	0	0	0	0	0	0	0	0	0	0	0	0	0	0	0	0
MAG1569	HS-GS9_BDME192003948-1a_bin.2.strict	HS-GS9	Single-sample assemblies	HS-GS9_bin.2.strict	d__Bacteria	p__Spirochaetota	c__Spirochaetia	o__Treponematales	f__Treponemataceae	g__Treponema_F	s__Treponema_F sp017622135	0	0	0	0	0	0	0	0	0	0	0	0	0	0	0	0	0	0	0	0	0	0	0	0	0	0	0	0	0	0	0	0	0	1	0	0	0	0
MAG931	DLS-XJ8_BDME192003895-1a_bin.14.orig	DLS-XJ8	Single-sample assemblies	DLS-XJ8_bin.14.orig	d__Bacteria	p__Bacteroidota	c__Bacteroidia	o__Bacteroidales	f__UBA932	g__Coprenecus	s__Coprenecus sp017504965	0	0	0	0	0	0	0	0	0	0	0	0	0	0	0	0	0	0	0	0	0	0	0	0	0	0	0	0	0	0	0	0	0	0	0	0	0	0
MAG4946	WS-JL8_BDME192003865-1a_bin.15.permissive	WS-JL8	Single-sample assemblies	WS-JL8_bin.15.permissive	d__Bacteria	p__Firmicutes_A	c__Clostridia	o__Christensenellales	f__UBA1242	g__Caccovivens	s__	0	0	0	0	0	0	0	0	0	0	0	1	0	0	0	0	0	0	0	0	0	1	0	0	0	0	0	0	0	0	0	0	0	0	0	0	0	0
MAG1504	HS-GS4_BDME192003943-1a_bin.19.orig	HS-GS4	Single-sample assemblies	HS-GS4_bin.19.orig	d__Bacteria	p__Bacteroidota	c__Bacteroidia	o__Bacteroidales	f__UBA932	g__Egerieousia	s__Egerieousia sp017556665	0	0	0	0	0	0	0	0	2	0	0	0	0	0	0	1	0	0	0	0	0	0	0	0	0	0	0	0	0	0	0	0	0	0	0	0	0	0
MAG2563	HS-QH5_BDME192003954-1a_bin.25.strict	HS-QH5	Single-sample assemblies	HS-QH5_bin.25.strict	d__Bacteria	p__Spirochaetota	c__Spirochaetia	o__Treponematales	f__Treponemataceae	g__RGIG9060	s__RGIG9060 sp017936665	0	0	0	0	0	0	0	0	0	0	0	0	0	0	0	0	0	0	0	0	0	0	0	0	0	0	0	0	0	0	0	0	0	0	0	0	0	1
MAG5583	XG-XJ8_BDME192004048-1a_bin.35.orig	XG-XJ8	Single-sample assemblies	XG-XJ8_bin.35.orig	d__Bacteria	p__Desulfobacterota_I	c__Desulfovibrionia	o__Desulfovibrionales	f__Desulfovibrionaceae	g__Desulfovibrio	s__Desulfovibrio piger	0	0	0	0	0	0	0	0	0	0	0	0	0	0	0	0	0	0	0	0	0	0	0	0	0	0	0	0	0	0	0	0	0	1	0	0	0	0
MAG4287	WG-GZ10_BDME192004110-1a_bin.14.orig	WG-GZ10	Single-sample assemblies	WG-GZ10_bin.14.orig	d__Bacteria	p__Firmicutes_A	c__Clostridia	o__Oscillospirales	f__Acutalibacteraceae	g__CAG-177	s__	0	0	0	0	0	0	0	0	0	0	0	3	0	0	0	0	3	0	0	0	0	0	0	0	0	0	0	0	0	0	0	0	0	0	0	0	0	0
MAG5260	WS-XJ8_BDME192003830-1a_bin.24.orig	WS-XJ8	Single-sample assemblies	WS-XJ8_bin.24.orig	d__Bacteria	p__Firmicutes_A	c__Clostridia	o__Oscillospirales	f__Ruminococcaceae	g__UBA7477	s__	0	0	0	0	0	0	0	0	0	0	0	0	0	0	0	0	0	0	0	0	0	0	0	0	0	0	0	0	0	0	0	0	0	0	0	0	0	0
MAG2572	HS-QH5_BDME192003954-1a_bin.9.orig	HS-QH5	Single-sample assemblies	HS-QH5_bin.9.orig	d__Bacteria	p__Firmicutes_A	c__Clostridia	o__Oscillospirales	f__CAG-272	g__UBA1740	s__	0	0	0	0	0	0	0	0	0	0	0	0	0	0	0	0	0	0	0	0	0	0	0	0	0	0	0	0	0	0	0	0	0	0	0	0	0	1
MAG4369	WG-GZ4_BDME192004104-1a_bin.18.strict	WG-GZ4	Single-sample assemblies	WG-GZ4_bin.18.strict	d__Bacteria	p__Firmicutes_C	c__Negativicutes	o__Acidaminococcales	f__Acidaminococcaceae	g__Phascolarctobacterium_A	s__Phascolarctobacterium_A sp017623055	0	0	0	0	0	0	0	0	0	0	0	0	0	0	0	0	0	0	0	0	0	0	0	0	0	0	0	0	0	0	0	0	0	0	0	0	0	0
MAG966	DLS-XJ9_BDME192003896-1a_bin.20.orig	DLS-XJ9	Single-sample assemblies	DLS-XJ9_bin.20.orig	d__Bacteria	p__Bacteroidota	c__Bacteroidia	o__Bacteroidales	f__Bacteroidaceae	g__UBA4372	s__UBA4372 sp017461345	0	0	0	0	0	0	0	0	0	0	0	0	0	0	0	0	0	0	0	0	0	0	0	0	0	0	0	0	0	0	0	0	0	0	0	0	0	0
MAG5507	XG-XJ6_BDME192004046-1a_bin.34.strict	XG-XJ6	Single-sample assemblies	XG-XJ6_bin.34.strict	d__Bacteria	p__Bacteroidota	c__Bacteroidia	o__Bacteroidales	f__Rikenellaceae	g__Alistipes	s__Alistipes sp015060045	0	0	0	0	0	0	0	0	0	0	0	0	0	0	0	0	0	0	0	0	0	0	0	0	0	0	0	0	0	0	0	0	0	0	0	0	0	0
MAG2668	HS-SD3_BDME192003966-1a_bin.10.orig	HS-SD3	Single-sample assemblies	HS-SD3_bin.10.orig	d__Bacteria	p__Bacteroidota	c__Bacteroidia	o__Bacteroidales	f__Bacteroidaceae	g__UBA4372	s__UBA4372 sp017466325	0	0	0	0	0	0	0	0	0	0	0	0	0	0	0	0	0	0	0	0	0	1	0	0	0	0	0	0	0	0	0	0	0	0	0	0	0	0
MAG2307	HS-JS3_BDME192003805-1a_bin.30.strict	HS-JS3	Single-sample assemblies	HS-JS3_bin.30.strict	d__Bacteria	p__Bacteroidota	c__Bacteroidia	o__Bacteroidales	f__Rikenellaceae	g__Alistipes	s__Alistipes sp017398045	0	0	0	0	0	0	0	0	0	0	0	0	0	0	0	0	0	0	0	0	0	0	0	0	0	0	0	0	0	0	0	0	0	0	0	0	0	0
MAG129	BEG-SC12_BDME192003907-1a_bin.28.strict	BEG-SC12	Single-sample assemblies	BEG-SC12_bin.28.strict	d__Bacteria	p__Bacteroidota	c__Bacteroidia	o__Bacteroidales	f__Rikenellaceae	g__Alistipes	s__Alistipes sp017442365	0	0	0	0	0	0	0	0	3	0	0	3	0	0	0	0	3	0	0	0	0	0	0	0	0	0	0	0	0	0	0	0	0	0	0	0	0	0
MAG135	BEG-SC12_BDME192003907-1a_bin.5.strict	BEG-SC12	Single-sample assemblies	BEG-SC12_bin.5.strict	d__Bacteria	p__Firmicutes_C	c__Negativicutes	o__Acidaminococcales	f__Acidaminococcaceae	g__Phascolarctobacterium_A	s__Phascolarctobacterium_A sp017623055	0	0	0	0	0	0	0	0	0	0	0	0	0	1	0	0	0	0	0	0	0	0	0	1	0	0	0	0	0	0	0	0	0	0	0	0	0	0
MAG2627	HS-QH7_BDME192003956-1a_bin.55.permissive	HS-QH7	Single-sample assemblies	HS-QH7_bin.55.permissive	d__Bacteria	p__Campylobacterota	c__Campylobacteria	o__Campylobacterales	f__Campylobacteraceae	g__Campylobacter	s__Campylobacter sp017506845	0	0	0	0	0	0	0	0	0	0	0	0	0	0	0	0	0	0	0	0	0	0	0	0	0	0	0	0	0	0	0	0	0	0	0	2	0	0
MAG5279	WS-XJ9_BDME192003831-1a_bin.26.orig	WS-XJ9	Single-sample assemblies	WS-XJ9_bin.26.orig	d__Bacteria	p__Firmicutes_A	c__Clostridia	o__Lachnospirales	f__Lachnospiraceae	g__CAG-95	s__	0	0	0	0	0	0	0	0	0	0	0	0	0	0	0	0	0	0	0	0	0	0	0	0	0	0	0	0	0	0	0	0	0	1	0	0	0	0
MAG2921	HS-XJ5_BDME192003882-1a_bin.25.orig	HS-XJ5	Single-sample assemblies	HS-XJ5_bin.25.orig	d__Bacteria	p__Firmicutes_A	c__Clostridia	o__Oscillospirales	f__CAG-272	g__CAG-272	s__	0	0	0	0	0	0	0	0	0	0	0	0	0	0	0	0	0	0	0	0	0	0	0	0	0	0	0	0	0	0	0	0	0	0	0	0	0	0
MAG189	BEG-SC3_BDME192003899-1a_bin.19.orig	BEG-SC3	Single-sample assemblies	BEG-SC3_bin.19.orig	d__Bacteria	p__Firmicutes_A	c__Clostridia	o__Oscillospirales	f__Acutalibacteraceae	g__UBA737	s__	0	0	0	0	0	0	0	0	0	0	0	0	0	0	0	0	0	0	0	0	0	0	0	0	0	0	0	0	0	0	0	0	0	0	0	0	0	0
MAG1629	HS-GZ2_BDME192004092-1a_bin.1.strict	HS-GZ2	Single-sample assemblies	HS-GZ2_bin.1.strict	d__Bacteria	p__Verrucomicrobiota	c__Lentisphaeria	o__Victivallales	f__UBA1829	g__UBA11452	s__UBA11452 sp003526375	0	0	0	0	0	0	0	0	0	0	0	0	0	0	0	0	0	0	0	0	0	0	0	0	0	0	0	0	0	0	0	0	0	0	0	0	0	0
MAG4981	WS-JL8_BDME192003865-1a_bin.8.strict	WS-JL8	Single-sample assemblies	WS-JL8_bin.8.strict	d__Bacteria	p__Firmicutes_A	c__Clostridia	o__Saccharofermentanales	f__Saccharofermentanaceae	g__Saccharofermentans	s__Saccharofermentans sp015069205	0	0	0	0	0	0	0	0	0	0	0	0	0	0	0	0	0	0	0	0	0	0	0	0	0	0	0	0	0	0	0	0	0	0	0	0	0	0
MAG3491	MG-SD6_BDME192004021-1a_bin.15.orig	MG-SD6	Single-sample assemblies	MG-SD6_bin.15.orig	d__Bacteria	p__Spirochaetota	c__Spirochaetia	o__Treponematales	f__Treponemataceae	g__RGIG9060	s__RGIG9060 sp017936665	0	0	0	0	0	0	0	0	0	0	0	1	0	0	0	0	0	0	0	0	0	0	0	0	0	0	0	0	0	0	0	0	0	0	0	0	0	0
MAG2313	HS-JS4_BDME192003806-1a_bin.1.orig	HS-JS4	Single-sample assemblies	HS-JS4_bin.1.orig	d__Bacteria	p__Bacteroidota	c__Bacteroidia	o__Bacteroidales	f__Rikenellaceae	g__Alistipes	s__	0	0	0	0	0	0	0	0	0	0	0	0	0	0	0	0	0	0	0	0	0	0	2	0	0	0	0	0	4	1	0	0	0	0	0	0	0	0
MAG3602	MS-JL2_BDME192003921-1a_bin.32.strict	MS-JL2	Single-sample assemblies	MS-JL2_bin.32.strict	d__Bacteria	p__Elusimicrobiota	c__Endomicrobia	o__Endomicrobiales	f__Endomicrobiaceae	g__RUG658	s__	0	0	0	0	0	0	0	0	0	0	0	0	0	0	0	0	0	0	0	0	0	1	0	0	0	0	0	0	0	0	0	0	0	0	0	1	0	0
MAG2971	HS-XJ9_BDME192003886-1a_bin.30.strict	HS-XJ9	Single-sample assemblies	HS-XJ9_bin.30.strict	d__Bacteria	p__Bacteroidota	c__Bacteroidia	o__Bacteroidales	f__G3-4614	g__Caccoplasma	s__Caccoplasma sp017416695	0	0	0	0	0	0	0	0	0	0	0	0	0	0	0	0	0	0	0	0	0	0	0	0	0	0	0	0	0	0	0	0	0	1	0	0	0	0
MAG5435	XG-XJ4_BDME192004044-1a_bin.47.orig	XG-XJ4	Single-sample assemblies	XG-XJ4_bin.47.orig	d__Bacteria	p__Bacteroidota	c__Bacteroidia	o__Bacteroidales	f__Rikenellaceae	g__Alistipes	s__Alistipes sp017531305	0	0	0	0	0	0	0	0	0	0	0	0	0	0	0	0	0	0	0	0	0	0	1	0	0	0	0	0	3	0	0	0	0	0	0	0	0	0
MAG5428	XG-XJ4_BDME192004044-1a_bin.38.orig	XG-XJ4	Single-sample assemblies	XG-XJ4_bin.38.orig	d__Bacteria	p__Fibrobacterota	c__Fibrobacteria	o__Fibrobacterales	f__Fibrobacteraceae	g__Fibrobacter	s__Fibrobacter sp900177705	0	0	0	0	0	0	0	0	0	0	0	0	0	0	0	0	0	0	0	0	0	0	0	0	0	0	0	0	1	0	0	0	0	0	0	0	0	0
MAG4520	WG-HB11_BDME192004090-1a_bin.34.permissive	WG-HB11	Single-sample assemblies	WG-HB11_bin.34.permissive	d__Bacteria	p__Proteobacteria	c__Alphaproteobacteria	o__Rs-D84	f__Rs-D84	g__Enterousia	s__Enterousia sp017409215	0	0	0	0	0	0	0	0	0	0	0	1	0	0	0	0	0	0	0	0	0	1	0	0	0	0	0	0	0	0	0	0	0	0	0	0	0	0
MAG3078	HS-ZJ6_BDME192004066-1a_bin.1.orig	HS-ZJ6	Single-sample assemblies	HS-ZJ6_bin.1.orig	d__Bacteria	p__Fibrobacterota	c__Fibrobacteria	o__Fibrobacterales	f__Fibrobacteraceae	g__Fibrobacter	s__Fibrobacter sp900142495	0	0	0	0	0	0	0	0	0	0	0	0	0	0	0	0	0	0	0	0	0	0	0	0	0	0	0	0	0	0	0	0	0	0	0	0	0	0
MAG121	BEG-SC12_BDME192003907-1a_bin.16.orig	BEG-SC12	Single-sample assemblies	BEG-SC12_bin.16.orig	d__Bacteria	p__Fibrobacterota	c__Fibrobacteria	o__Fibrobacterales	f__Fibrobacteraceae	g__Fibrobacter	s__Fibrobacter sp017530965	0	0	0	0	0	0	0	0	0	0	0	0	0	0	0	0	0	0	0	0	0	0	0	0	0	0	0	0	0	0	0	0	0	0	0	0	0	0
MAG5715	YG-SC2_BDME192003909-1a_bin.28.orig	YG-SC2	Single-sample assemblies	YG-SC2_bin.28.orig	d__Bacteria	p__Firmicutes_A	c__Clostridia	o__TANB77	f__CAG-508	g__Scatovivens	s__	0	0	0	0	1	0	0	0	0	0	0	0	0	0	0	0	0	0	0	0	0	0	0	0	0	0	0	0	0	0	0	0	0	0	0	0	0	0
MAG441	BG-SC7_BDME192004117-1a_bin.16.orig	BG-SC7	Single-sample assemblies	BG-SC7_bin.16.orig	d__Bacteria	p__Firmicutes_A	c__Clostridia	o__Oscillospirales	f__Acutalibacteraceae	g__UBA6857	s__UBA6857 sp017517865	0	0	0	0	0	0	0	3	0	0	0	0	0	0	0	0	0	0	0	0	1	0	0	10	0	0	0	0	4	0	0	0	0	1	0	3	0	0
MAG532	CG-QH1_BDME192004121-1a_bin.9.orig	CG-QH1	Single-sample assemblies	CG-QH1_bin.9.orig	d__Bacteria	p__Bacteroidota	c__Bacteroidia	o__Bacteroidales	f__Bacteroidaceae	g__UBA1179	s__	0	0	0	0	1	0	0	0	0	0	0	0	0	0	0	0	0	0	0	0	0	0	2	0	0	0	0	0	0	0	0	0	0	0	0	0	0	0
MAG308	BEG-SC9_BDME192003904-1a_bin.1.strict	BEG-SC9	Single-sample assemblies	BEG-SC9_bin.1.strict	d__Bacteria	p__Bacteroidota	c__Bacteroidia	o__Bacteroidales	f__Bacteroidaceae	g__HGM04593	s__HGM04593 sp015060885	0	0	0	0	0	0	0	0	0	0	0	0	0	0	0	0	0	0	0	0	0	0	0	0	0	0	0	0	0	0	0	0	0	0	0	0	0	0
MAG3062	HS-ZJ5_BDME192004065-1a_bin.20.orig	HS-ZJ5	Single-sample assemblies	HS-ZJ5_bin.20.orig	d__Bacteria	p__Bacteroidota	c__Bacteroidia	o__Bacteroidales	f__UBA932	g__Coprenecus	s__Coprenecus sp017501525	0	0	0	0	0	0	0	0	0	0	0	0	0	0	0	0	0	0	0	0	0	7	0	0	0	0	0	0	0	0	0	0	0	2	0	0	0	0
MAG1931	HS-JL1_BDME192003930-1a_bin.29.orig	HS-JL1	Single-sample assemblies	HS-JL1_bin.29.orig	d__Bacteria	p__Bacteroidota	c__Bacteroidia	o__Bacteroidales	f__Bacteroidaceae	g__UBA4372	s__UBA4372 sp017935785	0	0	0	0	0	0	0	0	0	0	0	0	0	1	0	0	0	0	0	0	0	0	0	0	0	0	0	0	0	0	0	0	0	0	0	0	0	0
MAG498	CG-QH11_BDME192004129-1a_bin.19.orig	CG-QH11	Single-sample assemblies	CG-QH11_bin.19.orig	d__Bacteria	p__Bacteroidota	c__Bacteroidia	o__Bacteroidales	f__Rikenellaceae	g__Alistipes	s__	0	0	0	0	0	0	0	0	0	0	0	0	0	0	0	0	0	0	0	0	0	0	0	0	0	0	0	0	0	0	0	0	0	0	0	0	0	0
MAG1273	GG-SD1_BDME192004151-1a_bin.4.strict	GG-SD1	Single-sample assemblies	GG-SD1_bin.4.strict	d__Bacteria	p__Verrucomicrobiota	c__Verrucomicrobiae	o__Verrucomicrobiales	f__Akkermansiaceae	g__Akkermansia	s__Akkermansia sp017517805	0	0	0	0	0	0	0	0	0	0	0	0	0	1	0	0	0	0	0	0	0	0	0	1	0	0	0	0	0	0	0	0	0	0	0	0	0	0
MAG3858	SCG-XJ5_BDME192003817-1a_bin.16.orig	SCG-XJ5	Single-sample assemblies	SCG-XJ5_bin.16.orig	d__Bacteria	p__Firmicutes	c__Bacilli	o__RF39	f__UBA660	g__CAG-1000	s__	0	0	0	0	0	0	0	0	0	0	0	0	0	0	0	0	0	0	0	0	0	0	0	0	0	0	0	0	0	0	0	0	0	0	1	0	0	0
MAG1895	HS-HB9_BDME192004149-1a_bin.20.orig	HS-HB9	Single-sample assemblies	HS-HB9_bin.20.orig	d__Bacteria	p__Bacteroidota	c__Bacteroidia	o__Bacteroidales	f__Bacteroidaceae	g__UBA4334	s__UBA4334 sp017507385	0	0	0	0	0	0	0	0	0	0	0	0	0	0	0	0	0	0	0	0	0	0	0	0	0	0	0	0	0	0	0	0	0	0	1	0	0	0
MAG2393	HS-JS8_BDME192003810-1a_bin.16.strict	HS-JS8	Single-sample assemblies	HS-JS8_bin.16.strict	d__Bacteria	p__Verrucomicrobiota	c__Kiritimatiellae	o__RFP12	f__UBA1067	g__UBA1067	s__UBA1067 sp002351765	0	0	0	0	0	0	0	0	0	0	0	0	0	0	0	0	0	0	0	0	0	0	0	0	0	0	0	0	0	0	0	0	0	1	0	0	0	0
MAG4344	WG-GZ3_BDME192004103-1a_bin.10.orig	WG-GZ3	Single-sample assemblies	WG-GZ3_bin.10.orig	d__Bacteria	p__Firmicutes_A	c__Clostridia	o__Oscillospirales	f__CAG-272	g__UBA1740	s__	0	0	0	0	0	0	0	0	0	0	0	0	0	0	0	0	0	0	0	0	0	0	0	0	0	0	0	0	0	0	0	0	0	0	0	0	0	0
MAG5240	WS-XJ7_BDME192003829-1a_bin.17.strict	WS-XJ7	Single-sample assemblies	WS-XJ7_bin.17.strict	d__Bacteria	p__Firmicutes_A	c__Clostridia	o__Oscillospirales	f__CAG-272	g__HGM12713	s__	0	0	0	0	0	0	0	0	0	0	0	0	0	0	0	0	0	0	0	0	0	0	0	0	0	0	0	0	0	0	0	0	0	0	0	0	0	0
MAG5093	WS-QH9_BDME192004137-1a_bin.7.orig	WS-QH9	Single-sample assemblies	WS-QH9_bin.7.orig	d__Bacteria	p__Bacteroidota	c__Bacteroidia	o__Bacteroidales	f__WCHB1-69	g__	s__	0	0	0	0	0	0	0	0	0	0	0	0	0	0	0	0	0	0	0	0	0	0	1	0	0	0	0	0	0	0	0	0	0	0	0	0	0	0
MAG1717	HS-GZ6_BDME192004096-1a_bin.12.orig	HS-GZ6	Single-sample assemblies	HS-GZ6_bin.12.orig	d__Bacteria	p__Firmicutes_C	c__Negativicutes	o__Acidaminococcales	f__Acidaminococcaceae	g__Phascolarctobacterium_A	s__Phascolarctobacterium_A sp017623055	0	0	0	0	0	0	0	0	0	0	0	0	0	0	0	0	0	0	0	0	0	0	0	0	0	0	0	0	0	0	0	0	0	0	0	0	0	0
MAG4721	WG-HB8_BDME192004088-1a_bin.35.permissive	WG-HB8	Single-sample assemblies	WG-HB8_bin.35.permissive	d__Bacteria	p__Firmicutes_C	c__Negativicutes	o__Acidaminococcales	f__Acidaminococcaceae	g__Phascolarctobacterium_A	s__Phascolarctobacterium_A sp017623055	0	0	0	0	0	1	0	0	0	0	0	0	0	0	0	0	0	0	0	0	0	0	0	0	0	0	0	0	0	0	0	0	0	0	0	0	0	0
MAG5041	WS-QH1_BDME192004131-2a_bin.9.orig	WS-QH1	Single-sample assemblies	WS-QH1_bin.9.orig	d__Bacteria	p__Bacteroidota	c__Bacteroidia	o__Bacteroidales	f__Paludibacteraceae	g__RGIG9379	s__	0	0	0	0	0	0	0	0	0	0	0	0	0	0	0	0	0	0	0	0	0	0	0	0	0	0	0	0	0	0	0	0	0	0	0	0	0	0
MAG2123	HS-JM1_BDME192004071-1a_bin.19.strict	HS-JM1	Single-sample assemblies	HS-JM1_bin.19.strict	d__Bacteria	p__Proteobacteria	c__Gammaproteobacteria	o__Enterobacterales	f__Succinivibrionaceae	g__Succinivibrio	s__Succinivibrio hippei_B	0	0	0	0	0	0	1	0	0	0	0	0	0	0	0	0	0	0	0	0	0	0	0	0	0	0	0	0	0	0	0	0	0	1	1	0	0	0
MAG468	BG-SC8_BDME192004118-1a_bin.27.strict	BG-SC8	Single-sample assemblies	BG-SC8_bin.27.strict	d__Bacteria	p__Firmicutes_B	c__Peptococcia	o__Peptococcales	f__Peptococcaceae	g__UBA7185	s__UBA7185 sp017399005	0	0	0	0	0	0	0	0	0	0	0	0	0	0	0	0	0	0	0	0	0	0	0	0	0	0	0	0	0	0	0	0	0	0	1	0	0	0
MAG3993	STHS-SD1_BDME192003974-1a_bin.14.strict	STHS-SD1	Single-sample assemblies	STHS-SD1_bin.14.strict	d__Bacteria	p__Spirochaetota	c__Spirochaetia	o__CADAEX01	f__CADAEX01	g__CADAEX01	s__	0	0	0	0	0	0	0	0	0	0	0	0	0	0	0	0	0	0	0	0	0	0	0	1	1	0	0	0	3	0	0	0	0	1	0	0	0	0
MAG4720	WG-HB8_BDME192004088-1a_bin.34.strict	WG-HB8	Single-sample assemblies	WG-HB8_bin.34.strict	d__Bacteria	p__Verrucomicrobiota	c__Verrucomicrobiae	o__Verrucomicrobiales	f__Akkermansiaceae	g__Akkermansia	s__Akkermansia sp017517805	0	0	0	0	0	1	0	0	0	0	0	0	0	0	0	0	0	0	0	0	0	0	0	0	0	0	0	0	0	0	0	0	0	0	0	0	0	0
MAG319	BEG-SC9_BDME192003904-1a_bin.24.orig	BEG-SC9	Single-sample assemblies	BEG-SC9_bin.24.orig	d__Bacteria	p__Firmicutes_A	c__Clostridia	o__Oscillospirales	f__CAG-382	g__UBA1752	s__	0	0	0	0	1	0	0	0	0	0	0	0	0	0	0	0	0	0	0	0	0	2	0	0	0	0	0	0	0	0	0	0	0	0	2	1	0	0
MAG2543	HS-QH4_BDME192003953-1a_bin.23.orig	HS-QH4	Single-sample assemblies	HS-QH4_bin.23.orig	d__Bacteria	p__Firmicutes_A	c__Clostridia	o__Saccharofermentanales	f__Saccharofermentanaceae	g__Saccharofermentans	s__Saccharofermentans sp902787975	0	0	0	0	0	0	0	0	0	0	0	0	0	0	0	0	0	0	0	0	0	0	0	0	0	0	0	0	0	0	0	0	0	0	0	0	0	0
MAG2502	HS-QH2_BDME192003951-1a_bin.1.orig	HS-QH2	Single-sample assemblies	HS-QH2_bin.1.orig	d__Bacteria	p__Bacteroidota	c__Bacteroidia	o__Bacteroidales	f__Bacteroidaceae	g__Prevotella	s__Prevotella sp900317405	0	0	0	0	0	0	0	0	0	0	0	0	0	0	0	0	0	0	0	0	0	0	0	0	0	0	0	0	0	0	0	0	0	1	0	0	0	0
MAG5255	WS-XJ8_BDME192003830-1a_bin.17.orig	WS-XJ8	Single-sample assemblies	WS-XJ8_bin.17.orig	d__Bacteria	p__Bacteroidota	c__Bacteroidia	o__Bacteroidales	f__Bacteroidaceae	g__HGM04593	s__HGM04593 sp017416705	0	0	0	0	0	0	0	0	0	0	0	0	0	0	0	0	0	0	0	0	0	1	0	0	0	0	0	0	0	0	0	0	0	1	0	0	0	0
MAG4226	TS-SX5_BDME192003842-1a_bin.1.orig	TS-SX5	Single-sample assemblies	TS-SX5_bin.1.orig	d__Bacteria	p__Bacteroidota	c__Bacteroidia	o__Bacteroidales	f__Bacteroidaceae	g__UBA4372	s__UBA4372 sp017935785	0	0	0	0	0	0	0	0	0	0	0	0	0	0	0	0	0	0	0	0	0	0	0	0	0	0	0	0	0	0	0	0	0	1	0	0	0	0
MAG4011	STHS-SD2_BDME192003975-1a_bin.15.orig	STHS-SD2	Single-sample assemblies	STHS-SD2_bin.15.orig	d__Bacteria	p__Bacteroidota	c__Bacteroidia	o__Bacteroidales	f__Bacteroidaceae	g__UBA4372	s__UBA4372 sp017503065	0	0	0	0	1	0	0	0	0	0	0	0	0	0	0	0	0	0	0	0	0	0	0	0	0	0	0	0	0	0	0	0	0	0	0	0	0	0
MAG2142	HS-JM4_BDME192004074-1a_bin.1.orig	HS-JM4	Single-sample assemblies	HS-JM4_bin.1.orig	d__Bacteria	p__Bacteroidota	c__Bacteroidia	o__Bacteroidales	f__Bacteroidaceae	g__UBA1179	s__	0	0	0	0	0	0	0	0	0	0	0	0	0	0	0	0	0	0	0	0	0	0	0	0	0	0	0	0	0	0	0	0	0	0	0	0	0	0
MAG1997	HS-JL4_BDME192003933-1a_bin.25.strict	HS-JL4	Single-sample assemblies	HS-JL4_bin.25.strict	d__Bacteria	p__Bacteroidota	c__Bacteroidia	o__Bacteroidales	f__Bacteroidaceae	g__UBA1179	s__UBA1179 sp902782245	0	0	0	0	0	0	0	0	0	0	0	0	0	0	0	0	0	0	0	0	0	0	0	0	0	0	0	0	0	0	0	0	0	0	1	0	0	0
MAG2900	HS-XJ2_BDME192003879-1a_bin.7.orig	HS-XJ2	Single-sample assemblies	HS-XJ2_bin.7.orig	d__Bacteria	p__Bacteroidota	c__Bacteroidia	o__Bacteroidales	f__UBA932	g__Coprenecus	s__Coprenecus sp017504965	0	0	0	0	0	0	0	0	0	0	0	0	0	0	0	0	0	0	0	0	0	0	0	0	0	0	0	0	0	0	0	0	0	0	0	0	0	0
MAG2184	HS-JM6_BDME192004076-1a_bin.19.orig	HS-JM6	Single-sample assemblies	HS-JM6_bin.19.orig	d__Bacteria	p__Bacteroidota	c__Bacteroidia	o__Bacteroidales	f__UBA932	g__Coprenecus	s__Coprenecus sp017504965	0	0	0	0	0	0	0	0	0	0	0	0	0	0	0	0	0	0	0	0	0	0	0	0	0	0	0	0	0	0	0	0	0	1	0	0	0	0
MAG482	BG-SC9_BDME192004119-1a_bin.19.orig	BG-SC9	Single-sample assemblies	BG-SC9_bin.19.orig	d__Bacteria	p__Bacteroidota	c__Bacteroidia	o__Bacteroidales	f__Rikenellaceae	g__Alistipes	s__Alistipes sp017442365	0	0	0	0	2	0	0	0	0	0	0	0	0	0	0	0	0	0	0	0	0	0	0	0	0	0	0	0	0	0	0	0	0	0	0	0	0	0
MAG5702	YG-SC2_BDME192003909-1a_bin.1.orig	YG-SC2	Single-sample assemblies	YG-SC2_bin.1.orig	d__Bacteria	p__Firmicutes_A	c__Clostridia	o__Oscillospirales	f__Oscillospiraceae	g__	s__	0	0	0	0	0	0	0	0	0	0	0	0	0	2	0	0	0	0	0	0	0	0	0	0	0	0	0	0	0	0	0	0	0	0	0	0	0	0
MAG5612	XG-XJ9_BDME192004049-1a_bin.20.orig	XG-XJ9	Single-sample assemblies	XG-XJ9_bin.20.orig	d__Bacteria	p__Firmicutes_A	c__Clostridia	o__Oscillospirales	f__Oscillospiraceae	g__Limivicinus	s__Limivicinus sp004560305	0	0	0	0	0	0	0	0	0	0	0	0	0	0	0	0	0	0	0	0	0	1	0	0	0	0	0	0	0	0	0	0	0	0	0	0	0	0
MAG4464	WG-GZ8_BDME192004108-1a_bin.6.orig	WG-GZ8	Single-sample assemblies	WG-GZ8_bin.6.orig	d__Bacteria	p__Firmicutes_A	c__Clostridia	o__Oscillospirales	f__CAG-272	g__HGM12713	s__	0	0	0	0	0	0	0	3	0	0	0	0	0	0	0	0	0	0	0	0	1	0	0	3	0	0	0	0	2	0	0	0	0	1	0	2	0	0
MAG4260	TS-SX8_BDME192003845-1a_bin.21.orig	TS-SX8	Single-sample assemblies	TS-SX8_bin.21.orig	d__Bacteria	p__Firmicutes_A	c__Clostridia	o__Oscillospirales	f__CAG-272	g__SIG701	s__	0	0	0	0	0	0	0	0	0	0	0	2	0	0	0	0	0	0	0	0	0	0	0	0	0	0	0	0	0	0	0	0	0	0	0	0	0	0
MAG4190	TS-SX2_BDME192003839-1a_bin.21.orig	TS-SX2	Single-sample assemblies	TS-SX2_bin.21.orig	d__Bacteria	p__Firmicutes_A	c__Clostridia	o__Oscillospirales	f__Acutalibacteraceae	g__RGIG3009	s__	0	0	0	0	0	0	0	0	0	0	0	0	0	0	0	0	0	0	0	0	0	0	0	0	0	0	0	0	0	0	0	0	0	0	0	0	0	0
MAG5509	XG-XJ6_BDME192004046-1a_bin.37.orig	XG-XJ6	Single-sample assemblies	XG-XJ6_bin.37.orig	d__Bacteria	p__Bacteroidota	c__Bacteroidia	o__Bacteroidales	f__Bacteroidaceae	g__Prevotella	s__	0	0	0	0	0	0	0	0	0	0	0	0	0	0	0	0	0	0	0	0	0	0	0	0	0	0	0	0	0	0	0	0	0	0	0	0	0	0
MAG1032	DS-JL2_BDME192003869-1a_bin.13.permissive	DS-JL2	Single-sample assemblies	DS-JL2_bin.13.permissive	d__Bacteria	p__Verrucomicrobiota	c__Lentisphaeria	o__Victivallales	f__UBA1829	g__SIG77	s__	0	0	0	0	0	0	0	0	0	0	0	0	3	0	0	4	7	0	0	0	0	0	2	0	0	0	0	0	0	1	0	0	0	2	0	0	0	0
MAG130	BEG-SC12_BDME192003907-1a_bin.29.strict	BEG-SC12	Single-sample assemblies	BEG-SC12_bin.29.strict	d__Bacteria	p__Firmicutes_A	c__Clostridia	o__Saccharofermentanales	f__Saccharofermentanaceae	g__Saccharofermentans	s__Saccharofermentans sp900107185	0	0	0	0	0	0	0	0	0	0	0	0	0	0	0	0	0	0	0	0	0	0	0	0	0	0	0	0	0	0	0	0	0	0	0	0	0	0
MAG5662	YG-SC10_BDME192003916-1a_bin.25.strict	YG-SC10	Single-sample assemblies	YG-SC10_bin.25.strict	d__Bacteria	p__Bacteroidota	c__Bacteroidia	o__Bacteroidales	f__Rikenellaceae	g__Alistipes	s__	0	0	0	0	0	0	0	0	3	0	0	0	0	0	0	0	0	0	0	0	0	2	0	0	0	0	0	0	0	0	0	0	0	0	0	0	0	0
MAG4282	TS-SX9_BDME192003846-1a_bin.2.orig	TS-SX9	Single-sample assemblies	TS-SX9_bin.2.orig	d__Bacteria	p__Bacteroidota	c__Bacteroidia	o__Bacteroidales	f__Rikenellaceae	g__Alistipes	s__	0	0	0	0	0	0	0	0	0	0	0	3	0	0	0	0	2	0	0	0	0	0	0	0	0	0	0	0	0	0	0	0	0	0	0	0	0	0
MAG4107	STHS-SD7_BDME192003960-1a_bin.3.orig	STHS-SD7	Single-sample assemblies	STHS-SD7_bin.3.orig	d__Bacteria	p__Bacteroidota	c__Bacteroidia	o__Bacteroidales	f__Bacteroidaceae	g__HGM04593	s__HGM04593 sp017398805	0	0	0	0	0	0	0	0	0	0	0	0	0	0	0	0	0	0	0	0	0	0	0	0	0	0	0	0	0	0	0	0	0	0	0	0	0	0
MAG2838	HS-SX5_BDME192004030-1a_bin.5.orig	HS-SX5	Single-sample assemblies	HS-SX5_bin.5.orig	d__Bacteria	p__Bacteroidota	c__Bacteroidia	o__Bacteroidales	f__Bacteroidaceae	g__Prevotella	s__	0	0	0	0	0	0	0	0	0	0	0	0	0	0	0	0	0	0	0	0	0	0	0	0	0	0	0	0	0	0	0	0	0	0	0	0	0	0
MAG2607	HS-QH7_BDME192003956-1a_bin.25.orig	HS-QH7	Single-sample assemblies	HS-QH7_bin.25.orig	d__Bacteria	p__Bacteroidota	c__Bacteroidia	o__Bacteroidales	f__Bacteroidaceae	g__Prevotella	s__Prevotella sp900314985	0	0	0	0	1	0	0	0	0	0	0	0	0	0	0	0	0	0	0	0	0	0	0	0	0	0	0	0	0	0	0	0	0	0	1	1	0	0
MAG1626	HS-GZ1_BDME192004091-1a_bin.6.orig	HS-GZ1	Single-sample assemblies	HS-GZ1_bin.6.orig	d__Bacteria	p__Bacteroidota	c__Bacteroidia	o__Bacteroidales	f__Rikenellaceae	g__Alistipes	s__Alistipes sp015060075	0	0	0	0	0	0	0	0	0	0	0	1	0	0	0	0	0	0	0	0	0	0	0	0	0	0	0	0	0	0	0	0	0	0	0	0	0	0
MAG4490	WG-HB10_BDME192004089-1a_bin.20.permissive	WG-HB10	Single-sample assemblies	WG-HB10_bin.20.permissive	d__Bacteria	p__Firmicutes_A	c__Clostridia	o__Oscillospirales	f__Acutalibacteraceae	g__Fimenecus	s__	0	0	0	0	0	0	0	0	0	0	0	0	0	0	0	0	1	0	0	0	0	0	1	0	0	0	0	0	0	0	0	0	0	0	0	0	0	0
MAG2005	HS-JL4_BDME192003933-1a_bin.35.strict	HS-JL4	Single-sample assemblies	HS-JL4_bin.35.strict	d__Bacteria	p__Bacteroidota	c__Bacteroidia	o__Bacteroidales	f__Rikenellaceae	g__Alistipes	s__Alistipes sp015059785	0	0	0	0	0	0	0	0	0	0	0	3	0	0	0	0	0	0	0	0	0	0	0	0	0	0	0	0	0	0	0	0	0	0	0	0	0	0
MAG4766	WS-JL1_BDME192003858-1a_bin.41.orig	WS-JL1	Single-sample assemblies	WS-JL1_bin.41.orig	d__Bacteria	p__Bacteroidota	c__Bacteroidia	o__Bacteroidales	f__Bacteroidaceae	g__Phocaeicola	s__Phocaeicola sp017503235	0	0	0	0	0	1	0	0	0	0	0	0	0	0	0	0	0	0	0	0	0	0	0	0	0	0	0	0	0	0	0	0	0	0	0	0	0	0
MAG4440	WG-GZ7_BDME192004107-1a_bin.27.orig	WG-GZ7	Single-sample assemblies	WG-GZ7_bin.27.orig	d__Bacteria	p__Firmicutes_C	c__Negativicutes	o__Acidaminococcales	f__Acidaminococcaceae	g__Phascolarctobacterium_A	s__Phascolarctobacterium_A sp017623055	0	0	0	0	0	0	0	0	0	0	0	0	0	0	0	0	0	0	0	0	1	0	0	4	0	0	0	0	3	0	0	0	0	1	0	3	0	0
MAG5179	WS-XJ3_BDME192003825-1a_bin.9.orig	WS-XJ3	Single-sample assemblies	WS-XJ3_bin.9.orig	d__Bacteria	p__Bacteroidota	c__Bacteroidia	o__Bacteroidales	f__Paludibacteraceae	g__RF16	s__	0	0	0	0	0	0	1	0	1	0	0	0	0	6	0	0	0	0	0	0	0	1	0	4	0	0	0	0	3	0	0	0	0	0	0	0	0	0
MAG1158	DS-JL6_BDME192003873-1a_bin.29.orig	DS-JL6	Single-sample assemblies	DS-JL6_bin.29.orig	d__Bacteria	p__Bacteroidota	c__Bacteroidia	o__Bacteroidales	f__Paludibacteraceae	g__Enterocola	s__Enterocola sp017517845	0	0	0	0	0	1	1	0	0	0	0	0	0	0	0	0	0	0	0	0	0	0	0	0	0	0	0	0	0	0	0	0	0	1	0	0	0	0
MAG262	BEG-SC7_BDME192003902-1a_bin.21.orig	BEG-SC7	Single-sample assemblies	BEG-SC7_bin.21.orig	d__Bacteria	p__Bacteroidota	c__Bacteroidia	o__Bacteroidales	f__Bacteroidaceae	g__UBA4334	s__	0	0	0	0	1	0	0	0	0	0	0	0	0	0	0	0	0	0	0	0	0	13	0	2	0	0	0	0	0	0	0	0	0	0	0	0	0	0
MAG1406	HS-AH4_BDME192003796-1a_bin.15.strict	HS-AH4	Single-sample assemblies	HS-AH4_bin.15.strict	d__Bacteria	p__Verrucomicrobiota	c__Kiritimatiellae	o__RFP12	f__UBA1067	g__UBA1067	s__	0	0	0	0	0	0	0	0	0	0	0	1	0	1	0	0	0	0	0	0	0	0	0	1	0	0	0	0	0	0	0	0	0	0	0	0	0	0
MAG263	BEG-SC7_BDME192003902-1a_bin.22.strict	BEG-SC7	Single-sample assemblies	BEG-SC7_bin.22.strict	d__Bacteria	p__Verrucomicrobiota	c__Verrucomicrobiae	o__Verrucomicrobiales	f__Akkermansiaceae	g__Akkermansia	s__	0	0	0	0	1	0	0	0	0	0	0	0	0	0	0	0	0	0	0	0	0	0	0	0	0	0	0	0	0	0	0	0	0	0	0	0	0	0
MAG4608	WG-HB4_BDME192004084-1a_bin.28.orig	WG-HB4	Single-sample assemblies	WG-HB4_bin.28.orig	d__Bacteria	p__Firmicutes_A	c__Clostridia	o__Oscillospirales	f__Acutalibacteraceae	g__CAG-488	s__	0	0	0	0	0	0	0	0	0	0	0	0	0	0	0	0	0	0	0	0	0	0	0	0	0	0	0	0	0	0	0	0	0	0	0	0	0	0
MAG2347	HS-JS5_BDME192003807-1a_bin.33.strict	HS-JS5	Single-sample assemblies	HS-JS5_bin.33.strict	d__Bacteria	p__Firmicutes_A	c__Clostridia	o__Oscillospirales	f__Acutalibacteraceae	g__Ruminococcus_E	s__	0	0	0	0	0	0	0	0	2	0	0	0	0	3	0	0	0	0	0	0	0	0	0	3	0	0	0	0	0	0	0	0	0	1	0	0	0	0
MAG636	CG-QH8_BDME192004128-1a_bin.8.orig	CG-QH8	Single-sample assemblies	CG-QH8_bin.8.orig	d__Bacteria	p__Bacteroidota	c__Bacteroidia	o__Bacteroidales	f__Rikenellaceae	g__Alistipes	s__Alistipes sp017398555	0	0	0	0	0	0	0	3	0	0	0	0	0	0	0	0	0	0	0	0	1	0	0	4	0	0	0	0	2	0	0	0	0	1	0	2	0	0
MAG4396	WG-GZ5_BDME192004105-1a_bin.2.orig	WG-GZ5	Single-sample assemblies	WG-GZ5_bin.2.orig	d__Bacteria	p__Bacteroidota	c__Bacteroidia	o__Bacteroidales	f__Rikenellaceae	g__Tidjanibacter	s__Tidjanibacter sp017396085	0	0	0	0	0	0	0	2	1	0	0	0	0	0	0	0	0	0	0	0	2	0	0	11	0	0	0	0	4	0	0	0	0	1	0	2	0	0
MAG3877	SCG-XJ6_BDME192003818-1a_bin.18.orig	SCG-XJ6	Single-sample assemblies	SCG-XJ6_bin.18.orig	d__Bacteria	p__Bacteroidota	c__Bacteroidia	o__Bacteroidales	f__Rikenellaceae	g__Alistipes	s__Alistipes sp017398555	0	0	0	0	0	0	0	0	0	0	0	2	0	0	0	0	0	0	0	0	0	0	0	0	0	0	0	0	0	0	0	0	0	0	0	0	0	0
MAG3476	MG-SD5_BDME192004020-1a_bin.26.orig	MG-SD5	Single-sample assemblies	MG-SD5_bin.26.orig	d__Bacteria	p__Bacteroidota	c__Bacteroidia	o__Bacteroidales	f__Rikenellaceae	g__Alistipes	s__Alistipes sp017416915	0	0	0	0	1	0	0	0	0	0	0	0	0	0	0	0	0	0	0	0	0	3	0	0	0	0	0	0	0	0	0	0	0	0	0	0	0	0
MAG3308	KS-XJ6_BDME192003853-1a_bin.5.orig	KS-XJ6	Single-sample assemblies	KS-XJ6_bin.5.orig	d__Bacteria	p__Bacteroidota	c__Bacteroidia	o__Bacteroidales	f__Rikenellaceae	g__Alistipes	s__	0	0	0	0	0	0	0	0	0	0	0	0	0	0	0	0	0	0	0	0	0	0	0	0	0	0	0	0	0	0	0	0	0	1	0	0	0	0
MAG772	CG-XJ7_BDME192004057-1a_bin.18.orig	CG-XJ7	Single-sample assemblies	CG-XJ7_bin.18.orig	d__Bacteria	p__Firmicutes_A	c__Clostridia	o__Christensenellales	f__Borkfalkiaceae	g__UBA11475	s__	0	0	0	0	0	0	0	0	0	0	0	1	0	0	0	0	0	0	0	0	0	2	0	1	0	0	0	0	0	0	0	0	0	0	0	0	0	0
MAG3190	KS-XJ1_BDME192003848-1a_bin.33.orig	KS-XJ1	Single-sample assemblies	KS-XJ1_bin.33.orig	d__Bacteria	p__Bacteroidota	c__Bacteroidia	o__Bacteroidales	f__P3	g__UBA1711	s__	0	0	0	0	0	0	0	0	0	0	0	0	0	0	0	0	0	0	0	0	0	0	0	0	0	0	0	0	0	0	0	0	0	0	0	1	0	0
MAG2211	HS-JM8_BDME192004078-1a_bin.2.orig	HS-JM8	Single-sample assemblies	HS-JM8_bin.2.orig	d__Bacteria	p__Bacteroidota	c__Bacteroidia	o__Bacteroidales	f__Paludibacteraceae	g__RGIG9379	s__	0	0	0	0	0	0	0	0	0	0	0	0	0	0	0	0	0	0	0	0	0	0	0	0	0	0	0	0	0	0	0	0	0	0	0	0	0	0
MAG1531	HS-GS6_BDME192003945-1a_bin.3.orig	HS-GS6	Single-sample assemblies	HS-GS6_bin.3.orig	d__Bacteria	p__Bacteroidota	c__Bacteroidia	o__Bacteroidales	f__Paludibacteraceae	g__RGIG9379	s__	0	0	0	0	0	0	0	0	0	0	0	0	0	1	0	0	0	0	0	0	0	0	0	1	0	0	0	0	0	0	0	0	0	0	0	0	0	0
MAG1193	DS-JL7_BDME192003874-1a_bin.7.orig	DS-JL7	Single-sample assemblies	DS-JL7_bin.7.orig	d__Bacteria	p__Bacteroidota	c__Bacteroidia	o__Bacteroidales	f__Paludibacteraceae	g__RGIG9379	s__	0	0	0	0	0	0	0	0	0	0	0	0	0	0	0	0	0	0	0	0	0	0	0	0	0	0	0	0	0	0	0	0	0	0	0	0	0	0
MAG4873	WS-JL5_BDME192003862-1a_bin.6.orig	WS-JL5	Single-sample assemblies	WS-JL5_bin.6.orig	d__Bacteria	p__Bacteroidota	c__Bacteroidia	o__Bacteroidales	f__Rikenellaceae	g__Alistipes	s__Alistipes sp015060115	0	0	0	0	0	0	0	0	0	0	0	1	0	0	0	0	0	0	0	0	0	0	0	0	0	0	0	0	0	0	0	0	0	0	0	0	0	0
MAG442	BG-SC7_BDME192004117-1a_bin.17.orig	BG-SC7	Single-sample assemblies	BG-SC7_bin.17.orig	d__Bacteria	p__Bacteroidota	c__Bacteroidia	o__Bacteroidales	f__Bacteroidaceae	g__HGM04593	s__	0	0	0	0	0	0	0	3	1	0	0	0	0	0	0	0	0	0	0	0	1	0	0	8	0	0	0	0	4	0	0	0	0	1	0	3	0	0
MAG3542	MS-JL10_BDME192003929-1a_bin.1.strict	MS-JL10	Single-sample assemblies	MS-JL10_bin.1.strict	d__Bacteria	p__Bacteroidota	c__Bacteroidia	o__Bacteroidales	f__Rikenellaceae	g__Alistipes	s__Alistipes sp017463585	0	0	0	0	0	0	0	0	0	0	0	0	0	0	0	0	0	0	0	0	0	0	0	0	0	0	0	0	0	0	0	0	0	0	0	0	0	0
MAG3481	MG-SD5_BDME192004020-1a_bin.36.strict	MG-SD5	Single-sample assemblies	MG-SD5_bin.36.strict	d__Bacteria	p__Firmicutes_A	c__Clostridia	o__Oscillospirales	f__Acutalibacteraceae	g__Fimenecus	s__	0	0	0	0	0	0	0	0	0	0	0	1	0	0	0	0	0	0	0	0	0	0	0	0	0	0	0	0	0	0	0	0	0	0	0	0	0	0
MAG3267	KS-XJ4_BDME192003851-1a_bin.35.orig	KS-XJ4	Single-sample assemblies	KS-XJ4_bin.35.orig	d__Bacteria	p__Verrucomicrobiota	c__Kiritimatiellae	o__RFP12	f__UBA1067	g__UBA1067	s__	0	0	0	0	0	0	0	0	0	0	0	0	0	0	0	0	0	0	0	0	0	0	0	0	0	0	0	0	0	0	0	0	0	0	0	0	0	0
MAG1988	HS-JL4_BDME192003933-1a_bin.10.strict	HS-JL4	Single-sample assemblies	HS-JL4_bin.10.strict	d__Bacteria	p__Verrucomicrobiota	c__Kiritimatiellae	o__RFP12	f__UBA1067	g__UBA1067	s__UBA1067 sp902770045	0	0	0	0	0	0	0	0	0	0	0	1	0	0	0	0	0	0	0	0	0	0	0	0	0	0	0	0	0	0	0	0	0	0	0	0	0	0
MAG1565	HS-GS9_BDME192003948-1a_bin.12.orig	HS-GS9	Single-sample assemblies	HS-GS9_bin.12.orig	d__Bacteria	p__Bacteroidota	c__Bacteroidia	o__Bacteroidales	f__F082	g__Limimorpha	s__Limimorpha sp015061315	0	0	0	0	1	0	0	0	0	0	0	0	0	0	0	0	0	0	0	0	0	0	0	0	0	0	0	0	0	0	0	0	0	0	0	0	0	0
MAG3227	KS-XJ3_BDME192003850-1a_bin.24.strict	KS-XJ3	Single-sample assemblies	KS-XJ3_bin.24.strict	d__Bacteria	p__Firmicutes_A	c__Clostridia	o__Oscillospirales	f__Acutalibacteraceae	g__SIG598	s__	0	0	0	0	0	0	0	0	0	0	0	0	0	0	0	0	0	0	0	0	0	0	0	0	0	0	0	0	0	0	0	0	0	0	0	0	0	0
MAG4306	WG-GZ1_BDME192004101-1a_bin.22.orig	WG-GZ1	Single-sample assemblies	WG-GZ1_bin.22.orig	d__Bacteria	p__Bacteroidota	c__Bacteroidia	o__Bacteroidales	f__P3	g__Onthomorpha	s__Onthomorpha sp002358835	0	0	0	0	0	0	0	0	0	0	0	3	0	0	0	0	1	0	0	0	0	0	0	0	0	0	0	0	0	0	0	0	0	0	0	0	0	0
MAG3739	MS-JL9_BDME192003928-1a_bin.8.orig	MS-JL9	Single-sample assemblies	MS-JL9_bin.8.orig	d__Bacteria	p__Bacteroidota	c__Bacteroidia	o__Bacteroidales	f__Bacteroidaceae	g__HGM04593	s__HGM04593 sp017408685	0	0	0	0	0	0	0	0	0	0	0	1	0	0	0	0	0	0	0	0	0	1	0	0	0	0	0	0	0	0	0	0	0	0	1	0	0	0
MAG5422	XG-XJ4_BDME192004044-1a_bin.30.strict	XG-XJ4	Single-sample assemblies	XG-XJ4_bin.30.strict	d__Bacteria	p__Firmicutes_A	c__Clostridia	o__Christensenellales	f__Borkfalkiaceae	g__Scatosoma	s__	0	0	0	0	0	0	0	0	0	0	0	0	0	0	0	0	0	0	0	0	0	0	0	0	0	0	0	0	1	0	0	0	0	0	0	0	0	0
MAG795	CG-XJ9_BDME192004059-1a_bin.12.strict	CG-XJ9	Single-sample assemblies	CG-XJ9_bin.12.strict	d__Bacteria	p__Firmicutes_A	c__Clostridia	o__Oscillospirales	f__CAG-272	g__RGIG3994	s__	0	0	0	0	0	0	0	0	0	0	0	0	0	0	0	0	0	0	0	0	0	2	0	0	0	0	0	0	0	0	0	0	0	0	0	0	0	1
MAG4274	TS-SX8_BDME192003845-1a_bin.6.orig	TS-SX8	Single-sample assemblies	TS-SX8_bin.6.orig	d__Bacteria	p__Firmicutes_A	c__Clostridia	o__Oscillospirales	f__Acutalibacteraceae	g__Ruminococcus_E	s__Ruminococcus_E sp017395925	0	0	0	0	0	0	0	0	0	0	0	0	0	0	0	0	0	0	0	0	0	0	0	0	0	0	0	0	0	0	0	0	0	0	0	0	0	0
MAG3777	SCG-XJ1_BDME192003813-1a_bin.39.strict	SCG-XJ1	Single-sample assemblies	SCG-XJ1_bin.39.strict	d__Bacteria	p__Bacteroidota	c__Bacteroidia	o__Bacteroidales	f__Bacteroidaceae	g__HGM04593	s__HGM04593 sp017503645	0	0	0	0	0	0	0	0	0	0	0	1	0	0	0	0	0	0	0	0	0	0	0	0	0	0	0	0	0	0	0	0	0	0	1	0	0	0
MAG2989	HS-ZJ10_BDME192004070-1a_bin.8.orig	HS-ZJ10	Single-sample assemblies	HS-ZJ10_bin.8.orig	d__Bacteria	p__Bacteroidota	c__Bacteroidia	o__Bacteroidales	f__Paludibacteraceae	g__RGIG9379	s__	0	0	0	0	0	0	0	0	0	0	0	0	0	0	0	0	0	0	0	0	0	0	0	0	0	0	0	0	0	0	0	0	0	0	0	0	0	0
MAG2456	HS-QH10_BDME192003958-1a_bin.3.orig	HS-QH10	Single-sample assemblies	HS-QH10_bin.3.orig	d__Bacteria	p__Verrucomicrobiota	c__Kiritimatiellae	o__RFP12	f__UBA3636	g__UBA3636	s__	0	0	0	0	1	0	0	0	0	0	0	0	0	0	0	0	0	0	0	0	0	0	0	1	0	0	0	0	0	0	0	0	0	1	0	0	0	0
MAG2577	HS-QH6_BDME192003955-1a_bin.16.orig	HS-QH6	Single-sample assemblies	HS-QH6_bin.16.orig	d__Bacteria	p__Firmicutes_A	c__Clostridia	o__Lachnospirales	f__Lachnospiraceae	g__CAG-510	s__CAG-510 sp000434615	0	0	0	0	0	0	1	0	0	0	0	0	0	0	0	0	0	0	0	0	0	13	0	0	0	0	0	0	0	0	0	0	0	0	0	0	0	0
MAG4389	WG-GZ5_BDME192004105-1a_bin.12.strict	WG-GZ5	Single-sample assemblies	WG-GZ5_bin.12.strict	d__Bacteria	p__Firmicutes_A	c__Clostridia	o__Oscillospirales	f__Acutalibacteraceae	g__CAG-177	s__	0	0	0	0	0	0	0	0	0	0	0	0	0	0	0	0	0	0	0	0	0	0	0	0	0	0	0	0	0	0	0	0	0	0	1	0	0	0
MAG65	WS-JL1_BDME192003858-1a_bin.4.orig	WS-JL1	Single-sample assemblies	WS-JL1_bin.4.orig	d__Archaea	p__Halobacteriota	c__Methanomicrobia	o__Methanomicrobiales	f__Methanocorpusculaceae	g__Methanocorpusculum	s__Methanocorpusculum sp017622255	0	0	0	0	0	0	0	3	0	0	0	0	0	0	0	0	0	0	0	0	0	0	0	4	0	0	0	0	3	0	0	0	0	1	0	2	0	0
MAG5528	XG-XJ7_BDME192004047-1a_bin.20.orig	XG-XJ7	Single-sample assemblies	XG-XJ7_bin.20.orig	d__Bacteria	p__Verrucomicrobiota	c__Lentisphaeria	o__Victivallales	f__Victivallaceae	g__UBA1784	s__UBA1784 sp015061725	0	0	0	0	0	0	0	0	0	0	0	0	0	0	0	0	0	0	0	0	0	0	0	0	0	0	0	0	0	0	0	0	0	0	0	0	0	0
MAG2422	HS-JS9_BDME192003811-1a_bin.21.strict	HS-JS9	Single-sample assemblies	HS-JS9_bin.21.strict	d__Bacteria	p__Spirochaetota	c__Spirochaetia	o__Treponematales	f__Treponemataceae	g__RGIG1711	s__RGIG1711 sp017416145	0	0	0	0	0	0	0	0	0	0	0	0	0	0	0	0	0	0	0	0	0	0	0	0	0	0	0	0	0	0	0	0	0	0	0	0	0	0
MAG1036	DS-JL2_BDME192003869-1a_bin.18.orig	DS-JL2	Single-sample assemblies	DS-JL2_bin.18.orig	d__Bacteria	p__Bacteroidota	c__Bacteroidia	o__Bacteroidales	f__UBA932	g__Cryptobacteroides	s__Cryptobacteroides sp017626555	0	0	0	0	0	0	0	0	0	0	0	0	0	0	0	0	0	0	0	0	0	0	0	0	0	0	0	0	0	0	0	0	0	0	0	0	0	0
MAG5426	XG-XJ4_BDME192004044-1a_bin.35.strict	XG-XJ4	Single-sample assemblies	XG-XJ4_bin.35.strict	d__Bacteria	p__Verrucomicrobiota	c__Kiritimatiellae	o__RFP12	f__UBA1067	g__RUG572	s__	0	0	0	0	0	0	0	0	0	0	0	0	0	0	0	0	0	0	0	0	0	0	0	0	0	0	0	0	1	0	0	0	0	0	0	0	0	0
MAG3806	SCG-XJ3_BDME192003815-1a_bin.15.strict	SCG-XJ3	Single-sample assemblies	SCG-XJ3_bin.15.strict	d__Bacteria	p__Bacteroidota	c__Bacteroidia	o__Bacteroidales	f__Bacteroidaceae	g__Phocaeicola	s__	0	0	0	0	0	0	0	0	0	0	0	0	0	0	0	0	0	0	0	0	0	1	0	0	0	0	0	0	0	0	0	0	0	0	0	0	0	0
MAG3868	SCG-XJ5_BDME192003817-1a_bin.32.permissive	SCG-XJ5	Single-sample assemblies	SCG-XJ5_bin.32.permissive	d__Bacteria	p__Firmicutes_C	c__Negativicutes	o__Acidaminococcales	f__Acidaminococcaceae	g__Phascolarctobacterium_A	s__Phascolarctobacterium_A sp017623055	0	0	0	0	0	0	0	0	0	0	0	1	0	0	0	0	0	0	0	0	0	1	0	0	0	0	0	0	0	0	0	0	0	0	0	0	0	0
MAG581	CG-QH5_BDME192004125-1a_bin.3.strict	CG-QH5	Single-sample assemblies	CG-QH5_bin.3.strict	d__Bacteria	p__Bacteroidota	c__Bacteroidia	o__Bacteroidales	f__Bacteroidaceae	g__HGM04593	s__HGM04593 sp017416705	0	0	0	0	0	0	0	0	0	0	0	0	0	0	0	0	0	0	0	0	0	0	0	0	0	0	0	0	0	0	0	0	0	0	0	0	0	0
MAG5222	WS-XJ5_BDME192003827-1a_bin.6.orig	WS-XJ5	Single-sample assemblies	WS-XJ5_bin.6.orig	d__Bacteria	p__Verrucomicrobiota	c__Kiritimatiellae	o__RFP12	f__UBA1067	g__UBA1067	s__UBA1067 sp017520845	0	0	0	0	0	0	0	0	0	0	0	0	1	0	0	0	2	0	0	0	0	0	1	0	0	0	0	0	0	0	0	0	0	2	0	0	0	0
MAG2899	HS-XJ2_BDME192003879-1a_bin.3.strict	HS-XJ2	Single-sample assemblies	HS-XJ2_bin.3.strict	d__Bacteria	p__Spirochaetota	c__Spirochaetia	o__Treponematales	f__Treponemataceae	g__Treponema_F	s__Treponema_F sp017622135	0	0	0	0	0	0	0	0	0	0	0	0	0	0	0	0	0	0	0	0	0	0	0	0	0	0	0	0	0	0	0	0	0	0	0	0	0	0
MAG5462	XG-XJ5_BDME192004045-1a_bin.3.orig	XG-XJ5	Single-sample assemblies	XG-XJ5_bin.3.orig	d__Bacteria	p__Bacteroidota	c__Bacteroidia	o__Bacteroidales	f__Rikenellaceae	g__Alistipes	s__Alistipes sp017399485	0	0	0	0	0	0	0	0	0	0	0	0	0	0	0	0	0	0	0	0	0	0	0	0	0	0	0	0	4	0	0	0	0	0	0	0	0	0
MAG2067	HS-JL7_BDME192003936-1a_bin.29.strict	HS-JL7	Single-sample assemblies	HS-JL7_bin.29.strict	d__Bacteria	p__Bacteroidota	c__Bacteroidia	o__Bacteroidales	f__Rikenellaceae	g__Alistipes	s__Alistipes sp015059715	0	0	0	0	0	0	0	0	0	0	0	0	0	0	0	0	0	0	0	0	0	0	0	0	0	0	0	0	0	0	0	0	0	0	0	0	0	0
MAG4749	WS-JL1_BDME192003858-1a_bin.10.strict	WS-JL1	Single-sample assemblies	WS-JL1_bin.10.strict	d__Bacteria	p__Verrucomicrobiota	c__Lentisphaeria	o__Victivallales	f__Victivallaceae	g__UBA1784	s__	0	0	0	0	0	1	0	0	0	0	0	0	0	0	0	0	0	0	0	0	0	0	0	0	0	0	0	0	0	0	0	0	0	0	0	0	0	0
MAG4328	WG-GZ2_BDME192004102-1a_bin.2.orig	WG-GZ2	Single-sample assemblies	WG-GZ2_bin.2.orig	d__Bacteria	p__Firmicutes_A	c__Clostridia	o__Oscillospirales	f__Acutalibacteraceae	g__CAG-177	s__	0	0	0	0	0	0	0	0	0	0	0	0	0	0	0	0	0	0	0	0	0	0	0	0	0	0	0	0	0	0	0	0	0	0	0	0	0	0
MAG5351	XG-XJ2_BDME192004042-1a_bin.2.strict	XG-XJ2	Single-sample assemblies	XG-XJ2_bin.2.strict	d__Bacteria	p__Firmicutes_C	c__Negativicutes	o__Acidaminococcales	f__Acidaminococcaceae	g__Phascolarctobacterium_A	s__	0	0	0	0	0	0	1	0	0	0	0	0	0	0	0	0	0	1	0	0	0	0	1	0	0	0	0	0	0	0	0	0	0	0	0	0	0	0
MAG4962	WS-JL8_BDME192003865-1a_bin.36.orig	WS-JL8	Single-sample assemblies	WS-JL8_bin.36.orig	d__Bacteria	p__Bacteroidota	c__Bacteroidia	o__Bacteroidales	f__Bacteroidaceae	g__UBA1179	s__UBA1179 sp017530735	0	0	0	0	0	0	0	0	0	0	0	0	0	0	0	0	0	1	0	0	0	0	0	0	0	0	0	0	0	0	0	0	0	0	0	0	0	0
MAG5023	WS-QH11_BDME192004139-1a_bin.5.strict	WS-QH11	Single-sample assemblies	WS-QH11_bin.5.strict	d__Bacteria	p__Firmicutes_A	c__Clostridia	o__Oscillospirales	f__Ruminococcaceae	g__UBA3855	s__UBA3855 sp015066845	0	0	0	0	0	0	0	0	0	0	1	0	0	0	0	0	0	0	0	1	0	0	0	0	0	0	0	0	1	0	0	0	0	2	0	0	0	0
MAG3012	HS-ZJ3_BDME192004063-1a_bin.1.orig	HS-ZJ3	Single-sample assemblies	HS-ZJ3_bin.1.orig	d__Bacteria	p__Bacteroidota	c__Bacteroidia	o__Bacteroidales	f__Paludibacteraceae	g__RF16	s__	0	0	0	0	0	0	0	0	0	0	0	0	0	0	0	0	0	0	0	0	0	2	0	0	0	0	0	0	0	0	0	0	0	0	0	0	0	0
MAG5398	XG-XJ3_BDME192004043-1a_bin.40.orig	XG-XJ3	Single-sample assemblies	XG-XJ3_bin.40.orig	d__Bacteria	p__Bacteroidota	c__Bacteroidia	o__Bacteroidales	f__Rikenellaceae	g__Alistipes	s__Alistipes sp017442365	0	0	0	0	0	0	0	0	0	0	0	0	0	0	0	0	0	0	0	0	0	0	0	0	0	0	0	0	1	0	0	0	0	0	0	0	0	0
MAG3779	SCG-XJ1_BDME192003813-1a_bin.41.strict	SCG-XJ1	Single-sample assemblies	SCG-XJ1_bin.41.strict	d__Bacteria	p__Bacteroidota	c__Bacteroidia	o__Bacteroidales	f__Rikenellaceae	g__Alistipes	s__Alistipes sp017442365	0	0	0	0	0	0	0	0	0	0	0	0	0	0	0	0	0	0	0	0	0	0	0	0	0	0	0	0	0	0	0	0	0	0	0	0	0	2
MAG2628	HS-QH7_BDME192003956-1a_bin.6.orig	HS-QH7	Single-sample assemblies	HS-QH7_bin.6.orig	d__Bacteria	p__Bacteroidota	c__Bacteroidia	o__Bacteroidales	f__Rikenellaceae	g__Alistipes	s__Alistipes sp017442365	0	0	0	0	0	0	0	0	0	0	0	0	0	0	0	0	0	0	0	0	0	0	0	0	0	0	0	0	0	0	0	0	0	1	0	0	0	0
MAG150	BEG-SC1_BDME192003898-1a_bin.22.orig	BEG-SC1	Single-sample assemblies	BEG-SC1_bin.22.orig	d__Bacteria	p__Firmicutes_A	c__Clostridia	o__Saccharofermentanales	f__Saccharofermentanaceae	g__Saccharofermentans	s__	0	0	0	0	0	0	0	0	0	0	1	0	0	0	0	0	2	0	0	0	0	0	1	0	0	0	0	0	0	3	0	0	0	2	0	0	0	0
MAG1617	HS-GZ1_BDME192004091-1a_bin.36.strict	HS-GZ1	Single-sample assemblies	HS-GZ1_bin.36.strict	d__Bacteria	p__Firmicutes_B	c__Peptococcia	o__Peptococcales	f__Peptococcaceae	g__UBA7185	s__UBA7185 sp017622155	0	0	0	0	0	0	0	0	0	0	0	0	0	0	0	0	0	0	0	0	0	0	0	0	0	0	0	0	0	0	0	0	0	0	0	0	0	0
MAG4087	STHS-SD6_BDME192003979-1a_bin.2.strict	STHS-SD6	Single-sample assemblies	STHS-SD6_bin.2.strict	d__Bacteria	p__Firmicutes_A	c__Clostridia	o__Oscillospirales	f__Acutalibacteraceae	g__Fimenecus	s__	0	0	0	0	0	0	0	0	0	0	0	0	0	0	0	0	0	0	0	0	0	0	0	0	0	0	0	0	0	0	0	0	0	0	0	0	0	0
MAG3172	KS-XJ10_BDME192003857-1a_bin.8.orig	KS-XJ10	Single-sample assemblies	KS-XJ10_bin.8.orig	d__Bacteria	p__Firmicutes_A	c__Clostridia	o__Christensenellales	f__CAG-74	g__Limiplasma	s__Limiplasma sp015056315	0	0	0	0	0	0	0	0	0	0	0	0	0	0	0	0	0	0	0	0	0	0	0	0	0	0	0	0	0	0	0	0	0	1	0	0	0	0
MAG977	DLS-XJ9_BDME192003896-1a_bin.5.orig	DLS-XJ9	Single-sample assemblies	DLS-XJ9_bin.5.orig	d__Bacteria	p__Firmicutes_A	c__Clostridia	o__Oscillospirales	f__CAG-272	g__UBA1740	s__	0	0	0	0	1	0	1	0	0	0	0	0	0	0	0	0	0	0	0	0	0	1	0	0	0	0	0	0	0	0	0	0	0	0	0	0	0	0
MAG4585	WG-HB3_BDME192004083-1a_bin.27.orig	WG-HB3	Single-sample assemblies	WG-HB3_bin.27.orig	d__Bacteria	p__Firmicutes_A	c__Clostridia	o__Oscillospirales	f__CAG-272	g__UMGS1865	s__	0	0	0	0	0	0	0	0	0	0	0	1	0	0	0	0	0	0	0	0	0	1	0	0	0	0	0	0	0	0	0	0	0	0	0	0	0	0
MAG4473	WG-GZ9_BDME192004109-1a_bin.19.orig	WG-GZ9	Single-sample assemblies	WG-GZ9_bin.19.orig	d__Bacteria	p__Firmicutes_A	c__Clostridia	o__Oscillospirales	f__Ruminococcaceae	g__CAG-115	s__	0	0	0	0	0	0	0	3	0	0	0	0	0	0	0	0	0	0	0	0	1	0	0	10	0	0	0	0	5	0	0	0	0	1	0	2	0	0
MAG4283	TS-SX9_BDME192003846-1a_bin.6.orig	TS-SX9	Single-sample assemblies	TS-SX9_bin.6.orig	d__Bacteria	p__Firmicutes_A	c__Clostridia	o__UBA1381	f__UBA9506	g__UMGS755	s__	0	0	0	0	0	0	0	0	0	0	0	3	0	0	0	0	2	0	0	0	0	0	0	0	0	0	0	0	0	0	0	0	0	0	0	0	0	0
MAG3901	SCG-XJ7_BDME192003819-1a_bin.14.orig	SCG-XJ7	Single-sample assemblies	SCG-XJ7_bin.14.orig	d__Bacteria	p__Firmicutes_A	c__Clostridia	o__Oscillospirales	f__Acutalibacteraceae	g__CAG-177	s__CAG-177 sp017938985	0	0	0	0	0	0	0	0	0	0	0	1	0	0	0	0	1	0	0	0	0	0	0	0	0	0	0	0	0	0	0	0	0	0	1	0	0	0
MAG272	BEG-SC7_BDME192003902-1a_bin.32.orig	BEG-SC7	Single-sample assemblies	BEG-SC7_bin.32.orig	d__Bacteria	p__Bacteroidota	c__Bacteroidia	o__Bacteroidales	f__P3	g__UBA1217	s__UBA1217 sp902788805	0	0	0	0	0	0	0	0	0	0	0	0	0	0	0	0	0	0	0	0	0	0	0	0	0	0	0	0	0	0	0	0	0	0	0	0	0	0
MAG2509	HS-QH2_BDME192003951-1a_bin.22.orig	HS-QH2	Single-sample assemblies	HS-QH2_bin.22.orig	d__Bacteria	p__Firmicutes_A	c__Clostridia	o__Oscillospirales	f__QAMX01	g__SIG499	s__SIG499 sp015067715	0	0	0	0	0	0	0	0	0	0	0	0	0	0	0	0	0	0	0	0	0	0	0	0	0	0	0	0	0	0	0	0	0	0	0	0	0	1
MAG1416	HS-AH6_BDME192003797-1a_bin.11.orig	HS-AH6	Single-sample assemblies	HS-AH6_bin.11.orig	d__Bacteria	p__Bacteroidota	c__Bacteroidia	o__Bacteroidales	f__Paludibacteraceae	g__RGIG9379	s__	0	0	0	0	0	0	0	0	0	0	0	0	0	0	0	0	1	0	0	0	0	1	0	0	0	0	0	2	0	0	0	0	0	0	0	0	0	0
MAG1794	HS-HB10_BDME192004150-1a_bin.5.strict	HS-HB10	Single-sample assemblies	HS-HB10_bin.5.strict	d__Bacteria	p__Verrucomicrobiota	c__Lentisphaeria	o__Victivallales	f__Victivallaceae	g__UBA1784	s__	0	0	0	0	0	0	0	0	0	0	1	0	0	0	0	0	0	0	0	0	0	0	0	0	1	0	0	0	4	0	0	0	0	2	0	0	0	0
MAG5798	YG-SC6_BDME192003913-1a_bin.39.strict	YG-SC6	Single-sample assemblies	YG-SC6_bin.39.strict	d__Bacteria	p__Bacteroidota	c__Bacteroidia	o__Bacteroidales	f__Bacteroidaceae	g__HGM04593	s__HGM04593 sp017408685	0	0	0	0	0	0	0	0	0	0	0	0	0	0	0	0	0	0	0	0	0	1	0	2	0	0	0	0	0	0	0	0	0	0	0	0	0	0
MAG5544	XG-XJ7_BDME192004047-1a_bin.38.orig	XG-XJ7	Single-sample assemblies	XG-XJ7_bin.38.orig	d__Bacteria	p__Bacteroidota	c__Bacteroidia	o__Bacteroidales	f__Bacteroidaceae	g__UBA4372	s__UBA4372 sp017622815	0	0	0	0	0	0	0	0	0	0	0	0	0	0	0	0	0	0	0	0	0	0	0	0	0	0	0	0	0	0	0	0	0	0	0	0	0	0
MAG4134	STHS-SD9_BDME192003962-1a_bin.2.strict	STHS-SD9	Single-sample assemblies	STHS-SD9_bin.2.strict	d__Bacteria	p__Bacteroidota	c__Bacteroidia	o__Bacteroidales	f__F082	g__Limimorpha	s__	0	0	0	0	0	0	0	0	0	0	0	1	0	0	0	0	0	0	0	0	0	0	0	0	0	0	0	0	0	0	0	0	0	0	0	0	0	0
MAG1242	DS-JL9_BDME192003876-1a_bin.4.strict	DS-JL9	Single-sample assemblies	DS-JL9_bin.4.strict	d__Bacteria	p__Firmicutes_C	c__Negativicutes	o__Acidaminococcales	f__Acidaminococcaceae	g__Phascolarctobacterium_A	s__Phascolarctobacterium_A sp017623055	0	0	0	0	0	0	0	0	0	0	0	0	0	0	0	0	0	0	0	0	0	0	0	0	0	0	0	0	0	0	0	0	0	0	0	0	0	0
MAG2418	HS-JS9_BDME192003811-1a_bin.17.orig	HS-JS9	Single-sample assemblies	HS-JS9_bin.17.orig	d__Bacteria	p__Bacteroidota	c__Bacteroidia	o__Bacteroidales	f__Rikenellaceae	g__Alistipes	s__Alistipes sp015059965	0	0	0	0	0	0	0	0	0	0	0	0	0	0	0	0	0	0	0	0	0	0	0	0	0	0	0	0	0	0	0	0	0	0	0	0	0	0
MAG1085	DS-JL4_BDME192003871-1a_bin.1.strict	DS-JL4	Single-sample assemblies	DS-JL4_bin.1.strict	d__Bacteria	p__Bacteroidota	c__Bacteroidia	o__Bacteroidales	f__Rikenellaceae	g__Alistipes	s__Alistipes sp017398555	0	0	0	0	0	0	0	0	0	0	0	1	0	1	0	0	0	0	0	0	0	0	0	1	0	0	0	0	0	0	0	0	0	0	1	0	0	0
MAG55	STHS-SD2_BDME192003975-1a_bin.31.strict	STHS-SD2	Single-sample assemblies	STHS-SD2_bin.31.strict	d__Archaea	p__Halobacteriota	c__Methanomicrobia	o__Methanomicrobiales	f__Methanocorpusculaceae	g__Methanocorpusculum	s__Methanocorpusculum sp017622255	0	0	0	0	0	0	0	0	0	0	0	0	0	0	0	0	0	0	0	0	0	0	0	0	0	0	0	0	0	0	0	0	0	0	0	0	0	0
MAG4229	TS-SX5_BDME192003842-1a_bin.15.orig	TS-SX5	Single-sample assemblies	TS-SX5_bin.15.orig	d__Bacteria	p__Firmicutes_A	c__Clostridia	o__Christensenellales	f__CAG-138	g__JAEDJH01	s__JAEDJH01 sp016296415	0	0	0	0	0	0	0	0	0	0	0	0	0	0	0	0	0	0	0	0	0	0	0	0	0	0	0	0	0	0	0	0	0	1	1	0	0	0
MAG3131	HS-ZJ8_BDME192004068-1a_bin.8.strict	HS-ZJ8	Single-sample assemblies	HS-ZJ8_bin.8.strict	d__Bacteria	p__Fibrobacterota	c__Fibrobacteria	o__Fibrobacterales	f__Fibrobacteraceae	g__Fibrobacter	s__Fibrobacter sp900143055	0	0	0	0	0	0	0	0	1	0	0	0	0	0	0	0	0	0	0	0	0	1	0	0	0	0	0	0	0	0	0	0	0	0	0	0	0	0
MAG2510	HS-QH2_BDME192003951-1a_bin.25.orig	HS-QH2	Single-sample assemblies	HS-QH2_bin.25.orig	d__Bacteria	p__Bacteroidota	c__Bacteroidia	o__Bacteroidales	f__Bacteroidaceae	g__Prevotella	s__	0	0	0	0	0	0	0	0	0	0	0	0	0	0	0	0	0	0	0	0	0	0	0	0	0	0	0	0	0	0	0	0	0	0	0	0	0	1
MAG4600	WG-HB4_BDME192004084-1a_bin.13.orig	WG-HB4	Single-sample assemblies	WG-HB4_bin.13.orig	d__Bacteria	p__Verrucomicrobiota	c__Lentisphaeria	o__Victivallales	f__Victivallaceae	g__SIG78	s__SIG78 sp015061545	0	0	0	0	0	0	0	0	0	0	0	0	0	0	0	0	0	0	0	0	0	3	0	0	0	0	0	0	0	0	0	0	0	0	0	0	0	0
MAG4723	WG-HB8_BDME192004088-1a_bin.37.strict	WG-HB8	Single-sample assemblies	WG-HB8_bin.37.strict	d__Bacteria	p__Firmicutes_A	c__Clostridia	o__Oscillospirales	f__CAG-272	g__HGM12713	s__	0	0	0	0	0	1	0	0	0	0	0	0	0	0	0	0	0	0	0	0	0	0	0	0	0	0	0	0	0	0	0	0	0	0	0	0	0	0
MAG4489	WG-HB10_BDME192004089-1a_bin.19.orig	WG-HB10	Single-sample assemblies	WG-HB10_bin.19.orig	d__Bacteria	p__Firmicutes_A	c__Clostridia	o__Oscillospirales	f__CAG-272	g__Firm-07	s__	0	0	0	0	0	0	0	0	0	0	0	0	0	0	0	0	0	0	0	0	0	0	0	0	0	0	0	0	0	0	0	0	0	0	0	0	0	0
MAG2909	HS-XJ4_BDME192003881-1a_bin.18.strict	HS-XJ4	Single-sample assemblies	HS-XJ4_bin.18.strict	d__Bacteria	p__Proteobacteria	c__Alphaproteobacteria	o__Rs-D84	f__Rs-D84	g__Enterousia	s__Enterousia sp017451625	0	0	0	0	0	0	0	0	0	0	0	0	0	0	0	0	0	0	0	0	0	0	0	0	0	0	0	0	0	0	0	0	0	0	0	0	0	0
MAG2683	HS-SD4_BDME192003967-1a_bin.11.strict	HS-SD4	Single-sample assemblies	HS-SD4_bin.11.strict	d__Bacteria	p__Firmicutes_A	c__Clostridia	o__Lachnospirales	f__Lachnospiraceae	g__UBA3766	s__	0	0	0	0	0	0	0	0	0	0	0	0	0	0	0	0	0	0	0	0	0	0	0	0	0	0	0	0	0	0	0	0	0	1	0	1	0	0
MAG3905	SCG-XJ7_BDME192003819-1a_bin.19.strict	SCG-XJ7	Single-sample assemblies	SCG-XJ7_bin.19.strict	d__Bacteria	p__Firmicutes	c__Bacilli	o__RF39	f__UBA660	g__Coprovivens	s__	0	0	0	0	0	0	0	0	0	0	0	1	0	0	0	0	1	0	0	0	0	0	0	0	0	0	0	0	0	0	0	0	0	0	1	0	0	0
MAG654	CG-XJ10_BDME192004060-1a_bin.29.strict	CG-XJ10	Single-sample assemblies	CG-XJ10_bin.29.strict	d__Bacteria	p__Verrucomicrobiota	c__Verrucomicrobiae	o__Opitutales	f__UBA9783	g__UBA1183	s__	0	0	0	0	0	0	0	3	0	0	0	0	0	0	0	0	0	0	0	0	1	0	0	3	0	0	0	0	1	0	0	0	0	1	0	2	0	0
MAG3620	MS-JL4_BDME192003923-1a_bin.12.strict	MS-JL4	Single-sample assemblies	MS-JL4_bin.12.strict	d__Bacteria	p__Bacteroidota	c__Bacteroidia	o__Bacteroidales	f__UBA932	g__Coprenecus	s__Coprenecus sp017504965	0	0	0	0	0	0	0	0	0	0	0	1	0	0	0	0	0	0	0	0	0	0	0	0	0	0	0	0	0	0	0	0	0	0	0	0	0	0
MAG1739	HS-GZ6_BDME192004096-1a_bin.9.orig	HS-GZ6	Single-sample assemblies	HS-GZ6_bin.9.orig	d__Bacteria	p__Firmicutes	c__Bacilli	o__RF39	f__UBA660	g__CAG-877	s__CAG-877 sp016293205	0	0	0	0	0	0	0	0	0	0	0	0	0	0	0	0	0	0	0	0	0	0	0	0	0	0	0	0	0	0	0	0	0	0	0	0	0	0
MAG4743	WS-JL10_BDME192003867-1a_bin.36.strict	WS-JL10	Single-sample assemblies	WS-JL10_bin.36.strict	d__Bacteria	p__Proteobacteria	c__Alphaproteobacteria	o__Rs-D84	f__Rs-D84	g__Enterousia	s__Enterousia sp017409215	0	0	0	0	0	2	0	0	0	0	0	0	0	0	0	0	0	0	0	0	0	0	0	0	0	0	0	0	0	0	0	0	0	0	0	0	0	0
MAG5380	XG-XJ3_BDME192004043-1a_bin.15.orig	XG-XJ3	Single-sample assemblies	XG-XJ3_bin.15.orig	d__Bacteria	p__Fibrobacterota	c__Fibrobacteria	o__Fibrobacterales	f__Fibrobacteraceae	g__Fibrobacter	s__Fibrobacter sp900313675	0	0	0	0	0	0	0	0	0	0	0	1	0	0	0	0	0	0	0	0	0	0	0	0	0	0	0	0	0	0	0	0	0	0	0	0	0	0
MAG570	CG-QH4_BDME192004124-1a_bin.3.orig	CG-QH4	Single-sample assemblies	CG-QH4_bin.3.orig	d__Bacteria	p__Firmicutes_A	c__Clostridia	o__Lachnospirales	f__Lachnospiraceae	g__CAG-194	s__	0	0	0	0	0	0	0	0	0	0	0	0	0	0	0	0	0	0	0	0	0	0	0	0	0	0	0	0	0	0	0	0	0	0	0	0	0	0
MAG4465	WG-GZ8_BDME192004108-1a_bin.8.orig	WG-GZ8	Single-sample assemblies	WG-GZ8_bin.8.orig	d__Bacteria	p__Bacteroidota	c__Bacteroidia	o__Bacteroidales	f__Bacteroidaceae	g__HGM04593	s__	0	0	0	0	0	0	0	2	0	0	0	0	0	0	0	0	0	0	0	0	0	0	0	0	0	0	0	0	2	0	0	0	0	1	0	2	0	0
MAG3179	KS-XJ1_BDME192003848-1a_bin.18.orig	KS-XJ1	Single-sample assemblies	KS-XJ1_bin.18.orig	d__Bacteria	p__Bacteroidota	c__Bacteroidia	o__Bacteroidales	f__Bacteroidaceae	g__UBA4372	s__UBA4372 sp017935785	0	0	0	0	0	0	0	0	0	0	0	0	0	0	0	0	0	0	0	0	0	0	0	0	0	0	0	0	0	0	0	0	0	1	0	0	0	0
MAG2694	HS-SD5_BDME192003968-1a_bin.10.orig	HS-SD5	Single-sample assemblies	HS-SD5_bin.10.orig	d__Bacteria	p__Bacteroidota	c__Bacteroidia	o__Bacteroidales	f__Bacteroidaceae	g__UBA4372	s__	0	0	0	0	0	0	1	0	0	0	0	0	0	0	0	0	0	0	0	0	0	0	0	0	0	0	0	0	0	0	0	0	0	0	0	0	0	0
MAG1283	GG-SD2_BDME192004152-1a_bin.15.strict	GG-SD2	Single-sample assemblies	GG-SD2_bin.15.strict	d__Bacteria	p__Firmicutes	c__Bacilli	o__RF39	f__UBA660	g__UMGS1613	s__	0	0	0	0	0	0	0	0	1	0	0	0	0	0	0	0	5	0	0	0	0	0	0	0	0	0	0	0	0	0	0	0	0	2	0	0	0	0
MAG697	CG-XJ3_BDME192004053-1a_bin.17.orig	CG-XJ3	Single-sample assemblies	CG-XJ3_bin.17.orig	d__Bacteria	p__Firmicutes	c__Bacilli	o__Erysipelotrichales	f__Erysipelotrichaceae	g__Bulleidia	s__Bulleidia sp015058875	0	0	0	0	0	0	0	0	0	0	0	0	0	0	0	0	0	0	0	0	0	0	0	0	0	0	0	0	0	0	0	0	0	0	0	0	0	0
MAG711	CG-XJ4_BDME192004054-1a_bin.1.strict	CG-XJ4	Single-sample assemblies	CG-XJ4_bin.1.strict	d__Bacteria	p__Verrucomicrobiota	c__Verrucomicrobiae	o__Verrucomicrobiales	f__Akkermansiaceae	g__Akkermansia	s__	0	0	0	0	0	0	0	0	0	0	0	0	0	0	0	0	0	0	0	0	0	0	0	0	0	0	0	0	0	0	0	0	0	0	0	0	0	0
MAG4133	STHS-SD9_BDME192003962-1a_bin.19.orig	STHS-SD9	Single-sample assemblies	STHS-SD9_bin.19.orig	d__Bacteria	p__Verrucomicrobiota	c__Kiritimatiellae	o__RFP12	f__UBA1067	g__UBA1067	s__	0	0	0	0	0	0	0	0	0	0	0	1	0	0	0	0	0	0	0	0	0	0	0	0	0	0	0	0	0	0	0	0	0	0	0	0	0	0
MAG4738	WS-JL10_BDME192003867-1a_bin.26.orig	WS-JL10	Single-sample assemblies	WS-JL10_bin.26.orig	d__Bacteria	p__Bacteroidota	c__Bacteroidia	o__Bacteroidales	f__UBA1402	g__UBA1757	s__UBA1757 sp017468435	0	0	0	0	0	1	0	0	0	0	0	0	0	0	0	0	0	0	0	0	0	0	0	0	0	0	0	0	0	0	0	0	0	0	0	0	0	0
MAG4610	WG-HB4_BDME192004084-1a_bin.7.strict	WG-HB4	Single-sample assemblies	WG-HB4_bin.7.strict	d__Bacteria	p__Firmicutes_A	c__Clostridia	o__Oscillospirales	f__CAG-272	g__UBA1740	s__	0	0	0	0	0	0	0	0	0	0	0	0	0	0	0	0	0	0	0	0	0	0	0	0	0	0	0	0	0	0	0	0	0	0	0	0	0	0
MAG3436	MG-SD3_BDME192004018-1a_bin.2.strict	MG-SD3	Single-sample assemblies	MG-SD3_bin.2.strict	d__Bacteria	p__Firmicutes_A	c__Clostridia	o__Clostridiales	f__Clostridiaceae	g__Clostridium	s__	0	0	0	0	1	0	0	0	0	0	0	0	0	0	0	0	0	0	0	0	0	3	0	0	0	0	0	0	0	0	0	0	0	0	1	0	0	0
MAG4923	WS-JL7_BDME192003864-1a_bin.39.strict	WS-JL7	Single-sample assemblies	WS-JL7_bin.39.strict	d__Bacteria	p__Verrucomicrobiota	c__Verrucomicrobiae	o__Verrucomicrobiales	f__Akkermansiaceae	g__Akkermansia	s__Akkermansia sp017517805	0	0	0	0	0	0	0	0	0	0	0	1	0	0	0	0	0	0	0	0	0	0	0	0	0	0	0	0	0	0	0	0	0	0	0	0	0	0
MAG4116	STHS-SD8_BDME192003961-1a_bin.13.orig	STHS-SD8	Single-sample assemblies	STHS-SD8_bin.13.orig	d__Bacteria	p__Firmicutes_A	c__Clostridia	o__Oscillospirales	f__CAG-272	g__SIG701	s__	0	0	0	0	0	0	0	0	0	0	0	0	0	0	0	0	0	0	0	0	0	0	0	0	0	0	0	0	0	0	0	0	0	1	0	0	0	0
MAG1840	HS-HB5_BDME192004145-1a_bin.15.orig	HS-HB5	Single-sample assemblies	HS-HB5_bin.15.orig	d__Bacteria	p__Firmicutes_C	c__Negativicutes	o__Selenomonadales	f__Selenomonadaceae	g__RGIG250	s__RGIG250 sp017383125	0	0	0	0	0	0	0	3	0	0	0	0	0	0	0	0	0	0	0	0	1	0	0	9	0	0	0	0	5	0	0	0	0	1	0	3	0	0
MAG3401	MG-SD10_BDME192004025-1a_bin.8.strict	MG-SD10	Single-sample assemblies	MG-SD10_bin.8.strict	d__Bacteria	p__Bacteroidota	c__Bacteroidia	o__Bacteroidales	f__Paludibacteraceae	g__Enterocola	s__	0	0	0	0	0	0	0	0	0	0	0	2	0	0	0	0	0	0	0	0	0	2	0	0	0	0	0	0	0	0	0	0	0	0	0	0	0	0
MAG2025	HS-JL5_BDME192003934-1a_bin.23.strict	HS-JL5	Single-sample assemblies	HS-JL5_bin.23.strict	d__Bacteria	p__Bacteroidota	c__Bacteroidia	o__Bacteroidales	f__Paludibacteraceae	g__UBA1723	s__UBA1723 sp002371265	0	0	0	0	0	1	0	0	0	0	0	0	0	0	0	0	0	0	0	0	0	0	0	0	0	0	0	0	0	0	0	0	0	0	0	0	0	0
MAG853	DLS-XJ2_BDME192003889-1a_bin.5.orig	DLS-XJ2	Single-sample assemblies	DLS-XJ2_bin.5.orig	d__Bacteria	p__Spirochaetota	c__Spirochaetia	o__Treponematales	f__Treponemataceae	g__RGIG9060	s__RGIG9060 sp017936665	0	0	0	0	0	0	0	0	0	0	0	0	0	0	0	0	0	0	0	0	0	2	0	0	0	0	0	0	0	0	0	0	0	0	0	0	0	0
MAG714	CG-XJ4_BDME192004054-1a_bin.12.orig	CG-XJ4	Single-sample assemblies	CG-XJ4_bin.12.orig	d__Bacteria	p__Spirochaetota	c__Spirochaetia	o__Treponematales	f__Treponemataceae	g__Treponema_D	s__	0	0	0	0	0	0	0	0	0	0	0	0	0	0	0	0	0	0	0	0	0	0	0	0	0	0	0	0	0	0	0	0	0	0	0	0	0	0
MAG587	CG-QH6_BDME192004126-1a_bin.11.orig	CG-QH6	Single-sample assemblies	CG-QH6_bin.11.orig	d__Bacteria	p__Spirochaetota	c__Spirochaetia	o__Treponematales	f__Treponemataceae	g__Treponema_D	s__Treponema_D sp017521105	0	0	0	0	0	0	0	0	0	0	0	0	0	0	0	0	0	0	0	0	0	0	0	0	0	0	0	0	0	0	0	0	0	0	0	0	0	0
MAG5812	YG-SC7_BDME192003914-1a_bin.2.orig	YG-SC7	Single-sample assemblies	YG-SC7_bin.2.orig	d__Bacteria	p__Bacteroidota	c__Bacteroidia	o__Bacteroidales	f__Bacteroidaceae	g__UBA4372	s__UBA4372 sp017622815	0	0	0	0	0	0	0	0	1	0	0	0	0	0	0	0	0	0	0	0	0	0	0	0	0	0	0	0	0	0	0	0	0	0	0	0	0	0
MAG5683	YG-SC1_BDME192003908-1a_bin.17.orig	YG-SC1	Single-sample assemblies	YG-SC1_bin.17.orig	d__Bacteria	p__Spirochaetota	c__Spirochaetia	o__Treponematales	f__Treponemataceae	g__Treponema_F	s__Treponema_F sp017622135	0	0	0	0	0	0	0	0	0	0	0	0	0	0	0	0	0	0	0	0	0	0	0	0	0	0	0	0	0	0	0	0	0	0	0	0	0	0
MAG5525	XG-XJ7_BDME192004047-1a_bin.15.strict	XG-XJ7	Single-sample assemblies	XG-XJ7_bin.15.strict	d__Bacteria	p__Firmicutes_A	c__Clostridia	o__TANB77	f__CAG-508	g__	s__	0	0	0	0	0	0	0	0	0	0	0	0	0	0	0	0	0	0	0	0	0	0	0	1	0	0	0	0	0	0	0	0	0	0	0	0	0	0
MAG356	BG-SC1_BDME192004111-1a_bin.12.strict	BG-SC1	Single-sample assemblies	BG-SC1_bin.12.strict	d__Bacteria	p__Spirochaetota	c__Spirochaetia	o__Treponematales	f__Treponemataceae	g__Treponema_D	s__Treponema_D sp017622055	0	0	0	0	0	0	0	0	0	0	0	0	0	0	0	0	0	0	0	0	0	0	0	0	0	0	0	0	0	0	0	0	0	0	0	0	0	0
MAG318	BEG-SC9_BDME192003904-1a_bin.23.strict	BEG-SC9	Single-sample assemblies	BEG-SC9_bin.23.strict	d__Bacteria	p__Firmicutes_A	c__Clostridia	o__Christensenellales	f__Borkfalkiaceae	g__Scatosoma	s__	0	0	0	0	0	0	0	0	0	0	0	0	0	0	0	0	0	0	0	0	0	1	0	0	0	0	0	0	0	0	0	0	0	1	0	0	0	0
MAG5354	XG-XJ2_BDME192004042-1a_bin.23.orig	XG-XJ2	Single-sample assemblies	XG-XJ2_bin.23.orig	d__Bacteria	p__Firmicutes_A	c__Clostridia	o__Oscillospirales	f__Oscillospiraceae	g__Limivicinus	s__Limivicinus sp004560305	0	0	0	0	0	0	0	0	0	0	0	1	0	0	0	0	0	0	0	0	0	0	0	0	0	0	0	0	0	0	0	0	0	0	0	0	0	0
MAG2237	HS-JS10_BDME192003812-1a_bin.21.orig	HS-JS10	Single-sample assemblies	HS-JS10_bin.21.orig	d__Bacteria	p__Bacteroidota	c__Bacteroidia	o__Bacteroidales	f__Bacteroidaceae	g__Phocaeicola	s__Phocaeicola sp017472925	0	0	0	0	0	0	0	0	0	0	0	0	0	0	0	0	0	0	0	0	0	0	0	0	0	0	0	0	0	0	0	0	0	0	0	0	0	0
MAG4342	WG-GZ2_BDME192004102-1a_bin.9.strict	WG-GZ2	Single-sample assemblies	WG-GZ2_bin.9.strict	d__Bacteria	p__Firmicutes_C	c__Negativicutes	o__Acidaminococcales	f__Acidaminococcaceae	g__Phascolarctobacterium_A	s__Phascolarctobacterium_A sp017623055	0	0	0	0	0	0	0	0	0	0	0	0	0	0	0	0	0	0	0	0	0	0	0	0	0	0	0	0	0	0	0	0	0	0	0	0	0	0
MAG3561	MS-JL10_BDME192003929-1a_bin.39.strict	MS-JL10	Single-sample assemblies	MS-JL10_bin.39.strict	d__Bacteria	p__Verrucomicrobiota	c__Kiritimatiellae	o__RFP12	f__UBA1067	g__UBA1067	s__	0	0	0	0	0	0	0	0	0	0	0	0	0	0	0	0	0	0	0	0	0	0	0	0	0	0	0	0	0	0	0	0	0	0	0	0	0	0
MAG3660	MS-JL6_BDME192003925-1a_bin.19.orig	MS-JL6	Single-sample assemblies	MS-JL6_bin.19.orig	d__Bacteria	p__Bacteroidota	c__Bacteroidia	o__Bacteroidales	f__Bacteroidaceae	g__UBA1179	s__	0	0	0	0	0	0	0	0	0	0	0	1	0	0	0	0	0	0	0	0	0	0	0	0	0	0	0	0	0	0	0	0	0	0	1	0	0	0
MAG3789	SCG-XJ2_BDME192003814-1a_bin.14.orig	SCG-XJ2	Single-sample assemblies	SCG-XJ2_bin.14.orig	d__Bacteria	p__Firmicutes_A	c__Clostridia	o__Christensenellales	f__Borkfalkiaceae	g__UBA1259	s__	0	0	0	0	0	0	0	0	0	0	0	0	0	0	0	0	0	0	0	0	0	0	0	0	0	0	0	0	0	0	0	0	0	0	0	0	0	0
MAG3694	MS-JL7_BDME192003926-1a_bin.37.orig	MS-JL7	Single-sample assemblies	MS-JL7_bin.37.orig	d__Bacteria	p__Firmicutes_A	c__Clostridia	o__Christensenellales	f__CAG-138	g__UBA1685	s__UBA1685 sp017435905	0	0	0	0	0	0	0	0	0	0	0	0	0	0	0	0	0	0	0	0	0	0	0	0	0	0	0	0	0	0	0	0	0	0	1	0	0	0
MAG1722	HS-GZ6_BDME192004096-1a_bin.17.orig	HS-GZ6	Single-sample assemblies	HS-GZ6_bin.17.orig	d__Bacteria	p__Firmicutes_A	c__Clostridia	o__Christensenellales	f__Borkfalkiaceae	g__UBA10281	s__	0	0	0	0	0	0	0	0	0	0	0	0	0	0	0	0	2	0	0	0	0	2	0	0	0	0	0	0	0	0	0	0	0	0	0	0	0	0
MAG151	BEG-SC1_BDME192003898-1a_bin.23.strict	BEG-SC1	Single-sample assemblies	BEG-SC1_bin.23.strict	d__Bacteria	p__Verrucomicrobiota	c__Kiritimatiellae	o__RFP12	f__UBA1067	g__UBA1067	s__	0	0	0	0	0	0	1	0	0	0	0	0	0	0	0	0	0	0	0	0	0	5	0	0	0	0	0	0	0	0	0	0	0	1	0	0	0	0
MAG3410	MG-SD1_BDME192004016-1a_bin.7.orig	MG-SD1	Single-sample assemblies	MG-SD1_bin.7.orig	d__Bacteria	p__Firmicutes_A	c__Clostridia	o__Lachnospirales	f__Lachnospiraceae	g__Roseburia	s__	0	0	0	0	0	0	0	0	0	0	0	0	0	0	0	0	0	0	0	0	0	3	0	0	0	0	0	0	0	0	0	0	0	0	0	0	0	0
MAG750	CG-XJ5_BDME192004055-1a_bin.9.orig	CG-XJ5	Single-sample assemblies	CG-XJ5_bin.9.orig	d__Bacteria	p__Bacteroidota	c__Bacteroidia	o__Bacteroidales	f__Rikenellaceae	g__Alistipes	s__Alistipes sp017442365	0	0	0	0	0	0	0	0	0	0	0	0	0	0	0	0	0	0	0	0	0	0	0	0	0	0	0	0	0	0	0	0	0	0	0	0	0	0
MAG3929	SCG-XJ8_BDME192003820-1a_bin.26.orig	SCG-XJ8	Single-sample assemblies	SCG-XJ8_bin.26.orig	d__Bacteria	p__Bacteroidota	c__Bacteroidia	o__Bacteroidales	f__Barnesiellaceae	g__Barnesiella_A	s__Barnesiella_A sp017410245	0	0	0	0	0	0	0	0	0	0	0	0	0	0	0	0	0	0	0	0	0	5	0	0	0	0	0	0	0	0	0	0	0	0	1	0	0	0
MAG4090	STHS-SD6_BDME192003979-1a_bin.7.orig	STHS-SD6	Single-sample assemblies	STHS-SD6_bin.7.orig	d__Bacteria	p__Fibrobacterota	c__Fibrobacteria	o__Fibrobacterales	f__Fibrobacteraceae	g__UBA1765	s__UBA1765 sp017625775	0	0	0	0	1	0	0	0	0	0	0	0	0	0	0	0	0	0	0	0	0	0	0	0	0	0	0	0	0	0	0	0	0	0	0	0	0	0
MAG4788	WS-JL2_BDME192003859-1a_bin.29.strict	WS-JL2	Single-sample assemblies	WS-JL2_bin.29.strict	d__Bacteria	p__Desulfobacterota_I	c__Desulfovibrionia	o__Desulfovibrionales	f__Desulfovibrionaceae	g__Mailhella	s__Mailhella sp017408905	0	0	0	0	0	0	0	0	0	0	0	0	0	0	0	0	0	0	0	0	0	2	0	0	0	0	0	0	0	0	0	0	0	0	0	0	0	0
MAG5035	WS-QH1_BDME192004131-2a_bin.10.strict	WS-QH1	Single-sample assemblies	WS-QH1_bin.10.strict	d__Bacteria	p__Spirochaetota	c__Spirochaetia	o__Treponematales	f__Treponemataceae	g__Treponema_F	s__	0	0	0	0	0	0	0	0	0	0	0	0	0	0	0	0	0	0	0	0	0	0	0	0	0	0	0	0	0	0	0	0	0	2	0	0	0	0
MAG4663	WG-HB6_BDME192004086-1a_bin.21.orig	WG-HB6	Single-sample assemblies	WG-HB6_bin.21.orig	d__Bacteria	p__Firmicutes_A	c__Clostridia	o__UBA1212	f__UBA1255	g__Egerieisoma	s__Egerieisoma sp017622825	0	0	0	0	0	0	0	0	0	0	0	0	0	0	0	0	0	0	0	0	0	0	0	0	0	0	0	0	0	0	0	0	0	1	0	0	0	0
MAG99	BEG-SC11_BDME192003906-1a_bin.1.orig	BEG-SC11	Single-sample assemblies	BEG-SC11_bin.1.orig	d__Bacteria	p__Firmicutes_A	c__Clostridia	o__Oscillospirales	f__CAG-272	g__Flemingibacterium	s__	0	0	0	0	1	0	0	0	0	0	0	0	0	0	0	0	0	0	0	0	0	0	0	0	0	0	0	0	0	0	0	0	0	0	0	0	0	0
MAG5267	WS-XJ9_BDME192003831-1a_bin.11.orig	WS-XJ9	Single-sample assemblies	WS-XJ9_bin.11.orig	d__Bacteria	p__Bacteroidota	c__Bacteroidia	o__Bacteroidales	f__WCHB1-69	g__UBA1756	s__UBA1756 sp017506175	0	0	0	0	0	0	0	0	0	0	0	0	0	0	0	0	0	0	0	0	0	0	0	0	0	0	0	0	0	0	0	0	0	1	0	0	0	0
MAG913	DLS-XJ6_BDME192003893-1a_bin.6.orig	DLS-XJ6	Single-sample assemblies	DLS-XJ6_bin.6.orig	d__Bacteria	p__Bacteroidota	c__Bacteroidia	o__Bacteroidales	f__UBA932	g__Cryptobacteroides	s__Cryptobacteroides sp017398335	0	0	0	0	0	0	0	0	0	0	0	0	0	0	0	0	0	0	0	0	0	0	0	0	0	0	0	0	0	0	0	0	0	0	0	0	0	0
MAG718	CG-XJ4_BDME192004054-1a_bin.17.strict	CG-XJ4	Single-sample assemblies	CG-XJ4_bin.17.strict	d__Bacteria	p__Bacteroidota	c__Bacteroidia	o__Bacteroidales	f__Rikenellaceae	g__Alistipes	s__	0	0	0	0	0	0	0	0	1	0	0	0	0	0	0	0	0	0	0	0	0	1	0	0	0	0	0	0	0	0	0	0	0	0	0	1	0	0
MAG5089	WS-QH9_BDME192004137-1a_bin.15.orig	WS-QH9	Single-sample assemblies	WS-QH9_bin.15.orig	d__Bacteria	p__Bacteroidota	c__Bacteroidia	o__Bacteroidales	f__UBA932	g__Cryptobacteroides	s__	0	0	0	0	0	0	0	0	0	0	0	0	0	0	0	0	1	0	0	0	0	0	1	0	0	0	0	0	0	0	0	0	0	0	0	0	0	0
MAG5018	WS-QH10_BDME192004138-1a_bin.6.strict	WS-QH10	Single-sample assemblies	WS-QH10_bin.6.strict	d__Bacteria	p__Firmicutes_A	c__Clostridia	o__Oscillospirales	f__Ruminococcaceae	g__UBA3855	s__UBA3855 sp015066845	0	0	0	0	0	0	0	0	0	0	0	0	0	0	0	0	0	0	0	0	0	0	0	0	0	0	0	0	0	0	0	0	0	1	0	0	0	0
MAG4355	WG-GZ3_BDME192004103-1a_bin.27.strict	WG-GZ3	Single-sample assemblies	WG-GZ3_bin.27.strict	d__Bacteria	p__Bacteroidota	c__Bacteroidia	o__Bacteroidales	f__Bacteroidaceae	g__HGM04593	s__	0	0	0	0	0	0	0	0	0	0	0	0	0	0	0	0	0	0	0	0	0	0	0	0	0	0	0	0	0	0	0	0	0	0	0	0	0	0
MAG4171	TS-SX10_BDME192003847-1a_bin.7.orig	TS-SX10	Single-sample assemblies	TS-SX10_bin.7.orig	d__Bacteria	p__Bacteroidota	c__Bacteroidia	o__Bacteroidales	f__Rikenellaceae	g__Alistipes	s__Alistipes sp015059925	0	0	0	0	0	0	0	0	0	0	0	0	0	0	0	0	0	0	0	0	0	0	0	0	0	0	0	0	0	0	0	0	0	0	0	0	0	0
MAG3824	SCG-XJ3_BDME192003815-1a_bin.37.strict	SCG-XJ3	Single-sample assemblies	SCG-XJ3_bin.37.strict	d__Bacteria	p__Firmicutes_A	c__Clostridia	o__Peptostreptococcales	f__Anaerovoracaceae	g__RUG099	s__	0	0	0	0	0	0	0	0	0	0	0	1	0	0	0	0	0	0	0	0	0	0	0	0	0	0	0	0	0	0	0	0	0	0	1	0	0	0
MAG3478	MG-SD5_BDME192004020-1a_bin.28.orig	MG-SD5	Single-sample assemblies	MG-SD5_bin.28.orig	d__Bacteria	p__Bacteroidota	c__Bacteroidia	o__Bacteroidales	f__UBA932	g__Cryptobacteroides	s__	0	0	0	0	1	0	0	0	0	0	0	0	0	0	0	0	0	0	0	0	0	3	0	0	0	0	0	0	0	0	0	0	0	0	3	0	0	0
MAG2050	HS-JL6_BDME192003935-1a_bin.19.strict	HS-JL6	Single-sample assemblies	HS-JL6_bin.19.strict	d__Bacteria	p__Bacteroidota	c__Bacteroidia	o__Bacteroidales	f__UBA932	g__Cryptobacteroides	s__Cryptobacteroides sp015060395	0	0	0	0	1	0	0	0	0	0	0	0	0	0	0	0	0	0	0	0	0	0	0	0	0	0	0	0	0	0	0	0	0	0	0	0	0	0
MAG196	BEG-SC3_BDME192003899-1a_bin.7.orig	BEG-SC3	Single-sample assemblies	BEG-SC3_bin.7.orig	d__Bacteria	p__Bacteroidota	c__Bacteroidia	o__Bacteroidales	f__Rikenellaceae	g__Alistipes	s__Alistipes sp017624955	0	0	0	0	0	0	0	0	0	0	1	1	0	0	0	0	0	0	0	0	0	0	0	0	0	0	0	0	0	0	0	0	0	0	0	0	0	0
MAG1648	HS-GZ3_BDME192004093-1a_bin.17.strict	HS-GZ3	Single-sample assemblies	HS-GZ3_bin.17.strict	d__Bacteria	p__Bacteroidota	c__Bacteroidia	o__Bacteroidales	f__Rikenellaceae	g__Alistipes	s__Alistipes sp015059965	0	0	0	0	0	0	0	0	0	0	0	0	0	0	0	0	0	0	0	0	0	0	0	0	0	0	0	0	0	0	0	0	0	1	0	0	0	0
MAG155	BEG-SC1_BDME192003898-1a_bin.29.orig	BEG-SC1	Single-sample assemblies	BEG-SC1_bin.29.orig	d__Bacteria	p__Bacteroidota	c__Bacteroidia	o__Bacteroidales	f__Rikenellaceae	g__Alistipes	s__Alistipes sp017416915	0	0	0	0	0	0	0	0	0	0	0	2	0	0	0	0	0	0	0	0	0	0	0	0	0	0	0	0	0	0	0	0	0	0	0	0	0	0
MAG1059	DS-JL2_BDME192003869-1a_bin.8.strict	DS-JL2	Single-sample assemblies	DS-JL2_bin.8.strict	d__Bacteria	p__Firmicutes_A	c__Clostridia	o__Oscillospirales	f__CAG-272	g__HGM12713	s__HGM12713 sp017461745	0	0	0	0	0	0	0	0	0	0	0	0	0	0	0	0	0	0	0	0	0	0	0	0	0	0	0	0	0	0	0	0	0	0	0	0	0	0
MAG349	BG-SC10_BDME192004120-1a_bin.3.strict	BG-SC10	Single-sample assemblies	BG-SC10_bin.3.strict	d__Bacteria	p__Bacteroidota	c__Bacteroidia	o__Bacteroidales	f__UBA3824	g__UBA3824	s__UBA3824 sp017394445	0	0	0	0	0	0	0	0	0	0	0	1	0	0	0	0	0	0	0	0	0	0	0	0	0	0	0	0	0	0	0	0	0	0	0	0	0	0
MAG3399	MG-SD10_BDME192004025-1a_bin.5.strict	MG-SD10	Single-sample assemblies	MG-SD10_bin.5.strict	d__Bacteria	p__Verrucomicrobiota	c__Kiritimatiellae	o__RFP12	f__UBA3636	g__RGIG990	s__RGIG990 sp017481725	0	0	0	0	0	0	0	0	0	0	0	1	0	0	0	0	0	0	0	0	0	1	0	0	0	0	0	0	0	0	0	0	0	0	0	0	0	0
MAG2011	HS-JL4_BDME192003933-1a_bin.7.orig	HS-JL4	Single-sample assemblies	HS-JL4_bin.7.orig	d__Bacteria	p__Bacteroidota	c__Bacteroidia	o__Bacteroidales	f__Bacteroidaceae	g__Phocaeicola_A	s__Phocaeicola_A sp017521285	0	0	0	0	0	0	0	0	0	0	0	0	0	1	0	0	0	0	0	0	0	0	0	0	0	0	0	0	0	0	0	0	0	0	0	0	0	0
MAG4870	WS-JL5_BDME192003862-1a_bin.3.orig	WS-JL5	Single-sample assemblies	WS-JL5_bin.3.orig	d__Bacteria	p__Bacteroidota	c__Bacteroidia	o__Bacteroidales	f__Paludibacteraceae	g__RGIG9379	s__	0	0	0	0	0	0	0	0	0	0	0	1	0	0	0	0	0	0	0	0	0	0	0	0	0	0	0	0	0	0	0	0	0	0	0	2	0	1
MAG1488	HS-GS2_BDME192003941-1a_bin.9.orig	HS-GS2	Single-sample assemblies	HS-GS2_bin.9.orig	d__Bacteria	p__Firmicutes_A	c__Clostridia	o__Oscillospirales	f__Oscillospiraceae	g__RGIG7114	s__RGIG7114 sp015067465	0	0	0	0	0	0	0	0	0	0	0	0	0	1	0	0	0	0	0	0	0	0	0	1	0	0	0	0	0	0	0	0	0	0	1	0	0	0
MAG5325	XG-XJ1_BDME192004041-2a_bin.23.orig	XG-XJ1	Single-sample assemblies	XG-XJ1_bin.23.orig	d__Bacteria	p__Firmicutes_A	c__Clostridia	o__Lachnospirales	f__Lachnospiraceae	g__Acetatifactor	s__Acetatifactor sp018385425	0	0	0	0	1	0	0	0	0	0	0	0	0	0	0	0	0	0	0	0	0	0	2	0	0	0	0	0	0	0	0	0	0	0	0	0	0	0
MAG3710	MS-JL8_BDME192003927-1a_bin.4.strict	MS-JL8	Single-sample assemblies	MS-JL8_bin.4.strict	d__Bacteria	p__Bacteroidota	c__Bacteroidia	o__Bacteroidales	f__Paludibacteraceae	g__Enterocola	s__	0	0	0	0	0	0	0	0	0	0	0	0	0	0	0	0	0	0	0	0	0	1	0	0	0	0	0	0	0	0	0	0	0	0	1	0	0	0
MAG37	HS-JS6_BDME192003808-1a_bin.25.strict	HS-JS6	Single-sample assemblies	HS-JS6_bin.25.strict	d__Archaea	p__Halobacteriota	c__Methanomicrobia	o__Methanomicrobiales	f__Methanocorpusculaceae	g__Methanocorpusculum	s__Methanocorpusculum sp017622255	0	0	0	0	0	0	0	0	0	0	0	0	0	0	0	0	0	0	0	0	0	1	0	0	0	0	0	0	0	0	0	0	0	0	0	0	0	0
MAG3330	KS-XJ7_BDME192003854-1a_bin.8.orig	KS-XJ7	Single-sample assemblies	KS-XJ7_bin.8.orig	d__Bacteria	p__Bacteroidota	c__Bacteroidia	o__Bacteroidales	f__Bacteroidaceae	g__HGM04593	s__	0	0	0	0	0	0	0	0	0	0	0	1	0	0	0	0	0	0	0	0	0	1	0	0	0	0	0	0	0	0	0	0	0	0	0	0	0	0
MAG5743	YG-SC4_BDME192003911-1a_bin.1.strict	YG-SC4	Single-sample assemblies	YG-SC4_bin.1.strict	d__Bacteria	p__Firmicutes_A	c__Clostridia	o__Oscillospirales	f__CAG-272	g__UBA1740	s__	0	0	0	0	0	0	0	0	0	0	0	0	0	0	0	0	0	0	0	0	0	0	0	0	0	0	0	0	0	0	0	0	0	0	0	0	0	0
MAG3854	SCG-XJ5_BDME192003817-1a_bin.1.orig	SCG-XJ5	Single-sample assemblies	SCG-XJ5_bin.1.orig	d__Bacteria	p__Firmicutes_A	c__Clostridia	o__Oscillospirales	f__Oscillospiraceae	g__Faecousia	s__	0	0	0	0	0	0	0	0	0	0	0	0	0	0	0	0	0	0	0	0	0	0	0	0	0	0	0	0	0	0	0	0	0	0	1	0	0	0
MAG5123	WS-XJ10_BDME192003832-1a_bin.9.strict	WS-XJ10	Single-sample assemblies	WS-XJ10_bin.9.strict	d__Bacteria	p__Bacteroidota	c__Bacteroidia	o__Bacteroidales	f__P3	g__UBA1711	s__	0	0	0	0	0	0	0	0	1	0	0	0	0	0	0	2	0	0	0	0	0	0	0	0	0	0	0	0	0	0	0	0	0	1	0	0	0	0
MAG4022	STHS-SD2_BDME192003975-1a_bin.7.strict	STHS-SD2	Single-sample assemblies	STHS-SD2_bin.7.strict	d__Bacteria	p__Proteobacteria	c__Alphaproteobacteria	o__RF32	f__UBA3637	g__UBA7488	s__	0	0	0	0	0	0	0	0	0	0	0	0	0	0	0	0	0	0	0	0	0	0	0	0	0	0	0	0	0	0	0	0	0	0	0	0	0	0
MAG2917	HS-XJ4_BDME192003881-1a_bin.9.orig	HS-XJ4	Single-sample assemblies	HS-XJ4_bin.9.orig	d__Bacteria	p__Bacteroidota	c__Bacteroidia	o__Bacteroidales	f__P3	g__UBA1711	s__UBA1711 sp017522105	0	0	0	0	0	0	0	0	0	0	0	0	0	0	0	0	0	0	0	0	0	0	0	0	0	0	0	0	0	0	0	0	0	0	0	0	0	0
MAG1347	GG-SD9_BDME192004159-1a_bin.15.orig	GG-SD9	Single-sample assemblies	GG-SD9_bin.15.orig	d__Bacteria	p__Firmicutes_A	c__Clostridia	o__Oscillospirales	f__CAG-382	g__SIG622	s__	0	0	0	0	0	0	0	0	0	0	0	0	0	0	0	0	0	0	0	0	0	0	0	0	0	0	0	0	0	0	0	0	0	0	0	0	0	0
MAG884	DLS-XJ5_BDME192003892-1a_bin.11.orig	DLS-XJ5	Single-sample assemblies	DLS-XJ5_bin.11.orig	d__Bacteria	p__Firmicutes_A	c__Clostridia	o__Oscillospirales	f__Acutalibacteraceae	g__Ruminococcus_E	s__Ruminococcus_E sp017395925	0	0	0	0	0	0	0	0	0	0	0	1	0	0	0	0	0	0	0	0	0	1	0	0	0	0	0	0	0	0	0	0	0	0	0	0	0	0
MAG4574	WG-HB3_BDME192004083-1a_bin.13.orig	WG-HB3	Single-sample assemblies	WG-HB3_bin.13.orig	d__Bacteria	p__Firmicutes_A	c__Clostridia	o__Oscillospirales	f__CAG-272	g__SIG710	s__SIG710 sp017397175	0	0	0	0	0	0	0	0	0	0	0	1	0	0	0	0	0	0	0	0	0	1	0	0	0	0	0	0	0	0	0	0	0	0	0	0	0	0
MAG3376	KS-XJ9_BDME192003856-1a_bin.30.orig	KS-XJ9	Single-sample assemblies	KS-XJ9_bin.30.orig	d__Bacteria	p__Firmicutes_A	c__Clostridia	o__Oscillospirales	f__Acutalibacteraceae	g__CAG-488	s__	0	0	0	0	0	0	0	0	0	0	0	1	0	0	0	0	0	0	0	0	0	1	0	0	0	0	0	0	0	0	0	0	0	0	0	0	0	0
MAG2671	HS-SD3_BDME192003966-1a_bin.15.strict	HS-SD3	Single-sample assemblies	HS-SD3_bin.15.strict	d__Bacteria	p__Firmicutes_A	c__Clostridia	o__Oscillospirales	f__Acutalibacteraceae	g__Ruminococcus_E	s__	0	0	0	0	0	0	0	0	0	0	0	0	0	0	0	0	0	0	0	0	0	2	0	0	0	0	0	0	0	0	0	0	0	0	0	0	0	0
MAG2395	HS-JS8_BDME192003810-1a_bin.18.orig	HS-JS8	Single-sample assemblies	HS-JS8_bin.18.orig	d__Bacteria	p__Firmicutes_A	c__Clostridia	o__Oscillospirales	f__Acutalibacteraceae	g__UBA8612	s__	0	0	0	0	0	0	0	0	0	0	0	0	0	0	0	0	0	0	0	0	0	0	0	1	0	0	0	0	0	0	0	0	0	0	0	0	0	0
MAG1967	HS-JL3_BDME192003932-1a_bin.15.strict	HS-JL3	Single-sample assemblies	HS-JL3_bin.15.strict	d__Bacteria	p__Bacteroidota	c__Bacteroidia	o__Bacteroidales	f__F082	g__Limimorpha	s__Limimorpha sp902801465	0	0	0	0	0	0	0	0	0	0	0	1	0	0	0	0	0	0	0	0	0	0	0	0	0	0	0	0	0	0	0	0	0	0	0	0	0	0
MAG1255	GG-SD10_BDME192004160-1a_bin.10.orig	GG-SD10	Single-sample assemblies	GG-SD10_bin.10.orig	d__Bacteria	p__Firmicutes_A	c__Clostridia	o__Oscillospirales	f__CAG-272	g__SIG701	s__	0	0	0	0	0	0	0	0	0	0	0	0	0	0	0	4	3	0	0	0	0	0	1	0	0	0	0	0	0	0	0	0	0	0	0	0	0	0
MAG266	BEG-SC7_BDME192003902-1a_bin.26.orig	BEG-SC7	Single-sample assemblies	BEG-SC7_bin.26.orig	d__Bacteria	p__Firmicutes_A	c__Clostridia	o__Lachnospirales	f__Lachnospiraceae	g__SZUA-448	s__	0	0	0	0	2	0	0	0	0	0	0	0	0	0	0	0	0	0	0	0	0	1	0	0	0	0	0	0	0	0	0	0	0	0	0	1	0	0
MAG872	DLS-XJ3_BDME192003890-1a_bin.6.orig	DLS-XJ3	Single-sample assemblies	DLS-XJ3_bin.6.orig	d__Bacteria	p__Bacteroidota	c__Bacteroidia	o__Bacteroidales	f__UBA932	g__Coprenecus	s__Coprenecus sp017504965	0	0	0	0	0	0	0	0	0	0	0	0	0	0	0	0	0	0	0	0	0	1	0	0	0	0	0	0	0	0	0	0	0	0	0	0	0	0
MAG5658	YG-SC10_BDME192003916-1a_bin.20.orig	YG-SC10	Single-sample assemblies	YG-SC10_bin.20.orig	d__Bacteria	p__Firmicutes_A	c__Clostridia	o__Oscillospirales	f__Acutalibacteraceae	g__DTU089	s__	0	0	0	0	0	0	0	0	2	0	0	0	0	0	0	0	0	0	0	0	0	3	0	0	0	0	0	0	0	0	0	0	0	0	0	0	0	0
MAG5217	WS-XJ5_BDME192003827-1a_bin.26.orig	WS-XJ5	Single-sample assemblies	WS-XJ5_bin.26.orig	d__Bacteria	p__Spirochaetota	c__Spirochaetia	o__Treponematales	f__Treponemataceae	g__UBA1240	s__UBA1240 sp001603145	0	0	0	0	0	0	0	0	0	0	0	0	0	0	0	0	2	0	0	0	0	0	0	0	0	0	0	0	0	0	0	0	0	1	1	0	0	0
MAG5280	WS-XJ9_BDME192003831-1a_bin.28.strict	WS-XJ9	Single-sample assemblies	WS-XJ9_bin.28.strict	d__Bacteria	p__Firmicutes_A	c__Clostridia	o__Oscillospirales	f__CAG-272	g__CAG-448	s__CAG-448 sp015065285	0	0	0	0	0	0	0	0	0	0	0	0	0	0	0	0	0	0	0	0	0	0	0	0	0	0	0	0	0	0	0	0	0	1	0	0	0	0
MAG3136	HS-ZJ9_BDME192004069-1a_bin.13.orig	HS-ZJ9	Single-sample assemblies	HS-ZJ9_bin.13.orig	d__Bacteria	p__Bacteroidota	c__Bacteroidia	o__Bacteroidales	f__Rikenellaceae	g__Alistipes	s__Alistipes sp017521945	0	0	0	0	0	0	0	0	0	0	0	1	0	0	0	0	0	0	0	0	0	1	0	0	0	0	0	0	0	0	0	0	0	0	0	0	0	0
MAG254	BEG-SC6_BDME192003901-1a_bin.9.strict	BEG-SC6	Single-sample assemblies	BEG-SC6_bin.9.strict	d__Bacteria	p__Firmicutes_A	c__Clostridia	o__Lachnospirales	f__Lachnospiraceae	g__Acetatifactor	s__	0	0	0	0	0	0	0	0	0	0	0	0	0	0	0	0	0	0	0	0	0	0	0	0	0	0	0	0	0	0	0	0	0	0	0	0	0	0
MAG1580	HS-GZ10_BDME192004100-1a_bin.2.orig	HS-GZ10	Single-sample assemblies	HS-GZ10_bin.2.orig	d__Bacteria	p__Verrucomicrobiota	c__Lentisphaeria	o__Victivallales	f__UBA1829	g__SIG77	s__SIG77 sp017623265	0	0	0	0	0	0	0	0	0	0	0	0	0	0	0	0	0	0	0	0	0	0	0	0	0	0	0	0	0	0	0	0	0	0	0	0	0	0
MAG5840	YG-SC8_BDME192003915-1a_bin.4.orig	YG-SC8	Single-sample assemblies	YG-SC8_bin.4.orig	d__Bacteria	p__Bacteroidota	c__Bacteroidia	o__Bacteroidales	f__Rikenellaceae	g__Tidjanibacter	s__Tidjanibacter sp017396085	0	0	1	0	0	0	0	0	0	0	0	0	0	0	0	0	0	0	0	0	0	0	0	0	0	0	0	0	0	0	0	0	0	0	0	1	0	0
MAG5730	YG-SC3_BDME192003910-1a_bin.18.orig	YG-SC3	Single-sample assemblies	YG-SC3_bin.18.orig	d__Bacteria	p__Bacteroidota	c__Bacteroidia	o__Bacteroidales	f__Bacteroidaceae	g__Phocaeicola_A	s__Phocaeicola_A sp017516265	0	0	0	0	1	0	0	0	0	0	0	1	0	0	0	0	0	0	0	0	0	0	0	0	0	0	0	0	0	0	0	0	0	0	0	0	0	0
MAG5404	XG-XJ3_BDME192004043-1a_bin.6.orig	XG-XJ3	Single-sample assemblies	XG-XJ3_bin.6.orig	d__Bacteria	p__Bacteroidota	c__Bacteroidia	o__Bacteroidales	f__Rikenellaceae	g__Alistipes	s__	0	0	0	0	1	0	0	0	0	0	0	0	0	0	0	0	0	0	0	0	0	0	1	0	0	0	0	0	0	0	0	0	0	0	1	0	0	0
MAG2987	HS-ZJ10_BDME192004070-1a_bin.6.orig	HS-ZJ10	Single-sample assemblies	HS-ZJ10_bin.6.orig	d__Bacteria	p__Verrucomicrobiota	c__Kiritimatiellae	o__RFP12	f__JAAYLN01	g__	s__	0	0	0	0	0	0	0	0	0	0	0	0	0	0	0	0	0	0	0	0	0	0	0	0	0	0	0	0	0	0	0	0	0	1	0	0	0	0
MAG4053	STHS-SD4_BDME192003977-1a_bin.12.strict	STHS-SD4	Single-sample assemblies	STHS-SD4_bin.12.strict	d__Bacteria	p__Spirochaetota	c__Spirochaetia	o__Treponematales	f__Treponemataceae	g__Treponema_D	s__Treponema_D sp017622055	0	0	0	0	0	0	0	0	0	0	0	0	0	0	0	0	0	0	0	0	0	0	0	0	0	0	0	0	0	0	0	0	0	0	0	0	0	0
MAG4584	WG-HB3_BDME192004083-1a_bin.26.orig	WG-HB3	Single-sample assemblies	WG-HB3_bin.26.orig	d__Bacteria	p__Firmicutes_A	c__Clostridia	o__Oscillospirales	f__Oscillospiraceae	g__Faecousia	s__	0	0	0	0	0	0	0	0	0	0	0	1	0	0	0	0	0	0	0	0	0	2	0	0	0	0	0	0	0	0	0	0	0	0	0	0	0	0
MAG1564	HS-GS9_BDME192003948-1a_bin.11.orig	HS-GS9	Single-sample assemblies	HS-GS9_bin.11.orig	d__Bacteria	p__Firmicutes_A	c__Clostridia	o__Oscillospirales	f__CAG-272	g__UBA1740	s__	0	0	0	0	0	0	1	0	0	0	0	0	0	0	0	0	0	0	0	0	0	0	0	0	0	0	0	0	0	0	0	0	0	1	1	0	0	0
MAG4310	WG-GZ1_BDME192004101-1a_bin.27.orig	WG-GZ1	Single-sample assemblies	WG-GZ1_bin.27.orig	d__Bacteria	p__Bacteroidota	c__Bacteroidia	o__Bacteroidales	f__Paludibacteraceae	g__UBA1181	s__UBA1181 sp015061185	0	0	0	0	0	0	0	0	0	0	0	2	0	0	0	0	1	0	0	0	0	0	0	0	0	0	0	0	0	0	0	0	0	0	0	0	0	0
MAG3647	MS-JL5_BDME192003924-1a_bin.24.orig	MS-JL5	Single-sample assemblies	MS-JL5_bin.24.orig	d__Bacteria	p__Bacteroidota	c__Bacteroidia	o__Bacteroidales	f__Bacteroidaceae	g__UBA4372	s__UBA4372 sp017461345	0	0	0	0	0	0	0	0	0	0	0	1	0	0	0	0	0	0	0	0	0	0	0	0	0	0	0	0	0	0	0	0	0	0	1	0	0	0
MAG3037	HS-ZJ4_BDME192004064-1a_bin.13.orig	HS-ZJ4	Single-sample assemblies	HS-ZJ4_bin.13.orig	d__Bacteria	p__Bacteroidota	c__Bacteroidia	o__Bacteroidales	f__Bacteroidaceae	g__UBA4372	s__UBA4372 sp017935785	0	0	0	0	1	0	0	0	0	0	0	0	0	0	0	0	0	0	0	0	0	0	0	0	0	0	0	0	0	0	0	0	0	0	0	1	0	0
MAG5450	XG-XJ5_BDME192004045-1a_bin.17.orig	XG-XJ5	Single-sample assemblies	XG-XJ5_bin.17.orig	d__Bacteria	p__Firmicutes_A	c__Clostridia	o__Oscillospirales	f__Acutalibacteraceae	g__UBA6857	s__UBA6857 sp017522205	0	0	0	0	0	0	0	0	0	0	0	0	0	0	0	0	0	0	0	0	0	0	0	0	0	0	0	0	0	0	0	0	0	0	0	0	0	0
MAG2269	HS-JS1_BDME192003803-1a_bin.42.orig	HS-JS1	Single-sample assemblies	HS-JS1_bin.42.orig	d__Bacteria	p__Spirochaetota	c__Spirochaetia	o__Treponematales	f__Treponemataceae	g__Treponema_D	s__Treponema_D sp017622055	0	0	0	0	0	0	0	0	0	0	0	1	0	0	0	0	0	0	0	0	0	1	0	0	0	0	0	0	0	0	0	0	0	0	0	0	0	0
MAG2174	HS-JM5_BDME192004075-1a_bin.5.orig	HS-JM5	Single-sample assemblies	HS-JM5_bin.5.orig	d__Bacteria	p__Spirochaetota	c__Spirochaetia	o__Treponematales	f__Treponemataceae	g__Treponema_F	s__Treponema_F sp017622135	0	0	0	0	1	0	0	0	0	0	0	0	0	0	0	0	0	0	0	0	0	3	0	0	0	0	0	0	0	0	0	0	0	0	0	0	0	0
MAG2262	HS-JS1_BDME192003803-1a_bin.31.orig	HS-JS1	Single-sample assemblies	HS-JS1_bin.31.orig	d__Bacteria	p__Bacteroidota	c__Bacteroidia	o__Bacteroidales	f__Bacteroidaceae	g__Prevotella	s__	0	0	0	0	1	0	0	0	0	0	0	0	0	0	0	0	0	0	0	0	0	4	0	0	0	0	0	0	0	0	0	0	0	0	0	0	0	0
MAG680	CG-XJ2_BDME192004052-1a_bin.20.orig	CG-XJ2	Single-sample assemblies	CG-XJ2_bin.20.orig	d__Bacteria	p__Bacteroidota	c__Bacteroidia	o__Bacteroidales	f__UBA932	g__Egerieousia	s__Egerieousia sp015060225	0	0	0	0	0	0	0	0	0	0	0	1	0	0	0	0	0	0	0	0	0	2	0	0	0	0	0	0	0	0	0	0	0	0	0	0	0	0
MAG5638	XG-XJ9_BDME192004049-1a_bin.52.orig	XG-XJ9	Single-sample assemblies	XG-XJ9_bin.52.orig	d__Bacteria	p__Proteobacteria	c__Gammaproteobacteria	o__Enterobacterales	f__Succinivibrionaceae	g__Succinivibrio	s__Succinivibrio sp900316175	0	0	0	0	0	0	0	0	1	0	0	0	0	1	0	0	0	0	0	0	0	0	0	0	0	0	0	0	0	0	0	0	0	0	0	0	0	0
MAG1915	HS-JL10_BDME192003939-1a_bin.29.orig	HS-JL10	Single-sample assemblies	HS-JL10_bin.29.orig	d__Bacteria	p__Firmicutes_A	c__Clostridia	o__Oscillospirales	f__Acutalibacteraceae	g__UMGS1976	s__UMGS1976 sp017383985	0	0	0	0	0	0	0	0	0	0	0	0	0	0	0	0	0	0	0	0	0	0	0	0	0	0	0	0	2	0	0	0	0	1	0	0	0	0
MAG4336	WG-GZ2_BDME192004102-1a_bin.33.strict	WG-GZ2	Single-sample assemblies	WG-GZ2_bin.33.strict	d__Bacteria	p__Bacteroidota	c__Bacteroidia	o__Bacteroidales	f__UBA932	g__Egerieousia	s__Egerieousia sp015060245	0	0	0	0	0	0	0	0	0	0	0	0	0	0	0	0	0	0	0	0	0	0	0	0	0	0	0	0	0	0	0	0	0	0	0	0	0	0
MAG4964	WS-JL8_BDME192003865-1a_bin.39.orig	WS-JL8	Single-sample assemblies	WS-JL8_bin.39.orig	d__Bacteria	p__Bacteroidota	c__Bacteroidia	o__Bacteroidales	f__Rikenellaceae	g__Alistipes	s__Alistipes sp017937765	0	0	0	0	0	0	0	0	0	0	0	0	0	0	0	0	0	1	0	0	0	0	0	0	0	0	0	0	1	0	0	0	0	0	0	0	0	0
MAG4941	WS-JL7_BDME192003864-1a_bin.6.strict	WS-JL7	Single-sample assemblies	WS-JL7_bin.6.strict	d__Bacteria	p__Bacteroidota	c__Bacteroidia	o__Bacteroidales	f__Rikenellaceae	g__Alistipes	s__	0	0	0	0	0	0	0	0	0	0	0	0	0	0	0	0	0	0	0	0	0	0	0	0	0	0	0	0	0	0	0	0	0	0	0	0	0	0
MAG490	CG-QH11_BDME192004129-1a_bin.11.orig	CG-QH11	Single-sample assemblies	CG-QH11_bin.11.orig	d__Bacteria	p__Bacteroidota	c__Bacteroidia	o__Bacteroidales	f__Rikenellaceae	g__Alistipes	s__Alistipes sp017398555	0	0	0	0	0	0	0	0	0	0	0	0	0	0	0	0	1	0	0	0	0	2	0	0	0	0	0	0	0	0	0	0	0	0	0	0	0	0
MAG3830	SCG-XJ4_BDME192003816-1a_bin.11.orig	SCG-XJ4	Single-sample assemblies	SCG-XJ4_bin.11.orig	d__Bacteria	p__Bacteroidota	c__Bacteroidia	o__Bacteroidales	f__Rikenellaceae	g__Tidjanibacter	s__	0	0	0	0	0	0	1	0	0	0	0	0	0	0	0	0	0	0	0	0	0	0	0	0	0	0	0	0	0	0	0	0	0	0	0	0	0	0
MAG3324	KS-XJ7_BDME192003854-1a_bin.26.orig	KS-XJ7	Single-sample assemblies	KS-XJ7_bin.26.orig	d__Bacteria	p__Bacteroidota	c__Bacteroidia	o__Bacteroidales	f__Rikenellaceae	g__Alistipes	s__Alistipes sp017624955	0	0	0	0	0	0	0	0	0	0	0	1	0	0	0	0	0	0	0	0	0	0	0	0	0	0	0	0	0	0	0	0	0	0	0	0	0	0
MAG2364	HS-JS6_BDME192003808-1a_bin.3.orig	HS-JS6	Single-sample assemblies	HS-JS6_bin.3.orig	d__Bacteria	p__Bacteroidota	c__Bacteroidia	o__Bacteroidales	f__Rikenellaceae	g__Alistipes	s__Alistipes sp017416915	0	0	0	0	0	0	0	0	0	0	0	0	0	0	0	0	0	0	0	0	0	2	0	0	0	0	0	0	0	0	0	0	0	0	0	0	0	0
MAG4125	STHS-SD8_BDME192003961-1a_bin.5.orig	STHS-SD8	Single-sample assemblies	STHS-SD8_bin.5.orig	d__Bacteria	p__Firmicutes_C	c__Negativicutes	o__Selenomonadales	f__Selenomonadaceae	g__Anaerovibrio	s__Anaerovibrio slackiae	0	0	0	0	0	0	0	0	0	0	0	1	0	0	0	0	0	0	0	0	0	0	0	0	0	0	0	0	0	0	0	0	0	0	0	0	0	0
MAG5821	YG-SC7_BDME192003914-1a_bin.31.orig	YG-SC7	Single-sample assemblies	YG-SC7_bin.31.orig	d__Bacteria	p__Firmicutes_A	c__Clostridia	o__Oscillospirales	f__Acutalibacteraceae	g__CAG-177	s__CAG-177 sp017623615	0	0	0	0	0	0	0	0	0	0	0	0	0	0	0	0	0	0	0	0	0	0	0	0	0	0	0	0	0	0	0	0	0	0	0	0	0	0
MAG4535	WG-HB1_BDME192004081-1a_bin.26.orig	WG-HB1	Single-sample assemblies	WG-HB1_bin.26.orig	d__Bacteria	p__Firmicutes_A	c__Clostridia	o__Oscillospirales	f__Acutalibacteraceae	g__Ruminococcus_E	s__Ruminococcus_E sp017407755	0	0	0	0	0	0	0	0	0	0	0	0	0	0	0	0	0	0	0	0	0	3	0	0	0	0	0	0	0	0	0	0	0	0	0	0	0	0
MAG4451	WG-GZ8_BDME192004108-1a_bin.11.orig	WG-GZ8	Single-sample assemblies	WG-GZ8_bin.11.orig	d__Bacteria	p__Firmicutes_A	c__Clostridia	o__Oscillospirales	f__Acutalibacteraceae	g__UBA5905	s__	0	0	0	0	0	0	0	3	1	0	0	0	0	0	0	0	0	0	0	0	1	0	0	8	0	0	0	0	4	0	0	0	0	1	0	2	0	0
MAG4416	WG-GZ6_BDME192004106-1a_bin.21.orig	WG-GZ6	Single-sample assemblies	WG-GZ6_bin.21.orig	d__Bacteria	p__Firmicutes_A	c__Clostridia	o__Oscillospirales	f__Ruminococcaceae	g__Ruminiclostridium_E	s__	0	0	0	0	0	0	0	3	0	0	0	0	0	0	0	0	0	0	0	0	1	0	0	10	0	0	0	0	3	0	0	0	0	1	0	3	0	0
MAG3244	KS-XJ3_BDME192003850-1a_bin.48.orig	KS-XJ3	Single-sample assemblies	KS-XJ3_bin.48.orig	d__Bacteria	p__Firmicutes_A	c__Clostridia	o__Oscillospirales	f__Acutalibacteraceae	g__UBA8612	s__	0	0	0	0	0	0	0	0	0	0	0	0	0	0	0	0	0	0	0	0	0	0	0	0	0	0	0	0	0	0	0	0	0	0	1	0	0	0
MAG3143	HS-ZJ9_BDME192004069-1a_bin.20.orig	HS-ZJ9	Single-sample assemblies	HS-ZJ9_bin.20.orig	d__Bacteria	p__Firmicutes_A	c__Clostridia	o__Oscillospirales	f__Ruminococcaceae	g__Ruminiclostridium_E	s__	0	0	0	0	0	0	0	0	0	0	0	0	0	0	0	0	0	0	0	0	0	1	0	0	0	0	0	0	0	0	0	0	0	0	0	0	0	0
MAG3768	SCG-XJ1_BDME192003813-1a_bin.26.orig	SCG-XJ1	Single-sample assemblies	SCG-XJ1_bin.26.orig	d__Bacteria	p__Firmicutes_A	c__Clostridia	o__Lachnospirales	f__Lachnospiraceae	g__	s__	0	0	0	0	0	0	0	0	0	0	0	1	0	0	0	0	0	0	0	0	0	0	0	0	0	0	0	0	0	0	0	0	0	0	0	0	0	0
MAG2387	HS-JS8_BDME192003810-1a_bin.1.strict	HS-JS8	Single-sample assemblies	HS-JS8_bin.1.strict	d__Bacteria	p__Bacteroidota	c__Bacteroidia	o__Bacteroidales	f__Paludibacteraceae	g__UBA4363	s__UBA4363 sp017937025	0	0	0	0	0	0	0	0	0	0	0	0	0	0	0	0	0	0	0	0	0	0	0	0	0	0	0	0	0	0	0	0	0	0	0	0	0	0
MAG746	CG-XJ5_BDME192004055-1a_bin.4.orig	CG-XJ5	Single-sample assemblies	CG-XJ5_bin.4.orig	d__Bacteria	p__Bacteroidota	c__Bacteroidia	o__Bacteroidales	f__Bacteroidaceae	g__HGM04593	s__	0	0	0	0	0	0	0	0	0	0	0	0	0	0	0	0	0	0	0	0	0	0	0	0	0	0	0	0	0	0	0	0	0	0	0	0	0	0
MAG4997	WS-JL9_BDME192003866-1a_bin.28.orig	WS-JL9	Single-sample assemblies	WS-JL9_bin.28.orig	d__Bacteria	p__Bacteroidota	c__Bacteroidia	o__Bacteroidales	f__Bacteroidaceae	g__HGM04593	s__HGM04593 sp017536325	0	0	0	0	0	0	0	0	0	0	0	2	0	0	0	0	2	0	0	0	0	0	0	0	0	0	0	0	0	0	0	0	0	0	0	0	0	0
MAG4760	WS-JL1_BDME192003858-1a_bin.32.orig	WS-JL1	Single-sample assemblies	WS-JL1_bin.32.orig	d__Bacteria	p__Bacteroidota	c__Bacteroidia	o__Bacteroidales	f__Bacteroidaceae	g__HGM04593	s__	0	0	0	0	0	1	0	0	0	0	0	0	0	0	0	0	0	0	0	0	0	0	0	0	0	0	0	0	0	0	0	0	0	0	0	0	0	0
MAG1189	DS-JL7_BDME192003874-1a_bin.44.strict	DS-JL7	Single-sample assemblies	DS-JL7_bin.44.strict	d__Bacteria	p__Firmicutes_A	c__Clostridia	o__Saccharofermentanales	f__Saccharofermentanaceae	g__Saccharofermentans	s__Saccharofermentans sp015069205	0	0	0	0	0	0	0	0	0	0	0	0	0	0	0	0	0	0	0	0	0	0	0	0	0	0	0	0	0	0	0	0	0	0	0	0	0	0
MAG2560	HS-QH5_BDME192003954-1a_bin.22.orig	HS-QH5	Single-sample assemblies	HS-QH5_bin.22.orig	d__Bacteria	p__Bacteroidota	c__Bacteroidia	o__Bacteroidales	f__Muribaculaceae	g__CAG-873	s__	0	0	0	0	0	0	0	0	0	0	0	0	0	0	0	0	0	0	0	0	0	0	0	0	0	0	0	0	0	0	0	0	0	0	0	0	0	1
MAG1339	GG-SD8_BDME192004158-1a_bin.2.orig	GG-SD8	Single-sample assemblies	GG-SD8_bin.2.orig	d__Bacteria	p__Firmicutes_A	c__Clostridia	o__Lachnospirales	f__Lachnospiraceae	g__UBA3766	s__	0	0	0	0	0	0	0	0	0	0	0	0	0	0	0	0	0	0	0	0	0	0	0	0	0	0	0	0	0	0	0	0	0	1	0	0	0	0
MAG4394	WG-GZ5_BDME192004105-1a_bin.18.orig	WG-GZ5	Single-sample assemblies	WG-GZ5_bin.18.orig	d__Bacteria	p__Verrucomicrobiota	c__Lentisphaeria	o__Victivallales	f__Victivallaceae	g__UBA1784	s__	0	0	0	0	0	0	0	0	2	0	2	0	0	0	0	0	0	0	0	0	0	0	2	0	0	0	0	0	0	0	0	0	0	2	0	0	0	0
MAG1556	HS-GS8_BDME192003947-1a_bin.24.orig	HS-GS8	Single-sample assemblies	HS-GS8_bin.24.orig	d__Bacteria	p__Firmicutes_A	c__Clostridia	o__Lachnospirales	f__Lachnospiraceae	g__1XD8-76	s__	0	0	0	0	0	0	0	0	0	0	0	0	0	0	0	0	0	0	0	0	0	0	0	0	0	0	0	0	0	0	0	0	0	1	0	0	0	0
MAG122	BEG-SC12_BDME192003907-1a_bin.17.strict	BEG-SC12	Single-sample assemblies	BEG-SC12_bin.17.strict	d__Bacteria	p__Verrucomicrobiota	c__Lentisphaeria	o__Victivallales	f__UBA1829	g__UBA1829	s__	0	0	0	0	0	0	0	0	0	0	0	0	0	0	0	0	0	0	0	0	0	0	0	0	0	0	0	0	0	0	0	0	0	0	0	0	0	0
MAG2147	HS-JM4_BDME192004074-1a_bin.16.orig	HS-JM4	Single-sample assemblies	HS-JM4_bin.16.orig	d__Bacteria	p__Bacteroidota	c__Bacteroidia	o__Bacteroidales	f__Paludibacteraceae	g__RGIG9379	s__	0	0	0	0	0	0	0	0	0	0	0	0	0	0	0	0	0	0	0	0	0	0	0	0	0	0	0	0	0	0	0	0	0	0	0	0	0	0
MAG2109	HS-JM10_BDME192004079-1a_bin.8.orig	HS-JM10	Single-sample assemblies	HS-JM10_bin.8.orig	d__Bacteria	p__Bacteroidota	c__Bacteroidia	o__Bacteroidales	f__Paludibacteraceae	g__RF16	s__	0	0	0	0	0	0	0	0	0	0	0	1	0	0	0	0	0	0	0	0	0	1	0	0	0	0	0	0	0	0	0	0	0	0	0	0	0	0
MAG3089	HS-ZJ6_BDME192004066-1a_bin.21.orig	HS-ZJ6	Single-sample assemblies	HS-ZJ6_bin.21.orig	d__Bacteria	p__Firmicutes_A	c__Clostridia	o__Oscillospirales	f__Oscillospiraceae	g__Faecousia	s__	0	0	0	0	0	0	0	0	0	0	0	1	0	0	0	0	0	0	0	0	0	2	0	0	0	0	0	0	0	0	0	0	0	0	0	0	0	0
MAG797	CG-XJ9_BDME192004059-1a_bin.14.orig	CG-XJ9	Single-sample assemblies	CG-XJ9_bin.14.orig	d__Bacteria	p__Firmicutes_A	c__Clostridia	o__Oscillospirales	f__Acutalibacteraceae	g__UBA6857	s__	0	0	0	0	0	0	0	0	0	0	0	0	0	0	0	0	0	0	0	0	0	2	0	0	0	0	0	0	0	0	0	0	0	0	0	0	0	0
MAG3150	HS-ZJ9_BDME192004069-1a_bin.4.strict	HS-ZJ9	Single-sample assemblies	HS-ZJ9_bin.4.strict	d__Bacteria	p__Firmicutes_A	c__Clostridia	o__Oscillospirales	f__Acutalibacteraceae	g__CAG-177	s__	0	0	0	0	0	0	0	0	0	0	0	1	0	0	0	0	0	0	0	0	0	1	0	0	0	0	0	0	0	0	0	0	0	0	0	0	0	0
MAG620	CG-QH8_BDME192004128-1a_bin.13.orig	CG-QH8	Single-sample assemblies	CG-QH8_bin.13.orig	d__Bacteria	p__Proteobacteria	c__Alphaproteobacteria	o__Rs-D84	f__Rs-D84	g__Enterousia	s__	0	0	0	0	0	0	0	0	0	0	0	1	0	0	0	0	0	0	0	0	0	0	0	1	0	0	0	0	0	0	0	0	0	0	0	0	0	1
MAG5823	YG-SC7_BDME192003914-1a_bin.4.permissive	YG-SC7	Single-sample assemblies	YG-SC7_bin.4.permissive	d__Bacteria	p__Proteobacteria	c__Alphaproteobacteria	o__Rs-D84	f__Rs-D84	g__Enterousia	s__	0	0	0	0	0	0	0	0	0	0	0	0	0	0	0	0	0	0	0	0	0	0	0	0	0	0	0	0	0	0	0	0	0	0	0	0	0	0
MAG5797	YG-SC6_BDME192003913-1a_bin.37.orig	YG-SC6	Single-sample assemblies	YG-SC6_bin.37.orig	d__Bacteria	p__Firmicutes_A	c__Clostridia	o__Oscillospirales	f__CAG-272	g__DTU064	s__	0	0	0	0	0	0	0	0	0	0	0	0	0	0	0	0	0	0	0	0	0	0	0	2	0	0	0	0	1	0	0	0	0	0	0	0	0	0
MAG5289	XG-XJ10_BDME192004050-1a_bin.17.orig	XG-XJ10	Single-sample assemblies	XG-XJ10_bin.17.orig	d__Bacteria	p__Firmicutes	c__Bacilli	o__RF39	f__UBA660	g__RUG11198	s__	0	0	0	0	0	0	0	0	0	0	0	0	0	0	0	0	0	0	0	0	0	0	0	0	0	0	0	0	0	0	0	0	0	1	0	0	0	0
MAG5229	WS-XJ6_BDME192003828-1a_bin.16.orig	WS-XJ6	Single-sample assemblies	WS-XJ6_bin.16.orig	d__Bacteria	p__Firmicutes_A	c__Clostridia	o__Oscillospirales	f__CAG-272	g__HGM12713	s__	0	0	0	0	0	0	0	0	0	0	0	0	0	0	0	0	0	0	0	1	0	0	0	0	0	0	0	0	1	0	0	0	0	0	0	0	0	0
MAG4884	WS-JL6_BDME192003863-1a_bin.2.orig	WS-JL6	Single-sample assemblies	WS-JL6_bin.2.orig	d__Bacteria	p__Firmicutes_A	c__Clostridia	o__Oscillospirales	f__Acutalibacteraceae	g__DTU089	s__	0	0	0	0	0	0	0	0	0	0	0	1	0	0	0	0	0	0	0	0	0	1	0	0	0	0	0	0	0	0	0	0	0	0	0	0	0	0
MAG463	BG-SC8_BDME192004118-1a_bin.20.orig	BG-SC8	Single-sample assemblies	BG-SC8_bin.20.orig	d__Bacteria	p__Firmicutes_A	c__Clostridia	o__Oscillospirales	f__CAG-272	g__UBA1740	s__	0	0	0	0	0	0	0	0	0	0	0	0	0	0	0	0	0	0	0	0	0	0	0	0	0	0	0	0	0	0	0	0	0	1	0	0	0	0
MAG4573	WG-HB3_BDME192004083-1a_bin.12.orig	WG-HB3	Single-sample assemblies	WG-HB3_bin.12.orig	d__Bacteria	p__Firmicutes_A	c__Clostridia	o__Oscillospirales	f__CAG-272	g__HGM12713	s__HGM12713 sp017504545	0	0	0	0	0	0	0	0	0	0	0	1	0	0	0	0	0	0	0	0	0	1	0	0	0	0	0	0	0	0	0	0	0	0	0	0	0	0
MAG443	BG-SC7_BDME192004117-1a_bin.18.orig	BG-SC7	Single-sample assemblies	BG-SC7_bin.18.orig	d__Bacteria	p__Firmicutes_A	c__Clostridia	o__Lachnospirales	f__Lachnospiraceae	g__CAG-95	s__CAG-95 sp017434885	0	0	0	0	0	0	0	3	0	0	0	0	0	0	0	0	0	0	0	0	1	0	0	11	0	0	0	0	5	0	0	0	0	1	0	3	0	0
MAG4425	WG-GZ6_BDME192004106-1a_bin.8.orig	WG-GZ6	Single-sample assemblies	WG-GZ6_bin.8.orig	d__Bacteria	p__Firmicutes	c__Bacilli	o__RF39	f__UBA660	g__RUG11788	s__	0	0	0	0	0	0	0	3	0	0	0	0	0	0	0	0	0	0	0	0	1	0	0	7	0	0	0	0	3	0	0	0	0	1	0	3	0	0
MAG420	BG-SC5_BDME192004115-1a_bin.8.orig	BG-SC5	Single-sample assemblies	BG-SC5_bin.8.orig	d__Bacteria	p__Firmicutes_A	c__Clostridia	o__Christensenellales	f__CAG-138	g__SFEL01	s__	0	0	0	0	0	0	0	0	0	0	0	0	0	0	0	0	2	0	0	0	0	0	0	0	0	0	0	0	0	0	0	0	0	0	0	0	0	0
MAG4153	STHS-SD9_BDME192003962-1a_bin.46.orig	STHS-SD9	Single-sample assemblies	STHS-SD9_bin.46.orig	d__Bacteria	p__Firmicutes_A	c__Clostridia	o__Christensenellales	f__CAG-138	g__SFEL01	s__	0	0	0	0	0	0	0	0	0	0	0	1	0	0	0	0	0	0	0	0	0	0	0	0	0	0	0	0	0	0	0	0	0	0	0	0	0	0
MAG4010	STHS-SD2_BDME192003975-1a_bin.14.strict	STHS-SD2	Single-sample assemblies	STHS-SD2_bin.14.strict	d__Bacteria	p__Proteobacteria	c__Alphaproteobacteria	o__Rs-D84	f__Rs-D84	g__Enterousia	s__	0	0	0	0	1	0	0	0	0	0	0	0	0	0	0	0	0	0	0	0	0	0	0	0	0	0	0	0	0	0	0	0	0	0	0	0	0	0
MAG3794	SCG-XJ2_BDME192003814-1a_bin.2.orig	SCG-XJ2	Single-sample assemblies	SCG-XJ2_bin.2.orig	d__Bacteria	p__Firmicutes_A	c__Clostridia	o__Oscillospirales	f__CAG-272	g__SIG673	s__	0	0	0	0	0	0	0	0	0	0	0	0	0	0	0	0	0	0	0	0	0	0	0	0	0	0	0	0	0	0	0	0	0	0	0	0	0	0
MAG3661	MS-JL6_BDME192003925-1a_bin.2.orig	MS-JL6	Single-sample assemblies	MS-JL6_bin.2.orig	d__Bacteria	p__Firmicutes_A	c__Clostridia	o__Lachnospirales	f__Lachnospiraceae	g__UBA3766	s__	0	0	0	0	0	0	0	0	0	0	0	1	0	0	0	0	0	0	0	0	0	0	0	0	0	0	0	0	0	0	0	0	0	0	1	0	0	0
MAG3358	KS-XJ8_BDME192003855-1a_bin.42.strict	KS-XJ8	Single-sample assemblies	KS-XJ8_bin.42.strict	d__Bacteria	p__Firmicutes_A	c__Clostridia	o__Lachnospirales	f__Lachnospiraceae	g__CAG-194	s__	0	0	0	0	0	0	0	0	0	0	0	0	0	0	0	0	0	0	0	0	0	0	0	0	0	0	0	0	0	0	0	0	0	0	0	0	0	0
MAG3250	KS-XJ3_BDME192003850-1a_bin.9.orig	KS-XJ3	Single-sample assemblies	KS-XJ3_bin.9.orig	d__Bacteria	p__Firmicutes_A	c__Clostridia	o__Oscillospirales	f__CAG-382	g__RGIG6353	s__	0	0	0	0	0	0	0	0	0	0	0	0	0	0	0	0	0	0	0	0	0	1	0	0	0	0	0	0	0	0	0	0	0	0	0	0	0	0
MAG3202	KS-XJ2_BDME192003849-1a_bin.16.orig	KS-XJ2	Single-sample assemblies	KS-XJ2_bin.16.orig	d__Bacteria	p__Firmicutes_A	c__Clostridia	o__Oscillospirales	f__CAG-272	g__CAG-272	s__	0	0	0	0	0	0	0	0	0	0	0	0	0	0	0	0	0	0	0	0	0	0	0	0	0	0	0	0	0	0	0	0	0	1	0	0	0	0
MAG3019	HS-ZJ3_BDME192004063-1a_bin.18.orig	HS-ZJ3	Single-sample assemblies	HS-ZJ3_bin.18.orig	d__Bacteria	p__Firmicutes_A	c__Clostridia	o__Oscillospirales	f__CAG-382	g__UBA1752	s__	0	0	0	0	0	0	0	0	0	0	0	0	0	0	0	0	0	0	0	0	0	0	0	0	0	0	0	0	0	0	0	0	0	0	0	0	0	0
MAG2975	HS-XJ9_BDME192003886-1a_bin.34.orig	HS-XJ9	Single-sample assemblies	HS-XJ9_bin.34.orig	d__Bacteria	p__Firmicutes_A	c__Clostridia	o__Christensenellales	f__CAG-138	g__SFEL01	s__	0	0	0	0	0	0	0	0	0	0	0	0	0	0	0	0	0	0	0	0	0	0	0	0	0	0	0	0	0	0	0	0	0	1	0	0	0	0
MAG290	BEG-SC8_BDME192003903-1a_bin.22.orig	BEG-SC8	Single-sample assemblies	BEG-SC8_bin.22.orig	d__Bacteria	p__Firmicutes_A	c__Clostridia	o__Lachnospirales	f__Lachnospiraceae	g__SIG299	s__	0	0	0	0	0	0	0	0	0	0	0	0	0	0	0	0	0	0	0	0	0	0	0	0	0	0	0	0	0	0	0	0	0	0	1	0	0	0
MAG223	BEG-SC5_BDME192003900-1a_bin.42.orig	BEG-SC5	Single-sample assemblies	BEG-SC5_bin.42.orig	d__Bacteria	p__Firmicutes_A	c__Clostridia	o__Lachnospirales	f__Lachnospiraceae	g__Acetatifactor	s__	0	0	0	0	1	0	0	0	0	0	0	0	0	0	0	0	0	0	0	0	0	5	0	0	0	0	0	0	0	0	0	0	0	0	0	0	0	0
MAG1831	HS-HB4_BDME192004144-1a_bin.1.orig	HS-HB4	Single-sample assemblies	HS-HB4_bin.1.orig	d__Bacteria	p__Firmicutes_A	c__Clostridia	o__Lachnospirales	f__Lachnospiraceae	g__HGM12587	s__	0	0	0	0	0	0	0	0	0	0	0	0	0	0	0	0	0	0	0	0	0	0	0	0	0	0	0	0	0	0	0	0	0	0	0	0	0	0
MAG1811	HS-HB1_BDME192004141-1a_bin.7.orig	HS-HB1	Single-sample assemblies	HS-HB1_bin.7.orig	d__Bacteria	p__Firmicutes_A	c__Clostridia	o__Oscillospirales	f__Acutalibacteraceae	g__CAG-177	s__	0	0	0	0	0	0	0	0	0	0	0	0	0	0	0	0	0	0	0	0	0	0	0	0	0	0	0	0	0	0	0	0	0	0	0	0	0	0
MAG1741	HS-GZ7_BDME192004097-1a_bin.14.strict	HS-GZ7	Single-sample assemblies	HS-GZ7_bin.14.strict	d__Bacteria	p__Firmicutes_A	c__Clostridia	o__Christensenellales	f__Borkfalkiaceae	g__UBA1259	s__	0	0	0	0	0	0	0	0	0	0	0	0	0	0	0	0	0	0	0	0	0	0	0	0	0	0	0	0	0	0	0	0	0	0	0	0	0	0
MAG1715	HS-GZ5_BDME192004095-1a_bin.9.strict	HS-GZ5	Single-sample assemblies	HS-GZ5_bin.9.strict	d__Bacteria	p__Proteobacteria	c__Alphaproteobacteria	o__Rs-D84	f__Rs-D84	g__Enterousia	s__Enterousia sp017472065	0	0	0	0	0	0	0	0	0	0	0	0	0	0	0	0	0	0	0	0	0	0	0	0	0	0	0	0	0	0	0	0	0	1	0	0	0	0
MAG1671	HS-GZ3_BDME192004093-1a_bin.7.orig	HS-GZ3	Single-sample assemblies	HS-GZ3_bin.7.orig	d__Bacteria	p__Firmicutes_A	c__Clostridia	o__Oscillospirales	f__CAG-272	g__CAG-448	s__	0	0	0	0	0	0	0	0	0	0	0	0	0	0	0	0	0	0	0	0	0	0	0	0	0	0	0	0	0	0	0	0	0	0	0	0	0	0
MAG1641	HS-GZ2_BDME192004092-1a_bin.33.strict	HS-GZ2	Single-sample assemblies	HS-GZ2_bin.33.strict	d__Bacteria	p__Firmicutes	c__Bacilli	o__ML615J-28	f__CAG-698	g__	s__	0	0	0	0	0	0	0	0	0	0	0	0	0	0	0	0	0	0	0	0	0	0	0	0	0	0	0	0	0	0	0	0	0	0	0	0	0	0
MAG1623	HS-GZ1_BDME192004091-1a_bin.42.strict	HS-GZ1	Single-sample assemblies	HS-GZ1_bin.42.strict	d__Bacteria	p__Desulfobacterota_I	c__Desulfovibrionia	o__Desulfovibrionales	f__Desulfovibrionaceae	g__Mailhella	s__	0	0	0	0	0	0	0	0	0	0	0	0	0	0	0	0	0	0	0	0	0	0	0	0	0	0	0	0	1	0	0	0	0	0	0	0	0	0
MAG1403	HS-AH4_BDME192003796-1a_bin.12.permissive	HS-AH4	Single-sample assemblies	HS-AH4_bin.12.permissive	d__Bacteria	p__Deferribacterota	c__Deferribacteres	o__Deferribacterales	f__Mucispirillaceae	g__	s__	0	0	0	0	0	0	0	0	0	0	0	0	0	1	0	0	0	0	0	0	0	0	0	1	0	0	0	0	0	0	0	0	0	0	0	0	0	0
MAG1008	DS-JL1_BDME192003868-1a_bin.24.orig	DS-JL1	Single-sample assemblies	DS-JL1_bin.24.orig	d__Bacteria	p__Firmicutes_A	c__Clostridia	o__Lachnospirales	f__Lachnospiraceae	g__CAG-127	s__CAG-127 sp017938485	0	0	0	0	0	0	0	0	0	0	0	0	0	0	0	0	0	0	0	0	0	0	0	0	0	0	0	0	0	0	0	0	0	3	0	0	0	0
MAG3158	KS-XJ10_BDME192003857-1a_bin.17.orig	KS-XJ10	Single-sample assemblies	KS-XJ10_bin.17.orig	d__Bacteria	p__Bacteroidota	c__Bacteroidia	o__Bacteroidales	f__Bacteroidaceae	g__UBA4372	s__UBA4372 sp017935785	0	0	0	0	0	0	0	0	0	0	0	2	0	0	0	0	0	0	0	0	0	0	0	0	0	0	0	0	0	0	0	0	0	0	0	0	0	0
MAG143	BEG-SC1_BDME192003898-1a_bin.15.orig	BEG-SC1	Single-sample assemblies	BEG-SC1_bin.15.orig	d__Bacteria	p__Bacteroidota	c__Bacteroidia	o__Bacteroidales	f__Bacteroidaceae	g__UBA1786	s__	0	0	0	0	0	0	0	0	1	0	0	0	0	0	0	0	2	0	0	0	0	0	0	0	0	0	0	0	0	0	0	0	0	1	1	0	0	0
MAG2248	HS-JS1_BDME192003803-1a_bin.10.orig	HS-JS1	Single-sample assemblies	HS-JS1_bin.10.orig	d__Bacteria	p__Bacteroidota	c__Bacteroidia	o__Bacteroidales	f__Bacteroidaceae	g__UBA4372	s__UBA4372 sp017935785	0	0	0	0	0	0	1	0	0	0	0	0	0	0	0	0	0	0	0	0	0	6	0	0	0	0	0	0	0	0	0	0	0	0	0	0	0	0
MAG4975	WS-JL8_BDME192003865-1a_bin.52.orig	WS-JL8	Single-sample assemblies	WS-JL8_bin.52.orig	d__Bacteria	p__Firmicutes_A	c__Clostridia	o__Lachnospirales	f__Lachnospiraceae	g__1XD8-76	s__	0	0	0	0	0	0	0	0	0	0	0	0	0	0	0	0	0	0	0	0	0	0	0	0	0	0	0	0	0	0	0	0	0	2	0	0	0	0
MAG3520	MG-SD8_BDME192004023-1a_bin.14.orig	MG-SD8	Single-sample assemblies	MG-SD8_bin.14.orig	d__Bacteria	p__Verrucomicrobiota	c__Kiritimatiellae	o__RFP12	f__UBA1067	g__UBA1067	s__	0	0	0	0	0	0	0	0	0	0	0	0	0	0	0	0	0	0	0	0	0	0	0	0	0	0	0	0	0	0	0	0	0	0	0	0	0	0
MAG5538	XG-XJ7_BDME192004047-1a_bin.32.strict	XG-XJ7	Single-sample assemblies	XG-XJ7_bin.32.strict	d__Bacteria	p__Fibrobacterota	c__Fibrobacteria	o__Fibrobacterales	f__Fibrobacteraceae	g__Fibrobacter	s__Fibrobacter sp900143055	0	1	0	0	0	0	0	0	0	0	0	0	0	0	0	0	0	0	0	0	0	0	0	0	0	0	0	0	0	0	0	0	0	0	0	0	0	0
MAG1120	DS-JL4_BDME192003871-1a_bin.9.orig	DS-JL4	Single-sample assemblies	DS-JL4_bin.9.orig	d__Bacteria	p__Spirochaetota	c__Spirochaetia	o__Treponematales	f__Treponemataceae	g__Treponema_D	s__	0	0	0	0	0	0	1	0	0	0	0	0	0	0	0	0	0	0	0	0	0	0	0	0	0	0	0	0	0	0	0	0	0	0	0	0	0	0
MAG823	DLS-XJ1_BDME192003888-1a_bin.16.orig	DLS-XJ1	Single-sample assemblies	DLS-XJ1_bin.16.orig	d__Bacteria	p__Bacteroidota	c__Bacteroidia	o__Bacteroidales	f__Paludibacteraceae	g__RF16	s__RF16 sp900317885	0	0	0	0	0	0	0	0	0	0	0	1	0	0	0	0	0	0	0	0	0	1	0	0	0	0	0	0	0	0	0	0	0	0	0	0	0	0
MAG82	BEG-SC10_BDME192003905-1a_bin.18.orig	BEG-SC10	Single-sample assemblies	BEG-SC10_bin.18.orig	d__Bacteria	p__Bacteroidota	c__Bacteroidia	o__Bacteroidales	f__Paludibacteraceae	g__RF16	s__RF16 sp015061165	0	0	0	0	0	0	0	0	0	0	0	1	0	0	0	0	0	0	0	0	0	2	0	0	0	0	0	0	0	0	0	0	0	0	0	0	0	0
MAG5060	WS-QH5_BDME192004134-1a_bin.15.orig	WS-QH5	Single-sample assemblies	WS-QH5_bin.15.orig	d__Bacteria	p__Bacteroidota	c__Bacteroidia	o__Bacteroidales	f__P3	g__Onthomorpha	s__	0	0	0	0	0	0	0	0	0	0	0	0	0	0	0	0	0	0	0	0	0	0	0	0	0	0	0	0	0	0	0	0	0	0	0	0	0	0
MAG2998	HS-ZJ1_BDME192004061-1a_bin.2.orig	HS-ZJ1	Single-sample assemblies	HS-ZJ1_bin.2.orig	d__Bacteria	p__Bacteroidota	c__Bacteroidia	o__Bacteroidales	f__Paludibacteraceae	g__Enterocola	s__Enterocola sp017508305	0	0	0	0	0	0	0	0	0	0	0	0	0	0	0	0	0	0	0	0	0	0	0	0	0	0	0	0	0	0	0	0	0	1	0	0	0	0
MAG2875	HS-SX9_BDME192004034-1a_bin.3.orig	HS-SX9	Single-sample assemblies	HS-SX9_bin.3.orig	d__Bacteria	p__Bacteroidota	c__Bacteroidia	o__Bacteroidales	f__WCHB1-69	g__UBA1756	s__UBA1756 sp017506175	0	0	0	0	0	0	0	0	0	0	0	0	0	0	0	0	0	0	0	0	0	0	0	0	0	0	0	0	0	0	0	0	0	0	0	0	0	0
MAG2663	HS-SD2_BDME192003965-1a_bin.3.orig	HS-SD2	Single-sample assemblies	HS-SD2_bin.3.orig	d__Bacteria	p__Bacteroidota	c__Bacteroidia	o__Bacteroidales	f__WCHB1-69	g__	s__	0	0	0	0	0	0	0	0	0	0	0	0	0	0	0	0	0	0	0	0	0	0	0	0	0	0	0	0	0	0	0	0	0	1	0	0	0	0
MAG1708	HS-GZ5_BDME192004095-1a_bin.3.orig	HS-GZ5	Single-sample assemblies	HS-GZ5_bin.3.orig	d__Bacteria	p__Bacteroidota	c__Bacteroidia	o__Bacteroidales	f__Paludibacteraceae	g__RF16	s__	0	0	0	0	0	0	0	0	0	0	0	0	0	0	0	0	0	0	0	0	0	0	0	0	0	0	0	0	1	0	0	0	0	2	0	0	0	0
MAG5695	YG-SC1_BDME192003908-1a_bin.30.strict	YG-SC1	Single-sample assemblies	YG-SC1_bin.30.strict	d__Bacteria	p__Bacteroidota	c__Bacteroidia	o__Bacteroidales	f__UBA932	g__Egerieousia	s__Egerieousia sp017935505	0	0	0	0	0	0	0	0	0	0	0	0	0	0	0	0	0	0	0	0	0	0	0	0	0	0	0	0	0	0	0	0	0	0	0	0	0	0
MAG5567	XG-XJ8_BDME192004048-1a_bin.18.orig	XG-XJ8	Single-sample assemblies	XG-XJ8_bin.18.orig	d__Bacteria	p__Bacteroidota	c__Bacteroidia	o__Bacteroidales	f__Bacteroidaceae	g__UBA4372	s__	0	0	0	0	0	0	0	0	0	0	0	0	0	0	0	0	0	0	0	0	0	0	0	0	0	0	0	0	0	0	0	0	0	0	0	1	0	0
MAG4939	WS-JL7_BDME192003864-1a_bin.57.strict	WS-JL7	Single-sample assemblies	WS-JL7_bin.57.strict	d__Bacteria	p__Proteobacteria	c__Alphaproteobacteria	o__RF32	f__CAG-239	g__CAZU01	s__	0	0	0	0	0	0	0	0	0	0	0	0	0	0	0	0	2	0	0	0	0	3	0	0	0	0	0	0	0	0	0	0	0	0	0	0	0	0
MAG3389	KS-XJ9_BDME192003856-1a_bin.7.strict	KS-XJ9	Single-sample assemblies	KS-XJ9_bin.7.strict	d__Bacteria	p__Verrucomicrobiota	c__Kiritimatiellae	o__RFP12	f__UBA1067	g__UBA1067	s__UBA1067 sp002351765	0	0	0	0	1	0	0	0	0	0	0	0	0	0	0	0	0	0	0	0	0	0	0	0	0	0	0	0	0	0	0	0	0	0	0	1	0	0
MAG5523	XG-XJ7_BDME192004047-1a_bin.12.strict	XG-XJ7	Single-sample assemblies	XG-XJ7_bin.12.strict	d__Bacteria	p__Bacteroidota	c__Bacteroidia	o__Bacteroidales	f__Paludibacteraceae	g__RF16	s__RF16 sp015061165	0	0	0	0	0	0	0	0	0	0	0	0	0	0	0	0	0	0	0	0	0	0	0	0	0	0	0	0	0	0	0	0	0	0	0	0	0	0
MAG2243	HS-JS10_BDME192003812-1a_bin.3.orig	HS-JS10	Single-sample assemblies	HS-JS10_bin.3.orig	d__Bacteria	p__Firmicutes_A	c__Clostridia	o__Oscillospirales	f__Acutalibacteraceae	g__UBA737	s__	0	0	0	0	0	0	1	0	0	0	0	0	0	0	0	0	0	0	0	0	0	3	0	0	0	0	0	0	0	0	0	0	0	0	0	0	0	0
MAG1877	HS-HB8_BDME192004148-1a_bin.22.orig	HS-HB8	Single-sample assemblies	HS-HB8_bin.22.orig	d__Bacteria	p__Firmicutes_A	c__Clostridia	o__Lachnospirales	f__Lachnospiraceae	g__Falcatimonas	s__Falcatimonas sp018918265	0	0	0	0	0	0	0	0	0	0	0	0	0	0	0	0	0	0	0	0	0	1	0	0	0	0	0	0	0	0	0	0	0	0	0	0	0	0
MAG4564	WG-HB2_BDME192004082-1a_bin.24.strict	WG-HB2	Single-sample assemblies	WG-HB2_bin.24.strict	d__Bacteria	p__Bacteroidota	c__Bacteroidia	o__Bacteroidales	f__Bacteroidaceae	g__Prevotella	s__Prevotella sp017410365	0	0	0	0	0	0	0	0	0	0	0	1	0	0	0	0	0	0	0	0	0	3	0	0	0	0	0	0	0	0	0	0	0	0	0	0	0	0
MAG2786	HS-SX1_BDME192004026-1a_bin.5.strict	HS-SX1	Single-sample assemblies	HS-SX1_bin.5.strict	d__Bacteria	p__Firmicutes_A	c__Clostridia	o__Oscillospirales	f__Acutalibacteraceae	g__UMGS172	s__	0	0	0	0	1	0	1	0	0	0	0	0	0	0	0	0	0	0	0	0	0	0	0	0	0	0	0	0	0	0	0	0	0	0	0	0	0	0
MAG1336	GG-SD8_BDME192004158-1a_bin.15.strict	GG-SD8	Single-sample assemblies	GG-SD8_bin.15.strict	d__Bacteria	p__Bacteroidota	c__Bacteroidia	o__Bacteroidales	f__Rikenellaceae	g__Alistipes	s__Alistipes sp017437045	0	0	0	0	0	0	0	0	0	0	0	0	0	1	0	0	0	0	0	0	0	0	0	1	0	0	0	0	0	0	0	0	0	0	0	0	0	0
MAG5348	XG-XJ2_BDME192004042-1a_bin.16.orig	XG-XJ2	Single-sample assemblies	XG-XJ2_bin.16.orig	d__Bacteria	p__Firmicutes_A	c__Clostridia	o__Lachnospirales	f__Lachnospiraceae	g__	s__	0	0	0	0	0	0	1	0	0	0	0	0	0	0	0	0	0	0	0	0	0	0	1	0	0	0	0	0	0	0	0	0	0	0	0	0	0	0
MAG2339	HS-JS5_BDME192003807-1a_bin.23.orig	HS-JS5	Single-sample assemblies	HS-JS5_bin.23.orig	d__Bacteria	p__Bacteroidota	c__Bacteroidia	o__Bacteroidales	f__Bacteroidaceae	g__UBA4372	s__UBA4372 sp017935785	0	0	0	0	0	0	0	0	0	0	0	0	0	0	0	0	0	0	0	0	0	0	0	0	0	0	0	0	0	0	0	0	0	0	0	0	0	0
MAG5835	YG-SC8_BDME192003915-1a_bin.21.orig	YG-SC8	Single-sample assemblies	YG-SC8_bin.21.orig	d__Bacteria	p__Firmicutes_A	c__Clostridia	o__Christensenellales	f__Borkfalkiaceae	g__Scatosoma	s__	0	0	0	0	0	0	0	0	0	0	0	0	0	0	0	0	0	0	0	0	0	0	0	0	0	0	0	0	0	0	0	0	0	0	0	0	0	0
MAG4597	WG-HB4_BDME192004084-1a_bin.1.orig	WG-HB4	Single-sample assemblies	WG-HB4_bin.1.orig	d__Bacteria	p__Firmicutes_A	c__Clostridia	o__Oscillospirales	f__Acutalibacteraceae	g__Ruminococcus_E	s__Ruminococcus_E sp017456845	0	0	0	0	0	0	0	0	0	0	0	0	0	0	0	0	0	0	0	0	0	3	0	0	0	0	0	0	0	0	0	0	0	0	0	0	0	0
MAG2853	HS-SX7_BDME192004032-1a_bin.17.strict	HS-SX7	Single-sample assemblies	HS-SX7_bin.17.strict	d__Bacteria	p__Firmicutes_A	c__Clostridia	o__Oscillospirales	f__Ruminococcaceae	g__Ruminococcus	s__	0	0	0	0	0	0	0	0	0	0	0	0	0	0	0	0	0	0	0	0	0	0	0	0	0	0	0	0	0	0	0	0	0	0	0	0	0	0
MAG221	BEG-SC5_BDME192003900-1a_bin.4.orig	BEG-SC5	Single-sample assemblies	BEG-SC5_bin.4.orig	d__Bacteria	p__Firmicutes_A	c__Clostridia	o__Oscillospirales	f__CAG-382	g__UMGS1387	s__	0	0	0	0	1	0	0	0	0	0	0	0	0	0	0	0	0	0	0	0	0	0	0	0	0	0	0	0	0	0	0	0	0	1	0	0	0	0
MAG1943	HS-JL2_BDME192003931-1a_bin.1.orig	HS-JL2	Single-sample assemblies	HS-JL2_bin.1.orig	d__Bacteria	p__Firmicutes_A	c__Clostridia	o__Oscillospirales	f__Acutalibacteraceae	g__Ruminococcus_E	s__	0	0	0	0	0	0	0	0	0	0	1	0	0	0	0	0	0	0	0	1	0	0	0	0	0	0	0	0	0	0	0	0	0	1	0	0	0	0
MAG3917	SCG-XJ8_BDME192003820-1a_bin.11.orig	SCG-XJ8	Single-sample assemblies	SCG-XJ8_bin.11.orig	d__Bacteria	p__Bacteroidota	c__Bacteroidia	o__Bacteroidales	f__Rikenellaceae	g__Alistipes	s__	0	0	0	0	0	0	0	0	0	0	0	1	0	0	0	0	1	0	0	0	0	0	0	0	0	0	0	0	0	0	0	0	0	0	1	0	0	0
MAG1388	HS-AH2_BDME192003794-1a_bin.5.orig	HS-AH2	Single-sample assemblies	HS-AH2_bin.5.orig	d__Bacteria	p__Fibrobacterota	c__Fibrobacteria	o__Fibrobacterales	f__Fibrobacteraceae	g__UBA1765	s__UBA1765 sp017625775	0	0	0	0	0	0	0	0	0	0	0	0	0	0	0	0	0	0	0	0	0	0	0	0	0	0	0	0	0	0	0	0	0	0	0	0	0	0
MAG4804	WS-JL2_BDME192003859-1a_bin.49.strict	WS-JL2	Single-sample assemblies	WS-JL2_bin.49.strict	d__Bacteria	p__Verrucomicrobiota	c__Verrucomicrobiae	o__Verrucomicrobiales	f__Akkermansiaceae	g__Akkermansia	s__Akkermansia sp017521145	0	0	0	0	1	0	0	0	0	0	0	0	0	0	0	0	0	0	0	0	0	0	0	0	0	0	0	0	0	0	0	0	0	0	0	0	0	0
MAG3146	HS-ZJ9_BDME192004069-1a_bin.23.orig	HS-ZJ9	Single-sample assemblies	HS-ZJ9_bin.23.orig	d__Bacteria	p__Bacteroidota	c__Bacteroidia	o__Bacteroidales	f__Bacteroidaceae	g__UBA4372	s__UBA4372 sp017935785	0	0	0	0	0	0	0	0	0	0	0	1	0	0	0	0	0	0	0	0	0	2	0	0	0	0	0	0	0	0	0	0	0	0	0	0	0	0
MAG2757	HS-SX10_BDME192004035-1a_bin.13.strict	HS-SX10	Single-sample assemblies	HS-SX10_bin.13.strict	d__Bacteria	p__Firmicutes_A	c__Clostridia	o__UMGS1883	f__UMGS1883	g__UMGS1883	s__UMGS1883 sp017466275	0	0	0	0	0	0	1	0	0	0	0	0	0	0	0	0	0	0	0	0	0	0	0	0	0	0	0	0	0	0	0	0	0	0	0	0	0	0
MAG3826	SCG-XJ3_BDME192003815-1a_bin.6.orig	SCG-XJ3	Single-sample assemblies	SCG-XJ3_bin.6.orig	d__Bacteria	p__Bacteroidota	c__Bacteroidia	o__Bacteroidales	f__Bacteroidaceae	g__UBA1189	s__	0	0	0	0	0	0	0	0	0	0	0	1	0	0	0	0	0	0	0	0	0	0	0	0	0	0	0	0	0	0	0	0	0	0	0	0	0	0
MAG4705	WG-HB8_BDME192004088-1a_bin.15.orig	WG-HB8	Single-sample assemblies	WG-HB8_bin.15.orig	d__Bacteria	p__Firmicutes_A	c__Clostridia	o__Lachnospirales	f__Lachnospiraceae	g__COE1	s__COE1 sp017436865	0	0	0	0	0	0	0	0	0	0	0	0	0	0	0	0	0	0	0	0	0	0	0	0	0	0	0	0	0	0	0	0	0	0	0	0	0	0
MAG1442	HS-AH9_BDME192003800-1a_bin.18.orig	HS-AH9	Single-sample assemblies	HS-AH9_bin.18.orig	d__Bacteria	p__Firmicutes_A	c__Clostridia	o__Clostridiales	f__Clostridiaceae	g__Clostridium	s__	0	0	0	0	0	0	0	0	0	0	0	0	0	0	0	0	0	0	0	0	0	0	0	0	0	0	0	0	0	0	0	0	0	0	0	0	0	0
MAG985	DS-JL10_BDME192003877-1a_bin.19.orig	DS-JL10	Single-sample assemblies	DS-JL10_bin.19.orig	d__Bacteria	p__Bacteroidota	c__Bacteroidia	o__Bacteroidales	f__Bacteroidaceae	g__Prevotella	s__	0	0	0	0	1	0	0	0	0	0	0	0	0	0	0	0	0	0	0	0	0	0	0	0	0	0	0	0	0	0	0	0	0	1	0	0	0	0
MAG963	DLS-XJ9_BDME192003896-1a_bin.16.orig	DLS-XJ9	Single-sample assemblies	DLS-XJ9_bin.16.orig	d__Bacteria	p__Bacteroidota	c__Bacteroidia	o__Bacteroidales	f__Paludibacteraceae	g__RF16	s__	0	0	0	0	0	0	0	0	0	0	0	0	0	0	0	0	0	0	0	0	0	0	0	0	0	0	0	0	0	0	0	0	0	1	0	0	0	0
MAG952	DLS-XJ8_BDME192003895-1a_bin.4.orig	DLS-XJ8	Single-sample assemblies	DLS-XJ8_bin.4.orig	d__Bacteria	p__Bacteroidota	c__Bacteroidia	o__Bacteroidales	f__Rikenellaceae	g__Alistipes	s__	0	0	0	0	0	0	0	0	0	0	0	0	0	0	0	0	0	0	0	0	0	0	0	0	0	0	0	0	0	0	0	0	0	1	0	0	0	0
MAG909	DLS-XJ6_BDME192003893-1a_bin.23.strict	DLS-XJ6	Single-sample assemblies	DLS-XJ6_bin.23.strict	d__Bacteria	p__Bacteroidota	c__Bacteroidia	o__Bacteroidales	f__Rikenellaceae	g__Alistipes	s__Alistipes sp017507075	0	0	0	0	0	0	1	0	0	0	0	0	0	0	0	0	0	0	0	0	0	0	0	0	0	0	0	0	0	0	0	0	0	0	0	0	0	0
MAG857	DLS-XJ3_BDME192003890-1a_bin.11.orig	DLS-XJ3	Single-sample assemblies	DLS-XJ3_bin.11.orig	d__Bacteria	p__Bacteroidota	c__Bacteroidia	o__Bacteroidales	f__Rikenellaceae	g__Alistipes	s__Alistipes sp015059925	0	0	0	0	0	0	0	0	0	0	0	0	0	0	0	0	0	0	0	0	0	2	0	0	0	0	0	0	0	0	0	0	0	0	0	0	0	0
MAG838	DLS-XJ2_BDME192003889-1a_bin.18.orig	DLS-XJ2	Single-sample assemblies	DLS-XJ2_bin.18.orig	d__Bacteria	p__Bacteroidota	c__Bacteroidia	o__Bacteroidales	f__Bacteroidaceae	g__HGM04593	s__	0	0	0	0	0	0	0	0	0	0	0	1	0	0	0	0	0	0	0	0	0	1	0	0	0	0	0	0	0	0	0	0	0	0	0	0	0	0
MAG802	CG-XJ9_BDME192004059-1a_bin.8.orig	CG-XJ9	Single-sample assemblies	CG-XJ9_bin.8.orig	d__Bacteria	p__Bacteroidota	c__Bacteroidia	o__Bacteroidales	f__Rikenellaceae	g__Alistipes	s__Alistipes sp017416915	0	0	0	0	0	0	0	0	0	0	0	1	0	0	0	0	0	0	0	0	0	1	0	0	0	0	0	0	0	0	0	0	0	0	0	0	0	0
MAG80	BEG-SC10_BDME192003905-1a_bin.16.strict	BEG-SC10	Single-sample assemblies	BEG-SC10_bin.16.strict	d__Bacteria	p__Fibrobacterota	c__Fibrobacteria	o__Fibrobacterales	f__Fibrobacteraceae	g__Fibrobacter	s__Fibrobacter sp900313675	0	0	0	0	0	0	0	0	0	0	0	1	0	0	0	0	0	0	0	0	0	0	0	0	0	0	0	0	0	0	0	0	0	0	0	0	0	0
MAG798	CG-XJ9_BDME192004059-1a_bin.18.orig	CG-XJ9	Single-sample assemblies	CG-XJ9_bin.18.orig	d__Bacteria	p__Bacteroidota	c__Bacteroidia	o__Bacteroidales	f__UBA932	g__Cryptobacteroides	s__	0	0	0	0	0	0	0	0	0	0	0	1	0	0	0	0	0	0	0	0	0	1	0	0	0	0	0	0	0	0	0	0	0	0	0	0	0	0
MAG756	CG-XJ6_BDME192004056-1a_bin.19.orig	CG-XJ6	Single-sample assemblies	CG-XJ6_bin.19.orig	d__Bacteria	p__Bacteroidota	c__Bacteroidia	o__Bacteroidales	f__Muribaculaceae	g__RGIG4079	s__	0	0	0	0	0	0	0	0	0	0	0	0	0	0	0	0	0	0	0	0	0	0	0	0	0	0	0	0	0	0	0	0	0	0	0	0	0	0
MAG751	CG-XJ6_BDME192004056-1a_bin.1.orig	CG-XJ6	Single-sample assemblies	CG-XJ6_bin.1.orig	d__Bacteria	p__Firmicutes_A	c__Clostridia	o__Oscillospirales	f__CAG-382	g__RGIG6353	s__	0	0	0	0	0	0	0	0	0	0	0	0	0	0	0	0	0	0	0	0	0	0	0	0	0	0	0	0	0	0	0	0	0	0	0	0	0	0
MAG741	CG-XJ5_BDME192004055-1a_bin.28.orig	CG-XJ5	Single-sample assemblies	CG-XJ5_bin.28.orig	d__Bacteria	p__Bacteroidota	c__Bacteroidia	o__Bacteroidales	f__UBA932	g__Cryptobacteroides	s__	0	0	0	0	0	0	0	0	0	0	0	0	0	0	0	0	0	0	0	0	0	1	0	0	0	0	0	0	0	0	0	0	0	0	0	0	0	0
MAG730	CG-XJ5_BDME192004055-1a_bin.14.strict	CG-XJ5	Single-sample assemblies	CG-XJ5_bin.14.strict	d__Bacteria	p__Bacteroidota	c__Bacteroidia	o__Bacteroidales	f__Bacteroidaceae	g__HGM04593	s__HGM04593 sp017936265	0	0	0	0	0	0	0	0	0	0	0	0	0	0	0	0	0	0	0	0	0	0	0	0	0	0	0	0	0	0	0	0	0	0	0	0	0	0
MAG709	CG-XJ3_BDME192004053-1a_bin.8.strict	CG-XJ3	Single-sample assemblies	CG-XJ3_bin.8.strict	d__Bacteria	p__Firmicutes_A	c__Clostridia	o__Oscillospirales	f__Ruminococcaceae	g__Ruminiclostridium_E	s__	0	0	0	0	0	0	0	0	0	0	0	0	0	0	0	0	0	0	0	0	0	0	0	0	0	0	0	0	0	0	0	0	0	0	0	0	0	0
MAG658	CG-XJ10_BDME192004060-1a_bin.7.strict	CG-XJ10	Single-sample assemblies	CG-XJ10_bin.7.strict	d__Bacteria	p__Bacteroidota	c__Bacteroidia	o__Bacteroidales	f__Rikenellaceae	g__Alistipes	s__Alistipes sp017521945	0	0	0	0	0	0	0	3	0	0	0	0	0	0	0	0	0	0	0	0	1	0	0	6	0	0	0	0	3	0	0	0	0	1	0	2	0	0
MAG644	CG-XJ10_BDME192004060-1a_bin.17.orig	CG-XJ10	Single-sample assemblies	CG-XJ10_bin.17.orig	d__Bacteria	p__Bacteroidota	c__Bacteroidia	o__Bacteroidales	f__UBA932	g__Cryptobacteroides	s__	0	0	0	0	0	0	0	3	0	0	0	0	0	0	0	0	0	0	0	0	1	0	0	4	0	0	0	0	2	0	0	0	0	1	0	2	0	0
MAG642	CG-XJ10_BDME192004060-1a_bin.14.orig	CG-XJ10	Single-sample assemblies	CG-XJ10_bin.14.orig	d__Bacteria	p__Bacteroidota	c__Bacteroidia	o__Bacteroidales	f__Bacteroidaceae	g__HGM04593	s__	0	0	0	0	0	0	0	3	0	0	0	0	0	0	0	0	0	0	0	0	1	0	0	4	0	0	0	0	2	0	0	0	0	1	0	2	0	0
MAG604	CG-QH7_BDME192004127-1a_bin.16.orig	CG-QH7	Single-sample assemblies	CG-QH7_bin.16.orig	d__Bacteria	p__Bacteroidota	c__Bacteroidia	o__Bacteroidales	f__Bacteroidaceae	g__Bacteroides	s__Bacteroides sp017630035	0	0	0	0	0	0	0	0	0	0	0	0	0	0	0	0	0	0	0	0	0	0	0	0	0	0	0	0	0	0	0	0	0	0	0	0	0	0
MAG5780	YG-SC6_BDME192003913-1a_bin.14.strict	YG-SC6	Single-sample assemblies	YG-SC6_bin.14.strict	d__Bacteria	p__Firmicutes_B	c__Peptococcia	o__Peptococcales	f__Peptococcaceae	g__UBA7185	s__UBA7185 sp017399005	0	0	0	0	0	0	0	0	0	0	0	0	0	0	0	0	0	0	0	0	0	1	0	3	0	0	0	0	1	0	0	0	0	0	0	0	0	0
MAG5765	YG-SC5_BDME192003912-1a_bin.25.strict	YG-SC5	Single-sample assemblies	YG-SC5_bin.25.strict	d__Bacteria	p__Bacteroidota	c__Bacteroidia	o__Bacteroidales	f__UBA932	g__Cryptobacteroides	s__Cryptobacteroides sp015060405	0	0	0	0	0	0	0	0	0	0	0	0	0	0	0	0	0	0	0	0	0	0	0	0	0	0	0	0	0	0	0	0	0	0	1	0	0	0
MAG576	CG-QH5_BDME192004125-1a_bin.12.orig	CG-QH5	Single-sample assemblies	CG-QH5_bin.12.orig	d__Bacteria	p__Bacteroidota	c__Bacteroidia	o__Bacteroidales	f__UBA932	g__Cryptobacteroides	s__	0	0	0	0	0	0	0	0	0	0	0	0	0	0	0	0	0	0	0	0	0	0	0	0	0	0	0	0	0	0	0	0	0	0	1	0	0	0
MAG5751	YG-SC4_BDME192003911-1a_bin.22.orig	YG-SC4	Single-sample assemblies	YG-SC4_bin.22.orig	d__Bacteria	p__Bacteroidota	c__Bacteroidia	o__Bacteroidales	f__Bacteroidaceae	g__HGM04593	s__	0	0	0	0	0	0	0	0	0	0	0	0	0	0	0	0	0	0	0	0	0	0	0	0	0	0	0	0	0	0	0	0	0	0	1	0	0	0
MAG566	CG-QH4_BDME192004124-1a_bin.16.strict	CG-QH4	Single-sample assemblies	CG-QH4_bin.16.strict	d__Bacteria	p__Bacteroidota	c__Bacteroidia	o__Bacteroidales	f__Rikenellaceae	g__Alistipes	s__Alistipes sp017399485	0	0	0	0	0	0	0	0	1	0	0	0	0	0	0	0	0	0	0	0	0	3	0	0	0	0	0	0	0	0	0	0	0	0	0	2	0	0
MAG5627	XG-XJ9_BDME192004049-1a_bin.38.permissive	XG-XJ9	Single-sample assemblies	XG-XJ9_bin.38.permissive	d__Bacteria	p__Firmicutes_A	c__Clostridia	o__Peptostreptococcales	f__Anaerovoracaceae	g__CAG-238	s__	0	0	0	0	0	0	0	0	1	0	0	0	0	1	0	0	0	0	0	0	0	0	0	0	0	0	0	0	0	0	0	0	0	0	0	0	0	0
MAG5625	XG-XJ9_BDME192004049-1a_bin.36.strict	XG-XJ9	Single-sample assemblies	XG-XJ9_bin.36.strict	d__Bacteria	p__Patescibacteria	c__Saccharimonadia	o__Saccharimonadales	f__Nanosyncoccaceae	g__Nanosyncoccus	s__	0	0	0	0	0	0	0	0	0	0	0	0	0	0	0	0	0	0	0	0	0	2	0	0	0	0	0	0	0	0	0	0	0	0	0	0	0	0
MAG5579	XG-XJ8_BDME192004048-1a_bin.31.strict	XG-XJ8	Single-sample assemblies	XG-XJ8_bin.31.strict	d__Bacteria	p__Bacteroidota	c__Bacteroidia	o__Bacteroidales	f__Bacteroidaceae	g__HGM04593	s__	0	0	0	0	0	0	0	0	0	0	0	0	0	0	0	0	0	0	0	0	0	0	0	0	0	0	0	0	0	0	0	0	0	0	0	0	0	0
MAG5539	XG-XJ7_BDME192004047-1a_bin.33.strict	XG-XJ7	Single-sample assemblies	XG-XJ7_bin.33.strict	d__Bacteria	p__Firmicutes_A	c__Clostridia	o__Oscillospirales	f__CAG-272	g__HGM12713	s__HGM12713 sp017504995	0	0	0	0	0	0	0	0	0	0	0	0	0	0	0	0	0	0	0	0	0	0	0	0	0	0	0	0	0	0	0	0	0	0	0	0	0	0
MAG5534	XG-XJ7_BDME192004047-1a_bin.27.strict	XG-XJ7	Single-sample assemblies	XG-XJ7_bin.27.strict	d__Bacteria	p__Verrucomicrobiota	c__Verrucomicrobiae	o__Verrucomicrobiales	f__Akkermansiaceae	g__Akkermansia	s__Akkermansia sp017399165	0	0	0	0	0	0	0	0	0	0	0	0	0	0	0	0	0	0	0	0	0	0	0	0	0	0	0	0	0	0	0	0	0	0	0	0	0	0
MAG544	CG-QH2_BDME192004122-1a_bin.4.strict	CG-QH2	Single-sample assemblies	CG-QH2_bin.4.strict	d__Bacteria	p__Firmicutes_A	c__Clostridia	o__Oscillospirales	f__CAG-272	g__	s__	0	0	0	0	0	0	0	0	0	0	0	0	0	0	0	0	0	0	0	0	0	0	0	0	0	0	0	0	0	0	0	0	0	0	0	0	0	0
MAG543	CG-QH2_BDME192004122-1a_bin.3.strict	CG-QH2	Single-sample assemblies	CG-QH2_bin.3.strict	d__Bacteria	p__Bacteroidota	c__Bacteroidia	o__Bacteroidales	f__Rikenellaceae	g__Alistipes	s__	0	0	0	0	0	0	0	0	0	0	0	0	0	0	0	0	0	0	0	0	0	0	0	0	0	0	0	0	1	0	0	0	0	0	0	0	0	0
MAG5397	XG-XJ3_BDME192004043-1a_bin.39.strict	XG-XJ3	Single-sample assemblies	XG-XJ3_bin.39.strict	d__Bacteria	p__Bacteroidota	c__Bacteroidia	o__Bacteroidales	f__Bacteroidaceae	g__HGM04593	s__HGM04593 sp015060965	0	0	0	0	0	0	0	0	0	0	0	0	0	0	0	0	0	0	0	0	0	0	0	0	0	0	0	0	1	0	0	0	0	1	0	0	0	0
MAG5384	XG-XJ3_BDME192004043-1a_bin.22.orig	XG-XJ3	Single-sample assemblies	XG-XJ3_bin.22.orig	d__Bacteria	p__Bacteroidota	c__Bacteroidia	o__Bacteroidales	f__Bacteroidaceae	g__Prevotella	s__Prevotella sp902797505	0	0	0	0	0	0	0	0	0	0	0	1	0	0	0	0	1	0	0	0	0	0	0	0	0	0	0	0	0	0	0	0	0	0	0	0	0	1
MAG536	CG-QH2_BDME192004122-1a_bin.12.orig	CG-QH2	Single-sample assemblies	CG-QH2_bin.12.orig	d__Bacteria	p__Bacteroidota	c__Bacteroidia	o__Bacteroidales	f__F082	g__Limimorpha	s__	0	0	0	0	0	0	0	0	0	0	0	1	0	0	0	0	0	0	0	0	0	1	0	0	0	0	0	0	0	0	0	0	0	0	0	0	0	1
MAG5281	WS-XJ9_BDME192003831-1a_bin.4.orig	WS-XJ9	Single-sample assemblies	WS-XJ9_bin.4.orig	d__Bacteria	p__Bacteroidota	c__Bacteroidia	o__Bacteroidales	f__Bacteroidaceae	g__HGM04593	s__HGM04593 sp900770655	0	0	0	0	0	0	0	0	0	0	0	0	0	0	0	0	0	0	0	0	0	0	0	0	0	0	0	0	1	0	0	0	0	0	0	0	0	0
MAG5277	WS-XJ9_BDME192003831-1a_bin.24.orig	WS-XJ9	Single-sample assemblies	WS-XJ9_bin.24.orig	d__Bacteria	p__Bacteroidota	c__Bacteroidia	o__Bacteroidales	f__Bacteroidaceae	g__HGM04593	s__	0	0	0	0	0	0	0	0	0	0	0	0	0	0	0	0	0	0	0	0	0	0	0	0	0	0	0	0	0	0	0	0	0	0	0	0	0	0
MAG5269	WS-XJ9_BDME192003831-1a_bin.13.orig	WS-XJ9	Single-sample assemblies	WS-XJ9_bin.13.orig	d__Bacteria	p__Bacteroidota	c__Bacteroidia	o__Bacteroidales	f__Rikenellaceae	g__Alistipes	s__Alistipes sp015060045	0	0	0	0	1	0	0	0	0	0	0	0	0	0	0	0	0	0	0	0	0	0	0	0	0	0	0	0	0	0	0	0	0	0	0	0	0	0
MAG5266	WS-XJ9_BDME192003831-1a_bin.10.orig	WS-XJ9	Single-sample assemblies	WS-XJ9_bin.10.orig	d__Bacteria	p__Bacteroidota	c__Bacteroidia	o__Bacteroidales	f__Paludibacteraceae	g__RF16	s__RF16 sp017507715	0	0	0	0	0	0	0	0	0	0	0	0	0	0	0	0	0	0	0	0	0	0	0	0	0	0	0	0	0	0	0	0	0	1	0	0	0	0
MAG5261	WS-XJ8_BDME192003830-1a_bin.6.orig	WS-XJ8	Single-sample assemblies	WS-XJ8_bin.6.orig	d__Bacteria	p__Bacteroidota	c__Bacteroidia	o__Bacteroidales	f__UBA932	g__Egerieousia	s__	0	0	0	0	0	0	0	0	0	0	0	0	0	0	0	0	0	0	0	0	0	0	0	0	0	0	0	0	0	0	0	0	0	0	0	0	0	0
MAG5226	WS-XJ6_BDME192003828-1a_bin.11.orig	WS-XJ6	Single-sample assemblies	WS-XJ6_bin.11.orig	d__Bacteria	p__Bacteroidota	c__Bacteroidia	o__Bacteroidales	f__Rikenellaceae	g__Alistipes	s__Alistipes sp017521945	0	0	0	0	0	0	0	0	0	0	0	0	0	0	0	0	0	0	0	1	0	0	0	0	0	0	0	0	2	0	0	0	0	1	0	0	0	0
MAG5220	WS-XJ5_BDME192003827-1a_bin.4.orig	WS-XJ5	Single-sample assemblies	WS-XJ5_bin.4.orig	d__Bacteria	p__Firmicutes_A	c__Clostridia	o__Christensenellales	f__CAG-74	g__RUG563	s__	0	0	0	0	0	0	0	0	0	0	0	0	0	0	0	0	1	0	0	0	0	0	1	0	0	0	0	0	0	0	0	0	0	1	0	0	0	0
MAG5219	WS-XJ5_BDME192003827-1a_bin.3.orig	WS-XJ5	Single-sample assemblies	WS-XJ5_bin.3.orig	d__Bacteria	p__Bacteroidota	c__Bacteroidia	o__Bacteroidales	f__Bacteroidaceae	g__HGM04593	s__	0	0	0	0	0	0	0	0	1	0	0	0	0	0	0	0	4	0	0	0	0	0	0	0	0	0	0	0	0	0	0	0	0	0	0	0	0	0
MAG5164	WS-XJ2_BDME192003824-1a_bin.7.orig	WS-XJ2	Single-sample assemblies	WS-XJ2_bin.7.orig	d__Bacteria	p__Bacteroidota	c__Bacteroidia	o__Bacteroidales	f__Rikenellaceae	g__Alistipes	s__Alistipes sp017536555	0	0	0	0	1	0	0	0	0	0	0	0	0	0	0	0	0	0	0	0	0	2	0	1	0	0	0	2	0	0	0	0	0	0	0	3	0	1
MAG5106	WS-XJ10_BDME192003832-1a_bin.21.strict	WS-XJ10	Single-sample assemblies	WS-XJ10_bin.21.strict	d__Bacteria	p__Bacteroidota	c__Bacteroidia	o__Bacteroidales	f__Bacteroidaceae	g__HGM04593	s__HGM04593 sp017522915	0	0	0	0	0	0	0	0	0	0	0	0	0	0	0	0	0	0	0	0	0	0	0	0	0	0	0	0	0	0	0	0	0	0	0	0	0	0
MAG5017	WS-QH10_BDME192004138-1a_bin.5.orig	WS-QH10	Single-sample assemblies	WS-QH10_bin.5.orig	d__Bacteria	p__Bacteroidota	c__Bacteroidia	o__Bacteroidales	f__Paludibacteraceae	g__UBA1181	s__	0	0	0	0	0	0	0	0	0	0	0	0	0	0	0	0	0	0	0	0	0	0	0	0	0	0	0	0	0	0	0	0	0	1	0	0	0	0
MAG4980	WS-JL8_BDME192003865-1a_bin.7.strict	WS-JL8	Single-sample assemblies	WS-JL8_bin.7.strict	d__Bacteria	p__Verrucomicrobiota	c__Lentisphaeria	o__Victivallales	f__UBA1829	g__RGIG5327	s__	0	0	0	0	0	0	0	0	0	0	0	0	0	0	0	0	0	0	0	0	0	0	0	0	0	0	0	0	0	0	0	0	0	0	0	0	0	0
MAG4932	WS-JL7_BDME192003864-1a_bin.49.orig	WS-JL7	Single-sample assemblies	WS-JL7_bin.49.orig	d__Bacteria	p__Firmicutes_A	c__Clostridia	o__Oscillospirales	f__Ruminococcaceae	g__RGIG8773	s__	0	0	0	0	0	0	0	0	0	0	0	1	0	0	0	0	0	0	0	0	0	0	0	0	0	0	0	0	0	0	0	0	0	0	0	0	0	0
MAG493	CG-QH11_BDME192004129-1a_bin.14.strict	CG-QH11	Single-sample assemblies	CG-QH11_bin.14.strict	d__Bacteria	p__Bacteroidota	c__Bacteroidia	o__Bacteroidales	f__Bacteroidaceae	g__Bacteroides	s__Bacteroides sp017630035	0	0	0	0	0	0	0	0	0	0	0	1	0	0	0	0	0	0	0	0	0	0	0	0	0	0	0	0	0	0	0	0	0	0	0	0	0	0
MAG4927	WS-JL7_BDME192003864-1a_bin.42.orig	WS-JL7	Single-sample assemblies	WS-JL7_bin.42.orig	d__Bacteria	p__Bacteroidota	c__Bacteroidia	o__Bacteroidales	f__UBA932	g__Cryptobacteroides	s__Cryptobacteroides sp017399905	0	0	0	0	0	0	0	0	0	0	0	1	0	0	0	0	0	0	0	0	0	1	0	0	0	0	0	0	0	0	0	0	0	0	0	0	0	0
MAG4901	WS-JL7_BDME192003864-1a_bin.11.strict	WS-JL7	Single-sample assemblies	WS-JL7_bin.11.strict	d__Bacteria	p__Bacteroidota	c__Bacteroidia	o__Bacteroidales	f__Rikenellaceae	g__Alistipes	s__Alistipes sp015059925	0	0	0	0	0	0	0	0	0	0	0	1	0	0	0	0	1	0	0	0	0	2	0	0	0	0	0	0	0	0	0	0	0	0	0	0	0	0
MAG4888	WS-JL6_BDME192003863-1a_bin.28.orig	WS-JL6	Single-sample assemblies	WS-JL6_bin.28.orig	d__Bacteria	p__Bacteroidota	c__Bacteroidia	o__Bacteroidales	f__Rikenellaceae	g__Alistipes	s__Alistipes sp017398555	0	0	0	0	0	0	0	0	0	0	0	0	0	0	0	0	1	0	0	0	0	2	0	0	0	0	0	0	0	0	0	0	0	0	0	0	0	0
MAG4876	WS-JL6_BDME192003863-1a_bin.1.orig	WS-JL6	Single-sample assemblies	WS-JL6_bin.1.orig	d__Bacteria	p__Firmicutes_A	c__Clostridia	o__Oscillospirales	f__Acutalibacteraceae	g__SIG589	s__SIG589 sp015065875	0	0	0	0	0	0	0	0	0	0	0	0	0	0	0	0	0	0	0	0	0	0	0	0	0	0	0	0	0	0	0	0	0	0	0	0	0	1
MAG4862	WS-JL5_BDME192003862-1a_bin.18.orig	WS-JL5	Single-sample assemblies	WS-JL5_bin.18.orig	d__Bacteria	p__Bacteroidota	c__Bacteroidia	o__Bacteroidales	f__Bacteroidaceae	g__Phocaeicola	s__Phocaeicola sp017503235	0	0	0	0	0	0	0	0	0	0	0	0	0	0	0	0	0	0	0	0	0	4	0	1	0	0	0	0	0	0	0	0	0	0	0	2	0	0
MAG4851	WS-JL4_BDME192003861-1a_bin.48.orig	WS-JL4	Single-sample assemblies	WS-JL4_bin.48.orig	d__Bacteria	p__Bacteroidota	c__Bacteroidia	o__Bacteroidales	f__Bacteroidaceae	g__UBA4372	s__UBA4372 sp017466325	0	0	0	0	0	0	0	0	1	0	0	0	0	0	0	0	0	0	0	0	0	1	0	0	0	0	0	0	0	0	0	0	0	0	0	0	0	0
MAG4824	WS-JL3_BDME192003860-1a_bin.35.orig	WS-JL3	Single-sample assemblies	WS-JL3_bin.35.orig	d__Bacteria	p__Bacteroidota	c__Bacteroidia	o__Bacteroidales	f__Bacteroidaceae	g__HGM04593	s__	0	0	0	0	2	0	0	0	0	0	0	0	0	0	0	0	0	0	0	0	0	0	0	0	0	0	0	0	0	0	0	0	0	0	0	0	0	0
MAG4821	WS-JL3_BDME192003860-1a_bin.3.orig	WS-JL3	Single-sample assemblies	WS-JL3_bin.3.orig	d__Bacteria	p__Firmicutes_A	c__Clostridia	o__Oscillospirales	f__Acutalibacteraceae	g__DTU089	s__	0	0	0	0	2	0	0	0	0	0	0	0	0	0	0	0	0	0	0	0	0	0	0	0	0	0	0	0	0	0	0	0	0	0	0	0	0	0
MAG4744	WS-JL10_BDME192003867-1a_bin.5.strict	WS-JL10	Single-sample assemblies	WS-JL10_bin.5.strict	d__Bacteria	p__Bacteroidota	c__Bacteroidia	o__Bacteroidales	f__Rikenellaceae	g__Alistipes	s__Alistipes sp015059955	0	0	0	0	0	0	0	0	0	0	0	0	0	0	0	0	0	0	0	0	0	1	0	0	0	0	0	0	0	0	0	0	0	0	0	0	0	0
MAG4742	WS-JL10_BDME192003867-1a_bin.33.orig	WS-JL10	Single-sample assemblies	WS-JL10_bin.33.orig	d__Bacteria	p__Bacteroidota	c__Bacteroidia	o__Bacteroidales	f__UBA932	g__Cryptobacteroides	s__Cryptobacteroides sp015060395	0	0	0	0	0	0	0	0	0	0	0	1	0	0	0	0	0	0	0	0	0	0	0	0	0	0	0	0	0	0	0	0	0	0	0	0	0	0
MAG4676	WG-HB6_BDME192004086-1a_bin.34.orig	WG-HB6	Single-sample assemblies	WG-HB6_bin.34.orig	d__Bacteria	p__Bacteroidota	c__Bacteroidia	o__Bacteroidales	f__Bacteroidaceae	g__UBA1189	s__UBA1189 sp017465905	0	0	0	0	0	0	0	0	0	0	0	0	0	0	0	0	0	0	0	0	0	0	0	0	0	0	0	0	0	0	0	0	0	0	1	0	0	0
MAG4649	WG-HB5_BDME192004085-1a_bin.63.permissive	WG-HB5	Single-sample assemblies	WG-HB5_bin.63.permissive	d__Bacteria	p__Bacteroidota	c__Bacteroidia	o__Flavobacteriales	f__UBA1820	g__Merdimorpha	s__Merdimorpha sp017620815	0	0	0	0	0	0	0	0	0	0	0	0	0	0	0	0	0	0	0	0	0	0	0	0	0	0	0	0	0	0	0	0	0	1	0	0	0	0
MAG4632	WG-HB5_BDME192004085-1a_bin.34.strict	WG-HB5	Single-sample assemblies	WG-HB5_bin.34.strict	d__Bacteria	p__Firmicutes_A	c__Clostridia	o__Oscillospirales	f__CAG-272	g__UMGS1865	s__	0	0	0	0	0	0	0	0	1	0	0	0	0	10	0	0	0	0	0	4	0	0	0	1	0	0	0	0	4	0	1	0	0	0	0	0	0	0
MAG4631	WG-HB5_BDME192004085-1a_bin.33.strict	WG-HB5	Single-sample assemblies	WG-HB5_bin.33.strict	d__Bacteria	p__Firmicutes_A	c__Clostridia	o__Oscillospirales	f__CAG-272	g__UBA1740	s__	0	0	0	0	0	0	0	0	0	0	0	0	0	0	0	0	0	0	0	0	0	0	0	0	0	0	0	0	0	0	0	0	0	1	0	0	0	0
MAG461	BG-SC8_BDME192004118-1a_bin.18.orig	BG-SC8	Single-sample assemblies	BG-SC8_bin.18.orig	d__Bacteria	p__Bacteroidota	c__Bacteroidia	o__Bacteroidales	f__UBA932	g__Cryptobacteroides	s__Cryptobacteroides sp017465225	0	0	0	0	0	0	0	0	0	0	0	0	0	0	0	0	0	0	0	0	0	0	0	0	0	0	0	0	0	0	0	0	0	0	0	0	0	0
MAG4607	WG-HB4_BDME192004084-1a_bin.25.orig	WG-HB4	Single-sample assemblies	WG-HB4_bin.25.orig	d__Bacteria	p__Firmicutes_A	c__Clostridia	o__Oscillospirales	f__CAG-272	g__CAG-448	s__	0	0	0	0	0	0	0	0	0	0	0	0	0	0	0	0	0	0	0	0	0	0	0	0	0	0	0	0	0	0	0	0	0	0	0	0	0	0
MAG4581	WG-HB3_BDME192004083-1a_bin.22.strict	WG-HB3	Single-sample assemblies	WG-HB3_bin.22.strict	d__Bacteria	p__Bacteroidota	c__Bacteroidia	o__Bacteroidales	f__Rikenellaceae	g__Alistipes	s__Alistipes sp017501625	0	0	0	0	0	0	0	0	0	0	0	0	0	0	0	0	0	0	0	0	0	1	0	0	0	0	0	0	0	0	0	0	0	0	0	0	0	0
MAG4577	WG-HB3_BDME192004083-1a_bin.18.orig	WG-HB3	Single-sample assemblies	WG-HB3_bin.18.orig	d__Bacteria	p__Firmicutes_A	c__Clostridia	o__Oscillospirales	f__Ruminococcaceae	g__Ruminiclostridium_E	s__Ruminiclostridium_E sp017625405	0	0	0	0	0	0	0	0	0	0	0	1	0	0	0	0	0	0	0	0	0	2	0	0	0	0	0	0	0	0	0	0	0	0	0	0	0	0
MAG4521	WG-HB11_BDME192004090-1a_bin.36.orig	WG-HB11	Single-sample assemblies	WG-HB11_bin.36.orig	d__Bacteria	p__Firmicutes_A	c__Clostridia	o__Christensenellales	f__Borkfalkiaceae	g__HGM11412	s__	0	0	0	0	0	0	0	0	0	0	0	1	0	0	0	0	0	0	0	0	0	1	0	0	0	0	0	0	0	0	0	0	0	0	0	2	0	0
MAG4513	WG-HB11_BDME192004090-1a_bin.19.strict	WG-HB11	Single-sample assemblies	WG-HB11_bin.19.strict	d__Bacteria	p__Firmicutes_A	c__Clostridia	o__Oscillospirales	f__Ruminococcaceae	g__UMGS1668	s__UMGS1668 sp017436125	0	0	0	0	0	0	0	0	0	0	0	1	0	0	0	0	0	0	0	0	0	2	0	0	0	0	0	0	0	0	0	0	0	0	1	0	0	0
MAG4505	WG-HB10_BDME192004089-1a_bin.9.strict	WG-HB10	Single-sample assemblies	WG-HB10_bin.9.strict	d__Bacteria	p__Bacteroidota	c__Bacteroidia	o__Bacteroidales	f__Rikenellaceae	g__Alistipes	s__Alistipes sp017408825	0	0	0	0	0	0	0	0	0	0	0	1	0	0	0	0	0	0	0	0	0	2	0	0	0	0	0	0	0	0	0	0	0	0	0	0	0	0
MAG4491	WG-HB10_BDME192004089-1a_bin.21.orig	WG-HB10	Single-sample assemblies	WG-HB10_bin.21.orig	d__Bacteria	p__Firmicutes_A	c__Clostridia	o__Oscillospirales	f__CAG-272	g__CAG-390	s__CAG-390 sp017415485	0	0	0	0	0	0	0	0	0	0	0	0	0	0	0	0	0	0	0	0	0	1	1	0	0	0	0	0	0	0	0	0	0	1	0	0	0	0
MAG4459	WG-GZ8_BDME192004108-1a_bin.22.strict	WG-GZ8	Single-sample assemblies	WG-GZ8_bin.22.strict	d__Bacteria	p__Bacteroidota	c__Bacteroidia	o__Bacteroidales	f__Rikenellaceae	g__Alistipes	s__Alistipes sp017442365	0	0	0	0	0	0	0	0	1	0	0	0	0	0	0	0	0	0	0	0	1	0	0	4	0	0	0	0	1	0	0	0	0	1	0	2	0	0
MAG4450	WG-GZ8_BDME192004108-1a_bin.10.orig	WG-GZ8	Single-sample assemblies	WG-GZ8_bin.10.orig	d__Bacteria	p__Bacteroidota	c__Bacteroidia	o__Bacteroidales	f__Rikenellaceae	g__Alistipes	s__Alistipes sp017408825	0	0	0	0	0	0	0	3	0	0	0	0	0	0	0	0	0	0	0	0	1	0	0	10	0	0	0	0	4	0	0	0	0	1	0	3	0	0
MAG4434	WG-GZ7_BDME192004107-1a_bin.20.strict	WG-GZ7	Single-sample assemblies	WG-GZ7_bin.20.strict	d__Bacteria	p__Bacteroidota	c__Bacteroidia	o__Bacteroidales	f__Rikenellaceae	g__Alistipes	s__Alistipes sp017416915	0	0	0	0	0	0	0	3	0	0	0	0	0	0	0	0	0	0	0	0	1	0	0	10	0	0	0	0	4	0	0	0	0	1	0	3	0	0
MAG4431	WG-GZ7_BDME192004107-1a_bin.18.orig	WG-GZ7	Single-sample assemblies	WG-GZ7_bin.18.orig	d__Bacteria	p__Bacteroidota	c__Bacteroidia	o__Bacteroidales	f__UBA932	g__Cryptobacteroides	s__	0	0	0	0	0	0	0	3	0	0	0	0	0	0	0	0	0	0	0	0	1	0	0	11	0	0	0	0	5	0	0	0	0	1	0	3	0	0
MAG4410	WG-GZ6_BDME192004106-1a_bin.11.orig	WG-GZ6	Single-sample assemblies	WG-GZ6_bin.11.orig	d__Bacteria	p__Bacteroidota	c__Bacteroidia	o__Bacteroidales	f__UBA932	g__Egerieousia	s__Egerieousia sp017625535	0	0	0	0	0	0	0	3	0	0	0	0	0	0	0	0	0	0	0	0	1	0	0	10	0	0	0	0	3	0	0	0	0	1	0	3	0	0
MAG438	BG-SC7_BDME192004117-1a_bin.12.orig	BG-SC7	Single-sample assemblies	BG-SC7_bin.12.orig	d__Bacteria	p__Bacteroidota	c__Bacteroidia	o__Bacteroidales	f__Bacteroidaceae	g__UBA1179	s__UBA1179 sp902782245	0	0	0	0	0	0	0	0	0	0	0	0	0	0	0	0	0	0	0	0	0	0	0	0	0	0	0	0	0	0	0	0	0	1	0	0	0	0
MAG4378	WG-GZ4_BDME192004104-1a_bin.28.strict	WG-GZ4	Single-sample assemblies	WG-GZ4_bin.28.strict	d__Bacteria	p__Bacteroidota	c__Bacteroidia	o__Bacteroidales	f__Rikenellaceae	g__Alistipes	s__Alistipes sp017416915	0	0	0	0	0	0	0	0	0	0	0	0	0	0	0	0	0	0	0	0	0	0	0	0	0	0	0	0	0	0	0	0	0	0	0	0	0	0
MAG4359	WG-GZ3_BDME192004103-1a_bin.8.orig	WG-GZ3	Single-sample assemblies	WG-GZ3_bin.8.orig	d__Bacteria	p__Firmicutes_A	c__Clostridia	o__Oscillospirales	f__Acutalibacteraceae	g__Fimenecus	s__	0	0	0	0	0	0	0	0	0	0	0	0	0	0	0	0	0	0	0	0	0	0	0	0	0	0	0	0	0	0	0	0	0	0	0	0	0	0
MAG4351	WG-GZ3_BDME192004103-1a_bin.21.strict	WG-GZ3	Single-sample assemblies	WG-GZ3_bin.21.strict	d__Bacteria	p__Bacteroidota	c__Bacteroidia	o__Bacteroidales	f__Bacteroidaceae	g__UBA1189	s__UBA1189 sp017520935	0	0	0	0	0	0	0	0	0	0	0	0	0	0	0	0	0	0	0	0	0	0	0	0	0	0	0	0	0	0	0	0	0	0	0	0	0	0
MAG4313	WG-GZ1_BDME192004101-1a_bin.30.orig	WG-GZ1	Single-sample assemblies	WG-GZ1_bin.30.orig	d__Bacteria	p__Bacteroidota	c__Bacteroidia	o__Bacteroidales	f__Rikenellaceae	g__Alistipes	s__Alistipes sp015059715	0	0	0	0	0	0	0	0	0	0	0	3	0	0	0	0	0	0	0	0	0	0	0	0	0	0	0	0	0	0	0	0	0	0	0	0	0	0
MAG431	BG-SC6_BDME192004116-1a_bin.25.strict	BG-SC6	Single-sample assemblies	BG-SC6_bin.25.strict	d__Bacteria	p__Bacteroidota	c__Bacteroidia	o__Bacteroidales	f__Paludibacteraceae	g__RF16	s__RF16 sp015061165	0	0	0	0	0	0	0	0	0	0	0	3	0	0	0	0	0	0	0	0	0	0	0	0	0	0	0	0	0	0	0	0	0	0	0	0	0	0
MAG4309	WG-GZ1_BDME192004101-1a_bin.26.orig	WG-GZ1	Single-sample assemblies	WG-GZ1_bin.26.orig	d__Bacteria	p__Bacteroidota	c__Bacteroidia	o__Bacteroidales	f__Rikenellaceae	g__Alistipes	s__Alistipes sp017521945	0	0	0	0	0	0	0	0	0	0	0	3	0	0	0	0	1	0	0	0	0	0	0	0	0	0	0	0	0	0	0	0	0	0	0	0	0	0
MAG4308	WG-GZ1_BDME192004101-1a_bin.25.strict	WG-GZ1	Single-sample assemblies	WG-GZ1_bin.25.strict	d__Bacteria	p__Bacteroidota	c__Bacteroidia	o__Bacteroidales	f__Rikenellaceae	g__Alistipes	s__Alistipes sp015059955	0	0	0	0	0	0	0	0	0	0	0	3	0	0	0	0	2	0	0	0	0	0	0	0	0	0	0	0	0	0	0	0	0	0	0	0	0	0
MAG4276	TS-SX8_BDME192003845-1a_bin.9.orig	TS-SX8	Single-sample assemblies	TS-SX8_bin.9.orig	d__Bacteria	p__Bacteroidota	c__Bacteroidia	o__Bacteroidales	f__Bacteroidaceae	g__UBA1189	s__UBA1189 sp017622495	0	0	0	0	0	0	0	0	0	0	0	0	0	0	0	0	0	0	0	0	0	0	0	0	0	0	0	0	0	0	0	0	0	0	0	0	0	0
MAG4259	TS-SX8_BDME192003845-1a_bin.20.orig	TS-SX8	Single-sample assemblies	TS-SX8_bin.20.orig	d__Bacteria	p__Bacteroidota	c__Bacteroidia	o__Bacteroidales	f__Bacteroidaceae	g__HGM04593	s__	0	0	0	0	0	0	0	0	0	0	0	1	0	0	0	0	0	0	0	0	0	0	0	0	0	0	0	0	0	0	0	0	0	0	0	0	0	0
MAG4222	TS-SX4_BDME192003841-1a_bin.5.orig	TS-SX4	Single-sample assemblies	TS-SX4_bin.5.orig	d__Bacteria	p__Firmicutes_A	c__Clostridia	o__Oscillospirales	f__Acutalibacteraceae	g__UMGS1976	s__UMGS1976 sp017383985	0	0	0	0	1	1	0	0	0	0	0	0	0	0	0	0	0	0	0	0	0	0	0	0	0	0	0	0	0	0	0	0	0	0	0	0	0	0
MAG422	BG-SC6_BDME192004116-1a_bin.13.strict	BG-SC6	Single-sample assemblies	BG-SC6_bin.13.strict	d__Bacteria	p__Bacteroidota	c__Bacteroidia	o__Bacteroidales	f__Rikenellaceae	g__Alistipes	s__Alistipes sp017442365	0	0	0	0	0	0	0	0	0	0	0	0	0	0	0	0	0	0	0	0	0	0	0	0	0	0	0	0	0	0	0	0	0	0	0	0	0	0
MAG4200	TS-SX3_BDME192003840-1a_bin.16.orig	TS-SX3	Single-sample assemblies	TS-SX3_bin.16.orig	d__Bacteria	p__Bacteroidota	c__Bacteroidia	o__Bacteroidales	f__Rikenellaceae	g__Alistipes	s__Alistipes sp017463585	0	0	0	0	0	0	0	0	0	0	0	0	0	0	0	0	0	0	0	0	0	0	0	0	0	0	0	0	0	0	0	0	0	0	0	0	0	0
MAG4183	TS-SX2_BDME192003839-1a_bin.11.orig	TS-SX2	Single-sample assemblies	TS-SX2_bin.11.orig	d__Bacteria	p__Bacteroidota	c__Bacteroidia	o__Bacteroidales	f__Bacteroidaceae	g__HGM04593	s__HGM04593 sp017416705	0	0	0	0	0	0	0	0	0	0	0	0	0	0	0	0	0	0	0	0	0	0	0	0	0	0	0	1	0	0	0	0	0	0	0	0	0	0
MAG4178	TS-SX1_BDME192003838-1a_bin.2.strict	TS-SX1	Single-sample assemblies	TS-SX1_bin.2.strict	d__Bacteria	p__Bacteroidota	c__Bacteroidia	o__Bacteroidales	f__Rikenellaceae	g__Alistipes	s__	0	0	0	0	0	0	0	0	0	0	0	1	0	0	0	0	0	0	0	0	0	0	0	0	0	0	0	0	0	0	0	0	0	0	0	0	0	0
MAG4168	TS-SX10_BDME192003847-1a_bin.25.strict	TS-SX10	Single-sample assemblies	TS-SX10_bin.25.strict	d__Bacteria	p__Firmicutes_B	c__Peptococcia	o__Peptococcales	f__Peptococcaceae	g__UBA7185	s__UBA7185 sp017622155	0	0	0	0	0	0	0	0	0	0	0	1	0	0	0	0	0	0	0	0	0	0	0	0	0	0	0	0	0	0	0	0	0	0	0	0	0	0
MAG4161	TS-SX10_BDME192003847-1a_bin.12.strict	TS-SX10	Single-sample assemblies	TS-SX10_bin.12.strict	d__Bacteria	p__Firmicutes_A	c__Clostridia	o__Oscillospirales	f__Acutalibacteraceae	g__UMGS1976	s__UMGS1976 sp017399535	0	0	0	0	0	0	0	0	0	0	0	1	0	0	0	0	0	0	0	0	0	1	0	0	0	0	0	0	0	0	0	0	0	0	0	0	0	0
MAG4096	STHS-SD7_BDME192003960-1a_bin.14.strict	STHS-SD7	Single-sample assemblies	STHS-SD7_bin.14.strict	d__Bacteria	p__Verrucomicrobiota	c__Verrucomicrobiae	o__Verrucomicrobiales	f__Akkermansiaceae	g__Akkermansia	s__Akkermansia sp015062045	0	0	0	0	0	0	0	0	0	0	0	0	0	0	0	0	0	0	0	0	0	0	0	0	0	0	0	0	0	0	0	0	0	0	0	0	0	0
MAG4038	STHS-SD3_BDME192003976-1a_bin.23.orig	STHS-SD3	Single-sample assemblies	STHS-SD3_bin.23.orig	d__Bacteria	p__Bacteroidota	c__Bacteroidia	o__Bacteroidales	f__Rikenellaceae	g__Alistipes	s__	0	0	0	0	1	0	0	0	0	0	0	0	0	0	0	0	0	0	0	0	0	0	0	0	0	0	0	0	0	0	0	0	0	0	0	0	0	0
MAG3996	STHS-SD1_BDME192003974-1a_bin.18.permissive	STHS-SD1	Single-sample assemblies	STHS-SD1_bin.18.permissive	d__Bacteria	p__Verrucomicrobiota	c__Verrucomicrobiae	o__Verrucomicrobiales	f__Akkermansiaceae	g__Akkermansia	s__Akkermansia sp015062005	0	0	0	0	1	0	0	0	0	0	0	0	0	0	0	0	0	0	0	0	0	0	0	0	0	0	0	0	0	0	0	0	0	0	0	0	0	0
MAG3981	STHS-SD10_BDME192003963-1a_bin.35.orig	STHS-SD10	Single-sample assemblies	STHS-SD10_bin.35.orig	d__Bacteria	p__Bacteroidota	c__Bacteroidia	o__Bacteroidales	f__Bacteroidaceae	g__HGM04593	s__HGM04593 sp017522915	0	0	0	0	0	0	0	0	2	0	0	0	0	0	0	0	0	0	0	0	0	2	0	0	0	0	0	0	0	0	0	0	0	1	0	0	0	0
MAG3976	STHS-SD10_BDME192003963-1a_bin.28.orig	STHS-SD10	Single-sample assemblies	STHS-SD10_bin.28.orig	d__Bacteria	p__Bacteroidota	c__Bacteroidia	o__Bacteroidales	f__Rikenellaceae	g__Alistipes	s__Alistipes sp015059925	0	0	0	0	0	0	0	0	0	0	0	2	0	0	0	0	0	0	0	0	0	0	0	1	0	0	0	0	0	0	0	0	0	0	1	0	0	0
MAG3974	STHS-SD10_BDME192003963-1a_bin.24.orig	STHS-SD10	Single-sample assemblies	STHS-SD10_bin.24.orig	d__Bacteria	p__Bacteroidota	c__Bacteroidia	o__Bacteroidales	f__Barnesiellaceae	g__Barnesiella_A	s__	0	0	0	0	0	0	0	0	0	0	0	2	0	0	0	0	0	0	0	0	0	0	0	1	0	0	0	0	0	0	0	0	0	0	1	0	0	0
MAG3908	SCG-XJ7_BDME192003819-1a_bin.21.strict	SCG-XJ7	Single-sample assemblies	SCG-XJ7_bin.21.strict	d__Bacteria	p__Bacteroidota	c__Bacteroidia	o__Bacteroidales	f__Bacteroidaceae	g__HGM04593	s__HGM04593 sp015060965	0	0	0	0	0	0	0	0	0	0	0	0	0	0	0	0	0	0	0	0	0	0	0	0	0	0	0	0	0	0	0	0	0	0	0	0	0	0
MAG3893	SCG-XJ6_BDME192003818-1a_bin.38.orig	SCG-XJ6	Single-sample assemblies	SCG-XJ6_bin.38.orig	d__Bacteria	p__Verrucomicrobiota	c__Verrucomicrobiae	o__Verrucomicrobiales	f__Akkermansiaceae	g__Akkermansia	s__Akkermansia sp017399165	0	0	0	0	0	0	0	0	0	0	0	0	0	0	0	0	0	0	0	0	0	0	0	0	0	0	0	0	0	0	0	0	0	0	0	0	0	0
MAG3889	SCG-XJ6_BDME192003818-1a_bin.33.orig	SCG-XJ6	Single-sample assemblies	SCG-XJ6_bin.33.orig	d__Bacteria	p__Firmicutes_A	c__Clostridia	o__Oscillospirales	f__CAG-272	g__QALR01	s__	0	0	0	0	0	0	0	0	0	0	0	2	0	0	0	0	0	0	0	0	0	0	0	0	0	0	0	0	0	0	0	0	0	0	0	0	0	0
MAG3888	SCG-XJ6_BDME192003818-1a_bin.32.orig	SCG-XJ6	Single-sample assemblies	SCG-XJ6_bin.32.orig	d__Bacteria	p__Firmicutes_A	c__Clostridia	o__Oscillospirales	f__Acutalibacteraceae	g__Fimenecus	s__Fimenecus sp017624735	0	0	0	0	0	0	0	0	0	0	0	2	0	0	0	0	0	0	0	0	0	0	0	0	0	0	0	0	0	0	0	0	0	0	0	0	0	0
MAG3881	SCG-XJ6_BDME192003818-1a_bin.24.orig	SCG-XJ6	Single-sample assemblies	SCG-XJ6_bin.24.orig	d__Bacteria	p__Bacteroidota	c__Bacteroidia	o__Bacteroidales	f__Rikenellaceae	g__Alistipes	s__Alistipes sp017531305	0	0	0	0	0	0	0	0	0	0	0	2	0	0	0	0	0	0	0	0	0	0	0	0	0	0	0	0	0	0	0	0	0	0	0	0	0	0
MAG3874	SCG-XJ6_BDME192003818-1a_bin.11.orig	SCG-XJ6	Single-sample assemblies	SCG-XJ6_bin.11.orig	d__Bacteria	p__Bacteroidota	c__Bacteroidia	o__Bacteroidales	f__Rikenellaceae	g__Alistipes	s__	0	0	0	0	0	0	0	0	0	0	0	2	0	0	0	0	0	0	0	0	0	0	0	0	0	0	0	0	0	0	0	0	0	0	0	0	0	0
MAG3872	SCG-XJ5_BDME192003817-1a_bin.8.orig	SCG-XJ5	Single-sample assemblies	SCG-XJ5_bin.8.orig	d__Bacteria	p__Firmicutes_A	c__Clostridia	o__Christensenellales	f__CAG-74	g__SFHK01	s__	0	0	0	0	0	0	0	0	0	0	0	1	0	0	0	0	0	0	0	0	0	0	0	0	0	0	0	0	0	0	0	0	0	0	0	0	0	0
MAG3775	SCG-XJ1_BDME192003813-1a_bin.36.permissive	SCG-XJ1	Single-sample assemblies	SCG-XJ1_bin.36.permissive	d__Bacteria	p__Firmicutes_A	c__Clostridia	o__Christensenellales	f__Borkfalkiaceae	g__Scatosoma	s__	0	0	0	0	0	0	0	0	0	0	0	1	0	0	0	0	0	0	0	0	0	0	0	0	0	0	0	0	0	0	0	0	0	0	0	0	0	0
MAG3717	MS-JL9_BDME192003928-1a_bin.2.strict	MS-JL9	Single-sample assemblies	MS-JL9_bin.2.strict	d__Bacteria	p__Bacteroidota	c__Bacteroidia	o__Bacteroidales	f__Rikenellaceae	g__Tidjanibacter	s__Tidjanibacter sp017466345	0	0	0	0	0	0	0	0	0	0	0	1	0	0	0	0	0	0	0	0	0	0	0	0	0	0	0	0	0	0	0	0	0	0	0	0	0	0
MAG3693	MS-JL7_BDME192003926-1a_bin.36.orig	MS-JL7	Single-sample assemblies	MS-JL7_bin.36.orig	d__Bacteria	p__Bacteroidota	c__Bacteroidia	o__Bacteroidales	f__Bacteroidaceae	g__Phocaeicola	s__Phocaeicola sp017503235	0	0	0	0	0	0	0	0	0	0	0	0	0	0	0	0	0	0	0	0	0	0	0	0	0	0	0	0	0	0	0	0	0	0	0	0	0	0
MAG3676	MS-JL7_BDME192003926-1a_bin.11.orig	MS-JL7	Single-sample assemblies	MS-JL7_bin.11.orig	d__Bacteria	p__Bacteroidota	c__Bacteroidia	o__Bacteroidales	f__Rikenellaceae	g__Alistipes	s__Alistipes sp017536555	0	0	0	0	0	0	0	0	0	0	0	1	0	0	0	0	0	0	0	0	0	0	0	0	0	0	0	0	0	0	0	0	0	0	1	0	0	0
MAG3669	MS-JL6_BDME192003925-1a_bin.33.strict	MS-JL6	Single-sample assemblies	MS-JL6_bin.33.strict	d__Bacteria	p__Bacteroidota	c__Bacteroidia	o__Bacteroidales	f__Rikenellaceae	g__Alistipes	s__	0	0	0	0	0	0	0	0	0	0	0	1	0	0	0	0	0	0	0	0	0	0	0	0	0	0	0	0	0	0	0	0	0	0	1	0	0	0
MAG3664	MS-JL6_BDME192003925-1a_bin.26.permissive	MS-JL6	Single-sample assemblies	MS-JL6_bin.26.permissive	d__Bacteria	p__Firmicutes_A	c__Clostridia	o__Oscillospirales	f__Acutalibacteraceae	g__DTU089	s__	0	0	0	0	0	0	0	0	0	0	0	1	0	0	0	0	0	0	0	0	0	0	0	0	0	0	0	0	0	0	0	0	0	0	1	0	0	0
MAG3585	MS-JL2_BDME192003921-1a_bin.10.orig	MS-JL2	Single-sample assemblies	MS-JL2_bin.10.orig	d__Bacteria	p__Bacteroidota	c__Bacteroidia	o__Bacteroidales	f__Bacteroidaceae	g__HGM04593	s__HGM04593 sp017536695	0	0	0	0	0	0	0	0	0	0	0	1	0	0	0	0	0	0	0	0	0	0	0	0	0	0	0	0	0	0	0	0	0	0	0	0	0	0
MAG3570	MS-JL1_BDME192003920-1a_bin.11.strict	MS-JL1	Single-sample assemblies	MS-JL1_bin.11.strict	d__Bacteria	p__Bacteroidota	c__Bacteroidia	o__Bacteroidales	f__UBA932	g__Cryptobacteroides	s__Cryptobacteroides sp017398335	0	0	0	0	0	0	0	0	0	0	0	1	0	0	0	0	0	0	0	0	0	0	0	0	0	0	0	0	0	0	0	0	0	0	0	0	0	0
MAG3563	MS-JL10_BDME192003929-1a_bin.40.orig	MS-JL10	Single-sample assemblies	MS-JL10_bin.40.orig	d__Bacteria	p__Bacteroidota	c__Bacteroidia	o__Bacteroidales	f__P3	g__UBA1711	s__	0	0	0	0	0	0	0	0	0	0	0	0	0	0	0	0	0	0	0	0	0	0	0	0	0	0	0	0	0	0	0	0	0	0	0	0	0	0
MAG3550	MS-JL10_BDME192003929-1a_bin.22.orig	MS-JL10	Single-sample assemblies	MS-JL10_bin.22.orig	d__Bacteria	p__Firmicutes_A	c__Clostridia	o__Oscillospirales	f__Oscillospiraceae	g__SIG483	s__SIG483 sp017522015	0	0	0	0	0	0	0	0	0	0	0	0	0	0	0	0	0	0	0	0	0	0	0	0	0	0	0	0	0	0	0	0	0	0	0	0	0	0
MAG3540	MG-SD9_BDME192004024-1a_bin.8.orig	MG-SD9	Single-sample assemblies	MG-SD9_bin.8.orig	d__Bacteria	p__Firmicutes_A	c__Clostridia	o__Oscillospirales	f__Acutalibacteraceae	g__DTU089	s__DTU089 sp015065845	0	0	0	0	0	0	0	0	0	0	0	0	0	0	0	0	0	0	0	0	0	0	0	0	0	0	0	0	0	0	0	0	0	0	0	0	0	0
MAG3527	MG-SD8_BDME192004023-1a_bin.21.orig	MG-SD8	Single-sample assemblies	MG-SD8_bin.21.orig	d__Bacteria	p__Verrucomicrobiota	c__Verrucomicrobiae	o__Verrucomicrobiales	f__Akkermansiaceae	g__Akkermansia	s__Akkermansia sp017471985	0	0	0	0	0	0	0	0	0	0	0	0	0	0	0	0	0	0	0	0	0	0	0	0	0	0	0	0	0	0	0	0	0	0	0	0	0	1
MAG3511	MG-SD7_BDME192004022-1a_bin.5.strict	MG-SD7	Single-sample assemblies	MG-SD7_bin.5.strict	d__Bacteria	p__Bacteroidota	c__Bacteroidia	o__Bacteroidales	f__Rikenellaceae	g__Alistipes	s__	0	0	0	0	0	0	0	0	0	0	0	1	0	0	0	0	0	0	0	0	0	0	0	0	0	0	0	0	0	0	0	0	0	0	0	0	0	0
MAG3498	MG-SD6_BDME192004021-1a_bin.3.strict	MG-SD6	Single-sample assemblies	MG-SD6_bin.3.strict	d__Bacteria	p__Bacteroidota	c__Bacteroidia	o__Bacteroidales	f__Rikenellaceae	g__Alistipes	s__Alistipes sp017504265	0	0	0	0	0	0	0	0	0	0	0	1	0	0	0	0	0	0	0	0	0	0	0	0	0	0	0	0	0	0	0	0	0	0	1	0	0	0
MAG3459	MG-SD4_BDME192004019-1a_bin.5.strict	MG-SD4	Single-sample assemblies	MG-SD4_bin.5.strict	d__Bacteria	p__Cyanobacteria	c__Vampirovibrionia	o__Gastranaerophilales	f__RUG14156	g__Galligastranaerophilus_A	s__	0	0	0	0	0	0	0	0	0	0	0	0	0	0	0	0	0	0	0	0	0	3	0	0	0	0	0	0	0	0	0	0	0	0	0	0	0	0
MAG340	BG-SC10_BDME192004120-1a_bin.14.orig	BG-SC10	Single-sample assemblies	BG-SC10_bin.14.orig	d__Bacteria	p__Bacteroidota	c__Bacteroidia	o__Bacteroidales	f__Rikenellaceae	g__Alistipes	s__Alistipes sp017531305	0	0	0	0	0	0	0	0	0	0	0	2	0	0	0	0	0	0	0	0	0	0	0	0	0	0	0	0	0	0	0	0	0	0	1	0	0	0
MAG3375	KS-XJ9_BDME192003856-1a_bin.3.orig	KS-XJ9	Single-sample assemblies	KS-XJ9_bin.3.orig	d__Bacteria	p__Firmicutes_A	c__Clostridia	o__Oscillospirales	f__CAG-272	g__CAG-448	s__CAG-448 sp015065285	0	0	0	0	0	0	0	0	0	0	0	1	0	0	0	0	0	0	0	0	0	0	0	0	0	0	0	0	0	0	0	0	0	0	0	0	0	0
MAG336	BEG-SC9_BDME192003904-1a_bin.8.permissive	BEG-SC9	Single-sample assemblies	BEG-SC9_bin.8.permissive	d__Bacteria	p__Bacteroidota	c__Bacteroidia	o__Bacteroidales	f__Rikenellaceae	g__Alistipes	s__Alistipes sp017465055	0	0	0	0	0	0	0	0	0	0	0	0	0	0	0	0	0	0	0	0	0	2	0	0	0	0	0	0	0	0	0	0	0	0	1	2	0	0
MAG3348	KS-XJ8_BDME192003855-1a_bin.30.strict	KS-XJ8	Single-sample assemblies	KS-XJ8_bin.30.strict	d__Bacteria	p__Firmicutes_A	c__Clostridia	o__Oscillospirales	f__Acutalibacteraceae	g__Ruminococcus_E	s__	0	0	0	0	0	0	0	0	0	0	0	1	0	0	0	0	0	0	0	0	0	3	0	0	0	0	0	0	0	0	0	0	0	0	0	0	0	0
MAG3320	KS-XJ7_BDME192003854-1a_bin.2.orig	KS-XJ7	Single-sample assemblies	KS-XJ7_bin.2.orig	d__Bacteria	p__Bacteroidota	c__Bacteroidia	o__Bacteroidales	f__Bacteroidaceae	g__HGM04593	s__HGM04593 sp017408685	0	0	0	0	0	0	0	0	0	0	0	0	0	0	0	0	0	0	0	0	0	1	0	0	0	0	0	0	0	0	0	0	0	0	1	0	0	0
MAG3315	KS-XJ7_BDME192003854-1a_bin.14.orig	KS-XJ7	Single-sample assemblies	KS-XJ7_bin.14.orig	d__Bacteria	p__Firmicutes_A	c__Clostridia	o__Oscillospirales	f__CAG-272	g__RGIG8775	s__	0	0	0	0	0	0	0	0	0	0	0	0	0	0	0	0	0	0	0	0	0	1	0	0	0	0	0	0	0	0	0	0	0	0	1	0	0	0
MAG3313	KS-XJ7_BDME192003854-1a_bin.11.orig	KS-XJ7	Single-sample assemblies	KS-XJ7_bin.11.orig	d__Bacteria	p__Bacteroidota	c__Bacteroidia	o__Bacteroidales	f__Bacteroidaceae	g__HGM04593	s__	0	0	0	0	0	0	0	0	3	0	0	0	0	1	0	0	0	0	0	0	0	0	0	0	0	0	0	0	0	0	0	0	0	1	0	0	0	0
MAG3275	KS-XJ5_BDME192003852-1a_bin.17.orig	KS-XJ5	Single-sample assemblies	KS-XJ5_bin.17.orig	d__Bacteria	p__Bacteroidota	c__Bacteroidia	o__Bacteroidales	f__Bacteroidaceae	g__RGIG8745	s__	0	0	0	0	0	0	0	0	0	0	0	0	0	0	0	0	0	0	0	0	0	1	0	0	0	0	0	0	0	0	0	0	0	1	0	0	0	0
MAG3217	KS-XJ2_BDME192003849-1a_bin.9.strict	KS-XJ2	Single-sample assemblies	KS-XJ2_bin.9.strict	d__Bacteria	p__Bacteroidota	c__Bacteroidia	o__Bacteroidales	f__Bacteroidaceae	g__HGM04593	s__	0	0	0	0	0	0	0	0	3	0	0	0	0	0	0	0	0	0	0	0	0	0	0	1	0	0	0	0	0	0	0	0	0	1	0	0	0	0
MAG3165	KS-XJ10_BDME192003857-1a_bin.28.strict	KS-XJ10	Single-sample assemblies	KS-XJ10_bin.28.strict	d__Bacteria	p__Bacteroidota	c__Bacteroidia	o__Bacteroidales	f__Rikenellaceae	g__Alistipes	s__Alistipes sp015060115	0	0	0	0	0	0	0	0	0	0	0	0	0	0	0	0	0	0	0	0	0	0	0	0	0	0	0	0	0	0	0	0	0	0	0	0	0	0
MAG3149	HS-ZJ9_BDME192004069-1a_bin.29.orig	HS-ZJ9	Single-sample assemblies	HS-ZJ9_bin.29.orig	d__Bacteria	p__Bacteroidota	c__Bacteroidia	o__Bacteroidales	f__Rikenellaceae	g__Alistipes	s__	0	0	0	0	0	0	0	0	0	0	0	1	0	0	0	0	0	0	0	0	0	2	0	0	0	0	0	0	0	0	0	0	0	0	0	0	0	0
MAG313	BEG-SC9_BDME192003904-1a_bin.19.orig	BEG-SC9	Single-sample assemblies	BEG-SC9_bin.19.orig	d__Bacteria	p__Bacteroidota	c__Bacteroidia	o__Bacteroidales	f__Rikenellaceae	g__Alistipes	s__Alistipes sp017521945	0	0	0	0	0	0	0	0	0	0	0	0	0	0	0	0	0	0	0	0	0	2	0	0	0	0	0	0	0	0	0	0	0	0	0	0	0	0
MAG3067	HS-ZJ5_BDME192004065-1a_bin.25.orig	HS-ZJ5	Single-sample assemblies	HS-ZJ5_bin.25.orig	d__Bacteria	p__Bacteroidota	c__Bacteroidia	o__Bacteroidales	f__Rikenellaceae	g__Alistipes	s__Alistipes sp017403125	0	0	0	0	0	0	0	0	0	0	0	0	0	0	0	0	0	0	0	0	0	0	0	0	0	0	0	0	0	0	0	0	0	0	0	0	0	0
MAG305	BEG-SC8_BDME192003903-1a_bin.5.orig	BEG-SC8	Single-sample assemblies	BEG-SC8_bin.5.orig	d__Bacteria	p__Bacteroidota	c__Bacteroidia	o__Bacteroidales	f__Bacteroidaceae	g__Phocaeicola	s__Phocaeicola sp017503235	0	0	0	0	1	0	1	0	0	0	0	0	0	0	0	0	0	0	0	0	0	0	0	0	0	0	0	0	0	0	0	0	0	0	0	0	0	0
MAG3043	HS-ZJ4_BDME192004064-1a_bin.2.strict	HS-ZJ4	Single-sample assemblies	HS-ZJ4_bin.2.strict	d__Bacteria	p__Bacteroidota	c__Bacteroidia	o__Bacteroidales	f__Bacteroidaceae	g__HGM04593	s__	0	0	0	0	0	0	0	0	0	0	0	0	0	0	0	0	0	0	0	0	0	0	0	0	0	0	0	0	0	0	0	0	0	1	0	0	1	0
MAG3041	HS-ZJ4_BDME192004064-1a_bin.18.orig	HS-ZJ4	Single-sample assemblies	HS-ZJ4_bin.18.orig	d__Bacteria	p__Bacteroidota	c__Bacteroidia	o__Bacteroidales	f__Bacteroidaceae	g__UBA4372	s__UBA4372 sp017461345	0	0	0	0	1	0	1	0	0	1	0	0	0	1	0	0	0	0	0	0	0	2	0	0	0	0	0	0	0	0	0	0	0	1	0	0	0	0
MAG3029	HS-ZJ3_BDME192004063-1a_bin.33.orig	HS-ZJ3	Single-sample assemblies	HS-ZJ3_bin.33.orig	d__Bacteria	p__Bacteroidota	c__Bacteroidia	o__Bacteroidales	f__Rikenellaceae	g__Alistipes	s__Alistipes sp017501025	0	0	0	0	0	0	0	0	0	0	0	0	0	0	0	0	0	0	0	0	0	2	0	0	0	0	0	0	0	0	0	0	0	0	0	0	0	0
MAG2954	HS-XJ8_BDME192003885-1a_bin.8.orig	HS-XJ8	Single-sample assemblies	HS-XJ8_bin.8.orig	d__Bacteria	p__Bacteroidota	c__Bacteroidia	o__Bacteroidales	f__UBA932	g__Cryptobacteroides	s__Cryptobacteroides sp017398335	0	0	1	0	0	0	0	0	1	0	0	0	0	0	0	0	0	0	0	0	0	2	0	1	0	0	0	0	0	0	0	0	0	0	0	1	0	0
MAG2935	HS-XJ5_BDME192003882-1a_bin.6.orig	HS-XJ5	Single-sample assemblies	HS-XJ5_bin.6.orig	d__Bacteria	p__Bacteroidota	c__Bacteroidia	o__Bacteroidales	f__Bacteroidaceae	g__UBA1189	s__UBA1189 sp017622495	0	0	0	0	0	0	0	0	0	0	0	0	0	0	0	0	0	0	0	0	0	0	0	0	0	0	0	0	0	0	0	0	0	0	0	0	0	0
MAG2904	HS-XJ3_BDME192003880-1a_bin.8.orig	HS-XJ3	Single-sample assemblies	HS-XJ3_bin.8.orig	d__Bacteria	p__Bacteroidota	c__Bacteroidia	o__Bacteroidales	f__UBA932	g__Coprenecus	s__Coprenecus sp017504965	0	0	0	0	0	0	0	0	0	0	0	0	0	0	0	0	0	0	0	0	0	0	0	0	0	0	0	0	0	0	0	0	0	0	0	0	0	0
MAG2887	HS-XJ1_BDME192003878-1a_bin.1.orig	HS-XJ1	Single-sample assemblies	HS-XJ1_bin.1.orig	d__Bacteria	p__Bacteroidota	c__Bacteroidia	o__Bacteroidales	f__Bacteroidaceae	g__Bacteroides	s__	0	0	0	0	0	0	0	0	0	0	0	0	0	0	0	0	0	0	0	0	0	0	0	0	0	0	0	0	0	0	0	0	0	0	0	0	0	0
MAG2824	HS-SX4_BDME192004029-1a_bin.4.orig	HS-SX4	Single-sample assemblies	HS-SX4_bin.4.orig	d__Bacteria	p__Bacteroidota	c__Bacteroidia	o__Bacteroidales	f__Paludibacteraceae	g__RGIG9379	s__	0	0	0	0	0	0	0	0	0	0	0	0	0	0	0	0	0	0	0	0	0	0	0	0	0	0	0	0	0	0	0	0	0	0	0	0	0	0
MAG2822	HS-SX4_BDME192004029-1a_bin.2.orig	HS-SX4	Single-sample assemblies	HS-SX4_bin.2.orig	d__Bacteria	p__Firmicutes_A	c__Clostridia	o__Oscillospirales	f__Acutalibacteraceae	g__CAG-177	s__	0	0	0	0	0	0	0	0	0	0	0	0	0	1	0	0	0	0	0	0	0	0	0	0	0	0	0	0	0	0	0	0	0	0	0	0	0	0
MAG2777	HS-SX1_BDME192004026-1a_bin.18.orig	HS-SX1	Single-sample assemblies	HS-SX1_bin.18.orig	d__Bacteria	p__Bacteroidota	c__Bacteroidia	o__Bacteroidales	f__Rikenellaceae	g__Alistipes	s__	0	0	0	0	1	0	1	0	0	0	0	0	0	0	0	0	0	0	0	0	0	0	0	0	0	0	0	0	0	0	0	0	0	0	0	0	0	0
MAG2758	HS-SX10_BDME192004035-1a_bin.14.orig	HS-SX10	Single-sample assemblies	HS-SX10_bin.14.orig	d__Bacteria	p__Bacteroidota	c__Bacteroidia	o__Bacteroidales	f__Bacteroidaceae	g__UBA1179	s__	0	0	0	0	0	0	1	0	0	0	0	0	0	0	0	0	0	0	0	0	0	1	0	0	0	0	0	0	0	0	0	0	0	0	0	0	0	0
MAG273	BEG-SC7_BDME192003902-1a_bin.34.orig	BEG-SC7	Single-sample assemblies	BEG-SC7_bin.34.orig	d__Bacteria	p__Firmicutes_A	c__Clostridia	o__Oscillospirales	f__CAG-272	g__CAG-448	s__	0	0	0	0	0	0	0	0	0	0	0	0	0	0	0	0	0	0	0	0	0	0	0	0	0	0	0	0	0	0	0	0	0	0	0	0	0	0
MAG2724	HS-SD7_BDME192003970-1a_bin.2.orig	HS-SD7	Single-sample assemblies	HS-SD7_bin.2.orig	d__Bacteria	p__Bacteroidota	c__Bacteroidia	o__Bacteroidales	f__Bacteroidaceae	g__UBA4372	s__UBA4372 sp017935785	0	0	0	0	0	0	0	0	0	0	0	0	0	0	0	0	0	0	0	0	0	0	0	0	0	0	0	0	0	0	0	0	0	0	0	0	0	0
MAG2723	HS-SD6_BDME192003969-1a_bin.9.orig	HS-SD6	Single-sample assemblies	HS-SD6_bin.9.orig	d__Bacteria	p__Verrucomicrobiota	c__Verrucomicrobiae	o__Verrucomicrobiales	f__Akkermansiaceae	g__Akkermansia	s__	0	0	0	0	0	0	0	0	0	0	0	0	0	0	0	0	0	0	0	0	0	0	0	0	0	0	0	0	0	0	0	0	0	0	0	0	0	0
MAG2706	HS-SD5_BDME192003968-1a_bin.7.orig	HS-SD5	Single-sample assemblies	HS-SD5_bin.7.orig	d__Bacteria	p__Spirochaetota	c__Spirochaetia	o__CADAEX01	f__CADAEX01	g__CADAEX01	s__	0	0	0	0	0	0	0	0	0	0	0	0	0	0	0	0	0	0	0	0	0	0	0	0	0	0	0	0	0	0	0	0	0	0	0	0	0	0
MAG2700	HS-SD5_BDME192003968-1a_bin.17.strict	HS-SD5	Single-sample assemblies	HS-SD5_bin.17.strict	d__Bacteria	p__Proteobacteria	c__Alphaproteobacteria	o__Rs-D84	f__Rs-D84	g__Enterousia	s__	0	0	0	0	0	0	0	0	0	0	0	0	0	0	0	0	0	0	0	0	0	1	0	0	0	0	0	0	0	0	0	0	0	0	0	0	0	0
MAG2687	HS-SD4_BDME192003967-1a_bin.17.orig	HS-SD4	Single-sample assemblies	HS-SD4_bin.17.orig	d__Bacteria	p__Bacteroidota	c__Bacteroidia	o__Bacteroidales	f__UBA1402	g__UBA1757	s__UBA1757 sp017468435	0	0	0	0	0	0	0	0	0	0	0	0	0	0	0	0	0	0	0	0	0	0	0	0	0	0	0	0	0	0	0	0	0	0	0	0	0	0
MAG2623	HS-QH7_BDME192003956-1a_bin.49.orig	HS-QH7	Single-sample assemblies	HS-QH7_bin.49.orig	d__Bacteria	p__Bacteroidota	c__Bacteroidia	o__Bacteroidales	f__Bacteroidaceae	g__Prevotella	s__Prevotella ruminicola	0	0	0	0	0	0	0	0	0	0	0	0	0	0	0	0	0	0	0	0	0	0	0	0	0	0	0	0	0	0	0	0	0	0	0	0	0	1
MAG258	BEG-SC7_BDME192003902-1a_bin.16.strict	BEG-SC7	Single-sample assemblies	BEG-SC7_bin.16.strict	d__Bacteria	p__Bacteroidota	c__Bacteroidia	o__Bacteroidales	f__Rikenellaceae	g__Alistipes	s__	0	0	0	0	0	0	0	0	0	0	0	0	0	0	0	0	0	0	0	0	0	0	0	0	0	0	0	0	0	0	0	0	0	0	0	0	0	1
MAG2564	HS-QH5_BDME192003954-1a_bin.26.strict	HS-QH5	Single-sample assemblies	HS-QH5_bin.26.strict	d__Bacteria	p__Bacteroidota	c__Bacteroidia	o__Bacteroidales	f__Barnesiellaceae	g__Barnesiella_A	s__Barnesiella_A sp017532725	0	0	0	0	0	0	0	0	0	0	0	0	0	0	0	0	0	0	0	0	0	0	0	0	0	0	0	0	0	0	0	0	0	0	0	0	0	1
MAG2549	HS-QH4_BDME192003953-1a_bin.30.orig	HS-QH4	Single-sample assemblies	HS-QH4_bin.30.orig	d__Bacteria	p__Bacteroidota	c__Bacteroidia	o__Bacteroidales	f__Rikenellaceae	g__Alistipes	s__	0	0	0	0	0	0	1	0	0	0	0	0	0	0	0	0	0	0	0	0	0	0	0	0	0	0	0	0	0	0	0	0	0	0	0	0	0	0
MAG2489	HS-QH1_BDME192003950-1a_bin.21.orig	HS-QH1	Single-sample assemblies	HS-QH1_bin.21.orig	d__Bacteria	p__Firmicutes_A	c__Clostridia	o__Oscillospirales	f__Acutalibacteraceae	g__UBA737	s__	0	0	0	0	0	0	0	0	0	0	0	0	0	0	0	0	0	0	0	0	0	0	0	0	0	0	0	0	0	0	0	0	0	1	0	0	0	0
MAG2464	HS-QH12_BDME192003959-1a_bin.10.orig	HS-QH12	Single-sample assemblies	HS-QH12_bin.10.orig	d__Bacteria	p__Fibrobacterota	c__Fibrobacteria	o__Fibrobacterales	f__Fibrobacteraceae	g__Fibrobacter	s__Fibrobacter sp900313675	0	0	0	0	0	0	0	0	0	0	0	0	0	0	0	0	0	0	0	0	0	0	0	0	0	0	0	0	0	0	0	0	0	1	0	0	0	0
MAG2463	HS-QH12_BDME192003959-1a_bin.1.orig	HS-QH12	Single-sample assemblies	HS-QH12_bin.1.orig	d__Bacteria	p__Bacteroidota	c__Bacteroidia	o__Bacteroidales	f__Bacteroidaceae	g__HGM04593	s__HGM04593 sp017503645	0	0	0	0	0	0	0	0	0	0	0	0	0	0	0	0	0	0	0	0	0	0	0	0	0	0	0	0	0	0	0	0	0	0	0	0	0	0
MAG245	BEG-SC6_BDME192003901-1a_bin.28.orig	BEG-SC6	Single-sample assemblies	BEG-SC6_bin.28.orig	d__Bacteria	p__Firmicutes_A	c__Clostridia	o__Oscillospirales	f__Acutalibacteraceae	g__CAG-488	s__	0	0	0	0	0	0	0	0	0	0	0	0	0	0	0	0	0	0	0	0	0	0	0	0	0	0	0	0	0	0	0	0	0	0	0	0	0	0
MAG236	BEG-SC6_BDME192003901-1a_bin.13.strict	BEG-SC6	Single-sample assemblies	BEG-SC6_bin.13.strict	d__Bacteria	p__Firmicutes_A	c__Clostridia	o__Oscillospirales	f__Acutalibacteraceae	g__UBA6857	s__UBA6857 sp015066045	0	0	0	0	0	0	0	0	0	0	0	0	0	0	0	0	0	0	0	0	0	1	0	0	0	0	0	0	0	0	0	0	0	0	1	0	0	0
MAG2279	HS-JS2_BDME192003804-1a_bin.20.strict	HS-JS2	Single-sample assemblies	HS-JS2_bin.20.strict	d__Bacteria	p__Bacteroidota	c__Bacteroidia	o__Bacteroidales	f__UBA932	g__Cryptobacteroides	s__	0	0	0	0	0	0	0	0	4	0	0	0	0	9	0	0	0	0	0	1	0	0	0	3	0	0	0	0	2	0	0	0	0	1	0	0	0	0
MAG2254	HS-JS1_BDME192003803-1a_bin.22.orig	HS-JS1	Single-sample assemblies	HS-JS1_bin.22.orig	d__Bacteria	p__Firmicutes_A	c__Clostridia	o__Oscillospirales	f__Oscillospiraceae	g__CAG-83	s__	0	0	0	0	0	0	0	0	0	0	0	0	0	0	0	0	0	0	0	0	0	0	0	0	0	0	0	0	0	0	0	0	0	0	0	0	0	0
MAG2246	HS-JS10_BDME192003812-1a_bin.8.strict	HS-JS10	Single-sample assemblies	HS-JS10_bin.8.strict	d__Bacteria	p__Bacteroidota	c__Bacteroidia	o__Bacteroidales	f__Rikenellaceae	g__Alistipes	s__Alistipes sp017507075	0	0	0	0	0	0	1	0	0	0	0	0	0	0	0	0	0	0	0	0	0	4	0	0	0	0	0	0	0	0	0	0	0	0	0	0	0	0
MAG224	BEG-SC5_BDME192003900-1a_bin.43.orig	BEG-SC5	Single-sample assemblies	BEG-SC5_bin.43.orig	d__Bacteria	p__Bacteroidota	c__Bacteroidia	o__Bacteroidales	f__Bacteroidaceae	g__UBA4372	s__UBA4372 sp900320565	0	0	0	0	0	0	0	0	0	0	0	0	0	0	0	0	0	0	0	0	0	0	0	0	0	0	0	0	0	0	0	0	0	0	0	0	0	0
MAG2220	HS-JM8_BDME192004078-1a_bin.29.orig	HS-JM8	Single-sample assemblies	HS-JM8_bin.29.orig	d__Bacteria	p__Bacteroidota	c__Bacteroidia	o__Bacteroidales	f__Rikenellaceae	g__Alistipes	s__	0	0	0	0	0	0	1	0	0	0	0	0	0	0	0	0	0	0	0	0	0	4	0	0	0	0	0	0	0	0	0	0	0	0	1	0	0	0
MAG219	BEG-SC5_BDME192003900-1a_bin.38.orig	BEG-SC5	Single-sample assemblies	BEG-SC5_bin.38.orig	d__Bacteria	p__Fibrobacterota	c__Fibrobacteria	o__Fibrobacterales	f__Fibrobacteraceae	g__Fibrobacter	s__	0	0	0	0	0	0	1	0	0	0	0	0	0	0	0	0	0	0	0	0	0	3	0	0	0	0	0	0	0	0	0	0	0	0	0	0	0	0
MAG2150	HS-JM4_BDME192004074-1a_bin.19.orig	HS-JM4	Single-sample assemblies	HS-JM4_bin.19.orig	d__Bacteria	p__Bacteroidota	c__Bacteroidia	o__Bacteroidales	f__Bacteroidaceae	g__UBA4372	s__	0	0	0	0	0	0	0	0	0	0	0	0	0	0	0	0	0	0	0	0	0	0	0	0	0	0	0	0	0	0	0	0	0	0	0	0	0	0
MAG2107	HS-JM10_BDME192004079-1a_bin.5.strict	HS-JM10	Single-sample assemblies	HS-JM10_bin.5.strict	d__Bacteria	p__Firmicutes_A	c__Clostridia	o__Oscillospirales	f__CAG-272	g__SIG701	s__	0	0	0	0	0	0	0	0	0	0	1	0	0	0	0	0	0	0	0	0	0	0	0	1	0	0	0	0	0	0	0	0	0	1	0	0	0	0
MAG2074	HS-JL8_BDME192003937-1a_bin.1.orig	HS-JL8	Single-sample assemblies	HS-JL8_bin.1.orig	d__Bacteria	p__Firmicutes_A	c__Clostridia	o__Oscillospirales	f__Oscillospiraceae	g__SIG483	s__SIG483 sp015068035	0	0	0	0	0	0	0	0	0	0	0	0	0	0	1	0	0	1	0	0	0	0	4	0	0	0	0	0	0	1	0	0	0	1	0	0	0	0
MAG1961	HS-JL2_BDME192003931-1a_bin.8.orig	HS-JL2	Single-sample assemblies	HS-JL2_bin.8.orig	d__Bacteria	p__Firmicutes_A	c__Clostridia	o__Oscillospirales	f__Oscillospiraceae	g__Faecousia	s__	0	0	0	0	0	0	0	0	1	0	1	0	0	3	0	0	0	0	0	0	0	0	0	0	0	0	0	0	2	0	0	0	0	0	1	0	0	0
MAG1954	HS-JL2_BDME192003931-1a_bin.30.orig	HS-JL2	Single-sample assemblies	HS-JL2_bin.30.orig	d__Bacteria	p__Bacteroidota	c__Bacteroidia	o__Bacteroidales	f__Bacteroidaceae	g__HGM04593	s__	0	0	0	0	0	0	0	0	0	0	0	0	0	1	0	0	0	0	0	0	0	0	0	0	0	0	0	0	0	0	0	0	0	0	0	0	0	0
MAG194	BEG-SC3_BDME192003899-1a_bin.5.orig	BEG-SC3	Single-sample assemblies	BEG-SC3_bin.5.orig	d__Bacteria	p__Firmicutes_A	c__Clostridia	o__Oscillospirales	f__Acutalibacteraceae	g__UBA6857	s__	0	0	0	0	0	0	0	0	0	0	0	0	0	0	0	0	0	0	0	0	0	0	0	0	0	0	0	0	0	0	0	0	0	0	0	0	0	0
MAG1903	HS-HB9_BDME192004149-1a_bin.5.orig	HS-HB9	Single-sample assemblies	HS-HB9_bin.5.orig	d__Bacteria	p__Bacteroidota	c__Bacteroidia	o__Bacteroidales	f__Rikenellaceae	g__Alistipes	s__	0	0	0	0	0	0	0	0	0	0	0	0	0	0	0	0	0	0	0	0	0	0	0	0	0	0	0	0	0	0	0	0	0	0	0	0	0	0
MAG1900	HS-HB9_BDME192004149-1a_bin.25.orig	HS-HB9	Single-sample assemblies	HS-HB9_bin.25.orig	d__Bacteria	p__Firmicutes_A	c__Clostridia	o__Oscillospirales	f__Acutalibacteraceae	g__UMGS1976	s__UMGS1976 sp017383985	0	0	0	0	0	0	0	3	0	0	0	0	0	0	0	0	0	0	0	0	1	0	0	7	0	0	0	0	5	0	0	0	0	1	0	3	0	0
MAG1881	HS-HB8_BDME192004148-1a_bin.3.strict	HS-HB8	Single-sample assemblies	HS-HB8_bin.3.strict	d__Bacteria	p__Bacteroidota	c__Bacteroidia	o__Bacteroidales	f__Bacteroidaceae	g__HGM04593	s__	0	0	0	0	0	0	0	0	0	0	0	0	0	0	0	0	0	0	0	0	0	0	0	0	0	0	0	0	0	0	0	0	0	0	0	0	0	0
MAG1861	HS-HB7_BDME192004147-1a_bin.20.orig	HS-HB7	Single-sample assemblies	HS-HB7_bin.20.orig	d__Bacteria	p__Bacteroidota	c__Bacteroidia	o__Bacteroidales	f__Rikenellaceae	g__Alistipes	s__Alistipes sp017474235	0	0	0	0	0	0	1	0	0	0	0	0	0	0	0	0	0	0	0	0	0	3	0	0	0	0	0	0	0	0	0	0	0	0	0	0	0	0
MAG1797	HS-HB10_BDME192004150-1a_bin.8.strict	HS-HB10	Single-sample assemblies	HS-HB10_bin.8.strict	d__Bacteria	p__Bacteroidota	c__Bacteroidia	o__Bacteroidales	f__Rikenellaceae	g__Alistipes	s__	0	0	0	0	0	0	0	0	0	0	0	0	0	0	0	0	0	0	0	0	0	0	1	0	0	0	0	0	0	0	0	0	0	0	0	0	0	0
MAG1721	HS-GZ6_BDME192004096-1a_bin.16.orig	HS-GZ6	Single-sample assemblies	HS-GZ6_bin.16.orig	d__Bacteria	p__Bacteroidota	c__Bacteroidia	o__Bacteroidales	f__Rikenellaceae	g__Alistipes	s__	0	0	0	0	0	0	0	0	0	0	0	0	0	0	0	0	2	0	0	0	0	3	0	0	0	0	0	0	0	0	0	0	0	0	0	0	0	0
MAG1690	HS-GZ4_BDME192004094-1a_bin.7.strict	HS-GZ4	Single-sample assemblies	HS-GZ4_bin.7.strict	d__Bacteria	p__Bacteroidota	c__Bacteroidia	o__Bacteroidales	f__Rikenellaceae	g__Alistipes	s__	0	0	0	0	0	0	0	0	0	0	3	0	0	0	0	0	0	0	1	0	0	0	0	0	0	0	0	0	1	0	0	0	0	0	0	0	0	0
MAG1680	HS-GZ4_BDME192004094-1a_bin.23.strict	HS-GZ4	Single-sample assemblies	HS-GZ4_bin.23.strict	d__Bacteria	p__Bacteroidota	c__Bacteroidia	o__Bacteroidales	f__UBA932	g__Cryptobacteroides	s__Cryptobacteroides sp017937885	0	0	0	0	0	0	0	0	0	0	0	0	0	0	0	0	0	0	0	0	0	0	2	0	0	0	0	0	0	0	0	0	0	1	0	0	0	0
MAG1630	HS-GZ2_BDME192004092-1a_bin.16.orig	HS-GZ2	Single-sample assemblies	HS-GZ2_bin.16.orig	d__Bacteria	p__Firmicutes_A	c__Clostridia	o__Oscillospirales	f__Oscillospiraceae	g__Faecousia	s__	0	0	0	0	0	0	0	0	0	0	1	0	0	0	0	0	0	0	1	0	0	0	0	0	0	0	0	0	1	0	0	0	0	0	0	0	0	0
MAG1603	HS-GZ1_BDME192004091-1a_bin.10.orig	HS-GZ1	Single-sample assemblies	HS-GZ1_bin.10.orig	d__Bacteria	p__Bacteroidota	c__Bacteroidia	o__Bacteroidales	f__Paludibacteraceae	g__RF16	s__RF16 sp017451525	0	0	0	0	0	0	0	0	0	0	0	1	0	0	0	0	2	0	0	0	0	0	0	0	0	0	0	0	0	0	0	0	0	0	0	0	0	0
MAG1588	HS-GZ10_BDME192004100-1a_bin.3.strict	HS-GZ10	Single-sample assemblies	HS-GZ10_bin.3.strict	d__Bacteria	p__Bacteroidota	c__Bacteroidia	o__Bacteroidales	f__Rikenellaceae	g__Alistipes	s__Alistipes sp017399485	0	0	0	0	0	0	0	0	0	0	0	1	0	0	0	0	2	0	0	0	0	3	0	0	0	0	0	0	0	0	0	0	0	0	0	0	0	0
MAG1582	HS-GZ10_BDME192004100-1a_bin.22.strict	HS-GZ10	Single-sample assemblies	HS-GZ10_bin.22.strict	d__Bacteria	p__Bacteroidota	c__Bacteroidia	o__Bacteroidales	f__Rikenellaceae	g__Alistipes	s__Alistipes sp017463585	0	0	0	0	0	0	0	0	0	0	0	0	0	0	0	0	2	0	0	0	0	0	0	0	0	0	0	0	0	0	0	0	0	0	0	0	0	0
MAG1577	HS-GZ10_BDME192004100-1a_bin.14.strict	HS-GZ10	Single-sample assemblies	HS-GZ10_bin.14.strict	d__Bacteria	p__Firmicutes_A	c__Clostridia	o__Oscillospirales	f__Oscillospiraceae	g__Faecousia	s__	0	0	0	0	1	0	0	0	1	0	0	0	0	0	0	0	0	0	0	0	0	0	0	0	0	0	0	0	0	0	0	0	0	0	0	0	0	0
MAG1567	HS-GS9_BDME192003948-1a_bin.17.strict	HS-GS9	Single-sample assemblies	HS-GS9_bin.17.strict	d__Bacteria	p__Verrucomicrobiota	c__Lentisphaeria	o__Victivallales	f__UBA1829	g__SIG77	s__	0	0	0	0	0	0	0	0	0	0	0	0	0	0	0	0	0	0	0	0	0	0	0	0	0	0	0	0	0	0	0	0	0	1	0	0	0	0
MAG1547	HS-GS8_BDME192003947-1a_bin.1.strict	HS-GS8	Single-sample assemblies	HS-GS8_bin.1.strict	d__Bacteria	p__Bacteroidota	c__Bacteroidia	o__Bacteroidales	f__Rikenellaceae	g__Alistipes	s__	0	0	0	0	0	0	0	0	0	0	0	0	0	0	0	0	0	0	0	0	0	0	0	0	0	0	0	0	0	0	0	0	0	0	1	0	0	0
MAG154	BEG-SC1_BDME192003898-1a_bin.28.strict	BEG-SC1	Single-sample assemblies	BEG-SC1_bin.28.strict	d__Bacteria	p__Firmicutes_A	c__Clostridia	o__Oscillospirales	f__Oscillospiraceae	g__Limivicinus	s__Limivicinus sp017465025	0	0	0	0	0	0	0	0	0	0	0	0	0	0	0	0	0	0	0	0	0	0	0	0	0	0	0	0	0	0	0	0	0	0	0	0	0	0
MAG1513	HS-GS5_BDME192003944-1a_bin.10.orig	HS-GS5	Single-sample assemblies	HS-GS5_bin.10.orig	d__Bacteria	p__Bacteroidota	c__Bacteroidia	o__Bacteroidales	f__Bacteroidaceae	g__UBA4372	s__UBA4372 sp017461345	0	0	0	0	0	0	0	0	0	0	0	0	0	0	0	0	0	0	0	0	0	0	0	0	0	0	0	0	0	0	0	0	0	0	0	0	0	0
MAG1482	HS-GS2_BDME192003941-1a_bin.2.orig	HS-GS2	Single-sample assemblies	HS-GS2_bin.2.orig	d__Bacteria	p__Bacteroidota	c__Bacteroidia	o__Bacteroidales	f__Rikenellaceae	g__Alistipes	s__Alistipes sp017521945	0	0	0	0	0	0	0	0	0	0	0	0	0	0	0	0	0	0	0	0	0	0	0	0	0	0	0	0	0	0	0	0	0	0	0	0	0	0
MAG1450	HS-AH9_BDME192003800-1a_bin.7.orig	HS-AH9	Single-sample assemblies	HS-AH9_bin.7.orig	d__Bacteria	p__Bacteroidota	c__Bacteroidia	o__Bacteroidales	f__Rikenellaceae	g__Alistipes	s__	0	0	0	0	0	0	0	0	0	0	0	0	0	0	0	0	0	0	0	0	0	0	0	0	0	0	0	0	0	0	0	0	0	0	0	0	0	0
MAG1444	HS-AH9_BDME192003800-1a_bin.2.orig	HS-AH9	Single-sample assemblies	HS-AH9_bin.2.orig	d__Bacteria	p__Bacteroidota	c__Bacteroidia	o__Bacteroidales	f__Rikenellaceae	g__Alistipes	s__	0	0	0	0	0	0	0	0	0	0	1	0	0	0	0	0	0	0	0	0	0	0	1	0	0	0	0	0	1	0	0	0	0	2	0	0	0	0
MAG1356	HS-AH12_BDME192003802-1a_bin.1.orig	HS-AH12	Single-sample assemblies	HS-AH12_bin.1.orig	d__Bacteria	p__Bacteroidota	c__Bacteroidia	o__Bacteroidales	f__Rikenellaceae	g__Alistipes	s__	0	0	0	0	0	0	0	0	0	0	0	0	0	2	0	0	0	0	0	0	0	0	0	0	0	0	0	0	2	0	0	0	0	2	0	0	0	0
MAG1321	GG-SD6_BDME192004156-1a_bin.5.strict	GG-SD6	Single-sample assemblies	GG-SD6_bin.5.strict	d__Bacteria	p__Firmicutes_A	c__Clostridia	o__Oscillospirales	f__Acutalibacteraceae	g__UMGS1976	s__UMGS1976 sp017383985	0	0	0	0	0	0	0	0	0	0	0	0	0	0	0	0	0	0	0	0	0	0	0	0	0	0	0	0	0	0	0	0	0	0	0	0	0	0
MAG1300	GG-SD4_BDME192004154-1a_bin.1.orig	GG-SD4	Single-sample assemblies	GG-SD4_bin.1.orig	d__Bacteria	p__Bacteroidota	c__Bacteroidia	o__Bacteroidales	f__Bacteroidaceae	g__UBA1189	s__	0	0	0	0	0	0	0	0	0	0	0	0	0	0	0	0	0	0	0	0	0	0	0	0	0	0	0	0	0	0	0	0	0	0	0	0	0	0
MAG1289	GG-SD2_BDME192004152-1a_bin.3.orig	GG-SD2	Single-sample assemblies	GG-SD2_bin.3.orig	d__Bacteria	p__Bacteroidota	c__Bacteroidia	o__Bacteroidales	f__Paludibacteraceae	g__RF16	s__RF16 sp017451525	0	0	0	0	0	0	0	0	0	0	0	0	0	0	0	0	0	0	0	0	0	0	0	0	0	0	0	0	0	0	0	0	0	1	0	0	0	0
MAG1274	GG-SD1_BDME192004151-1a_bin.5.orig	GG-SD1	Single-sample assemblies	GG-SD1_bin.5.orig	d__Bacteria	p__Bacteroidota	c__Bacteroidia	o__Bacteroidales	f__Rikenellaceae	g__Alistipes	s__Alistipes sp015060115	0	0	0	0	0	0	0	0	2	0	0	0	0	6	0	0	0	0	0	3	1	0	0	4	0	0	0	0	7	0	0	0	0	2	0	0	0	0
MAG1262	GG-SD1_BDME192004151-1a_bin.11.orig	GG-SD1	Single-sample assemblies	GG-SD1_bin.11.orig	d__Bacteria	p__Bacteroidota	c__Bacteroidia	o__Bacteroidales	f__Rikenellaceae	g__Alistipes	s__	0	0	0	0	0	0	0	0	0	0	0	0	0	0	0	0	1	0	0	0	0	1	0	0	0	0	0	0	0	0	0	0	0	0	0	0	0	0
MAG1224	DS-JL9_BDME192003876-1a_bin.2.orig	DS-JL9	Single-sample assemblies	DS-JL9_bin.2.orig	d__Bacteria	p__Firmicutes_A	c__Clostridia	o__Oscillospirales	f__Acutalibacteraceae	g__Ruminococcus_E	s__Ruminococcus_E sp017465505	0	0	0	0	0	0	0	0	0	0	0	2	0	0	0	0	1	0	0	0	0	0	0	0	0	0	0	0	0	0	0	0	0	0	0	0	0	0
MAG1187	DS-JL7_BDME192003874-1a_bin.42.strict	DS-JL7	Single-sample assemblies	DS-JL7_bin.42.strict	d__Bacteria	p__Firmicutes_A	c__Clostridia	o__Oscillospirales	f__Oscillospiraceae	g__Limivicinus	s__	0	0	0	0	0	0	0	0	0	0	0	0	0	0	0	0	0	0	0	0	0	0	0	0	0	0	0	0	0	0	0	0	0	2	0	0	0	0
MAG1157	DS-JL6_BDME192003873-1a_bin.27.orig	DS-JL6	Single-sample assemblies	DS-JL6_bin.27.orig	d__Bacteria	p__Bacteroidota	c__Bacteroidia	o__Bacteroidales	f__Rikenellaceae	g__Alistipes	s__Alistipes sp015060115	0	0	0	0	0	0	0	0	0	0	0	0	0	0	0	0	0	0	0	0	0	0	0	0	0	0	0	0	0	0	0	0	0	2	0	0	0	0
MAG1135	DS-JL5_BDME192003872-1a_bin.3.orig	DS-JL5	Single-sample assemblies	DS-JL5_bin.3.orig	d__Bacteria	p__Bacteroidota	c__Bacteroidia	o__Bacteroidales	f__Bacteroidaceae	g__Bacteroides	s__Bacteroides xylanisolvens	0	0	0	0	0	0	0	0	0	0	0	0	0	0	0	0	0	0	0	0	0	0	0	0	0	0	0	0	0	0	0	0	0	1	0	0	0	0
MAG1115	DS-JL4_BDME192003871-1a_bin.5.orig	DS-JL4	Single-sample assemblies	DS-JL4_bin.5.orig	d__Bacteria	p__Bacteroidota	c__Bacteroidia	o__Bacteroidales	f__Bacteroidaceae	g__Bacteroides	s__Bacteroides massiliensis_B	0	0	0	0	0	0	0	0	0	0	0	0	0	0	0	0	0	0	0	0	0	0	0	0	0	0	0	0	0	0	0	0	0	0	0	0	0	0
MAG1062	DS-JL3_BDME192003870-1a_bin.10.strict	DS-JL3	Single-sample assemblies	DS-JL3_bin.10.strict	d__Bacteria	p__Bacteroidota	c__Bacteroidia	o__Bacteroidales	f__Bacteroidaceae	g__Phocaeicola	s__Phocaeicola sp017420875	0	0	0	0	0	0	0	0	0	0	0	0	0	0	0	0	0	0	0	0	0	0	0	0	0	0	0	0	0	0	0	0	0	1	0	0	0	0
MAG1044	DS-JL2_BDME192003869-1a_bin.3.orig	DS-JL2	Single-sample assemblies	DS-JL2_bin.3.orig	d__Bacteria	p__Bacteroidota	c__Bacteroidia	o__Bacteroidales	f__Rikenellaceae	g__Alistipes	s__Alistipes sp015060115	0	0	0	0	0	0	0	0	0	0	0	0	0	0	0	0	0	0	0	0	0	0	0	0	0	0	0	0	0	0	0	0	0	0	2	0	0	0
MAG1028	DS-JL1_BDME192003868-1a_bin.9.orig	DS-JL1	Single-sample assemblies	DS-JL1_bin.9.orig	d__Bacteria	p__Firmicutes_A	c__Clostridia	o__Oscillospirales	f__Oscillospiraceae	g__CAG-83	s__	0	0	0	0	0	0	0	0	0	0	0	0	0	0	0	0	0	0	0	0	0	0	0	0	0	0	0	0	0	0	0	0	0	0	0	0	0	0
MAG2267	HS-JS1_BDME192003803-1a_bin.40.orig	HS-JS1	Single-sample assemblies	HS-JS1_bin.40.orig	d__Bacteria	p__Bacteroidota	c__Bacteroidia	o__Bacteroidales	f__Rikenellaceae	g__Alistipes	s__Alistipes sp017938765	0	0	0	0	1	0	0	0	0	0	0	0	0	0	0	0	0	0	0	0	0	2	0	0	0	0	0	0	0	0	0	0	0	0	0	0	0	0
MAG944	DLS-XJ8_BDME192003895-1a_bin.29.strict	DLS-XJ8	Single-sample assemblies	DLS-XJ8_bin.29.strict	d__Bacteria	p__Spirochaetota	c__Spirochaetia	o__Treponematales	f__Treponemataceae	g__Treponema_F	s__Treponema_F sp017629095	0	0	0	0	0	0	0	0	0	0	0	0	0	0	0	0	0	0	0	0	0	0	0	0	0	0	0	0	0	0	0	0	0	1	0	0	0	0
MAG1633	HS-GZ2_BDME192004092-1a_bin.19.orig	HS-GZ2	Single-sample assemblies	HS-GZ2_bin.19.orig	d__Bacteria	p__Verrucomicrobiota	c__Verrucomicrobiae	o__Verrucomicrobiales	f__Akkermansiaceae	g__Akkermansia	s__Akkermansia sp017937215	0	0	0	0	0	0	0	0	0	0	1	0	0	0	0	0	0	0	0	0	0	0	0	0	0	0	0	0	1	0	0	0	0	0	0	0	0	0
MAG3193	KS-XJ1_BDME192003848-1a_bin.4.orig	KS-XJ1	Single-sample assemblies	KS-XJ1_bin.4.orig	d__Bacteria	p__Bacteroidota	c__Bacteroidia	o__Bacteroidales	f__ML635J-15	g__Bact-19	s__Bact-19 sp902776565	0	0	0	0	0	0	0	0	0	0	0	0	0	0	0	0	0	0	0	0	0	0	0	0	0	0	0	0	0	0	0	0	0	1	0	0	0	0
MAG1467	HS-GS1_BDME192003940-1a_bin.21.orig	HS-GS1	Single-sample assemblies	HS-GS1_bin.21.orig	d__Bacteria	p__Bacteroidota	c__Bacteroidia	o__Bacteroidales	f__Paludibacteraceae	g__RGIG9379	s__	0	0	0	0	0	0	0	0	0	0	0	0	0	1	0	0	0	0	0	0	0	0	0	1	0	0	0	0	0	0	0	0	0	0	0	0	0	0
MAG5532	XG-XJ7_BDME192004047-1a_bin.25.orig	XG-XJ7	Single-sample assemblies	XG-XJ7_bin.25.orig	d__Bacteria	p__Spirochaetota	c__Spirochaetia	o__Treponematales	f__Treponemataceae	g__RGIG9060	s__	0	0	0	0	0	0	0	0	0	0	0	0	0	0	0	0	0	0	0	0	0	0	0	0	0	0	0	0	0	0	0	0	0	0	0	0	0	0
MAG1907	HS-JL10_BDME192003939-1a_bin.13.orig	HS-JL10	Single-sample assemblies	HS-JL10_bin.13.orig	d__Bacteria	p__Firmicutes_A	c__Clostridia	o__Lachnospirales	f__Lachnospiraceae	g__Roseburia	s__	0	0	0	0	0	0	0	0	0	0	0	0	0	0	0	0	0	0	0	0	0	0	0	0	0	0	0	0	0	0	0	0	0	0	0	0	0	0
MAG2327	HS-JS4_BDME192003806-1a_bin.5.strict	HS-JS4	Single-sample assemblies	HS-JS4_bin.5.strict	d__Bacteria	p__Bacteroidota	c__Bacteroidia	o__Bacteroidales	f__UBA932	g__Egerieousia	s__	0	0	0	0	0	0	0	0	0	0	0	0	0	0	0	0	0	0	0	0	0	0	0	0	0	0	0	0	0	0	0	0	0	1	1	0	0	0
MAG2993	HS-ZJ1_BDME192004061-1a_bin.15.orig	HS-ZJ1	Single-sample assemblies	HS-ZJ1_bin.15.orig	d__Bacteria	p__Bacteroidota	c__Bacteroidia	o__Bacteroidales	f__Paludibacteraceae	g__RGIG9379	s__	0	0	0	0	0	0	0	0	0	0	0	0	0	1	0	0	0	0	0	0	0	0	0	0	0	0	0	0	0	0	0	0	0	0	0	0	0	0
MAG2099	HS-JL9_BDME192003938-1a_bin.8.orig	HS-JL9	Single-sample assemblies	HS-JL9_bin.8.orig	d__Bacteria	p__Firmicutes_A	c__Clostridia	o__Oscillospirales	f__Acutalibacteraceae	g__UBA8612	s__UBA8612 sp017410325	0	0	0	0	0	0	0	0	0	0	0	0	0	0	0	0	0	0	0	0	0	0	0	0	0	0	0	0	0	0	0	0	0	0	0	0	0	0
MAG5008	WS-JL9_BDME192003866-1a_bin.40.orig	WS-JL9	Single-sample assemblies	WS-JL9_bin.40.orig	d__Bacteria	p__Firmicutes_A	c__Clostridia	o__Christensenellales	f__CAG-138	g__UBA1685	s__UBA1685 sp017435905	0	0	0	0	0	0	0	0	0	0	0	2	0	0	0	0	0	0	0	0	0	0	0	0	0	0	0	0	0	0	0	0	0	0	0	0	0	0
MAG1146	DS-JL5_BDME192003872-1a_bin.9.orig	DS-JL5	Single-sample assemblies	DS-JL5_bin.9.orig	d__Bacteria	p__Firmicutes_A	c__Clostridia	o__Christensenellales	f__Borkfalkiaceae	g__Scatosoma	s__	0	0	0	0	0	0	0	0	0	0	0	0	0	0	0	0	0	0	0	0	0	0	0	0	0	0	0	0	0	0	0	0	0	0	0	0	0	0
MAG898	DLS-XJ5_BDME192003892-1a_bin.9.strict	DLS-XJ5	Single-sample assemblies	DLS-XJ5_bin.9.strict	d__Bacteria	p__Proteobacteria	c__Alphaproteobacteria	o__Rs-D84	f__Rs-D84	g__Enterousia	s__Enterousia sp017524525	0	0	0	0	0	0	0	0	0	0	0	0	0	0	0	0	0	0	0	0	0	3	0	0	0	0	0	0	0	0	0	0	0	0	0	0	0	0
MAG890	DLS-XJ5_BDME192003892-1a_bin.18.strict	DLS-XJ5	Single-sample assemblies	DLS-XJ5_bin.18.strict	d__Bacteria	p__Proteobacteria	c__Alphaproteobacteria	o__Rs-D84	f__Rs-D84	g__Enterousia	s__	0	0	0	0	0	0	0	0	0	0	0	0	0	0	0	0	0	0	0	0	0	0	0	0	0	0	0	0	0	0	0	0	0	1	0	0	0	0
MAG2071	HS-JL7_BDME192003936-1a_bin.4.strict	HS-JL7	Single-sample assemblies	HS-JL7_bin.4.strict	d__Bacteria	p__Fibrobacterota	c__Fibrobacteria	o__Fibrobacterales	f__Fibrobacteraceae	g__Fibrobacter	s__	0	0	0	0	0	0	0	0	0	0	0	0	0	0	0	0	0	0	0	0	0	0	0	0	0	0	0	0	0	0	0	0	0	0	0	0	0	0
MAG4223	TS-SX4_BDME192003841-1a_bin.6.orig	TS-SX4	Single-sample assemblies	TS-SX4_bin.6.orig	d__Bacteria	p__Spirochaetota	c__Spirochaetia	o__Treponematales	f__Treponemataceae	g__Treponema_F	s__Treponema_F sp017622135	0	0	0	0	1	0	0	0	0	0	0	0	0	0	0	0	0	0	0	0	0	0	0	0	0	0	0	0	0	0	0	0	0	0	0	0	0	0
MAG3945	SCG-XJ9_BDME192003821-1a_bin.14.orig	SCG-XJ9	Single-sample assemblies	SCG-XJ9_bin.14.orig	d__Bacteria	p__Bacteroidota	c__Bacteroidia	o__Bacteroidales	f__Paludibacteraceae	g__UBA1181	s__UBA1181 sp015061185	0	0	0	0	0	0	0	0	0	0	2	0	0	0	0	0	0	0	0	0	0	0	0	0	0	0	0	0	3	0	0	0	0	2	0	0	0	0
MAG1613	HS-GZ1_BDME192004091-1a_bin.30.orig	HS-GZ1	Single-sample assemblies	HS-GZ1_bin.30.orig	d__Bacteria	p__Firmicutes_A	c__Clostridia	o__Oscillospirales	f__Oscillospiraceae	g__Avoscillospira	s__	0	0	0	0	0	0	0	0	0	0	0	0	0	0	0	0	0	0	0	0	0	0	0	0	0	0	0	0	0	0	0	0	0	1	0	0	0	0
MAG1022	DS-JL1_BDME192003868-1a_bin.42.orig	DS-JL1	Single-sample assemblies	DS-JL1_bin.42.orig	d__Bacteria	p__Bacteroidota	c__Bacteroidia	o__Bacteroidales	f__P3	g__UBA1711	s__UBA1711 sp017522105	0	0	0	0	0	0	0	0	2	0	0	0	0	0	0	0	0	0	0	0	0	0	0	0	0	0	0	0	0	0	0	0	0	0	0	0	0	0
MAG5617	XG-XJ9_BDME192004049-1a_bin.27.orig	XG-XJ9	Single-sample assemblies	XG-XJ9_bin.27.orig	d__Bacteria	p__Firmicutes_A	c__Clostridia	o__Lachnospirales	f__Lachnospiraceae	g__CAG-95	s__CAG-95 sp017622575	0	0	0	0	0	0	0	0	0	0	0	0	0	0	0	0	0	0	0	0	0	1	0	0	0	0	0	0	0	0	0	0	0	0	0	0	0	0
MAG5180	WS-XJ4_BDME192003826-1a_bin.10.permissive	WS-XJ4	Single-sample assemblies	WS-XJ4_bin.10.permissive	d__Bacteria	p__Campylobacterota	c__Campylobacteria	o__Campylobacterales	f__Campylobacteraceae	g__Campylobacter	s__Campylobacter sp002139875	0	0	0	0	0	0	0	0	1	0	0	0	0	7	0	0	0	0	0	2	0	0	0	4	0	0	0	0	4	0	0	0	0	0	0	0	0	0
MAG1260	GG-SD10_BDME192004160-1a_bin.4.orig	GG-SD10	Single-sample assemblies	GG-SD10_bin.4.orig	d__Bacteria	p__Bacteroidota	c__Bacteroidia	o__Bacteroidales	f__Bacteroidaceae	g__UBA4372	s__UBA4372 sp017935785	0	0	0	0	0	0	0	0	0	0	0	0	0	0	0	0	0	0	0	0	0	0	0	0	0	0	0	0	0	0	0	0	0	0	0	0	0	0
MAG5231	WS-XJ6_BDME192003828-1a_bin.2.orig	WS-XJ6	Single-sample assemblies	WS-XJ6_bin.2.orig	d__Bacteria	p__Firmicutes_A	c__Clostridia	o__Lachnospirales	f__Lachnospiraceae	g__SIG307	s__	0	0	0	0	0	0	0	0	0	0	1	0	0	0	0	0	0	0	0	0	0	0	0	0	0	0	0	0	2	0	0	0	0	1	0	0	0	0
MAG5117	WS-XJ10_BDME192003832-1a_bin.36.strict	WS-XJ10	Single-sample assemblies	WS-XJ10_bin.36.strict	d__Bacteria	p__Verrucomicrobiota	c__Kiritimatiellae	o__RFP12	f__UBA1067	g__UBA1067	s__UBA1067 sp017520845	0	0	0	0	0	0	0	0	0	0	0	0	0	0	0	0	0	0	0	0	0	0	0	0	0	0	0	0	0	0	0	0	0	0	0	0	0	0
MAG4754	WS-JL1_BDME192003858-1a_bin.18.strict	WS-JL1	Single-sample assemblies	WS-JL1_bin.18.strict	d__Bacteria	p__Bacteroidota	c__Bacteroidia	o__Bacteroidales	f__Rikenellaceae	g__Alistipes	s__Alistipes sp017463585	0	0	0	0	0	1	0	0	0	0	0	0	0	0	0	0	0	0	0	0	0	0	0	0	0	0	0	0	0	0	0	0	0	0	0	0	0	0
MAG1720	HS-GZ6_BDME192004096-1a_bin.15.orig	HS-GZ6	Single-sample assemblies	HS-GZ6_bin.15.orig	d__Bacteria	p__Firmicutes_A	c__Clostridia	o__Oscillospirales	f__CAG-272	g__UBA1740	s__UBA1740 sp017500625	0	0	0	0	0	0	1	0	0	0	0	0	0	0	0	0	0	0	0	0	0	0	0	0	0	0	0	0	0	0	0	0	0	0	0	0	0	0
MAG2027	HS-JL5_BDME192003934-1a_bin.25.orig	HS-JL5	Single-sample assemblies	HS-JL5_bin.25.orig	d__Bacteria	p__Firmicutes_A	c__Clostridia	o__Lachnospirales	f__Lachnospiraceae	g__UBA3766	s__UBA3766 sp002369155	0	0	0	0	2	0	0	0	0	0	0	0	0	0	0	0	0	0	0	0	0	0	0	0	0	0	0	0	0	0	0	0	0	1	0	0	0	0
MAG3347	KS-XJ8_BDME192003855-1a_bin.3.orig	KS-XJ8	Single-sample assemblies	KS-XJ8_bin.3.orig	d__Bacteria	p__Firmicutes_A	c__Clostridia	o__Oscillospirales	f__Ruminococcaceae	g__CAG-353	s__	0	0	0	0	0	0	0	0	0	0	0	1	0	0	0	0	0	0	0	0	0	2	0	0	0	0	0	0	0	0	0	0	0	0	0	0	0	0
MAG1725	HS-GZ6_BDME192004096-1a_bin.2.orig	HS-GZ6	Single-sample assemblies	HS-GZ6_bin.2.orig	d__Bacteria	p__Firmicutes_A	c__Clostridia	o__Oscillospirales	f__CAG-272	g__Firm-07	s__	0	0	0	0	0	0	0	0	0	0	0	0	0	0	0	0	0	0	0	0	0	0	0	0	0	0	0	0	0	0	0	0	0	0	0	0	0	0
MAG4066	STHS-SD5_BDME192003978-1a_bin.1.strict	STHS-SD5	Single-sample assemblies	STHS-SD5_bin.1.strict	d__Bacteria	p__Verrucomicrobiota	c__Verrucomicrobiae	o__Verrucomicrobiales	f__Akkermansiaceae	g__Akkermansia	s__	0	0	0	0	0	0	0	0	0	0	0	0	0	0	0	0	0	0	0	0	0	0	0	0	0	0	0	0	0	0	0	0	0	0	0	0	0	0
MAG964	DLS-XJ9_BDME192003896-1a_bin.18.orig	DLS-XJ9	Single-sample assemblies	DLS-XJ9_bin.18.orig	d__Bacteria	p__Bacteroidota	c__Bacteroidia	o__Bacteroidales	f__Bacteroidaceae	g__UBA1179	s__UBA1179 sp902779875	0	0	0	0	0	0	0	0	0	0	0	0	0	0	0	0	0	0	0	0	0	0	0	0	0	0	0	0	0	0	0	0	0	1	0	0	0	0
MAG1921	HS-JL1_BDME192003930-1a_bin.1.orig	HS-JL1	Single-sample assemblies	HS-JL1_bin.1.orig	d__Bacteria	p__Firmicutes_A	c__Clostridia	o__Oscillospirales	f__Ruminococcaceae	g__Ruminiclostridium_E	s__	0	0	0	0	0	0	0	0	0	0	0	0	0	0	0	0	0	0	0	0	0	0	0	0	0	0	0	0	0	0	0	0	0	0	0	0	0	0
MAG93	BEG-SC10_BDME192003905-1a_bin.31.orig	BEG-SC10	Single-sample assemblies	BEG-SC10_bin.31.orig	d__Bacteria	p__Bacteroidota	c__Bacteroidia	o__Bacteroidales	f__P3	g__UBA1217	s__UBA1217 sp017429685	0	0	0	0	1	0	0	0	0	0	0	0	0	0	0	0	0	0	0	0	0	0	0	0	0	0	0	0	0	0	0	0	0	0	0	0	0	0
MAG5221	WS-XJ5_BDME192003827-1a_bin.5.orig	WS-XJ5	Single-sample assemblies	WS-XJ5_bin.5.orig	d__Bacteria	p__Bacteroidota	c__Bacteroidia	o__Bacteroidales	f__WCHB1-69	g__UBA1756	s__UBA1756 sp017506175	0	0	0	0	0	0	0	0	0	0	0	0	0	0	0	0	1	0	0	0	0	0	1	0	0	0	0	0	0	0	0	0	0	2	0	0	0	0
MAG5084	WS-QH9_BDME192004137-1a_bin.10.orig	WS-QH9	Single-sample assemblies	WS-QH9_bin.10.orig	d__Bacteria	p__Bacteroidota	c__Bacteroidia	o__Bacteroidales	f__Paludibacteraceae	g__RGIG9379	s__	0	0	0	0	0	0	0	0	0	0	0	0	0	0	0	0	0	0	0	0	0	0	0	0	0	0	0	0	0	0	0	0	0	0	0	0	0	0
MAG2554	HS-QH4_BDME192003953-1a_bin.8.orig	HS-QH4	Single-sample assemblies	HS-QH4_bin.8.orig	d__Bacteria	p__Bacteroidota	c__Bacteroidia	o__Bacteroidales	f__P3	g__UBA1219	s__	0	0	0	0	0	0	0	0	0	0	0	0	0	0	0	0	0	0	0	0	0	0	0	0	0	0	0	0	0	0	0	0	0	0	0	0	0	1
MAG1329	GG-SD7_BDME192004157-1a_bin.19.orig	GG-SD7	Single-sample assemblies	GG-SD7_bin.19.orig	d__Bacteria	p__Bacteroidota	c__Bacteroidia	o__Bacteroidales	f__P3	g__UBA1217	s__UBA1217 sp002371315	0	0	0	0	0	0	0	0	3	0	0	0	0	8	0	0	0	0	0	2	2	0	0	5	0	0	0	0	7	0	0	0	0	2	0	0	0	0
MAG449	BG-SC7_BDME192004117-1a_bin.31.permissive	BG-SC7	Single-sample assemblies	BG-SC7_bin.31.permissive	d__Bacteria	p__Firmicutes_A	c__Clostridia	o__Christensenellales	f__UBA1242	g__UBA11490	s__	0	0	0	0	0	0	0	0	0	0	0	0	0	0	0	0	0	0	0	0	0	0	0	0	0	0	0	0	0	0	0	0	0	1	0	0	0	0
MAG1490	HS-GS3_BDME192003942-1a_bin.11.strict	HS-GS3	Single-sample assemblies	HS-GS3_bin.11.strict	d__Bacteria	p__Verrucomicrobiota	c__Kiritimatiellae	o__RFP12	f__UBA1067	g__UBA1067	s__	0	0	0	0	1	0	0	0	0	0	0	0	0	0	0	0	0	0	0	0	0	0	0	0	0	0	0	0	0	0	0	0	0	0	1	0	0	0
MAG4737	WS-JL10_BDME192003867-1a_bin.25.orig	WS-JL10	Single-sample assemblies	WS-JL10_bin.25.orig	d__Bacteria	p__Firmicutes_A	c__Clostridia	o__Oscillospirales	f__CAG-272	g__SIG710	s__SIG710 sp017397175	0	0	0	0	0	1	0	0	0	0	0	0	0	0	0	0	0	0	0	0	0	0	0	0	0	0	0	0	0	0	0	0	0	0	0	0	0	0
MAG2746	HS-SD9_BDME192003972-1a_bin.15.strict	HS-SD9	Single-sample assemblies	HS-SD9_bin.15.strict	d__Bacteria	p__Spirochaetota	c__Spirochaetia	o__Treponematales	f__Treponemataceae	g__Treponema_D	s__Treponema_D sp017521105	0	0	0	0	0	0	1	0	0	0	0	0	0	0	0	0	0	0	0	0	0	1	0	0	0	0	0	0	0	0	0	0	0	0	0	0	0	0
MAG3639	MS-JL5_BDME192003924-1a_bin.14.strict	MS-JL5	Single-sample assemblies	MS-JL5_bin.14.strict	d__Bacteria	p__Firmicutes_A	c__Clostridia	o__Oscillospirales	f__Acutalibacteraceae	g__DTU089	s__	0	0	0	0	0	0	0	0	0	0	0	1	0	0	0	0	0	0	0	0	0	0	0	0	0	0	0	0	0	0	0	0	0	0	0	0	0	1
MAG88	BEG-SC10_BDME192003905-1a_bin.26.strict	BEG-SC10	Single-sample assemblies	BEG-SC10_bin.26.strict	d__Bacteria	p__Proteobacteria	c__Alphaproteobacteria	o__Rs-D84	f__Rs-D84	g__Enterousia	s__Enterousia sp017513285	0	0	0	0	0	0	0	0	0	0	0	0	0	0	0	0	0	0	0	0	0	0	0	0	0	0	0	0	0	0	0	0	0	0	0	0	0	0
MAG3479	MG-SD5_BDME192004020-1a_bin.30.orig	MG-SD5	Single-sample assemblies	MG-SD5_bin.30.orig	d__Bacteria	p__Bacteroidota	c__Bacteroidia	o__Bacteroidales	f__Barnesiellaceae	g__Barnesiella_A	s__Barnesiella_A sp017532725	0	0	0	0	1	0	0	0	0	0	0	0	0	0	0	0	0	0	0	0	0	5	0	0	0	0	0	0	0	0	0	0	0	0	1	0	0	0
MAG1946	HS-JL2_BDME192003931-1a_bin.14.strict	HS-JL2	Single-sample assemblies	HS-JL2_bin.14.strict	d__Bacteria	p__Proteobacteria	c__Alphaproteobacteria	o__Rs-D84	f__Rs-D84	g__Enterousia	s__Enterousia sp017935245	0	0	0	0	0	0	0	0	0	0	0	0	0	0	0	0	0	0	0	0	0	0	0	0	0	0	0	0	0	0	0	0	0	1	0	0	0	0
MAG5443	XG-XJ5_BDME192004045-1a_bin.1.orig	XG-XJ5	Single-sample assemblies	XG-XJ5_bin.1.orig	d__Bacteria	p__Bacteroidota	c__Bacteroidia	o__Bacteroidales	f__Rikenellaceae	g__Alistipes	s__Alistipes sp017536555	0	0	0	0	0	0	0	0	0	0	0	0	0	0	0	0	0	0	0	0	0	0	0	0	0	0	0	0	0	0	0	0	0	0	0	0	0	0
MAG4920	WS-JL7_BDME192003864-1a_bin.36.orig	WS-JL7	Single-sample assemblies	WS-JL7_bin.36.orig	d__Bacteria	p__Bacteroidota	c__Bacteroidia	o__Bacteroidales	f__Rikenellaceae	g__Alistipes	s__Alistipes sp015059785	0	0	0	0	0	0	0	0	0	0	0	0	0	0	0	0	1	0	0	0	0	4	0	0	0	0	0	0	0	0	0	0	0	0	0	0	0	0
MAG1217	DS-JL9_BDME192003876-1a_bin.11.strict	DS-JL9	Single-sample assemblies	DS-JL9_bin.11.strict	d__Bacteria	p__Bacteroidota	c__Bacteroidia	o__Bacteroidales	f__Rikenellaceae	g__Alistipes	s__Alistipes sp017399485	0	0	0	0	0	0	0	0	0	0	0	1	0	0	0	0	0	0	0	0	0	0	0	0	0	0	0	0	0	0	0	0	0	0	0	0	0	0
MAG5251	WS-XJ8_BDME192003830-1a_bin.11.orig	WS-XJ8	Single-sample assemblies	WS-XJ8_bin.11.orig	d__Bacteria	p__Bacteroidota	c__Bacteroidia	o__Bacteroidales	f__Bacteroidaceae	g__UBA4372	s__UBA4372 sp017622815	0	0	0	0	0	0	0	0	0	0	0	0	0	0	0	0	0	0	0	0	0	0	0	0	0	0	0	0	0	0	0	0	0	1	0	0	0	0
MAG391	BG-SC4_BDME192004114-1a_bin.10.strict	BG-SC4	Single-sample assemblies	BG-SC4_bin.10.strict	d__Bacteria	p__Firmicutes_A	c__Clostridia	o__Christensenellales	f__Borkfalkiaceae	g__Scatosoma	s__Scatosoma sp017623605	0	0	0	0	0	0	0	0	0	0	0	1	0	0	0	0	0	0	0	0	0	0	0	0	0	0	0	0	0	0	0	0	0	0	1	0	0	0
MAG1235	DS-JL9_BDME192003876-1a_bin.31.orig	DS-JL9	Single-sample assemblies	DS-JL9_bin.31.orig	d__Bacteria	p__Firmicutes_A	c__Clostridia	o__Lachnospirales	f__Lachnospiraceae	g__Acetatifactor	s__	0	0	0	0	0	0	0	0	0	0	0	0	0	0	0	0	0	0	0	0	0	0	0	0	0	0	0	0	0	0	0	0	0	0	0	0	0	0
MAG3447	MG-SD4_BDME192004019-1a_bin.10.orig	MG-SD4	Single-sample assemblies	MG-SD4_bin.10.orig	d__Bacteria	p__Spirochaetota	c__Spirochaetia	o__Treponematales	f__Treponemataceae	g__RGIG9060	s__RGIG9060 sp017936665	0	0	0	0	1	0	0	0	0	0	0	0	0	0	0	0	0	0	0	0	0	4	0	0	0	0	0	0	0	0	0	0	0	0	0	0	0	0
MAG2696	HS-SD5_BDME192003968-1a_bin.13.orig	HS-SD5	Single-sample assemblies	HS-SD5_bin.13.orig	d__Bacteria	p__Bacteroidota	c__Bacteroidia	o__Bacteroidales	f__Paludibacteraceae	g__RGIG9379	s__	0	0	0	0	0	0	1	0	0	0	0	0	0	0	0	0	0	0	0	0	0	0	0	0	0	0	0	0	0	0	0	0	0	1	0	0	0	0
MAG5009	WS-JL9_BDME192003866-1a_bin.41.orig	WS-JL9	Single-sample assemblies	WS-JL9_bin.41.orig	d__Bacteria	p__Bacteroidota	c__Bacteroidia	o__Bacteroidales	f__Rikenellaceae	g__Alistipes	s__Alistipes sp017410165	0	0	0	0	0	0	0	0	0	0	0	2	0	0	0	0	0	0	0	0	0	0	0	0	0	0	0	0	0	0	0	0	0	0	0	0	0	0
MAG1058	DS-JL2_BDME192003869-1a_bin.7.strict	DS-JL2	Single-sample assemblies	DS-JL2_bin.7.strict	d__Bacteria	p__Bacteroidota	c__Bacteroidia	o__Bacteroidales	f__UBA932	g__Cryptobacteroides	s__	0	0	0	0	0	0	0	0	0	0	0	0	0	0	0	0	0	0	0	0	0	0	0	0	0	0	0	0	0	0	0	0	0	0	0	0	0	0
MAG4654	WG-HB6_BDME192004086-1a_bin.11.strict	WG-HB6	Single-sample assemblies	WG-HB6_bin.11.strict	d__Bacteria	p__Firmicutes_C	c__Negativicutes	o__Acidaminococcales	f__Acidaminococcaceae	g__Phascolarctobacterium_A	s__Phascolarctobacterium_A sp017623055	0	0	0	0	0	0	0	0	0	0	0	0	0	0	0	0	0	0	0	0	0	0	0	0	0	0	0	0	0	0	0	0	0	0	0	0	0	0
MAG1222	DS-JL9_BDME192003876-1a_bin.17.orig	DS-JL9	Single-sample assemblies	DS-JL9_bin.17.orig	d__Bacteria	p__Firmicutes_A	c__Clostridia	o__Christensenellales	f__CAG-74	g__RUG563	s__RUG563 sp015056015	0	0	0	0	0	0	0	0	0	0	0	0	0	0	0	0	0	0	0	0	0	0	0	0	0	0	0	0	0	0	0	0	0	0	0	0	0	0
MAG873	DLS-XJ3_BDME192003890-1a_bin.8.orig	DLS-XJ3	Single-sample assemblies	DLS-XJ3_bin.8.orig	d__Bacteria	p__Verrucomicrobiota	c__Kiritimatiellae	o__RFP12	f__UBA1067	g__UBA1067	s__	0	0	0	0	0	0	0	0	1	0	0	0	0	0	0	0	0	0	0	0	0	2	0	0	0	0	0	0	0	0	0	0	0	0	0	0	0	0
MAG752	CG-XJ6_BDME192004056-1a_bin.10.strict	CG-XJ6	Single-sample assemblies	CG-XJ6_bin.10.strict	d__Bacteria	p__Firmicutes_A	c__Clostridia	o__Oscillospirales	f__Acutalibacteraceae	g__CAG-177	s__	0	0	0	0	0	0	0	0	0	0	0	0	0	0	0	0	0	0	0	0	0	0	0	0	0	0	0	0	0	0	0	0	0	0	0	0	0	0
MAG5750	YG-SC4_BDME192003911-1a_bin.21.orig	YG-SC4	Single-sample assemblies	YG-SC4_bin.21.orig	d__Bacteria	p__Verrucomicrobiota	c__Lentisphaeria	o__Victivallales	f__Victivallaceae	g__UBA1784	s__UBA1784 sp017457065	0	0	0	0	0	0	0	0	0	0	0	0	0	0	0	0	0	0	0	0	0	0	0	0	0	0	0	0	0	0	0	0	0	0	1	0	0	0
MAG5653	YG-SC10_BDME192003916-1a_bin.13.orig	YG-SC10	Single-sample assemblies	YG-SC10_bin.13.orig	d__Bacteria	p__Verrucomicrobiota	c__Lentisphaeria	o__Victivallales	f__Victivallaceae	g__SIG78	s__	0	0	0	0	0	0	0	0	1	0	0	0	0	1	0	0	0	0	0	0	0	0	0	0	0	0	0	0	0	0	0	0	0	0	0	0	0	0
MAG3998	STHS-SD1_BDME192003974-1a_bin.21.strict	STHS-SD1	Single-sample assemblies	STHS-SD1_bin.21.strict	d__Bacteria	p__Verrucomicrobiota	c__Kiritimatiellae	o__RFP12	f__UBA1067	g__UBA1067	s__UBA1067 sp017520845	0	0	0	0	1	0	0	0	0	0	0	0	0	0	0	0	0	0	0	0	0	0	0	0	0	0	0	0	0	0	0	0	0	0	0	0	0	0
MAG3728	MS-JL9_BDME192003928-1a_bin.32.orig	MS-JL9	Single-sample assemblies	MS-JL9_bin.32.orig	d__Bacteria	p__Firmicutes_A	c__Clostridia	o__Oscillospirales	f__CAG-272	g__HGM12713	s__	0	0	0	0	0	0	0	0	0	0	0	0	0	0	0	0	0	0	0	0	0	0	0	0	0	0	0	0	0	0	0	0	0	0	0	0	0	0
MAG3596	MS-JL2_BDME192003921-1a_bin.26.strict	MS-JL2	Single-sample assemblies	MS-JL2_bin.26.strict	d__Bacteria	p__Verrucomicrobiota	c__Kiritimatiellae	o__RFP12	f__UBA1067	g__UBA1067	s__UBA1067 sp017520845	0	0	0	0	0	0	0	0	0	0	0	0	0	0	0	0	0	0	0	0	0	0	0	0	0	0	0	0	0	0	0	0	0	0	1	1	0	0
MAG2854	HS-SX7_BDME192004032-1a_bin.18.orig	HS-SX7	Single-sample assemblies	HS-SX7_bin.18.orig	d__Bacteria	p__Verrucomicrobiota	c__Kiritimatiellae	o__RFP12	f__UBA3636	g__UBA3636	s__	0	0	0	0	0	0	0	0	0	0	0	0	0	0	0	0	0	0	0	0	0	0	0	0	0	0	0	0	0	0	0	0	0	0	0	0	0	0
MAG2544	HS-QH4_BDME192003953-1a_bin.24.strict	HS-QH4	Single-sample assemblies	HS-QH4_bin.24.strict	d__Bacteria	p__Verrucomicrobiota	c__Kiritimatiellae	o__RFP12	f__UBA1067	g__UBA1067	s__UBA1067 sp017520845	0	0	0	0	0	0	0	0	0	0	0	0	0	0	0	0	0	0	0	0	0	0	0	0	0	0	0	0	0	0	0	0	0	0	0	0	0	0
MAG2404	HS-JS8_BDME192003810-1a_bin.29.orig	HS-JS8	Single-sample assemblies	HS-JS8_bin.29.orig	d__Bacteria	p__Firmicutes_A	c__Clostridia	o__Oscillospirales	f__Acutalibacteraceae	g__RUG806	s__	0	0	0	0	0	0	1	0	0	0	0	0	0	0	0	0	0	0	0	0	0	0	0	0	0	0	0	0	0	0	0	0	0	0	0	0	0	0
MAG2381	HS-JS7_BDME192003809-1a_bin.27.strict	HS-JS7	Single-sample assemblies	HS-JS7_bin.27.strict	d__Bacteria	p__Verrucomicrobiota	c__Kiritimatiellae	o__RFP12	f__UBA1067	g__UBA1067	s__	0	0	0	0	0	0	0	0	0	0	0	0	0	0	0	0	0	0	0	0	0	3	0	0	0	0	0	0	0	0	0	0	0	0	3	0	0	0
MAG2268	HS-JS1_BDME192003803-1a_bin.41.strict	HS-JS1	Single-sample assemblies	HS-JS1_bin.41.strict	d__Bacteria	p__Verrucomicrobiota	c__Lentisphaeria	o__Victivallales	f__Victivallaceae	g__SIG78	s__	0	0	0	0	1	0	0	0	0	0	0	0	0	0	0	0	0	0	0	0	0	3	0	0	0	0	0	0	0	0	0	0	0	0	0	0	0	0
MAG5839	YG-SC8_BDME192003915-1a_bin.3.orig	YG-SC8	Single-sample assemblies	YG-SC8_bin.3.orig	d__Bacteria	p__Firmicutes_A	c__Clostridia	o__Oscillospirales	f__CAG-272	g__UBA1740	s__	0	0	0	0	0	0	0	0	0	0	0	0	0	0	0	0	0	0	0	0	0	0	0	0	0	0	0	0	0	0	0	0	0	0	0	0	0	0
MAG4963	WS-JL8_BDME192003865-1a_bin.38.orig	WS-JL8	Single-sample assemblies	WS-JL8_bin.38.orig	d__Bacteria	p__Firmicutes_A	c__Clostridia	o__Oscillospirales	f__Ruminococcaceae	g__Faeciplasma	s__	0	0	0	0	0	0	0	0	0	0	0	0	0	0	0	0	0	1	0	0	0	0	0	0	0	0	0	0	1	0	0	0	0	0	1	0	0	0
MAG2181	HS-JM6_BDME192004076-1a_bin.15.strict	HS-JM6	Single-sample assemblies	HS-JM6_bin.15.strict	d__Bacteria	p__Firmicutes_A	c__Clostridia	o__Lachnospirales	f__Lachnospiraceae	g__Roseburia	s__	0	0	0	0	0	0	1	0	0	0	0	0	0	0	0	0	0	0	0	0	0	3	0	0	0	0	0	0	0	0	0	0	0	0	0	0	0	0
MAG1724	HS-GZ6_BDME192004096-1a_bin.19.strict	HS-GZ6	Single-sample assemblies	HS-GZ6_bin.19.strict	d__Bacteria	p__Firmicutes_A	c__Clostridia	o__Oscillospirales	f__CAG-272	g__UBA1740	s__	0	0	0	0	0	0	0	0	2	0	0	0	0	0	0	0	0	0	0	0	0	0	0	0	0	0	0	0	0	0	0	0	0	1	0	0	0	0
MAG2927	HS-XJ5_BDME192003882-1a_bin.31.orig	HS-XJ5	Single-sample assemblies	HS-XJ5_bin.31.orig	d__Bacteria	p__Bacteroidota	c__Bacteroidia	o__Bacteroidales	f__Bacteroidaceae	g__Phocaeicola	s__	0	0	0	0	0	0	0	0	0	0	0	0	0	0	0	0	0	0	0	0	0	0	0	0	0	0	0	0	0	0	0	0	0	0	0	0	0	0
MAG6	BG-SC2_BDME192004112-1a_bin.28.strict	BG-SC2	Single-sample assemblies	BG-SC2_bin.28.strict	d__Archaea	p__Halobacteriota	c__Methanomicrobia	o__Methanomicrobiales	f__Methanocorpusculaceae	g__Methanocorpusculum	s__Methanocorpusculum sp017408885	0	0	0	0	0	0	0	0	0	0	0	0	0	0	0	0	0	0	0	0	0	0	0	0	0	0	0	0	0	0	0	0	0	0	0	0	0	0
MAG5646	XG-XJ9_BDME192004049-1a_bin.62.orig	XG-XJ9	Single-sample assemblies	XG-XJ9_bin.62.orig	d__Bacteria	p__Firmicutes_A	c__Clostridia	o__Christensenellales	f__UBA1242	g__UBA5893	s__	0	0	0	0	0	0	0	0	0	0	0	0	0	0	0	0	0	0	0	0	0	0	0	0	0	1	0	0	0	0	0	0	0	0	0	0	0	0
MAG3424	MG-SD2_BDME192004017-1a_bin.7.orig	MG-SD2	Single-sample assemblies	MG-SD2_bin.7.orig	d__Bacteria	p__Spirochaetota	c__Spirochaetia	o__Treponematales	f__Treponemataceae	g__Treponema_F	s__Treponema_F sp017623685	0	0	0	0	0	0	0	0	0	0	0	0	0	0	0	0	0	0	0	0	0	3	0	0	0	0	0	0	0	0	0	0	0	0	0	0	0	0
MAG3246	KS-XJ3_BDME192003850-1a_bin.50.orig	KS-XJ3	Single-sample assemblies	KS-XJ3_bin.50.orig	d__Bacteria	p__Firmicutes	c__Bacilli	o__RFN20	f__CAG-826	g__RGIG5418	s__	0	0	0	0	0	0	0	0	0	0	0	0	0	0	0	0	0	0	0	0	0	0	0	0	0	0	0	0	0	0	0	0	0	0	0	0	0	0
MAG2491	HS-QH1_BDME192003950-1a_bin.25.orig	HS-QH1	Single-sample assemblies	HS-QH1_bin.25.orig	d__Bacteria	p__Firmicutes	c__Bacilli	o__RFN20	f__CAG-449	g__UBA3210	s__	0	0	0	0	0	0	0	0	0	0	0	0	0	0	0	0	0	0	0	0	0	0	0	0	0	0	0	0	0	0	0	0	0	0	0	0	0	0
MAG1174	DS-JL7_BDME192003874-1a_bin.24.strict	DS-JL7	Single-sample assemblies	DS-JL7_bin.24.strict	d__Bacteria	p__Firmicutes_A	c__Clostridia	o__Oscillospirales	f__Oscillospiraceae	g__F23-B02	s__	0	0	0	0	1	0	0	0	0	0	0	0	0	0	0	0	0	0	0	0	0	0	0	0	0	0	0	0	0	0	0	0	0	0	0	0	0	0
MAG1009	DS-JL1_BDME192003868-1a_bin.25.orig	DS-JL1	Single-sample assemblies	DS-JL1_bin.25.orig	d__Bacteria	p__Bacteroidota	c__Bacteroidia	o__Bacteroidales	f__Bacteroidaceae	g__Phocaeicola_A	s__Phocaeicola_A sp017521285	0	0	0	0	0	0	0	0	0	0	0	0	0	0	0	0	0	0	0	0	0	0	0	0	0	0	0	0	0	0	0	0	0	0	0	0	0	0
MAG5762	YG-SC5_BDME192003912-1a_bin.19.orig	YG-SC5	Single-sample assemblies	YG-SC5_bin.19.orig	d__Bacteria	p__Bacteroidota	c__Bacteroidia	o__Bacteroidales	f__Rikenellaceae	g__Alistipes	s__Alistipes sp017416915	0	0	0	0	0	0	0	0	0	0	0	0	0	0	0	0	0	0	0	0	0	0	0	0	0	0	0	0	0	0	0	0	0	0	1	0	0	0
MAG5360	XG-XJ2_BDME192004042-1a_bin.30.orig	XG-XJ2	Single-sample assemblies	XG-XJ2_bin.30.orig	d__Bacteria	p__Bacteroidota	c__Bacteroidia	o__Bacteroidales	f__Rikenellaceae	g__Alistipes	s__Alistipes sp015059805	0	0	0	0	0	0	0	0	0	0	0	1	0	0	0	0	0	0	0	0	0	1	0	0	0	0	0	0	0	0	0	0	0	0	0	0	0	1
MAG1692	HS-GZ5_BDME192004095-1a_bin.1.orig	HS-GZ5	Single-sample assemblies	HS-GZ5_bin.1.orig	d__Bacteria	p__Bacteroidota	c__Bacteroidia	o__Bacteroidales	f__Rikenellaceae	g__Tidjanibacter	s__	0	0	0	0	0	0	1	0	0	0	0	0	0	0	0	0	0	0	0	0	0	0	0	0	0	0	0	0	0	0	0	0	0	1	0	0	0	0
MAG4765	WS-JL1_BDME192003858-1a_bin.38.strict	WS-JL1	Single-sample assemblies	WS-JL1_bin.38.strict	d__Bacteria	p__Firmicutes_A	c__Clostridia	o__Oscillospirales	f__Acutalibacteraceae	g__Ruminococcus_E	s__	0	0	0	0	0	1	0	0	0	0	0	0	0	0	0	0	0	0	0	0	0	0	0	0	0	0	0	0	0	0	0	0	0	0	0	0	0	0
MAG843	DLS-XJ2_BDME192003889-1a_bin.24.orig	DLS-XJ2	Single-sample assemblies	DLS-XJ2_bin.24.orig	d__Bacteria	p__Bacteroidota	c__Bacteroidia	o__Bacteroidales	f__Paludibacteraceae	g__UBA1723	s__	0	0	0	0	0	0	0	0	0	0	0	0	0	0	0	0	0	0	0	0	0	1	0	0	0	0	0	0	0	0	0	0	0	0	0	1	0	0
MAG2292	HS-JS3_BDME192003805-1a_bin.12.orig	HS-JS3	Single-sample assemblies	HS-JS3_bin.12.orig	d__Bacteria	p__Firmicutes_A	c__Clostridia	o__Christensenellales	f__CAG-74	g__RUG563	s__RUG563 sp017437265	0	0	0	0	0	0	0	0	0	0	0	0	0	0	0	0	0	0	0	0	0	0	1	0	0	0	0	0	0	0	0	0	0	0	0	0	0	0
MAG4785	WS-JL2_BDME192003859-1a_bin.25.strict	WS-JL2	Single-sample assemblies	WS-JL2_bin.25.strict	d__Bacteria	p__Spirochaetota	c__Spirochaetia	o__Treponematales	f__Treponemataceae	g__Treponema_D	s__Treponema_D sp017622055	0	0	0	0	0	0	0	0	0	0	0	0	0	0	0	0	0	0	0	0	0	1	0	0	0	0	0	0	0	0	0	0	0	0	0	0	0	0
MAG808	DLS-XJ10_BDME192003897-1a_bin.14.orig	DLS-XJ10	Single-sample assemblies	DLS-XJ10_bin.14.orig	d__Bacteria	p__Firmicutes_A	c__Clostridia	o__Oscillospirales	f__CAG-272	g__CAG-448	s__	0	0	0	0	0	0	0	0	0	0	0	1	0	0	0	0	0	0	0	0	0	2	0	0	0	0	0	0	0	0	0	0	0	0	0	0	0	0
MAG5815	YG-SC7_BDME192003914-1a_bin.26.orig	YG-SC7	Single-sample assemblies	YG-SC7_bin.26.orig	d__Bacteria	p__Firmicutes_A	c__Clostridia	o__Oscillospirales	f__Acutalibacteraceae	g__CAG-177	s__	0	0	0	0	0	0	0	0	1	0	0	0	0	0	0	0	0	0	0	0	0	0	0	0	0	0	0	0	0	0	0	0	0	0	0	0	0	0
MAG557	CG-QH3_BDME192004123-1a_bin.8.orig	CG-QH3	Single-sample assemblies	CG-QH3_bin.8.orig	d__Bacteria	p__Firmicutes_A	c__Clostridia	o__Oscillospirales	f__Acutalibacteraceae	g__DTU089	s__DTU089 sp017937865	0	0	0	0	0	0	0	0	0	0	0	0	0	0	0	0	0	0	0	0	0	0	0	0	0	0	0	0	0	0	0	0	0	0	0	2	0	0
MAG4627	WG-HB5_BDME192004085-1a_bin.28.orig	WG-HB5	Single-sample assemblies	WG-HB5_bin.28.orig	d__Bacteria	p__Firmicutes_A	c__Clostridia	o__Oscillospirales	f__CAG-272	g__UBA1740	s__	0	0	0	0	0	0	0	0	0	0	0	0	0	0	0	0	0	0	0	0	0	0	0	0	0	0	0	0	0	0	0	0	0	1	0	0	0	0
MAG4534	WG-HB1_BDME192004081-1a_bin.25.strict	WG-HB1	Single-sample assemblies	WG-HB1_bin.25.strict	d__Bacteria	p__Firmicutes_A	c__Clostridia	o__Oscillospirales	f__Acutalibacteraceae	g__CAG-177	s__	0	0	0	0	0	0	0	0	0	0	0	0	0	0	0	0	0	0	0	0	0	3	0	0	0	0	0	0	0	0	0	0	0	0	0	0	0	0
MAG4018	STHS-SD2_BDME192003975-1a_bin.26.orig	STHS-SD2	Single-sample assemblies	STHS-SD2_bin.26.orig	d__Bacteria	p__Firmicutes_A	c__Clostridia	o__Oscillospirales	f__CAG-272	g__SIG701	s__	0	0	0	0	1	0	0	0	0	0	0	0	0	0	0	0	0	0	0	0	0	0	0	0	0	0	0	0	0	0	0	0	0	0	0	0	0	0
MAG3765	SCG-XJ1_BDME192003813-1a_bin.23.orig	SCG-XJ1	Single-sample assemblies	SCG-XJ1_bin.23.orig	d__Bacteria	p__Firmicutes_A	c__Clostridia	o__Oscillospirales	f__Oscillospiraceae	g__Faecousia	s__	0	0	0	0	0	0	0	0	0	0	0	1	0	0	0	0	0	0	0	0	0	0	0	0	0	0	0	0	0	0	0	0	0	0	0	0	0	0
MAG3402	MG-SD1_BDME192004016-1a_bin.10.strict	MG-SD1	Single-sample assemblies	MG-SD1_bin.10.strict	d__Bacteria	p__Firmicutes_A	c__Clostridia	o__Oscillospirales	f__Acutalibacteraceae	g__RUG11462	s__	0	0	0	0	0	0	0	0	0	0	0	0	0	0	0	0	0	0	0	0	0	3	0	0	0	0	0	0	0	0	1	0	0	0	1	2	0	0
MAG335	BEG-SC9_BDME192003904-1a_bin.7.orig	BEG-SC9	Single-sample assemblies	BEG-SC9_bin.7.orig	d__Bacteria	p__Firmicutes_A	c__Clostridia	o__Oscillospirales	f__CAG-272	g__UBA1740	s__UBA1740 sp015063765	0	0	0	0	0	0	0	0	0	0	0	1	0	0	0	0	0	0	0	0	0	1	0	0	0	0	0	0	0	0	0	0	0	0	0	0	0	0
MAG3087	HS-ZJ6_BDME192004066-1a_bin.19.orig	HS-ZJ6	Single-sample assemblies	HS-ZJ6_bin.19.orig	d__Bacteria	p__Firmicutes_A	c__Clostridia	o__Oscillospirales	f__Acutalibacteraceae	g__DTU089	s__	0	0	0	0	0	0	0	0	0	0	0	2	0	0	0	0	0	0	0	0	0	0	0	0	0	0	0	0	0	0	0	0	0	0	1	0	0	0
MAG670	CG-XJ1_BDME192004051-1a_bin.21.orig	CG-XJ1	Single-sample assemblies	CG-XJ1_bin.21.orig	d__Bacteria	p__Firmicutes_A	c__Clostridia	o__Oscillospirales	f__Acutalibacteraceae	g__DTU089	s__	0	0	0	0	0	0	0	0	0	0	0	0	0	0	0	0	0	0	0	0	0	0	0	1	0	0	0	0	0	0	0	0	0	0	0	0	0	0
MAG3387	KS-XJ9_BDME192003856-1a_bin.47.strict	KS-XJ9	Single-sample assemblies	KS-XJ9_bin.47.strict	d__Bacteria	p__Fibrobacterota	c__Fibrobacteria	o__Fibrobacterales	f__Fibrobacteraceae	g__Fibrobacter	s__	0	0	0	0	0	0	0	0	0	0	0	0	0	0	0	0	0	0	0	0	0	1	0	0	0	0	0	0	0	0	0	0	0	0	0	0	0	0
MAG3903	SCG-XJ7_BDME192003819-1a_bin.16.orig	SCG-XJ7	Single-sample assemblies	SCG-XJ7_bin.16.orig	d__Bacteria	p__Bacteroidota	c__Bacteroidia	o__Bacteroidales	f__Bacteroidaceae	g__HGM04593	s__HGM04593 sp015060885	0	0	0	0	0	0	0	0	0	0	0	1	0	0	0	0	1	0	0	0	0	0	0	0	0	0	0	0	0	0	0	0	0	0	1	0	0	0
MAG376	BG-SC2_BDME192004112-1a_bin.7.orig	BG-SC2	Single-sample assemblies	BG-SC2_bin.7.orig	d__Bacteria	p__Bacteroidota	c__Bacteroidia	o__Bacteroidales	f__Bacteroidaceae	g__UBA3839	s__UBA3839 sp900314125	0	0	0	0	0	0	0	0	0	0	0	0	0	0	0	0	0	0	0	0	0	1	0	0	0	0	0	0	0	0	0	0	0	0	0	0	0	0
MAG2340	HS-JS5_BDME192003807-1a_bin.26.orig	HS-JS5	Single-sample assemblies	HS-JS5_bin.26.orig	d__Bacteria	p__Bacteroidota	c__Bacteroidia	o__Bacteroidales	f__Bacteroidaceae	g__Prevotella	s__	0	0	0	0	0	0	0	0	0	0	2	0	0	0	0	0	0	0	0	0	0	0	0	0	0	0	0	0	0	0	0	0	0	2	0	0	0	0
MAG2087	HS-JL8_BDME192003937-1a_bin.7.orig	HS-JL8	Single-sample assemblies	HS-JL8_bin.7.orig	d__Bacteria	p__Firmicutes_A	c__Clostridia	o__Christensenellales	f__CAG-138	g__UBA3792	s__UBA3792 sp902792295	0	0	0	0	0	0	0	0	0	0	0	0	0	0	0	0	0	0	0	0	0	0	0	0	0	0	0	0	0	0	0	0	0	0	0	0	0	0
MAG2002	HS-JL4_BDME192003933-1a_bin.32.orig	HS-JL4	Single-sample assemblies	HS-JL4_bin.32.orig	d__Bacteria	p__Bacteroidota	c__Bacteroidia	o__Bacteroidales	f__Bacteroidaceae	g__UBA1189	s__UBA1189 sp017622495	0	0	0	0	0	0	0	0	0	0	0	1	0	0	0	0	0	0	0	0	0	0	0	0	0	0	0	0	0	0	0	0	0	0	0	0	0	0
MAG1847	HS-HB6_BDME192004146-1a_bin.14.orig	HS-HB6	Single-sample assemblies	HS-HB6_bin.14.orig	d__Bacteria	p__Bacteroidota	c__Bacteroidia	o__Bacteroidales	f__Bacteroidaceae	g__UBA4372	s__UBA4372 sp017935785	0	0	0	0	0	0	0	0	0	0	0	0	0	0	0	0	0	0	0	0	0	0	0	0	0	0	0	0	0	0	0	0	0	0	1	0	0	0
MAG2028	HS-JL5_BDME192003934-1a_bin.26.orig	HS-JL5	Single-sample assemblies	HS-JL5_bin.26.orig	d__Bacteria	p__Firmicutes_A	c__Clostridia	o__Oscillospirales	f__Acutalibacteraceae	g__UBA6857	s__	0	0	0	0	0	0	1	0	0	0	0	0	0	0	0	0	0	0	0	0	0	0	0	0	0	0	0	0	0	0	0	0	0	0	0	0	0	0
MAG608	CG-QH7_BDME192004127-1a_bin.2.orig	CG-QH7	Single-sample assemblies	CG-QH7_bin.2.orig	d__Bacteria	p__Firmicutes_A	c__Clostridia	o__Oscillospirales	f__Acutalibacteraceae	g__Ruminococcus_E	s__Ruminococcus_E sp015066245	0	0	0	0	0	0	0	0	0	0	0	0	0	0	0	0	0	0	0	0	0	0	0	0	0	0	0	0	0	0	0	0	0	0	0	0	0	0
MAG2587	HS-QH6_BDME192003955-1a_bin.30.strict	HS-QH6	Single-sample assemblies	HS-QH6_bin.30.strict	d__Bacteria	p__Firmicutes_A	c__Clostridia	o__Lachnospirales	f__Lachnospiraceae	g__HGM12587	s__HGM12587 sp900766915	0	0	0	0	0	0	0	0	0	0	0	0	0	0	0	0	0	0	0	0	0	0	0	0	0	0	0	0	0	0	0	0	0	0	0	0	0	1
MAG4777	WS-JL2_BDME192003859-1a_bin.14.orig	WS-JL2	Single-sample assemblies	WS-JL2_bin.14.orig	d__Bacteria	p__Firmicutes_A	c__Clostridia	o__Oscillospirales	f__CAG-272	g__HGM12713	s__HGM12713 sp017453285	0	0	0	0	0	1	0	0	0	0	0	0	0	0	0	0	0	0	0	0	0	0	0	0	0	0	0	0	0	0	0	0	0	0	0	0	0	0
MAG2532	HS-QH4_BDME192003953-1a_bin.1.orig	HS-QH4	Single-sample assemblies	HS-QH4_bin.1.orig	d__Bacteria	p__Bacteroidota	c__Bacteroidia	o__Bacteroidales	f__Bacteroidaceae	g__UBA1179	s__UBA1179 sp017530735	0	0	0	0	0	0	0	0	0	0	0	0	0	0	0	0	0	0	0	0	0	0	0	0	0	0	0	0	0	0	0	0	0	1	1	0	0	0
MAG5802	YG-SC6_BDME192003913-1a_bin.9.strict	YG-SC6	Single-sample assemblies	YG-SC6_bin.9.strict	d__Bacteria	p__Bacteroidota	c__Bacteroidia	o__Bacteroidales	f__Rikenellaceae	g__Alistipes	s__Alistipes sp017517705	0	0	0	0	0	0	0	0	1	0	0	0	0	0	0	0	0	0	0	0	0	0	0	0	0	0	0	0	0	0	0	0	0	0	0	0	0	0
MAG1815	HS-HB2_BDME192004142-1a_bin.10.orig	HS-HB2	Single-sample assemblies	HS-HB2_bin.10.orig	d__Bacteria	p__Firmicutes_A	c__Clostridia	o__Lachnospirales	f__Lachnospiraceae	g__RGIG8767	s__	0	0	0	0	0	0	0	0	0	0	0	0	0	0	0	0	0	0	0	0	0	0	0	0	0	0	0	0	0	0	0	0	0	2	0	0	0	0
MAG5144	WS-XJ1_BDME192003823-1a_bin.34.orig	WS-XJ1	Single-sample assemblies	WS-XJ1_bin.34.orig	d__Bacteria	p__Firmicutes	c__Bacilli	o__RF39	f__UBA660	g__Scybalousia	s__	0	0	0	0	0	0	0	0	0	0	0	0	0	0	0	0	0	0	0	0	0	0	0	0	0	0	0	0	0	0	0	0	0	0	0	0	0	0
MAG4993	WS-JL9_BDME192003866-1a_bin.24.orig	WS-JL9	Single-sample assemblies	WS-JL9_bin.24.orig	d__Bacteria	p__Bacteroidota	c__Bacteroidia	o__Bacteroidales	f__UBA932	g__Cryptobacteroides	s__Cryptobacteroides sp017398335	0	0	0	0	1	0	0	0	0	0	0	0	0	0	0	0	0	0	0	0	0	1	0	0	0	0	0	1	1	0	0	0	0	1	0	5	0	0
MAG4867	WS-JL5_BDME192003862-1a_bin.25.orig	WS-JL5	Single-sample assemblies	WS-JL5_bin.25.orig	d__Bacteria	p__Bacteroidota	c__Bacteroidia	o__Bacteroidales	f__UBA3824	g__UBA3824	s__UBA3824 sp017394445	0	0	0	0	0	0	0	0	1	0	0	0	0	0	0	0	0	0	0	0	0	0	0	0	0	0	0	0	0	0	0	0	0	0	0	2	0	1
MAG4812	WS-JL3_BDME192003860-1a_bin.15.orig	WS-JL3	Single-sample assemblies	WS-JL3_bin.15.orig	d__Bacteria	p__Bacteroidota	c__Bacteroidia	o__Bacteroidales	f__WCHB1-69	g__	s__	0	0	0	0	0	0	0	0	0	0	0	0	0	0	0	0	0	0	0	0	0	0	0	0	0	0	0	0	0	0	0	0	0	0	0	0	0	0
MAG2415	HS-JS9_BDME192003811-1a_bin.14.orig	HS-JS9	Single-sample assemblies	HS-JS9_bin.14.orig	d__Bacteria	p__Bacteroidota	c__Bacteroidia	o__Bacteroidales	f__Bacteroidaceae	g__Prevotella	s__	0	0	0	0	0	0	0	0	0	0	0	0	0	0	0	0	0	0	0	0	0	0	0	0	0	0	0	0	0	0	0	0	0	1	0	0	0	0
MAG2012	HS-JL4_BDME192003933-1a_bin.9.orig	HS-JL4	Single-sample assemblies	HS-JL4_bin.9.orig	d__Bacteria	p__Bacteroidota	c__Bacteroidia	o__Bacteroidales	f__Paludibacteraceae	g__RF16	s__	0	0	0	0	0	0	0	0	0	0	0	0	0	0	0	0	0	0	0	0	0	1	0	0	0	0	0	0	0	0	0	0	0	0	0	0	0	2
MAG1500	HS-GS4_BDME192003943-1a_bin.12.orig	HS-GS4	Single-sample assemblies	HS-GS4_bin.12.orig	d__Bacteria	p__Bacteroidota	c__Bacteroidia	o__Bacteroidales	f__Rikenellaceae	g__Alistipes	s__	0	0	0	0	0	0	0	0	0	0	0	0	0	0	0	0	0	0	0	0	0	0	0	0	0	0	0	0	0	0	0	0	0	0	0	0	0	0
MAG2629	HS-QH7_BDME192003956-1a_bin.7.strict	HS-QH7	Single-sample assemblies	HS-QH7_bin.7.strict	d__Bacteria	p__Firmicutes_C	c__Negativicutes	o__Acidaminococcales	f__Acidaminococcaceae	g__Phascolarctobacterium_A	s__Phascolarctobacterium_A sp900553055	0	0	0	0	0	0	0	0	0	0	0	0	0	0	0	0	0	0	0	0	0	0	0	0	0	0	0	0	0	0	0	0	0	0	0	0	0	0
MAG5703	YG-SC2_BDME192003909-1a_bin.12.orig	YG-SC2	Single-sample assemblies	YG-SC2_bin.12.orig	d__Bacteria	p__Bacteroidota	c__Bacteroidia	o__Bacteroidales	f__Bacteroidaceae	g__HGM04593	s__HGM04593 sp017503645	0	0	0	0	0	0	0	0	0	0	0	0	0	0	0	0	0	0	0	0	0	0	0	0	0	0	0	0	0	0	0	0	0	0	0	0	0	0
MAG2856	HS-SX7_BDME192004032-1a_bin.2.orig	HS-SX7	Single-sample assemblies	HS-SX7_bin.2.orig	d__Bacteria	p__Bacteroidota	c__Bacteroidia	o__Bacteroidales	f__Bacteroidaceae	g__UBA4372	s__UBA4372 sp017935785	0	0	0	0	0	0	0	0	0	0	0	0	0	0	0	0	0	0	0	0	0	0	0	0	0	0	0	0	0	0	0	0	0	0	0	0	0	0
MAG3126	HS-ZJ8_BDME192004068-1a_bin.23.orig	HS-ZJ8	Single-sample assemblies	HS-ZJ8_bin.23.orig	d__Bacteria	p__Verrucomicrobiota	c__Lentisphaeria	o__Victivallales	f__UBA1829	g__SIG77	s__	0	0	0	0	0	0	0	0	0	0	0	1	0	0	0	0	0	0	0	0	0	1	0	0	0	0	0	0	0	0	0	0	0	0	0	0	0	0
MAG1609	HS-GZ1_BDME192004091-1a_bin.20.orig	HS-GZ1	Single-sample assemblies	HS-GZ1_bin.20.orig	d__Bacteria	p__Bacteroidota	c__Bacteroidia	o__Bacteroidales	f__UBA932	g__Cryptobacteroides	s__Cryptobacteroides sp017626555	0	0	0	0	0	0	0	0	0	0	0	0	0	0	0	0	0	0	0	0	0	0	0	0	0	0	0	0	0	0	0	0	0	0	0	0	0	0
MAG3214	KS-XJ2_BDME192003849-1a_bin.5.strict	KS-XJ2	Single-sample assemblies	KS-XJ2_bin.5.strict	d__Bacteria	p__Spirochaetota	c__Spirochaetia	o__Treponematales	f__Treponemataceae	g__Treponema_D	s__Treponema_D sp002373205	0	0	0	0	0	0	0	0	0	0	0	0	0	0	0	0	0	0	0	0	0	0	0	0	0	0	0	0	0	0	0	0	0	0	0	0	0	0
MAG2037	HS-JL5_BDME192003934-1a_bin.36.strict	HS-JL5	Single-sample assemblies	HS-JL5_bin.36.strict	d__Bacteria	p__Spirochaetota	c__Spirochaetia	o__Treponematales	f__Treponemataceae	g__Treponema_F	s__Treponema_F sp017622135	0	0	0	0	0	0	0	0	0	0	0	0	0	0	0	0	0	0	0	0	0	0	0	0	0	0	0	0	0	0	0	0	0	0	0	0	0	0
MAG4990	WS-JL9_BDME192003866-1a_bin.2.orig	WS-JL9	Single-sample assemblies	WS-JL9_bin.2.orig	d__Bacteria	p__Verrucomicrobiota	c__Verrucomicrobiae	o__Verrucomicrobiales	f__Akkermansiaceae	g__Akkermansia	s__Akkermansia sp017517805	0	0	0	0	0	0	0	0	0	0	0	0	0	0	0	0	0	0	0	0	0	0	1	0	0	0	0	0	0	0	0	0	0	1	0	0	0	0
MAG854	DLS-XJ2_BDME192003889-1a_bin.6.orig	DLS-XJ2	Single-sample assemblies	DLS-XJ2_bin.6.orig	d__Bacteria	p__Firmicutes_A	c__Clostridia	o__Oscillospirales	f__Acutalibacteraceae	g__UBA6857	s__	0	0	0	0	0	0	0	0	1	0	0	0	0	0	0	0	0	0	0	0	0	2	0	0	0	0	0	0	0	0	0	0	0	0	0	0	0	0
MAG4907	WS-JL7_BDME192003864-1a_bin.19.orig	WS-JL7	Single-sample assemblies	WS-JL7_bin.19.orig	d__Bacteria	p__Bacteroidota	c__Bacteroidia	o__Bacteroidales	f__Paludibacteraceae	g__RF16	s__	0	0	0	0	0	0	0	0	0	0	0	0	0	0	0	0	0	0	0	0	0	1	0	0	0	0	0	0	0	0	0	0	0	0	0	0	0	0
MAG5076	WS-QH7_BDME192004136-1a_bin.15.orig	WS-QH7	Single-sample assemblies	WS-QH7_bin.15.orig	d__Bacteria	p__Bacteroidota	c__Bacteroidia	o__Bacteroidales	f__P3	g__UBA1711	s__UBA1711 sp017522105	0	0	0	0	0	0	0	0	0	0	0	0	0	0	0	0	0	0	0	0	0	0	1	0	0	0	0	0	0	0	0	0	0	2	0	0	0	0
MAG4057	STHS-SD4_BDME192003977-1a_bin.17.orig	STHS-SD4	Single-sample assemblies	STHS-SD4_bin.17.orig	d__Bacteria	p__Bacteroidota	c__Bacteroidia	o__Bacteroidales	f__P3	g__HGM05376	s__HGM05376 sp017522255	0	0	0	0	1	0	0	0	0	0	0	0	0	0	0	0	0	0	0	0	0	0	0	0	0	0	0	0	0	0	0	0	0	0	0	0	0	0
MAG3673	MS-JL6_BDME192003925-1a_bin.7.orig	MS-JL6	Single-sample assemblies	MS-JL6_bin.7.orig	d__Bacteria	p__Bacteroidota	c__Bacteroidia	o__Bacteroidales	f__Paludibacteraceae	g__Enterocola	s__Enterocola sp017517845	0	0	0	0	0	0	0	0	0	0	0	1	0	0	0	0	0	0	0	0	0	0	0	0	0	0	0	0	0	0	0	0	0	0	1	0	0	0
MAG2716	HS-SD6_BDME192003969-1a_bin.2.strict	HS-SD6	Single-sample assemblies	HS-SD6_bin.2.strict	d__Bacteria	p__Verrucomicrobiota	c__Verrucomicrobiae	o__Verrucomicrobiales	f__Akkermansiaceae	g__Akkermansia	s__	0	0	0	0	0	0	1	0	0	0	0	0	0	0	0	0	0	0	0	0	0	0	0	0	0	0	0	0	0	0	0	0	0	1	0	0	0	0
MAG5832	YG-SC8_BDME192003915-1a_bin.17.orig	YG-SC8	Single-sample assemblies	YG-SC8_bin.17.orig	d__Bacteria	p__Bacteroidota	c__Bacteroidia	o__Bacteroidales	f__Bacteroidaceae	g__HGM04593	s__HGM04593 sp900770655	0	0	0	0	0	0	0	0	0	0	0	0	0	0	0	0	0	0	0	0	0	0	0	0	0	0	0	0	0	0	0	0	0	0	0	0	0	0
MAG3356	KS-XJ8_BDME192003855-1a_bin.4.strict	KS-XJ8	Single-sample assemblies	KS-XJ8_bin.4.strict	d__Bacteria	p__Verrucomicrobiota	c__Kiritimatiellae	o__RFP12	f__UBA1067	g__UBA1067	s__	0	0	0	0	0	0	0	0	0	0	0	0	0	0	0	0	0	0	0	0	0	0	0	0	0	0	0	0	0	0	0	0	0	0	1	0	0	0
MAG598	CG-QH6_BDME192004126-1a_bin.9.strict	CG-QH6	Single-sample assemblies	CG-QH6_bin.9.strict	d__Bacteria	p__Spirochaetota	c__Spirochaetia	o__Treponematales	f__Treponemataceae	g__Treponema_D	s__Treponema_D bryantii_D	0	0	0	0	0	0	0	0	0	0	0	0	0	0	0	0	0	0	0	0	0	0	0	0	0	0	0	0	0	0	0	0	0	0	0	0	0	0
MAG3503	MG-SD7_BDME192004022-1a_bin.18.orig	MG-SD7	Single-sample assemblies	MG-SD7_bin.18.orig	d__Bacteria	p__Bacteroidota	c__Bacteroidia	o__Bacteroidales	f__Bacteroidaceae	g__Prevotella	s__Prevotella sp017410365	0	0	0	0	0	0	0	0	0	0	0	0	0	0	0	0	0	0	0	0	0	1	0	0	0	0	0	0	0	0	0	0	0	0	0	0	0	0
MAG5667	YG-SC11_BDME192003917-1a_bin.10.orig	YG-SC11	Single-sample assemblies	YG-SC11_bin.10.orig	d__Bacteria	p__Firmicutes_C	c__Negativicutes	o__Acidaminococcales	f__Acidaminococcaceae	g__Phascolarctobacterium_A	s__Phascolarctobacterium_A sp017623055	0	0	0	0	0	0	0	0	3	0	0	0	0	0	0	0	0	0	0	0	0	2	0	0	0	0	0	0	0	0	0	0	0	0	0	0	0	0
MAG5782	YG-SC6_BDME192003913-1a_bin.16.orig	YG-SC6	Single-sample assemblies	YG-SC6_bin.16.orig	d__Bacteria	p__Bacteroidota	c__Bacteroidia	o__Bacteroidales	f__Rikenellaceae	g__Tidjanibacter	s__Tidjanibacter sp017466345	0	0	0	0	0	0	0	0	0	0	0	0	0	0	0	0	0	0	0	0	0	1	0	3	0	0	0	0	1	0	0	0	0	0	0	0	0	0
MAG5294	XG-XJ10_BDME192004050-1a_bin.24.strict	XG-XJ10	Single-sample assemblies	XG-XJ10_bin.24.strict	d__Bacteria	p__Bacteroidota	c__Bacteroidia	o__Bacteroidales	f__Muribaculaceae	g__UBA7173	s__UBA7173 sp004557825	0	0	0	0	0	0	0	0	0	0	0	0	0	0	0	0	0	0	0	0	0	0	0	0	0	0	0	0	0	0	0	0	0	0	0	0	0	0
MAG738	CG-XJ5_BDME192004055-1a_bin.25.orig	CG-XJ5	Single-sample assemblies	CG-XJ5_bin.25.orig	d__Bacteria	p__Firmicutes_A	c__Clostridia	o__Oscillospirales	f__Acutalibacteraceae	g__RUG806	s__RUG806 sp017625435	0	0	0	0	0	0	0	0	0	0	0	0	0	0	0	0	0	0	0	0	0	2	0	1	0	0	0	0	0	0	0	0	0	0	0	0	0	0
MAG3754	SCG-XJ1_BDME192003813-1a_bin.11.orig	SCG-XJ1	Single-sample assemblies	SCG-XJ1_bin.11.orig	d__Bacteria	p__Firmicutes_A	c__Clostridia	o__Oscillospirales	f__Oscillospiraceae	g__Faecousia	s__	0	0	0	0	0	0	0	0	0	0	0	0	0	0	0	0	0	0	0	0	0	0	0	0	0	0	0	0	0	0	0	0	0	0	0	0	0	0
MAG5651	YG-SC10_BDME192003916-1a_bin.11.orig	YG-SC10	Single-sample assemblies	YG-SC10_bin.11.orig	d__Bacteria	p__Firmicutes_C	c__Negativicutes	o__Acidaminococcales	f__Acidaminococcaceae	g__Phascolarctobacterium_A	s__Phascolarctobacterium_A sp017623055	0	0	0	0	0	0	0	0	1	0	0	0	0	1	0	0	0	0	0	0	0	0	0	0	0	0	0	0	0	0	0	0	0	0	1	0	0	0
MAG807	DLS-XJ10_BDME192003897-1a_bin.13.orig	DLS-XJ10	Single-sample assemblies	DLS-XJ10_bin.13.orig	d__Bacteria	p__Fibrobacterota	c__Fibrobacteria	o__Fibrobacterales	f__Fibrobacteraceae	g__Fibrobacter	s__Fibrobacter sp900143055	0	0	0	0	0	0	0	0	0	0	0	1	0	0	0	0	0	0	0	0	0	1	0	0	0	0	0	0	0	0	0	0	0	0	0	0	0	0
MAG5711	YG-SC2_BDME192003909-1a_bin.22.orig	YG-SC2	Single-sample assemblies	YG-SC2_bin.22.orig	d__Bacteria	p__Proteobacteria	c__Alphaproteobacteria	o__RF32	f__UBA3637	g__RGIG4140	s__	0	0	0	0	0	0	0	0	0	0	0	0	0	0	0	0	0	0	0	0	0	0	0	0	0	0	0	0	0	0	0	0	0	0	0	0	0	0
MAG5696	YG-SC1_BDME192003908-1a_bin.31.permissive	YG-SC1	Single-sample assemblies	YG-SC1_bin.31.permissive	d__Bacteria	p__Proteobacteria	c__Alphaproteobacteria	o__Rs-D84	f__Rs-D84	g__Enterousia	s__Enterousia sp017403085	0	0	0	0	0	0	0	0	0	0	0	0	0	0	0	0	0	0	0	0	0	0	0	0	0	0	0	0	0	0	0	0	0	0	0	0	0	0
MAG5098	WS-XJ10_BDME192003832-1a_bin.11.orig	WS-XJ10	Single-sample assemblies	WS-XJ10_bin.11.orig	d__Bacteria	p__Fibrobacterota	c__Fibrobacteria	o__Fibrobacterales	f__Fibrobacteraceae	g__Fibrobacter	s__Fibrobacter sp900143055	0	0	0	0	0	0	0	0	0	0	0	0	0	0	0	0	0	0	0	0	0	0	0	0	0	0	0	0	0	0	0	0	0	0	0	0	0	0
MAG4481	WG-GZ9_BDME192004109-1a_bin.5.strict	WG-GZ9	Single-sample assemblies	WG-GZ9_bin.5.strict	d__Bacteria	p__Proteobacteria	c__Alphaproteobacteria	o__Rs-D84	f__Rs-D84	g__Enterousia	s__	0	0	0	0	0	0	0	0	0	0	0	0	0	0	0	0	0	0	0	0	0	0	0	0	0	0	0	0	0	0	0	0	0	0	0	0	0	0
MAG435	BG-SC6_BDME192004116-1a_bin.7.strict	BG-SC6	Single-sample assemblies	BG-SC6_bin.7.strict	d__Bacteria	p__Proteobacteria	c__Alphaproteobacteria	o__Rs-D84	f__Rs-D84	g__Enterousia	s__Enterousia sp017520675	0	0	0	0	0	0	0	0	0	0	0	0	0	0	0	0	0	0	0	0	0	0	0	0	0	0	0	0	0	0	0	0	0	0	0	0	0	0
MAG4249	TS-SX7_BDME192003844-1a_bin.21.orig	TS-SX7	Single-sample assemblies	TS-SX7_bin.21.orig	d__Bacteria	p__Bacteroidota	c__Bacteroidia	o__Bacteroidales	f__UBA1402	g__UBA1757	s__UBA1757 sp017468435	0	0	0	0	0	0	0	0	0	0	0	1	0	0	0	0	0	0	0	0	0	0	0	0	0	0	0	0	0	0	0	0	0	0	0	0	0	0
MAG3111	HS-ZJ7_BDME192004067-1a_bin.37.strict	HS-ZJ7	Single-sample assemblies	HS-ZJ7_bin.37.strict	d__Bacteria	p__Proteobacteria	c__Alphaproteobacteria	o__Rs-D84	f__Rs-D84	g__Enterousia	s__	0	0	0	0	0	0	0	0	0	0	0	1	0	0	0	0	0	0	0	0	0	0	0	0	0	0	0	0	0	0	0	0	0	0	1	0	0	0
MAG3025	HS-ZJ3_BDME192004063-1a_bin.27.orig	HS-ZJ3	Single-sample assemblies	HS-ZJ3_bin.27.orig	d__Bacteria	p__Proteobacteria	c__Alphaproteobacteria	o__Rs-D84	f__Rs-D84	g__Enterousia	s__	0	0	0	0	0	0	0	0	0	0	0	0	0	0	0	0	0	0	0	0	0	0	0	0	0	0	0	0	0	0	0	0	0	0	0	0	0	0
MAG2112	HS-JM11_BDME192004080-1a_bin.12.permissive	HS-JM11	Single-sample assemblies	HS-JM11_bin.12.permissive	d__Bacteria	p__Proteobacteria	c__Alphaproteobacteria	o__Rs-D84	f__Rs-D84	g__Enterousia	s__	0	0	0	0	0	0	0	0	1	0	0	1	0	0	0	0	0	0	0	0	0	0	0	0	0	0	0	0	0	0	0	0	0	0	0	0	0	0
MAG1935	HS-JL1_BDME192003930-1a_bin.37.strict	HS-JL1	Single-sample assemblies	HS-JL1_bin.37.strict	d__Bacteria	p__Proteobacteria	c__Alphaproteobacteria	o__Rs-D84	f__Rs-D84	g__Enterousia	s__Enterousia sp017451625	0	0	0	0	0	0	0	0	0	0	0	0	0	0	0	0	0	0	0	0	0	0	0	0	0	0	0	0	0	0	0	0	0	0	0	0	0	0
MAG1668	HS-GZ3_BDME192004093-1a_bin.45.strict	HS-GZ3	Single-sample assemblies	HS-GZ3_bin.45.strict	d__Bacteria	p__Spirochaetota	c__Spirochaetia	o__Treponematales	f__Treponemataceae	g__Treponema_F	s__Treponema_F sp017622135	0	0	0	0	0	0	0	0	0	0	0	0	0	0	0	0	0	0	0	0	0	0	0	0	0	0	0	0	0	0	0	0	0	0	0	0	0	0
MAG149	BEG-SC1_BDME192003898-1a_bin.21.strict	BEG-SC1	Single-sample assemblies	BEG-SC1_bin.21.strict	d__Bacteria	p__Fibrobacterota	c__Fibrobacteria	o__Fibrobacterales	f__Fibrobacteraceae	g__Fibrobacter	s__Fibrobacter sp900143055	0	0	0	0	0	0	0	0	0	0	0	0	0	0	0	0	4	0	0	0	0	0	0	0	0	0	0	0	0	0	0	0	0	1	0	0	0	0
MAG1433	HS-AH8_BDME192003799-1a_bin.14.orig	HS-AH8	Single-sample assemblies	HS-AH8_bin.14.orig	d__Bacteria	p__Fibrobacterota	c__Fibrobacteria	o__Fibrobacterales	f__Fibrobacteraceae	g__UBA1765	s__UBA1765 sp017625775	0	0	0	0	0	0	0	0	1	0	0	0	0	0	0	0	2	0	0	0	0	0	0	0	0	0	0	0	0	0	0	0	0	1	1	0	0	0
MAG4417	WG-GZ6_BDME192004106-1a_bin.22.orig	WG-GZ6	Single-sample assemblies	WG-GZ6_bin.22.orig	d__Bacteria	p__Bacteroidota	c__Bacteroidia	o__Bacteroidales	f__Bacteroidaceae	g__Prevotella	s__	0	0	0	0	0	0	0	4	0	0	0	0	0	0	0	0	0	0	0	0	1	0	0	9	0	0	0	0	3	0	0	0	0	1	0	3	0	0
MAG146	BEG-SC1_BDME192003898-1a_bin.19.orig	BEG-SC1	Single-sample assemblies	BEG-SC1_bin.19.orig	d__Bacteria	p__Verrucomicrobiota	c__Lentisphaeria	o__Victivallales	f__UBA1829	g__SIG77	s__SIG77 sp017623265	0	0	0	0	0	0	0	0	0	0	0	0	0	0	0	0	0	0	0	0	0	0	0	0	0	0	0	0	0	0	0	0	0	0	0	0	0	0
MAG2530	HS-QH3_BDME192003952-1a_bin.7.strict	HS-QH3	Single-sample assemblies	HS-QH3_bin.7.strict	d__Bacteria	p__Proteobacteria	c__Alphaproteobacteria	o__Rs-D84	f__Rs-D84	g__Enterousia	s__	0	0	0	0	0	0	0	0	0	0	0	0	0	0	0	0	1	0	0	0	0	1	1	0	0	0	0	0	0	0	0	0	0	0	0	0	0	0
MAG1559	HS-GS8_BDME192003947-1a_bin.5.orig	HS-GS8	Single-sample assemblies	HS-GS8_bin.5.orig	d__Bacteria	p__Bacteroidota	c__Bacteroidia	o__Bacteroidales	f__Muribaculaceae	g__UBA3263	s__UBA3263 sp015061005	0	0	0	0	0	0	0	0	0	0	0	0	0	0	0	0	0	0	0	0	0	0	0	0	0	0	0	0	0	0	0	0	0	1	1	0	0	0
MAG610	CG-QH7_BDME192004127-1a_bin.4.orig	CG-QH7	Single-sample assemblies	CG-QH7_bin.4.orig	d__Bacteria	p__Bacteroidota	c__Bacteroidia	o__Bacteroidales	f__F082	g__Limimorpha	s__Limimorpha sp015061365	0	0	0	0	0	0	0	0	0	0	0	0	0	0	0	0	0	0	0	0	0	0	0	0	0	0	0	0	0	0	0	0	0	0	0	0	0	0
MAG789	CG-XJ8_BDME192004058-1a_bin.6.orig	CG-XJ8	Single-sample assemblies	CG-XJ8_bin.6.orig	d__Bacteria	p__Bacteroidota	c__Bacteroidia	o__Bacteroidales	f__UBA932	g__Egerieousia	s__	0	0	0	0	0	0	0	0	0	0	0	1	0	0	0	0	0	0	0	0	0	2	0	0	0	0	0	0	0	0	0	0	0	0	0	0	0	0
MAG5391	XG-XJ3_BDME192004043-1a_bin.33.strict	XG-XJ3	Single-sample assemblies	XG-XJ3_bin.33.strict	d__Bacteria	p__Firmicutes_A	c__Clostridia	o__Monoglobales	f__Monoglobaceae	g__SIG440	s__	0	0	0	0	0	0	0	0	0	0	0	0	0	0	0	0	0	0	0	0	0	0	0	0	0	0	0	0	0	0	0	0	0	0	0	0	0	0
MAG4392	WG-GZ5_BDME192004105-1a_bin.16.orig	WG-GZ5	Single-sample assemblies	WG-GZ5_bin.16.orig	d__Bacteria	p__Bacteroidota	c__Bacteroidia	o__Bacteroidales	f__Rikenellaceae	g__Tidjanibacter	s__Tidjanibacter sp015059945	0	0	0	0	0	0	1	0	0	0	0	0	0	0	0	0	0	0	0	0	0	1	1	0	1	0	0	0	0	0	0	0	0	1	0	0	0	0
MAG3554	MS-JL10_BDME192003929-1a_bin.28.orig	MS-JL10	Single-sample assemblies	MS-JL10_bin.28.orig	d__Bacteria	p__Bacteroidota	c__Bacteroidia	o__Bacteroidales	f__Rikenellaceae	g__Alistipes	s__Alistipes sp015059925	0	0	0	0	0	0	0	0	0	0	0	1	0	0	0	0	0	0	0	0	0	0	0	0	0	0	0	0	0	0	0	0	0	0	0	0	0	0
MAG3322	KS-XJ7_BDME192003854-1a_bin.24.orig	KS-XJ7	Single-sample assemblies	KS-XJ7_bin.24.orig	d__Bacteria	p__Bacteroidota	c__Bacteroidia	o__Bacteroidales	f__Rikenellaceae	g__Alistipes	s__	0	0	0	0	0	0	0	0	0	0	0	0	0	0	0	0	0	0	0	0	0	0	0	0	0	0	0	0	0	0	0	0	0	0	0	0	0	0
MAG2649	HS-SD10_BDME192003973-1a_bin.24.orig	HS-SD10	Single-sample assemblies	HS-SD10_bin.24.orig	d__Bacteria	p__Bacteroidota	c__Bacteroidia	o__Bacteroidales	f__Rikenellaceae	g__Alistipes	s__Alistipes sp017410165	0	0	0	0	1	0	0	0	0	0	0	0	0	0	0	0	0	0	0	0	0	0	0	0	0	0	0	0	0	0	0	0	0	0	0	0	0	0
MAG1143	DS-JL5_BDME192003872-1a_bin.5.orig	DS-JL5	Single-sample assemblies	DS-JL5_bin.5.orig	d__Bacteria	p__Firmicutes	c__Bacilli	o__Erysipelotrichales	f__Erysipelotrichaceae	g__RGIG4607	s__	0	0	0	0	0	0	0	0	0	0	0	0	0	0	0	0	0	0	0	0	0	0	0	0	0	0	0	0	0	0	0	0	0	0	0	0	0	0
MAG2167	HS-JM5_BDME192004075-1a_bin.14.orig	HS-JM5	Single-sample assemblies	HS-JM5_bin.14.orig	d__Bacteria	p__Bacteroidota	c__Bacteroidia	o__Bacteroidales	f__Bacteroidaceae	g__UBA1179	s__	0	0	0	0	0	0	0	0	0	0	0	0	0	1	0	0	0	0	0	0	0	0	0	1	0	0	0	0	0	0	0	0	0	0	1	0	0	0
MAG2295	HS-JS3_BDME192003805-1a_bin.19.orig	HS-JS3	Single-sample assemblies	HS-JS3_bin.19.orig	d__Bacteria	p__Bacteroidota	c__Bacteroidia	o__Bacteroidales	f__Paludibacteraceae	g__UBA4363	s__UBA4363 sp017937025	0	0	0	0	0	0	0	0	0	0	0	0	0	0	0	0	0	0	0	0	0	0	0	0	0	0	0	0	1	0	0	0	0	0	0	0	0	0
MAG3344	KS-XJ8_BDME192003855-1a_bin.24.orig	KS-XJ8	Single-sample assemblies	KS-XJ8_bin.24.orig	d__Bacteria	p__Spirochaetota	c__Spirochaetia	o__Treponematales	f__Treponemataceae	g__Treponema_F	s__Treponema_F sp017622135	0	0	0	0	0	0	0	0	0	0	0	0	0	0	0	0	0	0	0	0	0	3	0	0	0	0	0	0	0	0	0	0	0	0	0	0	0	0
[truncated: 4,392 more rows]
[truncated: 402 more columns]
