# Supplementary material for: Compendium of 5810 genomes of sheep and goat gut microbiomes provides new insights into the glycan and mucin utilization
Source: Microbiome. 2024 Jun 6;12:104. doi: 10.1186/s40168-024-01806-z (PMC11155115; doi:10.1186/s40168-024-01806-z)
Supplement: Supplementary file 12 — Additional file 11: Table S16. The CAZyme-predicted proteins of 92 MAGs specifically colonizing in sheep and goats. [file 40168_2024_1806_MOESM11_ESM.xlsx]

## Sheet: Table S16
Table S16. The CAZyme-predicted proteins of 92 MAGs specifically colonizing in sheep and goats.
User_genome	Genome name	Bin id	Domain	Phylum	Class	Order	Family	Genus	Species	AA1	AA2	AA3	AA3_2	AA4	AA6	AA7	CBM11	CBM13	CBM16	CBM2	CBM20	CBM21	CBM22	CBM23	CBM25	CBM26	CBM27	CBM28	CBM3	CBM30	CBM32	CBM34	CBM35	CBM35inCE17	CBM36	CBM37	CBM38	CBM4	CBM41	CBM42	CBM46	CBM47	CBM48	CBM50	CBM51	CBM54	CBM57	CBM58	CBM6
DLS-XJ10_BDME192003897-1a_bin.15.orig	MAG809	DLS-XJ10_bin.15.orig	d__Bacteria	p__Bacteroidota	c__Bacteroidia	o__Bacteroidales	f__Bacteroidaceae	g__UBA1179	s__	0	0	0	0	0	0	0	0	0	0	0	0	0	0	0	0	0	0	0	0	0	0	0	0	0	0	0	0	0	0	0	0	0	0	0	0	0	0	0	5
DLS-XJ2_BDME192003889-1a_bin.17.orig	MAG837	DLS-XJ2_bin.17.orig	d__Bacteria	p__Bacteroidota	c__Bacteroidia	o__Bacteroidales	f__UBA932	g__Egerieousia	s__Egerieousia sp017556665	0	0	0	0	0	0	0	0	0	0	0	2	0	0	0	0	0	0	0	0	0	0	0	0	0	0	0	0	0	0	0	0	0	0	0	0	0	0	0	0
DLS-XJ4_BDME192003891-1a_bin.11.orig	MAG875	DLS-XJ4_bin.11.orig	d__Bacteria	p__Campylobacterota	c__Campylobacteria	o__Campylobacterales	f__Campylobacteraceae	g__Campylobacter	s__Campylobacter sp017506845	0	0	0	0	1	0	0	0	0	0	0	0	0	0	0	0	0	0	0	0	0	0	0	0	0	0	0	0	0	0	0	0	0	0	0	0	0	0	0	0
DLS-XJ5_BDME192003892-1a_bin.7.orig	MAG897	DLS-XJ5_bin.7.orig	d__Bacteria	p__Bacteroidota	c__Bacteroidia	o__Bacteroidales	f__Paludibacteraceae	g__Enterocola	s__	0	0	0	0	0	0	0	0	0	0	0	3	0	0	0	0	2	0	0	0	0	0	0	0	0	0	0	0	0	0	0	0	0	0	0	0	0	0	0	0
DLS-XJ8_BDME192003895-1a_bin.18.orig	MAG934	DLS-XJ8_bin.18.orig	d__Bacteria	p__Bacteroidota	c__Bacteroidia	o__Bacteroidales	f__Bacteroidaceae	g__UBA1179	s__	0	0	0	0	0	0	0	0	0	0	0	0	0	0	0	0	0	0	0	0	0	0	0	0	0	0	0	0	0	0	0	0	0	0	0	0	0	0	0	6
DLS-XJ9_BDME192003896-1a_bin.12.orig	MAG961	DLS-XJ9_bin.12.orig	d__Bacteria	p__Bacteroidota	c__Bacteroidia	o__Bacteroidales	f__UBA932	g__Coprenecus	s__Coprenecus sp017504965	0	0	0	0	0	0	0	0	0	0	0	1	0	0	0	0	0	0	0	0	0	0	0	0	0	0	0	0	0	0	0	0	0	0	0	0	0	0	0	0
DS-JL7_BDME192003874-1a_bin.22.orig	MAG1172	DS-JL7_bin.22.orig	d__Bacteria	p__Bacteroidota	c__Bacteroidia	o__Bacteroidales	f__Bacteroidaceae	g__UBA4334	s__	0	0	0	0	0	0	0	0	1	0	0	0	0	0	0	0	0	0	0	0	0	2	0	0	0	0	0	0	0	0	0	0	0	0	0	1	0	0	0	5
DS-JL8_BDME192003875-1a_bin.2.strict	MAG1203	DS-JL8_bin.2.strict	d__Bacteria	p__Bacteroidota	c__Bacteroidia	o__Bacteroidales	f__Bacteroidaceae	g__HGM04593	s__	0	0	0	0	0	0	0	0	0	0	0	1	0	0	0	0	0	0	0	0	0	1	0	0	0	0	0	0	0	0	0	0	0	0	0	0	0	0	0	0
HS-AH3_BDME192003795-1a_bin.12.orig	MAG1394	HS-AH3_bin.12.orig	d__Bacteria	p__Bacteroidota	c__Bacteroidia	o__Bacteroidales	f__UBA932	g__Coprenecus	s__	0	0	0	0	0	0	0	0	0	0	0	0	0	0	0	0	0	0	0	0	0	0	0	0	0	0	0	0	0	0	0	0	0	0	0	0	0	0	0	0
HS-AH3_BDME192003795-1a_bin.4.orig	MAG1397	HS-AH3_bin.4.orig	d__Bacteria	p__Proteobacteria	c__Gammaproteobacteria	o__Enterobacterales	f__Succinivibrionaceae	g__Succinivibrio	s__Succinivibrio hippei_B	0	0	0	0	1	0	0	0	0	0	0	0	0	0	0	0	0	0	0	0	0	0	1	0	0	0	0	0	0	0	0	0	0	0	0	0	0	0	0	0
HS-AH4_BDME192003796-1a_bin.2.orig	MAG1409	HS-AH4_bin.2.orig	d__Bacteria	p__Bacteroidota	c__Bacteroidia	o__Bacteroidales	f__Paludibacteraceae	g__RGIG9608	s__RGIG9608 sp017652785	0	0	0	0	0	0	0	0	0	0	0	0	0	0	0	0	0	0	0	0	0	1	0	0	0	0	0	0	0	0	0	0	0	0	0	0	0	0	0	0
HS-GS10_BDME192003949-1a_bin.20.orig	MAG1458	HS-GS10_bin.20.orig	d__Bacteria	p__Bacteroidota	c__Bacteroidia	o__Bacteroidales	f__Bacteroidaceae	g__Alloprevotella	s__	0	0	0	0	0	0	0	0	0	0	0	0	0	0	0	0	0	0	0	0	0	2	0	1	0	0	0	0	0	0	0	0	0	0	0	0	0	0	0	0
HS-GS2_BDME192003941-1a_bin.4.orig	MAG1485	HS-GS2_bin.4.orig	d__Bacteria	p__Verrucomicrobiota	c__Kiritimatiellae	o__RFP12	f__UBA1067	g__UBA1067	s__	0	0	0	0	0	0	0	0	0	0	0	0	0	0	0	0	0	0	0	0	0	2	0	0	0	0	0	0	0	0	0	0	0	0	0	0	0	0	0	0
HS-GS5_BDME192003944-1a_bin.21.orig	MAG1522	HS-GS5_bin.21.orig	d__Bacteria	p__Bacteroidota	c__Bacteroidia	o__Bacteroidales	f__Bacteroidaceae	g__UBA1179	s__	0	0	0	0	0	0	0	0	0	0	0	0	0	0	0	0	0	0	0	0	0	0	0	0	0	0	0	0	0	0	0	0	0	0	0	0	0	0	0	5
HS-GS6_BDME192003945-1a_bin.9.strict	MAG1534	HS-GS6_bin.9.strict	d__Bacteria	p__Spirochaetota	c__Spirochaetia	o__Treponematales	f__Treponemataceae	g__Treponema_D	s__Treponema_D sp017521105	0	0	0	0	0	0	0	0	0	0	0	0	0	0	0	0	0	0	0	0	0	0	0	0	0	0	0	0	0	0	0	0	0	0	0	0	0	0	0	0
HS-GS8_BDME192003947-1a_bin.15.orig	MAG1550	HS-GS8_bin.15.orig	d__Bacteria	p__Verrucomicrobiota	c__Kiritimatiellae	o__RFP12	f__UBA3636	g__UBA3636	s__	0	0	0	0	0	0	0	0	0	0	0	0	0	0	0	0	0	0	0	0	0	0	0	0	0	0	0	0	0	0	0	0	0	0	0	0	0	0	0	0
HS-GZ10_BDME192004100-1a_bin.37.orig	MAG1596	HS-GZ10_bin.37.orig	d__Bacteria	p__Bacteroidota	c__Bacteroidia	o__Bacteroidales	f__Paludibacteraceae	g__RF16	s__RF16 sp017507715	0	0	0	0	0	0	0	0	0	0	0	1	0	0	0	0	0	0	0	0	0	1	0	0	0	0	0	0	0	0	0	0	0	0	0	0	0	0	0	1
HS-GZ5_BDME192004095-1a_bin.17.orig	MAG1697	HS-GZ5_bin.17.orig	d__Bacteria	p__Verrucomicrobiota	c__Lentisphaeria	o__UBA1407	f__UBA1407	g__CAAGGB01	s__	0	0	0	0	2	0	0	0	0	0	0	0	0	0	0	0	0	0	0	0	0	1	0	0	0	0	0	0	0	0	0	0	0	0	0	1	0	0	0	0
HS-HB8_BDME192004148-1a_bin.16.orig	MAG1872	HS-HB8_bin.16.orig	d__Bacteria	p__Bacteroidota	c__Bacteroidia	o__Bacteroidales	f__Bacteroidaceae	g__Alloprevotella	s__	0	0	0	0	0	0	0	0	0	0	0	0	0	0	0	0	0	0	0	0	0	2	0	0	0	0	0	0	0	0	0	0	0	0	0	0	0	0	0	0
HS-HB8_BDME192004148-1a_bin.21.strict	MAG1876	HS-HB8_bin.21.strict	d__Bacteria	p__Campylobacterota	c__Campylobacteria	o__Campylobacterales	f__Campylobacteraceae	g__Campylobacter	s__Campylobacter sp017506845	0	0	0	0	1	0	0	0	0	0	0	0	0	0	0	0	0	0	0	0	0	0	0	0	0	0	0	0	0	0	0	0	0	0	0	0	0	0	0	0
HS-HB9_BDME192004149-1a_bin.12.orig	MAG1887	HS-HB9_bin.12.orig	d__Bacteria	p__Bacteroidota	c__Bacteroidia	o__Bacteroidales	f__Bacteroidaceae	g__UBA1179	s__	0	0	0	0	0	0	0	0	0	0	0	0	0	0	0	0	0	0	0	0	0	0	0	0	0	0	0	0	0	0	0	0	0	0	0	0	0	0	0	3
HS-HB9_BDME192004149-1a_bin.2.orig	MAG1894	HS-HB9_bin.2.orig	d__Bacteria	p__Bacteroidota	c__Bacteroidia	o__Bacteroidales	f__Bacteroidaceae	g__Alloprevotella	s__	0	0	0	0	0	0	0	0	0	0	0	0	0	0	0	0	0	0	0	0	0	1	0	0	0	0	0	0	0	0	0	0	0	0	0	0	0	0	0	0
HS-JL1_BDME192003930-1a_bin.9.strict	MAG1942	HS-JL1_bin.9.strict	d__Bacteria	p__Bacteroidota	c__Bacteroidia	o__Bacteroidales	f__Porphyromonadaceae	g__Porphyromonas	s__Porphyromonas sp900546675	0	0	0	0	0	0	0	0	0	0	0	0	0	0	0	0	0	0	0	0	0	0	0	0	0	0	0	0	0	0	0	0	0	0	0	0	0	0	0	0
HS-JL2_BDME192003931-1a_bin.32.orig	MAG1956	HS-JL2_bin.32.orig	d__Bacteria	p__Bacteroidota	c__Bacteroidia	o__Bacteroidales	f__G3-4614	g__Caccoplasma	s__Caccoplasma sp017521245	0	0	0	0	0	0	0	0	0	0	0	0	0	0	0	0	0	0	0	0	0	4	0	0	0	0	0	0	0	0	0	0	0	0	1	0	0	0	0	0
HS-JL6_BDME192003935-1a_bin.6.orig	MAG2056	HS-JL6_bin.6.orig	d__Bacteria	p__Spirochaetota	c__Spirochaetia	o__Treponematales	f__Treponemataceae	g__Treponema_D	s__Treponema_D sp017521105	0	0	0	0	0	0	0	0	0	0	0	0	0	0	0	0	0	0	0	0	0	0	0	0	0	0	0	0	1	0	0	0	0	0	0	0	0	0	0	0
HS-JM3_BDME192004073-1a_bin.4.strict	MAG2139	HS-JM3_bin.4.strict	d__Bacteria	p__Bacteroidota	c__Bacteroidia	o__Bacteroidales	f__Bacteroidaceae	g__UBA1179	s__	0	0	0	0	0	0	0	0	0	0	0	0	0	0	0	0	0	0	0	0	0	0	0	0	0	0	0	0	0	0	0	0	0	0	0	0	0	0	0	5
HS-JS2_BDME192003804-1a_bin.26.orig	MAG2283	HS-JS2_bin.26.orig	d__Bacteria	p__Verrucomicrobiota	c__Kiritimatiellae	o__RFP12	f__UBA1067	g__UBA1067	s__	0	0	0	0	0	0	0	0	0	0	0	0	0	0	0	0	0	0	0	0	0	0	0	0	0	0	0	0	0	0	0	0	0	0	0	0	0	0	0	0
HS-JS6_BDME192003808-1a_bin.10.orig	MAG2351	HS-JS6_bin.10.orig	d__Bacteria	p__Bacteroidota	c__Bacteroidia	o__Bacteroidales	f__Paludibacteraceae	g__RGIG9379	s__	0	0	0	0	0	0	0	0	0	0	0	0	0	1	0	0	0	0	0	0	0	0	0	1	0	0	0	0	0	0	0	0	0	0	0	0	0	0	0	10
HS-JS6_BDME192003808-1a_bin.22.orig	MAG2359	HS-JS6_bin.22.orig	d__Bacteria	p__Bacteroidota	c__Bacteroidia	o__Bacteroidales	f__Bacteroidaceae	g__HGM04593	s__	0	0	0	0	0	0	0	0	0	0	0	1	0	0	0	0	0	0	0	0	0	3	0	0	0	0	0	0	0	0	0	0	0	0	0	0	0	0	0	0
HS-JS8_BDME192003810-1a_bin.16.strict	MAG2393	HS-JS8_bin.16.strict	d__Bacteria	p__Verrucomicrobiota	c__Kiritimatiellae	o__RFP12	f__UBA1067	g__UBA1067	s__UBA1067 sp002351765	0	0	0	0	0	0	0	0	0	0	0	0	0	0	0	0	0	0	0	0	0	0	0	0	0	0	0	0	0	0	0	0	0	0	0	3	0	0	0	0
HS-JS9_BDME192003811-1a_bin.42.orig	MAG2438	HS-JS9_bin.42.orig	d__Bacteria	p__Bacteroidota	c__Bacteroidia	o__Bacteroidales	f__Bacteroidaceae	g__HGM04593	s__HGM04593 sp017416705	0	0	0	0	0	0	0	0	0	0	0	0	0	0	0	0	0	0	0	0	0	2	0	0	0	0	0	0	0	0	0	0	0	0	0	0	0	0	0	0
HS-QH3_BDME192003952-1a_bin.17.orig	MAG2523	HS-QH3_bin.17.orig	d__Bacteria	p__Bacteroidota	c__Bacteroidia	o__Bacteroidales	f__Bacteroidaceae	g__UBA1179	s__	0	0	0	0	0	0	0	0	0	0	0	0	0	0	0	0	0	0	0	0	0	0	0	0	0	0	0	0	0	0	0	0	0	0	0	0	0	0	0	5
HS-QH4_BDME192003953-1a_bin.14.orig	MAG2537	HS-QH4_bin.14.orig	d__Bacteria	p__Verrucomicrobiota	c__Kiritimatiellae	o__RFP12	f__UBA1067	g__UBA1067	s__	0	0	0	0	0	0	0	0	0	0	0	0	0	0	0	0	0	0	0	0	0	0	0	0	0	0	0	0	0	0	0	0	0	0	0	0	0	0	0	0
HS-QH7_BDME192003956-1a_bin.4.strict	MAG2617	HS-QH7_bin.4.strict	d__Bacteria	p__Bacteroidota	c__Bacteroidia	o__Bacteroidales	f__Rikenellaceae	g__Alistipes	s__Alistipes sp015060115	0	0	0	0	0	0	0	0	0	0	0	0	0	0	0	0	0	0	0	0	0	0	0	0	0	0	0	0	0	0	0	0	0	0	0	0	0	0	0	0
HS-QH7_BDME192003956-1a_bin.46.orig	MAG2621	HS-QH7_bin.46.orig	d__Bacteria	p__Verrucomicrobiota	c__Kiritimatiellae	o__RFP12	f__UBA3636	g__UBA3636	s__	0	0	0	0	0	0	0	0	0	0	0	0	0	0	0	0	0	0	0	0	0	0	0	0	0	0	0	0	0	0	0	0	0	0	0	0	0	0	0	0
HS-QH8_BDME192003957-1a_bin.5.orig	MAG2637	HS-QH8_bin.5.orig	d__Bacteria	p__Bacteroidota	c__Bacteroidia	o__Bacteroidales	f__UBA932	g__Coprenecus	s__Coprenecus sp017504965	0	0	0	0	0	0	0	0	0	0	0	1	0	0	0	0	0	0	0	0	0	0	0	0	0	0	0	0	0	0	0	0	0	0	0	0	0	0	0	0
HS-SD1_BDME192003964-1a_bin.4.strict	MAG2657	HS-SD1_bin.4.strict	d__Bacteria	p__Bacteroidota	c__Bacteroidia	o__Bacteroidales	f__Bacteroidaceae	g__UBA1179	s__	0	0	0	0	0	0	0	0	0	0	0	0	0	0	0	0	0	0	0	0	0	0	0	0	0	0	0	0	0	0	0	0	0	0	0	0	0	0	0	3
HS-SD1_BDME192003964-1a_bin.5.orig	MAG2658	HS-SD1_bin.5.orig	d__Bacteria	p__Campylobacterota	c__Campylobacteria	o__Campylobacterales	f__Campylobacteraceae	g__Campylobacter	s__Campylobacter sp017506845	0	0	0	0	1	0	0	0	0	0	0	0	0	0	0	0	0	0	0	0	0	0	0	0	0	0	0	0	0	0	0	0	0	0	0	0	0	0	0	0
HS-SD5_BDME192003968-1a_bin.13.orig	MAG2696	HS-SD5_bin.13.orig	d__Bacteria	p__Bacteroidota	c__Bacteroidia	o__Bacteroidales	f__Paludibacteraceae	g__RGIG9379	s__	0	0	0	0	0	0	0	0	0	0	0	0	0	1	0	0	0	0	0	0	0	0	0	1	0	0	0	0	0	0	0	0	0	0	0	0	0	0	0	8
HS-SD6_BDME192003969-1a_bin.8.strict	MAG2722	HS-SD6_bin.8.strict	d__Bacteria	p__Campylobacterota	c__Campylobacteria	o__Campylobacterales	f__Campylobacteraceae	g__Campylobacter	s__Campylobacter sp017506845	0	0	0	0	1	0	0	0	0	0	0	0	0	0	0	0	0	0	0	0	0	0	0	0	0	0	0	0	0	0	0	0	0	0	0	0	0	0	0	0
HS-SX10_BDME192004035-1a_bin.2.orig	MAG2762	HS-SX10_bin.2.orig	d__Bacteria	p__Bacteroidota	c__Bacteroidia	o__Bacteroidales	f__Paludibacteraceae	g__RGIG9379	s__	0	0	0	0	0	0	0	0	0	0	0	0	0	1	0	0	0	0	0	0	0	0	0	1	0	0	0	0	0	0	0	0	0	0	0	0	0	0	0	9
HS-SX4_BDME192004029-1a_bin.1.strict	MAG2816	HS-SX4_bin.1.strict	d__Bacteria	p__Bacteroidota	c__Bacteroidia	o__Bacteroidales	f__Bacteroidaceae	g__UBA1179	s__	0	0	0	0	0	0	0	0	0	0	0	0	0	0	0	0	0	0	0	0	0	0	0	0	0	0	0	0	0	0	0	0	0	0	0	0	0	0	0	5
HS-SX5_BDME192004030-1a_bin.18.strict	MAG2834	HS-SX5_bin.18.strict	d__Bacteria	p__Campylobacterota	c__Campylobacteria	o__Campylobacterales	f__Campylobacteraceae	g__Campylobacter	s__Campylobacter sp017506845	0	0	0	0	1	0	0	0	0	0	0	0	0	0	0	0	0	0	0	0	0	0	0	0	0	0	0	0	0	0	0	0	0	0	0	0	0	0	0	0
HS-XJ10_BDME192003887-1a_bin.2.orig	MAG2883	HS-XJ10_bin.2.orig	d__Bacteria	p__Bacteroidota	c__Bacteroidia	o__Bacteroidales	f__Bacteroidaceae	g__UBA1179	s__	0	0	0	0	0	0	0	0	0	0	0	0	0	0	0	0	0	0	0	0	0	0	0	0	0	0	0	0	0	0	0	0	0	0	0	0	0	0	0	5
HS-XJ1_BDME192003878-1a_bin.1.orig	MAG2887	HS-XJ1_bin.1.orig	d__Bacteria	p__Bacteroidota	c__Bacteroidia	o__Bacteroidales	f__Bacteroidaceae	g__Bacteroides	s__	0	0	0	0	0	0	0	0	0	0	0	2	0	0	0	0	0	0	0	0	0	0	0	0	0	0	0	0	0	0	0	0	0	0	0	0	0	0	0	2
HS-XJ1_BDME192003878-1a_bin.6.strict	MAG2895	HS-XJ1_bin.6.strict	d__Bacteria	p__Spirochaetota	c__Spirochaetia	o__Treponematales	f__Treponemataceae	g__Treponema_D	s__Treponema_D sp017622055	0	0	0	0	0	0	0	0	0	0	0	0	0	0	0	0	0	0	0	0	0	0	0	0	0	0	0	0	1	0	0	0	0	0	0	0	0	0	0	0
HS-XJ4_BDME192003881-1a_bin.6.orig	MAG2914	HS-XJ4_bin.6.orig	d__Bacteria	p__Campylobacterota	c__Campylobacteria	o__Campylobacterales	f__Campylobacteraceae	g__Campylobacter	s__Campylobacter sp017506845	0	0	0	0	1	0	0	0	0	0	0	0	0	0	0	0	0	0	0	0	0	0	0	0	0	0	0	0	0	0	0	0	0	0	0	0	0	0	0	0
HS-XJ5_BDME192003882-1a_bin.4.strict	MAG2933	HS-XJ5_bin.4.strict	d__Bacteria	p__Campylobacterota	c__Campylobacteria	o__Campylobacterales	f__Campylobacteraceae	g__Campylobacter	s__Campylobacter sp002139875	0	0	0	0	1	0	0	0	0	0	0	0	0	0	0	0	0	0	0	0	0	0	0	0	0	0	0	0	0	0	0	0	0	0	0	0	0	0	0	0
HS-XJ9_BDME192003886-1a_bin.1.strict	MAG2955	HS-XJ9_bin.1.strict	d__Bacteria	p__Bacteroidota	c__Bacteroidia	o__Bacteroidales	f__Bacteroidaceae	g__UBA1179	s__	0	0	0	0	0	0	0	0	0	0	0	0	0	0	0	0	0	0	0	0	0	0	0	0	0	0	0	0	0	0	0	0	0	0	0	0	0	0	0	4
HS-ZJ4_BDME192004064-1a_bin.15.strict	MAG3039	HS-ZJ4_bin.15.strict	d__Bacteria	p__Campylobacterota	c__Campylobacteria	o__Campylobacterales	f__Campylobacteraceae	g__Campylobacter	s__Campylobacter sp017506845	0	0	0	0	1	0	0	0	0	0	0	0	0	0	0	0	0	0	0	0	0	0	0	0	0	0	0	0	0	0	0	0	1	0	0	0	0	0	0	0
HS-ZJ5_BDME192004065-1a_bin.10.orig	MAG3055	HS-ZJ5_bin.10.orig	d__Bacteria	p__Verrucomicrobiota	c__Kiritimatiellae	o__RFP12	f__UBA1067	g__UBA1067	s__	0	0	0	0	0	0	0	0	0	0	0	0	0	0	0	0	0	0	0	0	0	0	0	0	0	0	0	0	0	0	0	0	0	0	0	0	0	0	0	0
HS-ZJ5_BDME192004065-1a_bin.23.orig	MAG3065	HS-ZJ5_bin.23.orig	d__Bacteria	p__Bacteroidota	c__Bacteroidia	o__Bacteroidales	f__Dysgonomonadaceae	g__Petrimonas	s__	0	0	0	0	0	0	0	0	0	0	0	0	0	0	0	0	0	0	0	0	0	0	0	0	0	0	0	0	0	0	0	0	0	0	0	0	0	0	0	0
HS-ZJ5_BDME192004065-1a_bin.3.orig	MAG3069	HS-ZJ5_bin.3.orig	d__Bacteria	p__Spirochaetota	c__Spirochaetia	o__Treponematales	f__Treponemataceae	g__Treponema_D	s__Treponema_D sp017622055	0	0	0	0	0	0	0	0	0	0	0	0	0	0	0	0	0	0	0	0	0	0	0	2	0	0	0	0	3	0	0	0	0	0	0	0	0	0	0	0
HS-ZJ5_BDME192004065-1a_bin.6.orig	MAG3074	HS-ZJ5_bin.6.orig	d__Bacteria	p__Bacteroidota	c__Bacteroidia	o__Bacteroidales	f__Porphyromonadaceae	g__Porphyromonas_A	s__	0	0	0	0	0	0	0	0	0	0	0	0	0	0	0	0	0	0	0	0	0	1	0	0	0	0	0	0	0	0	0	0	0	0	1	0	0	0	0	0
HS-ZJ6_BDME192004066-1a_bin.11.strict	MAG3080	HS-ZJ6_bin.11.strict	d__Bacteria	p__Verrucomicrobiota	c__Kiritimatiellae	o__RFP12	f__UBA1067	g__UBA1067	s__	0	0	0	0	0	0	0	0	0	0	0	0	0	0	0	0	0	0	0	0	0	0	0	0	0	0	0	0	0	0	0	0	0	0	0	0	0	0	0	0
HS-ZJ6_BDME192004066-1a_bin.14.orig	MAG3082	HS-ZJ6_bin.14.orig	d__Bacteria	p__Bacteroidota	c__Bacteroidia	o__Bacteroidales	f__Rikenellaceae	g__Alistipes	s__Alistipes sp017463585	0	0	0	0	0	0	0	0	0	0	0	1	0	0	0	0	0	0	0	0	0	0	0	0	0	0	0	0	0	0	0	0	0	0	1	0	0	0	0	0
HS-ZJ7_BDME192004067-1a_bin.19.orig	MAG3100	HS-ZJ7_bin.19.orig	d__Bacteria	p__Bacteroidota	c__Bacteroidia	o__Bacteroidales	f__Porphyromonadaceae	g__Porphyromonas	s__	0	0	0	0	0	0	0	0	0	0	0	0	0	0	0	0	0	0	0	0	0	0	0	0	0	0	0	0	0	0	0	0	0	0	0	0	0	0	0	0
HS-ZJ7_BDME192004067-1a_bin.25.orig	MAG3104	HS-ZJ7_bin.25.orig	d__Bacteria	p__Proteobacteria	c__Gammaproteobacteria	o__Burkholderiales	f__Burkholderiaceae	g__Oligella	s__	0	0	1	0	2	1	0	0	0	0	0	0	0	0	0	0	0	0	0	0	0	0	0	0	0	0	0	0	0	0	0	0	0	0	0	0	0	0	0	0
HS-ZJ7_BDME192004067-1a_bin.27.orig	MAG3106	HS-ZJ7_bin.27.orig	d__Bacteria	p__Bacteroidota	c__Bacteroidia	o__Bacteroidales	f__Dysgonomonadaceae	g__Petrimonas	s__	0	0	0	0	0	0	0	0	0	0	0	1	0	0	0	0	0	0	0	0	0	1	0	0	0	0	0	0	0	0	0	0	0	0	0	0	0	0	0	0
HS-ZJ8_BDME192004068-1a_bin.3.strict	MAG3127	HS-ZJ8_bin.3.strict	d__Bacteria	p__Campylobacterota	c__Campylobacteria	o__Campylobacterales	f__Campylobacteraceae	g__Campylobacter	s__Campylobacter sp017506845	0	0	0	0	1	0	0	0	0	0	0	0	0	0	0	0	0	0	0	0	0	0	0	0	0	0	0	0	0	0	0	0	0	0	0	0	0	0	0	0
KS-XJ10_BDME192003857-1a_bin.28.strict	MAG3165	KS-XJ10_bin.28.strict	d__Bacteria	p__Bacteroidota	c__Bacteroidia	o__Bacteroidales	f__Rikenellaceae	g__Alistipes	s__Alistipes sp015060115	0	0	0	0	0	0	0	0	0	0	0	0	0	0	0	0	0	0	0	0	0	0	0	0	0	0	0	0	0	0	0	0	0	0	0	0	0	0	0	0
KS-XJ6_BDME192003853-1a_bin.21.orig	MAG3298	KS-XJ6_bin.21.orig	d__Bacteria	p__Bacteroidota	c__Bacteroidia	o__Bacteroidales	f__Bacteroidaceae	g__Alloprevotella	s__	0	0	0	0	0	0	0	0	0	0	0	0	0	0	0	0	0	0	0	0	0	2	0	1	0	0	0	0	0	0	0	0	0	0	0	0	0	0	0	0
KS-XJ8_BDME192003855-1a_bin.7.orig	MAG3359	KS-XJ8_bin.7.orig	d__Bacteria	p__Bacteroidota	c__Bacteroidia	o__Bacteroidales	f__Bacteroidaceae	g__UBA4372	s__UBA4372 sp017935785	0	0	0	0	0	0	0	0	0	0	0	0	0	0	0	0	0	0	0	0	0	1	0	0	0	0	0	0	0	0	0	0	0	0	0	0	0	0	0	1
KS-XJ8_BDME192003855-1a_bin.8.orig	MAG3360	KS-XJ8_bin.8.orig	d__Bacteria	p__Bacteroidota	c__Bacteroidia	o__Bacteroidales	f__Bacteroidaceae	g__UBA4372	s__UBA4372 sp017466325	0	0	0	0	0	0	0	0	0	0	0	0	0	0	0	0	0	0	0	0	0	2	0	0	0	0	0	0	0	0	0	0	0	0	0	0	0	0	0	0
MS-JL10_BDME192003929-1a_bin.13.orig	MAG3544	MS-JL10_bin.13.orig	d__Bacteria	p__Bacteroidota	c__Bacteroidia	o__Bacteroidales	f__Bacteroidaceae	g__UBA1179	s__	0	0	0	0	0	0	0	0	0	0	0	0	0	0	0	0	0	0	0	0	0	0	0	0	0	0	0	0	0	0	0	0	0	0	0	0	0	0	0	4
MS-JL5_BDME192003924-1a_bin.15.strict	MAG3640	MS-JL5_bin.15.strict	d__Bacteria	p__Verrucomicrobiota	c__Kiritimatiellae	o__RFP12	f__UBA1067	g__UBA1067	s__UBA1067 sp002351765	0	0	0	0	0	0	0	0	0	0	0	0	0	0	0	0	0	0	0	0	0	0	0	0	0	0	0	0	0	0	0	0	0	0	0	1	0	0	0	0
MS-JL6_BDME192003925-1a_bin.19.orig	MAG3660	MS-JL6_bin.19.orig	d__Bacteria	p__Bacteroidota	c__Bacteroidia	o__Bacteroidales	f__Bacteroidaceae	g__UBA1179	s__	0	0	0	0	0	0	0	0	0	0	0	0	0	0	0	0	0	0	0	0	0	0	0	0	0	0	0	0	0	0	0	0	0	0	0	0	0	0	0	6
MS-JL8_BDME192003927-1a_bin.23.strict	MAG3708	MS-JL8_bin.23.strict	d__Bacteria	p__Bacteroidota	c__Bacteroidia	o__Bacteroidales	f__Porphyromonadaceae	g__Porphyromonas_A	s__	0	0	0	0	0	0	0	0	0	0	0	0	0	0	0	0	0	0	0	0	0	0	0	0	0	0	0	0	0	0	0	0	0	0	1	0	0	0	0	0
MS-JL8_BDME192003927-1a_bin.5.orig	MAG3711	MS-JL8_bin.5.orig	d__Bacteria	p__Bacteroidota	c__Bacteroidia	o__Bacteroidales	f__Porphyromonadaceae	g__Porphyromonas_A	s__	0	0	0	0	0	0	0	0	0	0	0	0	0	0	0	0	0	0	0	0	0	1	0	0	0	0	0	0	0	0	0	0	0	0	0	0	0	0	0	0
MS-JL9_BDME192003928-1a_bin.22.orig	MAG3719	MS-JL9_bin.22.orig	d__Bacteria	p__Bacteroidota	c__Bacteroidia	o__Bacteroidales	f__Bacteroidaceae	g__UBA4372	s__UBA4372 sp017935785	0	0	0	0	0	0	0	0	0	0	0	0	0	0	0	0	0	0	0	0	0	3	0	0	0	0	0	0	0	0	0	0	0	0	0	0	0	0	0	1
SCG-XJ7_BDME192003819-1a_bin.1.orig	MAG3898	SCG-XJ7_bin.1.orig	d__Bacteria	p__Bacteroidota	c__Bacteroidia	o__Bacteroidales	f__Muribaculaceae	g__UBA3263	s__UBA3263 sp015061005	0	0	0	0	0	0	0	0	0	0	0	1	0	0	0	0	0	0	0	0	0	0	0	0	0	0	0	0	0	0	0	0	0	0	0	0	0	0	0	0
STHS-SD2_BDME192003975-1a_bin.4.strict	MAG4019	STHS-SD2_bin.4.strict	d__Bacteria	p__Campylobacterota	c__Campylobacteria	o__Campylobacterales	f__Campylobacteraceae	g__Campylobacter	s__Campylobacter sp017506845	0	0	0	0	1	0	0	0	0	0	0	0	0	0	0	0	0	0	0	0	0	0	0	0	0	0	0	0	0	0	0	0	0	0	0	0	0	0	0	0
TS-SX2_BDME192003839-1a_bin.11.orig	MAG4183	TS-SX2_bin.11.orig	d__Bacteria	p__Bacteroidota	c__Bacteroidia	o__Bacteroidales	f__Bacteroidaceae	g__HGM04593	s__HGM04593 sp017416705	0	0	0	0	0	0	0	0	0	0	0	0	0	0	0	0	0	0	0	0	0	2	0	0	0	0	0	0	0	0	0	0	0	0	0	0	0	0	0	0
TS-SX2_BDME192003839-1a_bin.2.orig	MAG4189	TS-SX2_bin.2.orig	d__Bacteria	p__Bacteroidota	c__Bacteroidia	o__Bacteroidales	f__Bacteroidaceae	g__UBA1179	s__	0	0	0	0	0	0	0	0	0	0	0	0	0	0	0	0	0	0	0	0	0	0	0	0	0	0	0	0	0	0	0	0	0	0	0	0	0	0	0	5
TS-SX3_BDME192003840-1a_bin.18.orig	MAG4201	TS-SX3_bin.18.orig	d__Bacteria	p__Bacteroidota	c__Bacteroidia	o__Bacteroidales	f__Bacteroidaceae	g__UBA1179	s__	0	0	0	0	0	0	0	0	0	0	0	0	0	0	0	0	0	0	0	0	0	0	0	0	0	0	0	0	0	0	0	0	0	0	0	0	0	0	0	5
TS-SX5_BDME192003842-1a_bin.2.strict	MAG4233	TS-SX5_bin.2.strict	d__Bacteria	p__Bacteroidota	c__Bacteroidia	o__Bacteroidales	f__Bacteroidaceae	g__Bacteroides	s__Bacteroides sp017630035	0	0	0	0	0	0	0	0	0	0	0	2	0	0	0	0	0	0	0	0	0	0	0	0	0	0	0	0	0	0	0	0	0	0	0	0	0	0	0	4
TS-SX7_BDME192003844-1a_bin.5.orig	MAG4251	TS-SX7_bin.5.orig	d__Bacteria	p__Bacteroidota	c__Bacteroidia	o__Bacteroidales	f__Bacteroidaceae	g__HGM04593	s__	0	0	0	0	0	0	0	0	0	0	0	1	0	0	0	0	0	0	0	0	0	0	0	0	0	0	0	0	0	0	0	0	0	0	0	0	0	0	0	0
TS-SX7_BDME192003844-1a_bin.6.orig	MAG4252	TS-SX7_bin.6.orig	d__Bacteria	p__Bacteroidota	c__Bacteroidia	o__Bacteroidales	f__Bacteroidaceae	g__UBA1179	s__	0	0	0	0	0	0	0	0	0	0	0	0	0	0	0	0	0	0	0	0	0	0	0	0	0	0	0	0	0	0	0	0	0	0	0	0	0	0	0	5
TS-SX8_BDME192003845-1a_bin.20.orig	MAG4259	TS-SX8_bin.20.orig	d__Bacteria	p__Bacteroidota	c__Bacteroidia	o__Bacteroidales	f__Bacteroidaceae	g__HGM04593	s__	0	0	0	0	0	0	0	0	0	0	0	1	0	0	0	0	0	0	0	0	0	2	0	0	0	0	0	0	0	0	0	0	0	0	0	0	0	0	0	0
TS-SX8_BDME192003845-1a_bin.28.orig	MAG4265	TS-SX8_bin.28.orig	d__Bacteria	p__Bacteroidota	c__Bacteroidia	o__Bacteroidales	f__Bacteroidaceae	g__Bacteroides	s__Bacteroides sp017630035	0	0	0	0	0	0	0	0	0	0	0	2	0	0	0	0	0	0	0	0	0	0	0	0	0	0	0	0	0	0	0	0	0	0	0	0	0	0	0	4
TS-SX8_BDME192003845-1a_bin.3.orig	MAG4267	TS-SX8_bin.3.orig	d__Bacteria	p__Bacteroidota	c__Bacteroidia	o__Bacteroidales	f__Bacteroidaceae	g__HGM04593	s__HGM04593 sp017416705	0	0	0	0	0	0	0	0	0	0	0	0	0	0	0	0	0	0	0	0	0	2	0	0	0	0	0	0	0	0	0	0	0	0	0	0	0	0	0	0
WS-JL2_BDME192003859-1a_bin.44.orig	MAG4801	WS-JL2_bin.44.orig	d__Bacteria	p__Bacteroidota	c__Bacteroidia	o__Bacteroidales	f__Bacteroidaceae	g__UBA1179	s__	0	0	0	0	0	0	0	0	0	0	0	0	0	0	0	0	2	0	0	0	0	0	0	0	0	0	0	0	0	0	0	0	0	0	0	0	0	0	0	3
WS-JL3_BDME192003860-1a_bin.10.orig	MAG4810	WS-JL3_bin.10.orig	d__Bacteria	p__Bacteroidota	c__Bacteroidia	o__Bacteroidales	f__Bacteroidaceae	g__UBA1179	s__	0	0	0	0	0	0	0	0	0	0	0	0	0	0	0	0	0	0	0	0	0	0	0	0	0	0	0	0	0	0	0	0	0	0	0	0	0	0	0	5
WS-JL6_BDME192003863-1a_bin.29.orig	MAG4889	WS-JL6_bin.29.orig	d__Bacteria	p__Verrucomicrobiota	c__Kiritimatiellae	o__RFP12	f__UBA1067	g__Spyradenecus	s__Spyradenecus sp017646485	0	0	0	0	0	0	0	0	0	0	0	0	0	0	0	0	0	0	0	0	0	3	0	0	0	0	0	0	0	0	0	0	1	0	0	0	0	0	0	0
WS-JL7_BDME192003864-1a_bin.16.orig	MAG4904	WS-JL7_bin.16.orig	d__Bacteria	p__Bacteroidota	c__Bacteroidia	o__Bacteroidales	f__Bacteroidaceae	g__Alloprevotella	s__	0	0	0	0	0	0	0	0	0	0	0	0	0	0	0	0	0	0	0	0	0	2	0	0	0	0	0	0	0	0	0	0	0	0	0	0	0	0	0	0
WS-JL7_BDME192003864-1a_bin.58.orig	MAG4940	WS-JL7_bin.58.orig	d__Bacteria	p__Bacteroidota	c__Bacteroidia	o__Bacteroidales	f__Bacteroidaceae	g__Alloprevotella	s__	0	0	0	0	0	0	0	0	0	0	0	0	0	0	0	0	0	0	0	0	0	2	0	0	0	0	0	0	0	0	0	0	0	0	0	0	0	0	0	0
WS-QH1_BDME192004131-2a_bin.11.strict	MAG5036	WS-QH1_bin.11.strict	d__Bacteria	p__Bacteroidota	c__Bacteroidia	o__Bacteroidales	f__Bacteroidaceae	g__UBA1179	s__	0	0	0	0	0	0	0	0	0	0	0	0	0	0	0	0	0	0	0	0	0	0	0	1	0	0	0	0	0	0	0	0	0	0	0	0	0	0	0	1
WS-QH5_BDME192004134-1a_bin.1.orig	MAG5057	WS-QH5_bin.1.orig	d__Bacteria	p__Verrucomicrobiota	c__Kiritimatiellae	o__RFP12	f__UBA3636	g__UBA3636	s__	0	0	0	0	0	0	0	0	0	0	0	0	0	0	0	0	0	0	0	0	0	0	0	0	0	0	0	0	0	0	0	0	0	0	0	0	0	0	0	0
WS-QH7_BDME192004136-1a_bin.18.strict	MAG5077	WS-QH7_bin.18.strict	d__Bacteria	p__Bacteroidota	c__Bacteroidia	o__Bacteroidales	f__Bacteroidaceae	g__UBA1179	s__	0	0	0	0	0	0	0	0	0	0	0	0	0	0	0	0	0	0	0	0	0	0	1	0	0	0	0	0	0	0	0	0	0	0	0	0	0	0	0	3
WS-QH9_BDME192004137-1a_bin.6.orig	MAG5092	WS-QH9_bin.6.orig	d__Bacteria	p__Bacteroidota	c__Bacteroidia	o__Bacteroidales	f__Bacteroidaceae	g__HGM04593	s__	0	0	0	0	0	0	0	0	0	0	0	1	0	0	0	0	0	0	0	0	0	2	0	0	0	0	0	0	0	0	0	0	0	0	0	0	0	0	0	0
WS-XJ1_BDME192003823-1a_bin.23.orig	MAG5134	WS-XJ1_bin.23.orig	d__Bacteria	p__Bacteroidota	c__Bacteroidia	o__Bacteroidales	f__Bacteroidaceae	g__Alloprevotella	s__	0	0	0	0	0	0	0	0	0	0	0	0	0	0	0	0	0	0	0	0	0	1	0	1	0	0	0	0	0	0	0	0	0	0	0	0	0	0	0	0
WS-XJ7_BDME192003829-1a_bin.26.orig	MAG5246	WS-XJ7_bin.26.orig	d__Bacteria	p__Bacteroidota	c__Bacteroidia	o__Bacteroidales	f__Paludibacteraceae	g__RGIG9379	s__	0	0	0	0	0	0	0	0	0	0	0	0	0	1	0	0	0	0	0	0	0	0	0	0	0	0	0	0	0	0	0	0	0	0	0	0	0	0	0	6
[truncated: 400 more columns]
