# Supplementary material for: Compendium of 5810 genomes of sheep and goat gut microbiomes provides new insights into the glycan and mucin utilization
Source: Microbiome. 2024 Jun 6;12:104. doi: 10.1186/s40168-024-01806-z (PMC11155115; doi:10.1186/s40168-024-01806-z)
Supplement: Supplementary file 13 — Additional file 12: Table S17. The predicted polysaccharide utilization locus (PULs) of 92 MAGs specifically colonizing in sheep and goats. [file 40168_2024_1806_MOESM12_ESM.xlsx]

## Sheet: Table S17
Table S17. The predicted polysaccharide utilization locus (PULs) of 92 MAGs specifically colonizing in sheep and goats.
Genome name	user_genome	Bin id	Domain	Phylum	Class	Order	Family	Genus	Species	PUL1	PUL2	PUL3	PUL4	PUL5	PUL6	PUL7	PUL8	PUL9	PUL10	PUL11	PUL12	PUL13	PUL14	PUL15	PUL16	PUL17	PUL18	PUL19	PUL20	PUL21	PUL22	PUL23	PUL24	PUL25	PUL26	PUL27	PUL28	PUL29	PUL30	PUL31	PUL32	PUL33	PUL34	PUL35	PUL36	PUL37	PUL38	PUL39	PUL40
MAG4940	WS-JL7_BDME192003864-1a_bin.58.orig	WS-JL7_bin.58.orig	d__Bacteria	p__Bacteroidota	c__Bacteroidia	o__Bacteroidales	f__Bacteroidaceae	g__Alloprevotella	s__	susD-susC
MAG4259	TS-SX8_BDME192003845-1a_bin.20.orig	TS-SX8_bin.20.orig	d__Bacteria	p__Bacteroidota	c__Bacteroidia	o__Bacteroidales	f__Bacteroidaceae	g__HGM04593	s__	susD-susC	susD-susC	susC-susD
MAG4189	TS-SX2_BDME192003839-1a_bin.2.orig	TS-SX2_bin.2.orig	d__Bacteria	p__Bacteroidota	c__Bacteroidia	o__Bacteroidales	f__Bacteroidaceae	g__UBA1179	s__	susC-unk-unk-susD-susC-unk-GH10	susD-susC	susC-susD
MAG3100	HS-ZJ7_BDME192004067-1a_bin.19.orig	HS-ZJ7_bin.19.orig	d__Bacteria	p__Bacteroidota	c__Bacteroidia	o__Bacteroidales	f__Porphyromonadaceae	g__Porphyromonas	s__	susD-susC
MAG1887	HS-HB9_BDME192004149-1a_bin.12.orig	HS-HB9_bin.12.orig	d__Bacteria	p__Bacteroidota	c__Bacteroidia	o__Bacteroidales	f__Bacteroidaceae	g__UBA1179	s__	susD-susC-unk-CE1-CE1-GH3-unk-unk-unk-unk-GH3	susD-susC	susC-susD	susC-unk-unk-susD-susC-unk-GH10-GH43_1
MAG1872	HS-HB8_BDME192004148-1a_bin.16.orig	HS-HB8_bin.16.orig	d__Bacteria	p__Bacteroidota	c__Bacteroidia	o__Bacteroidales	f__Bacteroidaceae	g__Alloprevotella	s__	susC-susD	susC-susD-GH85
MAG1203	DS-JL8_BDME192003875-1a_bin.2.strict	DS-JL8_bin.2.strict	d__Bacteria	p__Bacteroidota	c__Bacteroidia	o__Bacteroidales	f__Bacteroidaceae	g__HGM04593	s__
MAG5246	WS-XJ7_BDME192003829-1a_bin.26.orig	WS-XJ7_bin.26.orig	d__Bacteria	p__Bacteroidota	c__Bacteroidia	o__Bacteroidales	f__Paludibacteraceae	g__RGIG9379	s__	susC-susD
MAG5134	WS-XJ1_BDME192003823-1a_bin.23.orig	WS-XJ1_bin.23.orig	d__Bacteria	p__Bacteroidota	c__Bacteroidia	o__Bacteroidales	f__Bacteroidaceae	g__Alloprevotella	s__	susC-susD	susC-susD-unk-unk-susC-unk-unk-CE11
MAG5092	WS-QH9_BDME192004137-1a_bin.6.orig	WS-QH9_bin.6.orig	d__Bacteria	p__Bacteroidota	c__Bacteroidia	o__Bacteroidales	f__Bacteroidaceae	g__HGM04593	s__	susD-susC	susD-susC	susD-susC	susD-susC
MAG5077	WS-QH7_BDME192004136-1a_bin.18.strict	WS-QH7_bin.18.strict	d__Bacteria	p__Bacteroidota	c__Bacteroidia	o__Bacteroidales	f__Bacteroidaceae	g__UBA1179	s__
MAG5057	WS-QH5_BDME192004134-1a_bin.1.orig	WS-QH5_bin.1.orig	d__Bacteria	p__Verrucomicrobiota	c__Kiritimatiellae	o__RFP12	f__UBA3636	g__UBA3636	s__
MAG5036	WS-QH1_BDME192004131-2a_bin.11.strict	WS-QH1_bin.11.strict	d__Bacteria	p__Bacteroidota	c__Bacteroidia	o__Bacteroidales	f__Bacteroidaceae	g__UBA1179	s__
MAG4904	WS-JL7_BDME192003864-1a_bin.16.orig	WS-JL7_bin.16.orig	d__Bacteria	p__Bacteroidota	c__Bacteroidia	o__Bacteroidales	f__Bacteroidaceae	g__Alloprevotella	s__	susC-susD-GH85	GH95-unk-unk-susC-unk-susD-susC
MAG4889	WS-JL6_BDME192003863-1a_bin.29.orig	WS-JL6_bin.29.orig	d__Bacteria	p__Verrucomicrobiota	c__Kiritimatiellae	o__RFP12	f__UBA1067	g__Spyradenecus	s__Spyradenecus sp017646485
MAG4810	WS-JL3_BDME192003860-1a_bin.10.orig	WS-JL3_bin.10.orig	d__Bacteria	p__Bacteroidota	c__Bacteroidia	o__Bacteroidales	f__Bacteroidaceae	g__UBA1179	s__	susD-susC	susC-susD	GH43_1-GH10-unk-susC-susD-unk-unk-susC	GH95-GH3-unk-unk-unk-unk-GH3-CE1-CE1-unk-susC-susD
MAG4801	WS-JL2_BDME192003859-1a_bin.44.orig	WS-JL2_bin.44.orig	d__Bacteria	p__Bacteroidota	c__Bacteroidia	o__Bacteroidales	f__Bacteroidaceae	g__UBA1179	s__	susC-unk-unk-susD-susC-unk-GH10	susD-susC	susC-susD
MAG4267	TS-SX8_BDME192003845-1a_bin.3.orig	TS-SX8_bin.3.orig	d__Bacteria	p__Bacteroidota	c__Bacteroidia	o__Bacteroidales	f__Bacteroidaceae	g__HGM04593	s__HGM04593 sp017416705	susD-susC	susD-susC-unk-unk-unk-unk-GT2_Glycos_transf_2	susC-susD
MAG4265	TS-SX8_BDME192003845-1a_bin.28.orig	TS-SX8_bin.28.orig	d__Bacteria	p__Bacteroidota	c__Bacteroidia	o__Bacteroidales	f__Bacteroidaceae	g__Bacteroides	s__Bacteroides sp017630035	susD-susC	susC-susD	susD-susC
MAG4252	TS-SX7_BDME192003844-1a_bin.6.orig	TS-SX7_bin.6.orig	d__Bacteria	p__Bacteroidota	c__Bacteroidia	o__Bacteroidales	f__Bacteroidaceae	g__UBA1179	s__	susC-susD	GH43_1-GH10-unk-susC-susD-unk-unk-susC
MAG4251	TS-SX7_BDME192003844-1a_bin.5.orig	TS-SX7_bin.5.orig	d__Bacteria	p__Bacteroidota	c__Bacteroidia	o__Bacteroidales	f__Bacteroidaceae	g__HGM04593	s__	susD-susC
MAG4233	TS-SX5_BDME192003842-1a_bin.2.strict	TS-SX5_bin.2.strict	d__Bacteria	p__Bacteroidota	c__Bacteroidia	o__Bacteroidales	f__Bacteroidaceae	g__Bacteroides	s__Bacteroides sp017630035
MAG4201	TS-SX3_BDME192003840-1a_bin.18.orig	TS-SX3_bin.18.orig	d__Bacteria	p__Bacteroidota	c__Bacteroidia	o__Bacteroidales	f__Bacteroidaceae	g__UBA1179	s__	susC-susD	susC-unk-susD-susC-unk-GH43_1	susC-susD	susD-susC	susD-susC
MAG4183	TS-SX2_BDME192003839-1a_bin.11.orig	TS-SX2_bin.11.orig	d__Bacteria	p__Bacteroidota	c__Bacteroidia	o__Bacteroidales	f__Bacteroidaceae	g__HGM04593	s__HGM04593 sp017416705	susD-susC	susD-susC-unk-GH95	susC-susD
MAG4019	STHS-SD2_BDME192003975-1a_bin.4.strict	STHS-SD2_bin.4.strict	d__Bacteria	p__Campylobacterota	c__Campylobacteria	o__Campylobacterales	f__Campylobacteraceae	g__Campylobacter	s__Campylobacter sp017506845
MAG3898	SCG-XJ7_BDME192003819-1a_bin.1.orig	SCG-XJ7_bin.1.orig	d__Bacteria	p__Bacteroidota	c__Bacteroidia	o__Bacteroidales	f__Muribaculaceae	g__UBA3263	s__UBA3263 sp015061005
MAG3719	MS-JL9_BDME192003928-1a_bin.22.orig	MS-JL9_bin.22.orig	d__Bacteria	p__Bacteroidota	c__Bacteroidia	o__Bacteroidales	f__Bacteroidaceae	g__UBA4372	s__UBA4372 sp017935785	susC-susD	susC-susD	GH16_3-unk-unk-unk-unk-GH2-unk-susC-unk-unk-susD-susC
MAG3711	MS-JL8_BDME192003927-1a_bin.5.orig	MS-JL8_bin.5.orig	d__Bacteria	p__Bacteroidota	c__Bacteroidia	o__Bacteroidales	f__Porphyromonadaceae	g__Porphyromonas_A	s__	susD-susC	susC-susD	susC-susD	susD-susC	susD-susC	susC-susD	susC-susD	susD-susC
MAG3708	MS-JL8_BDME192003927-1a_bin.23.strict	MS-JL8_bin.23.strict	d__Bacteria	p__Bacteroidota	c__Bacteroidia	o__Bacteroidales	f__Porphyromonadaceae	g__Porphyromonas_A	s__
MAG3660	MS-JL6_BDME192003925-1a_bin.19.orig	MS-JL6_bin.19.orig	d__Bacteria	p__Bacteroidota	c__Bacteroidia	o__Bacteroidales	f__Bacteroidaceae	g__UBA1179	s__	susC-unk-unk-susD-susC-unk-GH10-GH43_1	susC-susD	susD-susC	GH3-unk-unk-unk-unk-GH3-CE1-CE1-unk-susC-susD
MAG3640	MS-JL5_BDME192003924-1a_bin.15.strict	MS-JL5_bin.15.strict	d__Bacteria	p__Verrucomicrobiota	c__Kiritimatiellae	o__RFP12	f__UBA1067	g__UBA1067	s__UBA1067 sp002351765
MAG3544	MS-JL10_BDME192003929-1a_bin.13.orig	MS-JL10_bin.13.orig	d__Bacteria	p__Bacteroidota	c__Bacteroidia	o__Bacteroidales	f__Bacteroidaceae	g__UBA1179	s__	susC-susD	susC-unk-unk-susD-susC-unk-GH10-GH43_1	susC-susD
MAG3360	KS-XJ8_BDME192003855-1a_bin.8.orig	KS-XJ8_bin.8.orig	d__Bacteria	p__Bacteroidota	c__Bacteroidia	o__Bacteroidales	f__Bacteroidaceae	g__UBA4372	s__UBA4372 sp017466325	susC-susD	GH2-GH53-GH13_14-GH77-unk-GH13_7-unk-unk-susD-susC
MAG3359	KS-XJ8_BDME192003855-1a_bin.7.orig	KS-XJ8_bin.7.orig	d__Bacteria	p__Bacteroidota	c__Bacteroidia	o__Bacteroidales	f__Bacteroidaceae	g__UBA4372	s__UBA4372 sp017935785	susC-susD	susD-susC
MAG3298	KS-XJ6_BDME192003853-1a_bin.21.orig	KS-XJ6_bin.21.orig	d__Bacteria	p__Bacteroidota	c__Bacteroidia	o__Bacteroidales	f__Bacteroidaceae	g__Alloprevotella	s__	susC-susD
MAG3165	KS-XJ10_BDME192003857-1a_bin.28.strict	KS-XJ10_bin.28.strict	d__Bacteria	p__Bacteroidota	c__Bacteroidia	o__Bacteroidales	f__Rikenellaceae	g__Alistipes	s__Alistipes sp015060115
MAG3127	HS-ZJ8_BDME192004068-1a_bin.3.strict	HS-ZJ8_bin.3.strict	d__Bacteria	p__Campylobacterota	c__Campylobacteria	o__Campylobacterales	f__Campylobacteraceae	g__Campylobacter	s__Campylobacter sp017506845
MAG3106	HS-ZJ7_BDME192004067-1a_bin.27.orig	HS-ZJ7_bin.27.orig	d__Bacteria	p__Bacteroidota	c__Bacteroidia	o__Bacteroidales	f__Dysgonomonadaceae	g__Petrimonas	s__	susC-susD-unk-unk-GH53-GH13-GH13_10-unk-GH13	GH92-unk-unk-unk-susC-susD	susD-susC	GH95-unk-GH110-susD-susC	susD-susC	GH125-unk-unk-unk-unk-susC-susD-unk-GH76	susC-susD-CE3-unk-GH20	GH32-GH32-susD-susC	susC-susD	susC-susD	susD-susC	susC-susD-GH9	susD-susC	susC-susD-unk-unk-GH16_3-GH5_46-GH3	GH16_3-susD-susC-susC	susC-susD-unk-GH144-GH3-unk-GH43_28;CBM32	GH9-susC-susD-unk-GH18
MAG3104	HS-ZJ7_BDME192004067-1a_bin.25.orig	HS-ZJ7_bin.25.orig	d__Bacteria	p__Proteobacteria	c__Gammaproteobacteria	o__Burkholderiales	f__Burkholderiaceae	g__Oligella	s__
MAG3082	HS-ZJ6_BDME192004066-1a_bin.14.orig	HS-ZJ6_bin.14.orig	d__Bacteria	p__Bacteroidota	c__Bacteroidia	o__Bacteroidales	f__Rikenellaceae	g__Alistipes	s__Alistipes sp017463585	GH77-GH13_20-GH13-GH13-GH13_36-unk-unk-susD-susC	susC-susD
MAG3080	HS-ZJ6_BDME192004066-1a_bin.11.strict	HS-ZJ6_bin.11.strict	d__Bacteria	p__Verrucomicrobiota	c__Kiritimatiellae	o__RFP12	f__UBA1067	g__UBA1067	s__
MAG3074	HS-ZJ5_BDME192004065-1a_bin.6.orig	HS-ZJ5_bin.6.orig	d__Bacteria	p__Bacteroidota	c__Bacteroidia	o__Bacteroidales	f__Porphyromonadaceae	g__Porphyromonas_A	s__	GH16_3-susD-susC	susD-susC	susD-susC	susC-susD	susD-susC	susD-susC	susC-susD	susC-susD	susC-susD-unk-unk-GH89-GH89	susD-susC	susD-susC	susC-susD
MAG3069	HS-ZJ5_BDME192004065-1a_bin.3.orig	HS-ZJ5_bin.3.orig	d__Bacteria	p__Spirochaetota	c__Spirochaetia	o__Treponematales	f__Treponemataceae	g__Treponema_D	s__Treponema_D sp017622055
MAG3065	HS-ZJ5_BDME192004065-1a_bin.23.orig	HS-ZJ5_bin.23.orig	d__Bacteria	p__Bacteroidota	c__Bacteroidia	o__Bacteroidales	f__Dysgonomonadaceae	g__Petrimonas	s__	susC-susD	susD-susC	susC-susD	susC-susD	susC-susD-unk-GH13_20-GH13_10-GH97	susD-susC
MAG3055	HS-ZJ5_BDME192004065-1a_bin.10.orig	HS-ZJ5_bin.10.orig	d__Bacteria	p__Verrucomicrobiota	c__Kiritimatiellae	o__RFP12	f__UBA1067	g__UBA1067	s__
MAG3039	HS-ZJ4_BDME192004064-1a_bin.15.strict	HS-ZJ4_bin.15.strict	d__Bacteria	p__Campylobacterota	c__Campylobacteria	o__Campylobacterales	f__Campylobacteraceae	g__Campylobacter	s__Campylobacter sp017506845
MAG2955	HS-XJ9_BDME192003886-1a_bin.1.strict	HS-XJ9_bin.1.strict	d__Bacteria	p__Bacteroidota	c__Bacteroidia	o__Bacteroidales	f__Bacteroidaceae	g__UBA1179	s__
MAG2933	HS-XJ5_BDME192003882-1a_bin.4.strict	HS-XJ5_bin.4.strict	d__Bacteria	p__Campylobacterota	c__Campylobacteria	o__Campylobacterales	f__Campylobacteraceae	g__Campylobacter	s__Campylobacter sp002139875
MAG2914	HS-XJ4_BDME192003881-1a_bin.6.orig	HS-XJ4_bin.6.orig	d__Bacteria	p__Campylobacterota	c__Campylobacteria	o__Campylobacterales	f__Campylobacteraceae	g__Campylobacter	s__Campylobacter sp017506845
MAG2883	HS-XJ10_BDME192003887-1a_bin.2.orig	HS-XJ10_bin.2.orig	d__Bacteria	p__Bacteroidota	c__Bacteroidia	o__Bacteroidales	f__Bacteroidaceae	g__UBA1179	s__	susD-unk-susC-susD-unk-unk-unk-CE1	susD-susC	susD-susC	susD-unk-unk-unk-susD-susC-unk-GH10-GH43_1
MAG2895	HS-XJ1_BDME192003878-1a_bin.6.strict	HS-XJ1_bin.6.strict	d__Bacteria	p__Spirochaetota	c__Spirochaetia	o__Treponematales	f__Treponemataceae	g__Treponema_D	s__Treponema_D sp017622055
MAG2887	HS-XJ1_BDME192003878-1a_bin.1.orig	HS-XJ1_bin.1.orig	d__Bacteria	p__Bacteroidota	c__Bacteroidia	o__Bacteroidales	f__Bacteroidaceae	g__Bacteroides	s__	susC-susD
MAG2834	HS-SX5_BDME192004030-1a_bin.18.strict	HS-SX5_bin.18.strict	d__Bacteria	p__Campylobacterota	c__Campylobacteria	o__Campylobacterales	f__Campylobacteraceae	g__Campylobacter	s__Campylobacter sp017506845
MAG2816	HS-SX4_BDME192004029-1a_bin.1.strict	HS-SX4_bin.1.strict	d__Bacteria	p__Bacteroidota	c__Bacteroidia	o__Bacteroidales	f__Bacteroidaceae	g__UBA1179	s__
MAG2762	HS-SX10_BDME192004035-1a_bin.2.orig	HS-SX10_bin.2.orig	d__Bacteria	p__Bacteroidota	c__Bacteroidia	o__Bacteroidales	f__Paludibacteraceae	g__RGIG9379	s__	susC-susD
MAG2722	HS-SD6_BDME192003969-1a_bin.8.strict	HS-SD6_bin.8.strict	d__Bacteria	p__Campylobacterota	c__Campylobacteria	o__Campylobacterales	f__Campylobacteraceae	g__Campylobacter	s__Campylobacter sp017506845
MAG2696	HS-SD5_BDME192003968-1a_bin.13.orig	HS-SD5_bin.13.orig	d__Bacteria	p__Bacteroidota	c__Bacteroidia	o__Bacteroidales	f__Paludibacteraceae	g__RGIG9379	s__	susC-susD
MAG2658	HS-SD1_BDME192003964-1a_bin.5.orig	HS-SD1_bin.5.orig	d__Bacteria	p__Campylobacterota	c__Campylobacteria	o__Campylobacterales	f__Campylobacteraceae	g__Campylobacter	s__Campylobacter sp017506845
MAG2657	HS-SD1_BDME192003964-1a_bin.4.strict	HS-SD1_bin.4.strict	d__Bacteria	p__Bacteroidota	c__Bacteroidia	o__Bacteroidales	f__Bacteroidaceae	g__UBA1179	s__
MAG2637	HS-QH8_BDME192003957-1a_bin.5.orig	HS-QH8_bin.5.orig	d__Bacteria	p__Bacteroidota	c__Bacteroidia	o__Bacteroidales	f__UBA932	g__Coprenecus	s__Coprenecus sp017504965	susC-unk-unk-unk-susC-susD	susC-susD
MAG2621	HS-QH7_BDME192003956-1a_bin.46.orig	HS-QH7_bin.46.orig	d__Bacteria	p__Verrucomicrobiota	c__Kiritimatiellae	o__RFP12	f__UBA3636	g__UBA3636	s__
MAG2617	HS-QH7_BDME192003956-1a_bin.4.strict	HS-QH7_bin.4.strict	d__Bacteria	p__Bacteroidota	c__Bacteroidia	o__Bacteroidales	f__Rikenellaceae	g__Alistipes	s__Alistipes sp015060115
MAG2537	HS-QH4_BDME192003953-1a_bin.14.orig	HS-QH4_bin.14.orig	d__Bacteria	p__Verrucomicrobiota	c__Kiritimatiellae	o__RFP12	f__UBA1067	g__UBA1067	s__
MAG2523	HS-QH3_BDME192003952-1a_bin.17.orig	HS-QH3_bin.17.orig	d__Bacteria	p__Bacteroidota	c__Bacteroidia	o__Bacteroidales	f__Bacteroidaceae	g__UBA1179	s__	susD-susC-unk-CE1-CE1-GH3-unk-unk-unk-unk-GH3	susC-unk-susD-susC
MAG2438	HS-JS9_BDME192003811-1a_bin.42.orig	HS-JS9_bin.42.orig	d__Bacteria	p__Bacteroidota	c__Bacteroidia	o__Bacteroidales	f__Bacteroidaceae	g__HGM04593	s__HGM04593 sp017416705	GT2_Glycos_transf_2-unk-unk-unk-unk-susC-susD	susD-susC
MAG2393	HS-JS8_BDME192003810-1a_bin.16.strict	HS-JS8_bin.16.strict	d__Bacteria	p__Verrucomicrobiota	c__Kiritimatiellae	o__RFP12	f__UBA1067	g__UBA1067	s__UBA1067 sp002351765
MAG2359	HS-JS6_BDME192003808-1a_bin.22.orig	HS-JS6_bin.22.orig	d__Bacteria	p__Bacteroidota	c__Bacteroidia	o__Bacteroidales	f__Bacteroidaceae	g__HGM04593	s__	GH85-susD-susC	susC-susD
MAG2351	HS-JS6_BDME192003808-1a_bin.10.orig	HS-JS6_bin.10.orig	d__Bacteria	p__Bacteroidota	c__Bacteroidia	o__Bacteroidales	f__Paludibacteraceae	g__RGIG9379	s__	susD-susC
MAG2283	HS-JS2_BDME192003804-1a_bin.26.orig	HS-JS2_bin.26.orig	d__Bacteria	p__Verrucomicrobiota	c__Kiritimatiellae	o__RFP12	f__UBA1067	g__UBA1067	s__
MAG2139	HS-JM3_BDME192004073-1a_bin.4.strict	HS-JM3_bin.4.strict	d__Bacteria	p__Bacteroidota	c__Bacteroidia	o__Bacteroidales	f__Bacteroidaceae	g__UBA1179	s__
MAG2056	HS-JL6_BDME192003935-1a_bin.6.orig	HS-JL6_bin.6.orig	d__Bacteria	p__Spirochaetota	c__Spirochaetia	o__Treponematales	f__Treponemataceae	g__Treponema_D	s__Treponema_D sp017521105
MAG1956	HS-JL2_BDME192003931-1a_bin.32.orig	HS-JL2_bin.32.orig	d__Bacteria	p__Bacteroidota	c__Bacteroidia	o__Bacteroidales	f__G3-4614	g__Caccoplasma	s__Caccoplasma sp017521245	susD-susC	susC-susD
MAG1942	HS-JL1_BDME192003930-1a_bin.9.strict	HS-JL1_bin.9.strict	d__Bacteria	p__Bacteroidota	c__Bacteroidia	o__Bacteroidales	f__Porphyromonadaceae	g__Porphyromonas	s__Porphyromonas sp900546675
MAG1894	HS-HB9_BDME192004149-1a_bin.2.orig	HS-HB9_bin.2.orig	d__Bacteria	p__Bacteroidota	c__Bacteroidia	o__Bacteroidales	f__Bacteroidaceae	g__Alloprevotella	s__	susC-susD	CE11-unk-unk-unk-susC-unk-unk-susD-susC
MAG1876	HS-HB8_BDME192004148-1a_bin.21.strict	HS-HB8_bin.21.strict	d__Bacteria	p__Campylobacterota	c__Campylobacteria	o__Campylobacterales	f__Campylobacteraceae	g__Campylobacter	s__Campylobacter sp017506845
MAG1697	HS-GZ5_BDME192004095-1a_bin.17.orig	HS-GZ5_bin.17.orig	d__Bacteria	p__Verrucomicrobiota	c__Lentisphaeria	o__UBA1407	f__UBA1407	g__CAAGGB01	s__
MAG1596	HS-GZ10_BDME192004100-1a_bin.37.orig	HS-GZ10_bin.37.orig	d__Bacteria	p__Bacteroidota	c__Bacteroidia	o__Bacteroidales	f__Paludibacteraceae	g__RF16	s__RF16 sp017507715	susC-susD	susD-susC	susC-susD-PL1_2-GH28	susC-unk-unk-GH3-GH30_1-GH149-unk-GH16_3-GH16_3-GH128-GH16_3-unk-susD-susC
MAG1550	HS-GS8_BDME192003947-1a_bin.15.orig	HS-GS8_bin.15.orig	d__Bacteria	p__Verrucomicrobiota	c__Kiritimatiellae	o__RFP12	f__UBA3636	g__UBA3636	s__
MAG1534	HS-GS6_BDME192003945-1a_bin.9.strict	HS-GS6_bin.9.strict	d__Bacteria	p__Spirochaetota	c__Spirochaetia	o__Treponematales	f__Treponemataceae	g__Treponema_D	s__Treponema_D sp017521105
MAG1522	HS-GS5_BDME192003944-1a_bin.21.orig	HS-GS5_bin.21.orig	d__Bacteria	p__Bacteroidota	c__Bacteroidia	o__Bacteroidales	f__Bacteroidaceae	g__UBA1179	s__	GH43_1-GH10-unk-susC-susD	susD-susC	susC-susD	GH95-GH3-unk-unk-unk-unk-GH3-CE1-CE1-unk-susC-susD
MAG1485	HS-GS2_BDME192003941-1a_bin.4.orig	HS-GS2_bin.4.orig	d__Bacteria	p__Verrucomicrobiota	c__Kiritimatiellae	o__RFP12	f__UBA1067	g__UBA1067	s__
MAG1458	HS-GS10_BDME192003949-1a_bin.20.orig	HS-GS10_bin.20.orig	d__Bacteria	p__Bacteroidota	c__Bacteroidia	o__Bacteroidales	f__Bacteroidaceae	g__Alloprevotella	s__	susC-unk-unk-susD-susC	susD-susC
MAG1409	HS-AH4_BDME192003796-1a_bin.2.orig	HS-AH4_bin.2.orig	d__Bacteria	p__Bacteroidota	c__Bacteroidia	o__Bacteroidales	f__Paludibacteraceae	g__RGIG9608	s__RGIG9608 sp017652785
MAG1397	HS-AH3_BDME192003795-1a_bin.4.orig	HS-AH3_bin.4.orig	d__Bacteria	p__Proteobacteria	c__Gammaproteobacteria	o__Enterobacterales	f__Succinivibrionaceae	g__Succinivibrio	s__Succinivibrio hippei_B
MAG1394	HS-AH3_BDME192003795-1a_bin.12.orig	HS-AH3_bin.12.orig	d__Bacteria	p__Bacteroidota	c__Bacteroidia	o__Bacteroidales	f__UBA932	g__Coprenecus	s__
MAG1172	DS-JL7_BDME192003874-1a_bin.22.orig	DS-JL7_bin.22.orig	d__Bacteria	p__Bacteroidota	c__Bacteroidia	o__Bacteroidales	f__Bacteroidaceae	g__UBA4334	s__	GH43_10-unk-susD-susC	susC-unk-unk-susD-susC-unk-unk-unk-unk-GH35
MAG961	DLS-XJ9_BDME192003896-1a_bin.12.orig	DLS-XJ9_bin.12.orig	d__Bacteria	p__Bacteroidota	c__Bacteroidia	o__Bacteroidales	f__UBA932	g__Coprenecus	s__Coprenecus sp017504965	susC-susD	susD-susC	susD-susC-unk-unk-unk-susC-unk-susC
MAG934	DLS-XJ8_BDME192003895-1a_bin.18.orig	DLS-XJ8_bin.18.orig	d__Bacteria	p__Bacteroidota	c__Bacteroidia	o__Bacteroidales	f__Bacteroidaceae	g__UBA1179	s__	susD-susC	susC-susD	susC-susD-unk-unk-susC
MAG897	DLS-XJ5_BDME192003892-1a_bin.7.orig	DLS-XJ5_bin.7.orig	d__Bacteria	p__Bacteroidota	c__Bacteroidia	o__Bacteroidales	f__Paludibacteraceae	g__Enterocola	s__	susC-susD
MAG875	DLS-XJ4_BDME192003891-1a_bin.11.orig	DLS-XJ4_bin.11.orig	d__Bacteria	p__Campylobacterota	c__Campylobacteria	o__Campylobacterales	f__Campylobacteraceae	g__Campylobacter	s__Campylobacter sp017506845
MAG837	DLS-XJ2_BDME192003889-1a_bin.17.orig	DLS-XJ2_bin.17.orig	d__Bacteria	p__Bacteroidota	c__Bacteroidia	o__Bacteroidales	f__UBA932	g__Egerieousia	s__Egerieousia sp017556665	susD-susC
MAG809	DLS-XJ10_BDME192003897-1a_bin.15.orig	DLS-XJ10_bin.15.orig	d__Bacteria	p__Bacteroidota	c__Bacteroidia	o__Bacteroidales	f__Bacteroidaceae	g__UBA1179	s__
[truncated: 39 more columns]
